# Supplementary material for: A critical role of PRDM14 in human primordial germ cell fate revealed by inducible degrons
Source: Nat Commun. 2020 Mar 9;11:1282. doi: 10.1038/s41467-020-15042-0 (PMC7062732; doi:10.1038/s41467-020-15042-0)
Supplement: Supplementary file 5 — Supplementary Data 1 [file 41467_2020_15042_MOESM5_ESM.xlsx]

## Sheet: Sheet2
ensembl_gene_id	hgnc_symbol	gene_biotype	coordinate	ESC_4i_Par_IAA_r1	ESC_4i_Par_IAA_r2	ESC_4i_Par_noIAA_r1	ESC_4i_Par_noIAA_r2	ESC_4i_PRDM14AID_IAA_c11	ESC_4i_PRDM14AID_IAA_c21	ESC_4i_PRDM14AID_noIAA_c11	ESC_4i_PRDM14AID_noIAA_c21	ESC_E8_Par_IAA_r1	ESC_E8_Par_IAA_r2	ESC_E8_Par_noIAA_r1	ESC_E8_Par_noIAA_r2	ESC_E8_PRDM14AID_IAA_c11	ESC_E8_PRDM14AID_IAA_c21	ESC_E8_PRDM14AID_noIAA_c11	ESC_E8_PRDM14AID_noIAA_c21	PGCLC_Par_IAA_r1	PGCLC_Par_IAA_r2	PGCLC_Par_noIAA_r1	PGCLC_Par_noIAA_r2	PGCLC_PRDM14AID_IAA_c11	PGCLC_PRDM14AID_IAA_c21	PGCLC_PRDM14AID_noIAA_c11	PGCLC_PRDM14AID_noIAA_c21	ESC_4i_Par_IAA_vs_ESC_4i_Par_noIAA.log2FC	ESC_4i_Par_IAA_vs_ESC_4i_Par_noIAA.padj	ESC_4i_PRDM14AID_IAA_vs_ESC_4i_PRDM14AID_noIAA.log2FC	ESC_4i_PRDM14AID_IAA_vs_ESC_4i_PRDM14AID_noIAA.padj	ESC_E8_Par_IAA_vs_ESC_E8_Par_noIAA.log2FC	ESC_E8_Par_IAA_vs_ESC_E8_Par_noIAA.padj	ESC_E8_PRDM14AID_IAA_vs_ESC_E8_PRDM14AID_noIAA.log2FC	ESC_E8_PRDM14AID_IAA_vs_ESC_E8_PRDM14AID_noIAA.padj	PGCLC_Par_IAA_vs_PGCLC_Par_noIAA.log2FC	PGCLC_Par_IAA_vs_PGCLC_Par_noIAA.padj	PGCLC_PRDM14AID_IAA_vs_PGCLC_PRDM14AID_noIAA.log2FC	PGCLC_PRDM14AID_IAA_vs_PGCLC_PRDM14AID_noIAA.padj	ESC_4i_PRDM14AID_IAA_vs_ESC_E8_PRDM14AID_IAA.log2FC	ESC_4i_PRDM14AID_IAA_vs_ESC_E8_PRDM14AID_IAA.padj	PGCLC_PRDM14AID_IAA_vs_ESC_E8_PRDM14AID_IAA.log2FC	PGCLC_PRDM14AID_IAA_vs_ESC_E8_PRDM14AID_IAA.padj	PGCLC_PRDM14AID_IAA_vs_ESC_4i_PRDM14AID_IAA.log2FC	PGCLC_PRDM14AID_IAA_vs_ESC_4i_PRDM14AID_IAA.padj	ESC_4i_PRDM14AID_IAA_vs_ESC_4i_Par_IAA.log2FC	ESC_4i_PRDM14AID_IAA_vs_ESC_4i_Par_IAA.padj	ESC_E8_PRDM14AID_IAA_vs_ESC_E8_Par_IAA.log2FC	ESC_E8_PRDM14AID_IAA_vs_ESC_E8_Par_IAA.padj
ENSG00000000003	TSPAN6	protein_coding	chrX:100627109-100639991	9.61662	9.8966	9.80695	9.6986	9.84922	10.0593	10.0347	9.87957	9.51523	9.97674	10.1253	10.0451	10.2314	10.4762	10.0256	10.2246	10.8595	10.9727	11.1592	10.8264	11.3026	11.4399	10.9277	10.8149	0.00618155	0.999993	0.00204882	0.999996	-0.240771	0.999814	0.205269	0.99946	-0.0580867	0.999892	0.46687	0.0460786	-0.355053	0.420265	1.00887	8.98558e-06	1.41108	2.86604e-11	0.185026	0.901219	0.538316	0.119721
ENSG00000000005	TNMD	protein_coding	chrX:100584802-100599885	5.99593	5.38695	5.22431	5.7759	3.59415	4.73695	5.19485	3.62016	5.3409	5.2743	5.16611	4.56484	5.48942	3.05849	4.43889	4.18857	4.82073	4.87098	3.70041	4.70441	5.37072	3.4204	4.52029	3.40392	0.0277634	0.999993	-0.0609571	0.999996	0.0719208	0.999814	0.0920219	1	0.0595973	0.999892	0.285424	0.840163	-0.21579	0.930254	-0.0399392	0.984369	0.370266	0.812771	-0.683739	0.352492	-0.189902	0.97499
ENSG00000000419	DPM1	protein_coding	chr20:50934867-50958555	10.0071	9.65305	10.2292	9.66712	9.73453	9.81012	9.88904	9.73215	9.32647	9.67792	9.59261	9.63366	9.64008	9.6285	9.56158	9.73748	9.30708	9.12781	9.22913	9.25075	9.0345	9.30126	9.08802	9.2048	-0.0733238	0.999993	-0.0308865	0.999996	-0.0774647	0.999814	-0.00939022	0.99946	-0.0180856	0.999892	0.0157324	0.991095	0.157676	0.834664	-0.452687	0.132177	-0.585114	0.0315514	-0.0529406	0.99214	0.1173	0.975074
ENSG00000000457	SCYL3	protein_coding	chr1:169849631-169894267	9.04363	9.21557	9.19432	9.2267	8.97579	8.85735	8.79603	8.88627	9.45501	9.21166	9.04659	9.43846	8.92202	8.92502	8.89439	9.0194	9.9208	9.68739	9.94646	9.7575	8.94978	9.13162	9.20664	9.25789	-0.0456121	0.999993	0.0605248	0.999996	0.0567657	0.999814	-0.0235047	0.99946	-0.0339717	0.999892	-0.18582	0.747988	0.0178363	0.99087	0.122453	0.784705	0.134321	0.762085	-0.185279	0.912042	-0.36442	0.517437
ENSG00000000460	C1orf112	protein_coding	chr1:169662007-169854080	10.0685	10.3475	10.0129	10.2286	10.0156	9.89278	9.92412	9.89847	10.3633	10.4221	10.4732	10.4669	9.86891	10.0913	9.96006	10.0652	10.6464	10.1687	10.7092	10.3655	9.89606	9.95059	9.98621	10.2791	0.0570321	0.999993	0.0381659	0.999996	-0.0663947	0.999814	-0.0200505	0.99946	-0.0684745	0.999892	-0.213681	0.640706	-0.00279793	0.998828	-0.0574233	0.900767	-0.0230011	0.962825	-0.230438	0.815415	-0.370263	0.332505
ENSG00000000938	FGR	protein_coding	chr1:27612064-27635277	0	0	0	0	3.00877	0	0	0	0	1.17422	0	0	0	0	1.98388	3.67714	0	1.97222	0	0	0	0	0	0	0	1	0.0507018	1	0.00867166	1	-0.166773	1	0.00875779	0.999892	0	1	0.221976	1	0	1	-1.44148	1	0.117076	1	-0.0375179	1
ENSG00000000971	CFH	protein_coding	chr1:196651878-196747504	0	0	0	0	0	0.849657	0	0	0	0	2.65274	0	0.923271	0	0	1.49268	1.0638	1.97222	0.89307	2.54907	0	0.595373	0.936963	0.796837	0	1	0.015525	1	-0.0191519	1	-0.0103304	1	-0.00719792	0.999892	-0.0495496	1	-0.00487334	1	-0.132381	1	-0.103879	1	0.0365707	1	0.034067	1
ENSG00000001036	FUCA2	protein_coding	chr6:143494811-143511690	9.8308	9.76522	9.72663	9.79118	9.94518	10.0018	9.76823	9.91713	9.02299	9.18388	9.04947	9.03973	9.57883	9.43325	9.2288	9.28575	8.15786	8.10252	8.13146	8.21435	8.74629	8.40596	7.93764	8.33955	0.0252571	0.999993	0.110028	0.999996	0.0412399	0.999814	0.222922	0.99946	-0.0271451	0.999892	0.380078	0.40493	0.469508	0.150368	-0.912866	0.00116301	-1.37077	1.92447e-08	0.169533	0.904057	0.370272	0.451409
ENSG00000001084	GCLC	protein_coding	chr6:53497341-53616970	9.60324	9.32585	9.18433	9.2871	9.15975	9.6537	9.22712	9.49753	9.90266	9.56756	9.53618	9.53361	9.49528	9.59698	9.55025	9.50331	9.375	9.46671	9.08629	9.33446	9.21777	9.41683	9.00828	9.31912	0.13727	0.999993	0.0490903	0.999996	0.155125	0.999814	0.0231214	0.99946	0.112805	0.999892	0.129153	0.872816	-0.0839015	0.951438	-0.220882	0.549822	-0.100371	0.84812	-0.0269694	0.996848	-0.172811	0.944521
ENSG00000001167	NFYA	protein_coding	chr6:41072945-41099976	10.4197	10.5673	10.4606	10.4652	9.71218	10.4461	9.96725	10.5798	10.6737	10.7409	10.9968	10.8111	10.5183	10.7656	10.7267	10.7812	10.9474	10.6415	10.9619	10.8271	10.6455	10.2544	10.7166	10.6879	0.0226005	0.999993	-0.126255	0.999996	-0.168187	0.999814	-0.0888457	0.99946	-0.0639123	0.999892	-0.235591	0.591117	-0.451253	0.426552	-0.181007	0.675982	0.336022	0.428186	-0.3128	0.708684	-0.0494854	0.990528
ENSG00000001460	STPG1	protein_coding	chr1:24356999-24416934	7.78705	7.82603	6.934	7.67696	8.15465	7.85796	7.82686	7.65066	7.53782	7.15995	6.93826	7.13902	7.60455	7.73049	7.03391	7.2089	7.03079	6.79606	6.84546	6.82551	6.32654	6.67456	6.38032	6.20929	0.15085	0.999993	0.188341	0.999996	0.143544	0.999814	0.398949	0.99946	0.0247854	0.999892	0.166666	0.906247	0.339099	0.650078	-1.13364	0.00377171	-1.46802	2.91182e-05	0.178901	0.948569	0.243384	0.933829
ENSG00000001461	NIPAL3	protein_coding	chr1:24415794-24472976	6.35651	6.94874	6.71093	6.48177	6.68235	5.7532	7.02231	6.6002	7.14999	6.92652	7.16785	7.38851	7.18311	6.09172	7.26401	7.02017	6.00551	6.45511	6.06606	5.965	5.44688	4.58429	5.19634	5.81498	0.0197096	0.999993	-0.257844	0.999996	-0.108705	0.999814	-0.215328	0.99946	0.0559953	0.999892	-0.315007	0.797008	-0.333165	0.836027	-1.59209	0.0179376	-1.16141	0.085866	-0.260993	0.925978	-0.18962	0.975074
ENSG00000001497	LAS1L	protein_coding	chrX:65512582-65534775	9.73588	9.97004	9.71511	10.0202	9.89723	9.75895	9.86263	9.86915	9.94549	10.0909	10.0524	9.83389	9.95873	9.96821	9.90923	9.89558	9.53623	9.46472	9.4145	9.38943	9.46827	9.38301	9.81663	9.58732	-0.0112182	0.999993	-0.0294654	0.999996	0.0537181	0.999814	0.060459	0.99946	0.0534939	0.999892	-0.27351	0.498483	-0.104757	0.910295	-0.531788	0.0322886	-0.39243	0.158819	-0.0190326	0.998469	-0.0448062	0.990921
ENSG00000001561	ENPP4	protein_coding	chr6:46129993-46146699	7.58402	7.74251	7.60764	7.6679	8.12373	8.03604	8.07707	8.16389	6.53729	7.47731	6.72403	7.29201	7.50127	7.582	7.27323	7.1911	6.33273	6.37267	6.04748	6.45183	7.00963	6.75864	5.80399	6.19484	0.0105362	0.999993	-0.0287609	0.999996	0.0139177	0.999814	0.229934	0.99946	0.0217575	0.999892	0.699124	0.155239	0.521466	0.28173	-0.643802	0.128958	-1.17213	0.000414347	0.356092	0.694666	0.33556	0.867324
ENSG00000001617	SEMA3F	protein_coding	chr3:50155045-50189075	4.5075	5.14821	5.17134	4.73419	2.00752	4.7797	4.74411	3.97134	6.53729	6.7692	6.38375	6.33681	5.7757	6.37266	6.5934	6.09006	3.57341	2.55406	3.38244	2.90113	3.51952	4.02909	4.40046	2.62317	-0.0101783	0.999993	-0.0611895	0.999996	0.104702	0.999814	-0.133187	0.99946	-0.00125035	0.999892	0.0114997	1	-1.16201	0.132964	-2.21386	0.00073147	-0.164326	0.936687	-0.277704	0.912042	-0.35244	0.87161
ENSG00000001626	CFTR	protein_coding	chr7:117465784-117715971	6.02298	4.98336	5.22431	4.98816	5.05412	4.22076	3.85935	5.3004	5.37844	5.90845	5.91247	5.30145	4.70595	5.08702	4.56433	5.64331	5.02779	4.28664	5.06913	4.91243	4.76392	6.49827	3.688	4.78358	0.0573109	0.999993	-0.0149827	0.999996	0.00489112	0.999814	-0.0985984	0.99946	-0.0397137	0.999892	0.873977	0.15279	-0.126984	0.96149	0.909726	0.369803	1.13063	0.194372	-0.439363	0.772067	-0.364433	0.873408
ENSG00000001629	ANKIB1	protein_coding	chr7:92246234-92401384	11.2484	11.1864	11.2073	11.1834	11.2029	11.3303	11.2014	11.3631	11.2957	11.3082	11.3389	11.3009	11.3165	11.2917	11.6056	11.3401	11.234	11.1328	11.0826	11.3164	11.4004	11.4622	11.0017	11.3061	0.0165447	0.999993	-0.0120518	0.999996	-0.0180923	0.999814	-0.149298	0.99946	-0.0194604	0.999892	0.247131	0.490702	-0.00962049	0.994113	0.129212	0.692004	0.169803	0.592066	0.0558089	0.988621	0.0091248	0.998345
ENSG00000001630	CYP51A1	protein_coding	chr7:92112151-92142952	10.7533	10.8929	10.72	10.9436	10.6807	10.9198	10.7674	10.8295	11.669	11.7283	11.7609	11.7238	11.6688	11.8574	11.8345	11.9802	10.6966	10.246	10.7099	10.3215	10.2734	9.73228	10.4923	10.2081	-0.00803122	0.999993	0.00830918	0.999996	-0.0407575	0.999814	-0.122276	0.99946	-0.0270392	0.999892	-0.314876	0.466966	-0.894383	0.000142865	-1.71714	1.25045e-10	-0.76399	0.00721866	-0.00902456	0.999136	0.0703269	0.985052
ENSG00000001631	KRIT1	protein_coding	chr7:92198969-92246166	10.2281	10.3503	10.4798	10.5429	10.5306	10.3077	10.6175	10.4308	10.398	10.4392	10.5617	10.4074	10.5779	10.7235	10.4131	10.5441	10.7669	10.4805	10.6169	10.5126	10.5695	10.5348	10.4904	10.634	-0.152709	0.999993	-0.0869603	0.999996	-0.0581563	0.999814	0.159485	0.99946	0.0326529	0.999892	-0.0211462	0.984546	-0.195985	0.75864	-0.0973351	0.798286	0.136703	0.708245	0.128727	0.949554	0.224531	0.75782
ENSG00000002016	RAD52	protein_coding	chr12:912077-990053	8.10451	8.53088	8.26156	8.32729	8.84921	8.4241	8.6668	8.23052	8.41704	8.51846	8.72462	8.33221	8.21342	8.49762	8.4048	8.38323	8.51686	8.47469	8.70288	8.5741	8.50635	8.25249	8.43364	8.46826	0.0173518	0.999993	0.13404	0.999996	-0.0476923	0.999814	-0.0212607	0.99946	-0.0832591	0.999892	-0.0716403	0.954467	0.290085	0.713751	0.0243969	0.969846	-0.255116	0.564502	0.274802	0.84832	-0.0854952	0.989883
ENSG00000002079	MYH16	unitary_pseudogene	chr7:99238794-99311130	3.04412	3.6424	2.67583	4.3371	4.25743	1.76817	2.56416	2.46429	3.67265	5.22668	3.77533	2.78937	3.18074	3.05849	4.8372	2.87763	2.68978	2.77556	2.80733	2.90113	1.69737	2.34679	2.2197	2.43929	-0.014363	0.999993	0.0849213	1	0.106915	0.999814	-0.171158	1	-0.00552966	0.999892	-0.0630453	1	0.139493	0.958976	-0.92152	0.598842	-1.17793	0.459304	0.0233958	1	-0.395727	1
ENSG00000002330	BAD	protein_coding	chr11:64269830-64284704	5.01836	5.14821	5.50678	5.04523	5.53337	4.44982	5.28852	5.63152	4.73556	5.12644	4.83293	5.02403	5.05618	4.73653	3.78737	4.50903	4.28816	4.42398	5.06913	4.56349	4.50356	4.83727	4.26977	5.47573	-0.024295	0.999993	-0.120283	0.999996	0.00106939	0.999814	0.218206	1	-0.0583495	0.999892	-0.190851	0.916752	0.130004	0.960585	-0.212325	0.869759	-0.368415	0.761021	0.00118435	0.999751	-0.0110518	0.998876
ENSG00000002549	LAP3	protein_coding	chr4:17577192-17607972	9.9554	10.1878	10.0701	10.0657	9.63937	9.81526	9.88154	9.99904	9.93923	10.2966	9.90265	10.0915	10.1699	9.94872	10.0844	10.2741	9.60451	10.1024	9.67416	10.0928	10.3589	10.3495	9.79005	10.0344	0.00556791	0.999993	-0.172879	0.999996	0.0947912	0.999814	-0.0962625	0.99946	-0.0158498	0.999892	0.403617	0.14534	-0.29307	0.577245	0.290479	0.333859	0.626129	0.00967646	-0.306431	0.608062	-0.0506522	0.990921
ENSG00000002586	CD99	protein_coding	chrX:2691179-2741309	8.74368	9.38488	8.96458	9.46496	10.0895	10.4609	9.87212	10.0975	7.80921	8.32284	7.96937	8.16889	8.94844	9.21629	8.21216	8.55659	9.01946	9.02899	9.08857	9.18411	10.8947	11.0345	9.2266	9.37945	-0.0631638	0.999993	0.245038	0.999996	0.00565254	0.999814	0.55756	0.36117	-0.0722232	0.999892	1.56575	4.73056e-18	1.15429	2.46325e-05	1.86626	1.58826e-16	0.679231	0.00832334	1.0417	0.000203698	0.848759	0.00903329
ENSG00000002587	HS3ST1	protein_coding	chr4:11393150-11429765	6.85508	6.70579	6.44694	7.04043	6.95246	7.07624	6.7858	7.31424	4.9502	6.10564	6.2296	6.99039	6.57172	6.11734	6.56366	6.16492	6.16748	6.43899	5.95084	6.57932	6.10938	4.67364	6.31554	4.22457	0.00171536	0.999993	-0.0326736	0.999996	-0.255403	0.999814	-0.00212772	0.99946	0.000548686	0.999892	-0.0411946	0.987999	0.579693	0.429119	-0.765958	0.38229	-1.40945	0.0151405	0.185253	0.959682	0.401225	0.821759
ENSG00000002726	AOC1	protein_coding	chr7:150824627-150861504	2.20921	1.18674	1.88559	0	1.59165	2.53914	0	2.13386	2.6649	2.86464	2.38706	2.78937	2.86292	3.42958	1.98388	3.67714	0	2.55406	1.83648	0	0	2.34679	0	0.796837	0.00578162	0.999993	0.030317	1	0.00677132	1	0.0141089	1	0.00639531	0.999892	0.109107	1	-0.349898	1	-1.16382	0.52596	-0.364599	0.879441	0.0437641	1	0.0717837	1
ENSG00000002745	WNT16	protein_coding	chr7:121325367-121341104	3.70937	1.82894	1.23114	1.18952	0	3.17324	2.83646	2.73296	3.40807	2.5914	1.63944	3.56572	1.48172	3.05849	1.98388	0.93135	2.09467	2.77556	0	2.33452	2.80356	1.34061	2.69754	2.62317	0.0315469	0.999993	-0.0267714	1	0.00711007	1	0.0695305	1	0.0170297	0.999892	-0.108058	1	-0.0196853	1	-0.177697	0.943255	-0.076216	0.979706	-0.0953835	1	-0.087138	1
ENSG00000002746	HECW1	protein_coding	chr7:43112599-43566001	5.01836	5.47238	5.7429	6.05135	5.29517	5.61837	5.96408	6.12738	6.26405	5.2743	5.8074	5.862	5.82216	6.01202	5.97881	6.43068	4.92797	5.32131	4.78507	5.22475	5.56552	5.35217	4.73367	5.06353	-0.0934761	0.999993	-0.235209	0.999996	0.00526769	0.999814	-0.158098	0.99946	0.0165034	0.999892	0.363241	0.736749	-0.333286	0.827323	-0.444173	0.58107	-0.00186818	0.999219	0.118127	0.987387	0.0361952	0.995956
ENSG00000002822	MAD1L1	protein_coding	chr7:1815793-2233243	6.19936	5.83695	6.55426	6.52253	6.91683	6.30014	6.59731	6.42161	6.46933	6.64788	6.07973	6.24606	6.39859	6.19157	6.65111	6.25334	7.35292	6.91734	6.95914	7.08814	7.28331	6.81863	7.50108	7.35703	-0.108665	0.999993	0.0638849	0.999996	0.131945	0.999814	-0.0906629	0.99946	0.040269	0.999892	-0.322635	0.642563	0.299662	0.829819	0.752115	0.148374	0.429672	0.47506	0.415514	0.769292	-0.168495	0.978618
ENSG00000002834	LASP1	protein_coding	chr17:38869859-38921770	10.9406	11.0436	11.0838	11.295	10.8302	11.3636	11.0084	11.2446	10.9665	11.2513	11.0373	11.3161	11.2842	11.5882	11.2306	11.5202	12.0541	11.767	12.0919	11.6658	12.0045	12.247	12.0221	12.33	-0.14236	0.999993	-0.00425375	0.999996	-0.057142	0.999814	0.0592565	0.99946	0.00582428	0.999892	-0.0598308	0.950194	-0.274649	0.695723	0.682923	0.00871294	1.00438	0.00012866	0.126494	0.959754	0.309214	0.544969
ENSG00000002919	SNX11	protein_coding	chr17:48103357-48123074	7.519	6.61478	7.23433	6.7107	7.41936	7.38395	7.02231	7.20802	6.43411	6.6836	5.88691	6.70712	6.72629	7.0145	6.08731	7.08907	5.82303	6.05085	5.95084	5.965	6.36631	6.35255	6.24771	6.51864	0.0358413	0.999993	0.179291	0.999996	0.064776	0.999814	0.112779	0.99946	-0.0063224	0.999892	-0.0337171	0.987964	0.494405	0.467256	-0.504701	0.365525	-1.02048	0.00969068	0.206487	0.949554	0.224125	0.963022
ENSG00000002933	TMEM176A	protein_coding	chr7:150800403-150805120	0	0	0	1.8325	1.00502	1.76817	0	0	0	2.86464	0	2.56748	0.923271	3.58455	0	3.77598	2.42269	6.3556	2.61888	5.92715	0.805458	4.96074	0.936963	3.83503	-0.00660832	0.999993	0.032149	1	0.00421438	1	-0.00561427	1	0.00622738	0.999892	0.258777	1	-0.315051	1	0.888524	0.650861	2.08944	0.134227	0.0744801	1	0.0663997	1
ENSG00000003056	M6PR	protein_coding	chr12:8940363-8949955	10.2654	10.151	10.1914	10.0431	10.0184	10.1948	10.1484	10.2283	10.8668	10.8676	10.9295	10.8463	10.8577	10.5983	10.96	10.8741	10.1513	10.0477	10.2372	9.94318	10.0976	10.0125	10.4054	10.4014	0.0606383	0.999993	-0.0643432	0.999996	-0.0203857	0.999814	-0.155605	0.99946	-0.00543097	0.999892	-0.340881	0.240389	-0.571043	0.0608059	-0.671176	0.00589705	-0.0469933	0.918335	-0.0826753	0.976724	-0.11671	0.966595
ENSG00000003096	KLHL13	protein_coding	chrX:117897813-118117340	7.43084	7.63545	7.12716	7.58372	7.56456	7.92615	7.3283	7.34463	6.32299	6.32503	6.60367	7.63731	6.51629	6.53353	7.20743	7.29475	5.93011	5.45552	6.02866	5.90784	6.14029	6.53052	5.00418	5.54572	0.0553025	0.999993	0.277174	0.999996	-0.296961	0.999814	-0.484228	0.99946	-0.0599307	0.999892	0.771848	0.158984	1.12167	0.00608733	-0.166283	0.838303	-1.37619	0.000351789	0.188883	0.949518	0.139757	0.985052
ENSG00000003137	CYP26B1	protein_coding	chr2:72129238-72148038	0	2.27176	1.23114	1.18952	1.00502	2.53914	1.78954	0	0	0	1.04105	0	1.48172	3.72447	2.98118	0.93135	2.42269	2.29227	0	2.90113	0.805458	0	1.50029	0.796837	0.00312524	0.999993	0.0304901	1	-0.00810939	1	0.0600464	1	0.00544262	0.999892	-0.0766472	1	-0.26778	1	-2.07664	0.182604	-1.1429	1	0.0401336	1	0.209158	1
ENSG00000003147	ICA1	protein_coding	chr7:8113184-8262687	5.96836	6.04647	6.0374	6.05135	6.33183	5.04801	6.22326	5.52937	6.16012	6.23162	6.57194	6.6657	4.30922	4.92239	7.15853	5.9489	5.20884	6.30315	6.30375	6.18943	6.86905	7.54654	6.34829	6.44729	-0.00692879	0.999993	-0.0345862	0.999996	-0.147172	0.999814	-0.793016	0.132318	-0.0782805	0.999892	0.692303	0.142924	0.807295	0.394288	2.54144	1.37169e-06	1.39455	0.0123197	-0.107868	0.988621	-0.808327	0.171384
ENSG00000003249	DBNDD1	protein_coding	chr16:90004865-90020128	8.75179	8.63645	8.46781	8.65979	7.95835	7.77586	8.56284	8.26271	6.79496	6.20728	6.70952	6.83716	6.07327	5.32549	6.65111	6.7309	8.12443	8.63535	8.19191	8.43942	9.13	8.8123	8.69471	8.91644	0.0658408	0.999993	-0.394769	0.999996	-0.0866652	0.999814	-0.493059	0.99946	0.0319944	0.999892	0.145841	0.855577	1.8387	2.9445e-06	3.16624	1.17838e-18	1.10637	0.000117972	-0.710176	0.0401163	-0.452376	0.735326
ENSG00000003393	ALS2	protein_coding	chr2:201700554-201781189	10.9119	10.9264	10.8288	11.007	10.9177	11.2408	10.7531	10.8805	10.6803	10.6194	10.6345	10.6056	10.7211	10.9327	10.7157	10.715	10.6494	10.3083	10.5141	10.305	10.5623	10.8448	10.3878	10.7248	-0.00124813	0.999993	0.230578	0.999996	0.023192	0.999814	0.108645	0.99946	0.0365214	0.999892	0.126703	0.858715	0.271762	0.627478	-0.116311	0.786986	-0.367514	0.226246	0.165554	0.905305	0.17421	0.897445
ENSG00000003400	CASP10	protein_coding	chr2:201182881-201229406	4.34548	5.14821	5.22431	5.43514	5.86783	4.15733	6.31516	4.62775	7.41676	7.17257	6.92577	6.38864	6.42893	6.64341	6.74685	6.57492	9.65416	9.73931	9.52269	9.51912	10.3424	10.0692	9.15435	9.33238	-0.0561588	0.999993	-0.118538	0.999996	0.250691	0.999814	-0.0736618	0.99946	0.102393	0.999892	0.896129	5.07266e-05	-0.903663	0.263993	3.64462	6.8054e-44	4.46675	2.09045e-09	0.191094	0.965944	-0.551749	0.447252
ENSG00000003402	CFLAR	protein_coding	chr2:201116104-201176687	7.41049	7.10405	7.48279	7.32026	8.95252	7.60214	8.6404	7.63435	7.5787	7.30458	7.28988	7.20796	8.80835	7.77945	9.00088	7.63473	11.1983	10.9607	11.0694	11.0321	11.64	11.5009	10.9586	11.104	-0.046674	0.999993	0.0443383	0.999996	0.0953214	0.999814	-0.0431714	0.99946	0.0142588	0.999892	0.504591	0.0241004	0.0483355	0.985992	3.12333	7.15874e-20	3.09124	2.84759e-19	0.86042	0.0631494	0.694212	0.197879
ENSG00000003436	TFPI	protein_coding	chr2:187464230-187565760	11.9907	12.3054	12.0513	12.1554	11.9371	12.4603	12.1317	12.4704	10.2678	10.4867	10.3288	10.6488	9.60231	11.5616	9.15593	10.6962	9.40315	9.73931	9.19578	10.1576	9.66712	10.6994	8.71996	9.46773	0.0377408	0.999993	-0.0684414	0.999996	-0.093623	0.999814	0.134437	0.99946	-0.0698089	0.999892	0.681319	0.326533	0.721415	0.530862	-0.521387	0.741538	-1.90386	1.0906e-08	0.068964	0.988247	0.172051	0.978525
ENSG00000003509	NDUFAF7	protein_coding	chr2:37231631-37253403	9.41437	9.0378	9.54337	8.97091	8.98155	8.93977	9.12606	9.14131	9.46595	9.19938	9.31685	9.10316	9.0928	9.04333	9.41104	9.161	10.7368	10.9783	10.7593	10.8174	11.0875	11.495	10.524	10.7348	-0.0230953	0.999993	-0.13736	0.999996	0.0878182	0.999814	-0.181723	0.99946	0.0403627	0.999892	0.62293	0.0105723	-0.0786415	0.947181	2.21872	3.72273e-20	2.33324	1.04229e-24	-0.239017	0.85438	-0.235752	0.854294
ENSG00000003756	RBM5	protein_coding	chr3:50088908-50119021	10.6573	10.6209	10.7154	10.7361	10.8093	10.7654	10.751	10.6696	10.8536	10.726	11.0568	10.8897	10.8345	10.9745	10.6624	10.8685	11.4758	11.282	11.4093	11.3251	11.4281	11.6042	11.4677	11.4469	-0.0621155	0.999993	0.0679253	0.999996	-0.155069	0.999814	0.127842	0.99946	0.00191856	0.999892	0.0485272	0.958987	-0.0895447	0.918929	0.61101	0.00881951	0.734773	0.000670792	0.145974	0.91586	0.113479	0.967007
ENSG00000003987	MTMR7	protein_coding	chr8:17298030-17413528	7.81827	7.03552	7.87111	7.57405	7.57221	6.71794	7.23726	7.11703	7.86977	7.7542	7.82879	7.84945	7.35094	6.43511	7.64391	7.61484	8.3485	8.31168	8.23359	8.17048	7.92188	8.74174	7.87157	8.30633	-0.0815529	0.999993	0.0133447	0.999996	-0.015568	0.999814	-0.399631	0.99946	0.0601117	0.999892	0.239451	0.773591	0.206566	0.9111	1.38048	0.00628902	1.17147	0.00799503	-0.198333	0.95906	-0.604138	0.351227
ENSG00000003989	SLC7A2	protein_coding	chr8:17497088-17570573	9.46704	9.12283	9.01053	9.03923	8.94958	8.43082	9.29358	9.01785	9.74993	9.38979	9.70657	9.92007	9.3303	9.18635	9.80345	9.78126	10.0196	9.67713	10.0114	9.95263	9.87898	11.3042	9.58201	10.1808	0.156802	0.999993	-0.336272	0.999996	-0.173063	0.999814	-0.455953	0.399661	-0.0783096	0.999892	0.440381	0.664456	-0.48878	0.300341	1.45631	0.00219427	1.8748	0.0162695	-0.510436	0.262768	-0.279668	0.761417
ENSG00000004059	ARF5	protein_coding	chr7:127588345-127591705	7.59308	7.96517	7.7499	7.56432	7.94662	8.26393	8.10308	7.95647	7.58674	7.80372	7.58832	7.67954	8.02768	7.76331	7.72004	7.77277	8.40528	8.58132	8.68497	8.35996	8.55305	8.63641	8.67548	8.94045	0.0501986	0.999993	0.0619048	0.999996	0.0322136	0.999814	0.124481	0.99946	-0.0228877	0.999892	-0.211571	0.721522	0.217937	0.838481	0.687599	0.0342256	0.481551	0.169813	0.277146	0.865319	0.17261	0.97055
ENSG00000004139	SARM1	protein_coding	chr17:28364356-28404049	5.21886	5.34226	4.10183	5.67101	5.96406	5.85666	4.87067	6.12738	6.76692	5.60747	7.06903	6.24606	6.01447	7.02807	6.82415	6.60212	6.78192	6.83352	6.83467	6.98138	6.91447	7.28347	6.29888	6.73379	0.0186552	0.999993	0.100343	0.999996	-0.111709	0.999814	-0.057536	0.99946	-0.0395652	0.999892	0.472342	0.420224	-0.524943	0.624413	0.495764	0.497409	1.1895	0.00800835	0.379982	0.844063	0.167837	0.981466
ENSG00000004142	POLDIP2	protein_coding	chr17:28347177-28357522	8.77982	8.65027	8.54791	8.4002	8.74132	8.71315	8.62252	8.68716	8.45707	8.69944	8.7354	8.73059	8.88147	8.68059	8.41732	8.80208	8.32906	8.66337	8.22947	8.42251	8.81496	8.46555	8.7262	8.70332	0.123988	0.999993	0.0573553	0.999996	-0.102653	0.999814	0.135192	0.99946	0.0812784	0.999892	-0.0700906	0.954969	-0.0316927	0.983868	-0.132575	0.797616	-0.0700854	0.895548	0.0170488	0.999045	0.183306	0.952652
ENSG00000004399	PLXND1	protein_coding	chr3:129555175-129606818	8.73961	9.63695	8.57874	9.69414	9.52768	10.634	9.48134	10.2064	9.58111	9.51401	9.05235	9.49473	9.77904	9.82786	9.7013	9.74207	9.95449	9.83478	10.0209	9.60853	9.58943	10.2901	9.74155	9.99321	0.00166026	0.999993	0.0889738	0.999996	0.181114	0.999814	0.0781932	0.99946	0.0294382	0.999892	0.0909844	0.934685	0.363888	0.687803	0.179555	0.745504	-0.19355	0.773706	0.431109	0.783308	0.24049	0.780748
ENSG00000004455	AK2	protein_coding	chr1:33007940-33080996	10.6638	10.499	10.6564	10.3763	10.1686	10.1608	10.3218	10.1558	10.7274	10.7609	10.796	10.7856	10.728	10.4271	10.5474	10.414	10.4171	10.5831	10.6372	10.3388	10.4914	10.3118	10.4315	10.4006	0.0408283	0.999993	-0.0629985	0.999996	-0.0417965	0.999814	0.0963093	0.99946	-0.00287582	0.999892	-0.0216193	0.984721	-0.378489	0.337466	-0.177806	0.645829	0.245043	0.420006	-0.379793	0.300876	-0.139411	0.955766
ENSG00000004468	CD38	protein_coding	chr4:15778275-15853230	3.9539	2.88399	4.21083	4.50925	4.53315	3.17324	4.36852	3.32727	4.55063	2.5914	4.72167	2.78937	4.49274	4.17837	3.8868	5.2551	11.2399	10.7548	11.4034	11.0493	11.6336	10.5496	11.9038	11.6874	-0.0455545	0.999993	0.00934293	0.999996	-0.0117995	1	-0.0990885	1	-0.121099	0.999892	-0.429424	0.63131	-0.181411	0.945418	6.6621	8.38468e-56	6.42084	7.86595e-18	0.136656	1	0.122515	1
ENSG00000004478	FKBP4	protein_coding	chr12:2794953-2805423	10.4005	10.7236	10.3768	10.9825	10.3229	10.2509	10.7418	10.712	10.5912	10.2317	10.7121	10.4918	10.18	10.0734	10.634	10.4443	11.04	11.2436	11.2625	11.1544	11.3099	11.0696	11.4146	11.0914	-0.0803438	0.999993	-0.377444	0.492241	-0.142653	0.999814	-0.359121	0.850596	-0.0482483	0.999892	-0.0745596	0.935098	0.177091	0.785527	1.06075	1.63085e-06	0.908322	3.37411e-05	-0.253318	0.740796	-0.262687	0.73739
ENSG00000004487	KDM1A	protein_coding	chr1:23019448-23083689	12.8546	12.7281	12.8172	12.8215	12.6954	12.8543	12.7792	12.9165	12.5365	12.6135	12.3669	12.7624	12.5496	12.4381	12.5918	12.5013	12.0159	12.1418	11.9859	12.2504	12.0911	12.2728	11.8405	12.0057	-0.0208891	0.999993	-0.0612969	0.999996	-0.0037967	0.999814	-0.0414596	0.99946	-0.0347652	0.999892	0.238148	0.481639	0.297564	0.43116	-0.305313	0.248727	-0.580701	0.00994055	-0.00562588	0.999751	-0.0694346	0.983791
ENSG00000004534	RBM6	protein_coding	chr3:49940007-50100045	11.0613	10.9867	11.0485	11.1159	11.0434	11.0705	10.9532	10.8151	11.1875	11.2129	10.9931	11.1211	11.1044	11.1234	10.9679	11.2141	11.4102	11.3297	11.4742	11.4534	11.384	11.3379	11.6301	11.5103	-0.0426702	0.999993	0.150399	0.999996	0.119093	0.999814	0.0222189	0.99946	-0.071044	0.999892	-0.211695	0.564861	-0.0300743	0.9781	0.247985	0.350855	0.309639	0.222159	0.0387095	0.993913	-0.07451	0.983378
ENSG00000004660	CAMKK1	protein_coding	chr17:3860315-3894891	4.96356	4.72942	2.95188	3.64696	4.0094	5.1493	4.28006	5.21523	5.3409	4.63676	5.5386	5.22748	4.97627	4.80118	5.06657	5.50608	3.43481	3.28852	3.70041	2.08238	3.61064	3.61341	3.4672	3.75851	0.0931202	0.999993	-0.0286014	0.999996	-0.0648792	0.999814	-0.157086	0.99946	0.0115741	0.999892	-0.00832715	1	-0.106799	0.969331	-1.21912	0.192572	-1.00848	0.352716	-0.0613297	0.99425	-0.0583455	0.99246
ENSG00000004700	RECQL	protein_coding	chr12:21468911-21501669	9.09233	9.20625	9.34242	9.20181	9.14956	9.12526	9.27081	9.18116	8.81628	9.19629	9.29028	9.10574	9.20443	9.26007	8.94141	9.23453	9.18266	9.20607	9.06798	8.93753	9.17362	9.03376	9.31832	9.10595	-0.0720911	0.999993	-0.0705148	0.999996	-0.128316	0.999814	0.120519	0.99946	0.103494	0.999892	-0.113658	0.892417	-0.0660679	0.954858	-0.124422	0.770662	-0.0248204	0.963376	-0.00424924	0.999751	0.196439	0.926864
ENSG00000004766	VPS50	protein_coding	chr7:93232340-93361121	8.89046	8.78994	8.81289	8.76122	9.04618	9.05738	9.04114	9.10626	8.18253	8.55748	8.68439	8.67949	8.54999	8.85822	8.75001	8.94169	9.48666	9.48252	9.39443	9.49021	9.53812	9.85832	9.20888	9.69647	0.0294699	0.999993	-0.0162445	0.999996	-0.193995	0.999814	-0.106562	0.99946	0.0188686	0.999892	0.207078	0.734889	0.346105	0.529271	0.9883	0.000748422	0.658422	0.0163281	0.196445	0.900504	0.285918	0.834244
ENSG00000004776	HSPB6	protein_coding	chr19:35754568-35758079	3.70937	3.91075	2.67583	3.49136	2.32995	1.76817	1.78954	2.13386	3.78873	2.86464	1.63944	3.44035	2.67321	0	0.989274	0	3.10986	3.13694	2.40207	2.73581	1.31927	2.02332	2.2197	1.98154	0.0272503	0.999993	0.00554657	1	0.0292975	1	0.0435619	1	0.0235907	0.999892	-0.0769322	1	0.0367771	1	-0.121433	1	-0.271521	0.912541	-0.381196	1	-0.178742	1
ENSG00000004777	ARHGAP33	protein_coding	chr19:35774532-35788822	6.04954	6.01834	5.70613	5.39179	5.65368	5.57047	5.71694	6.30278	6.07122	6.23162	6.01041	6.10858	5.6002	6.01202	5.30094	5.79243	5.70736	5.89419	5.61468	5.50722	4.84121	4.91261	5.36589	5.24277	0.0793937	0.999993	-0.174555	0.999996	0.0268364	0.999814	0.118527	0.99946	0.0501788	0.999892	-0.290292	0.826599	-0.140895	0.95136	-0.907683	0.208577	-0.703443	0.364001	-0.261457	0.930145	-0.19639	0.97499
ENSG00000004779	NDUFAB1	protein_coding	chr16:23581002-23596356	10.5001	10.5806	10.5759	10.3956	10.3554	10.4894	10.6016	10.5723	9.80954	9.91798	9.89946	9.9448	9.96002	9.82203	9.54265	9.95348	11.6132	11.9838	11.7709	11.8066	12.2888	12.2932	12.0287	12.2763	0.0364464	0.999993	-0.137162	0.999996	-0.048267	0.999814	0.115222	0.99946	0.00678423	0.999892	0.117927	0.84048	0.533533	0.0696802	2.38597	1.04137e-37	1.86204	1.78946e-22	-0.099594	0.967345	0.0333472	0.991836
ENSG00000004799	PDK4	protein_coding	chr7:95583499-95596491	3.04412	3.11408	2.95188	3.49136	3.33095	2.89075	3.26299	3.15501	1.64926	3.29233	2.65274	3.68106	2.86292	2.82968	1.57064	1.49268	10.432	11.1372	10.312	11.3141	12.2052	11.788	9.18414	9.45111	-0.00568189	0.999993	-0.00964003	1	-0.0263901	1	0.127197	1	-0.0276599	0.999892	2.51011	2.53147e-39	0.121812	1	8.99547	3.6997e-95	8.79805	2.08124e-115	0.0112094	1	0.0254974	1
ENSG00000004809	SLC22A16	protein_coding	chr6:110424687-110476641	0	0	0	0	0	0.849657	0	0	0	1.17422	0	0	0	0	0	0	0	0	0	0	0	0.595373	0	0	0	1	0.015525	1	0.00867166	1	0	1	0	1	0.0490946	1	0.0830969	1	0.373274	1	-0.103879	1	0.0365707	1	-0.0375179	1
ENSG00000004838	ZMYND10	protein_coding	chr3:50341110-50346852	1.14279	1.18674	1.88559	1.18952	3.00877	2.53914	0	2.46429	3.54642	2.25402	3.395	1.98428	2.45472	1.78395	2.56704	2.21046	4.44083	4.21274	4.43102	4.79125	4.87836	5.33401	1.90438	4.04291	-0.00452547	0.999993	0.0603037	1	0.00867182	1	-0.0218605	1	-0.0342153	0.999892	0.850881	0.173496	0.21156	1	2.78228	0.00265175	2.23609	0.00937391	0.204015	1	-0.122024	1
ENSG00000004846	ABCB5	protein_coding	chr7:20615207-20777038	3.83681	4.23797	4.80479	4.03291	5.09719	3.79006	4.45187	4.9246	5.67844	4.84034	5.72324	4.97966	4.75467	5.08702	5.65132	5.50608	3.43481	2.55406	4.03811	2.73581	2.95034	2.02332	2.47832	3.18748	-0.0272374	0.999993	-0.0302848	0.999996	-0.0139164	0.999814	-0.27204	0.99946	-0.0238614	0.999892	-0.0968573	1	-0.205357	0.932808	-2.26086	0.0158359	-1.86978	0.0787175	0.193132	1	-0.173353	0.979717
ENSG00000004848	ARX	protein_coding	chrX:25003694-25016420	0	1.18674	0	0	0	0	0	1.09061	0	0	0	0	0	0	0	0	0	1.56029	0	0	0	0	0	0	0.00559088	0.999993	-0.0180332	1	0	1	0	1	0.00764924	0.999892	0	1	0	1	0	1	0	1	-0.0441146	1	0	1
ENSG00000004864	SLC25A13	protein_coding	chr7:96120220-96322147	10.5774	10.5465	10.7085	10.7088	10.5039	10.6685	10.6299	10.6676	10.0712	10.0035	10.2076	10.2411	10.0939	10.3868	10.0105	10.5185	9.55726	9.36377	9.37221	9.33265	9.66313	10.0317	9.35706	9.56362	-0.104743	0.999993	-0.0490684	0.999996	-0.153224	0.999814	-0.0260226	0.99946	0.0588685	0.999892	0.359425	0.311652	0.351482	0.418854	-0.380844	0.286568	-0.714628	0.00620206	0.0335758	0.99425	0.197693	0.887452
ENSG00000004866	ST7	protein_coding	chr7:116953238-117230103	8.93743	8.82285	8.68175	8.87578	9.01563	9.03549	9.00709	9.19235	8.34777	7.72021	8.55647	8.68295	7.9356	8.61016	8.7923	8.98107	8.88284	9.05302	9.06798	8.90382	9.67241	9.30941	9.02863	8.89425	0.0532268	0.999993	-0.0599213	0.999996	-0.314769	0.999814	-0.423224	0.99946	-0.0157918	0.999892	0.489059	0.119606	0.679724	0.119605	1.17314	0.00115003	0.478189	0.117184	0.137091	0.959682	0.18892	0.968337
ENSG00000004897	CDC27	protein_coding	chr17:47117703-47189422	11.1613	11.1034	11.3423	11.1464	11.0455	11.2303	10.978	11.1828	11.2665	11.1473	10.978	11.0908	11.4202	11.6732	11.2948	11.3956	11.2816	11.222	11.1839	11.2272	11.2128	10.8041	11.2292	11.2854	-0.0830407	0.999993	0.051093	0.999996	0.145057	0.999814	0.189628	0.99946	0.0242089	0.999892	-0.2314	0.591117	-0.367861	0.32782	-0.522787	0.0862505	-0.111194	0.799048	0.0167914	0.998469	0.326995	0.393102
ENSG00000004939	SLC4A1	protein_coding	chr17:44248385-44268141	3.04412	2.27176	1.88559	2.61425	2.00752	2.89075	2.56416	3.48114	3.08382	4.31111	1.63944	2.30515	2.67321	2.55762	1.98388	2.46866	2.42269	3.13694	1.83648	2.33452	1.69737	1.82957	2.69754	2.43929	0.00895968	0.999993	-0.0503346	1	0.0870447	1	0.0403029	1	0.024149	0.999892	-0.1882	1	-0.0237598	1	-0.729527	0.71595	-0.625361	0.767031	-0.0296329	1	-0.234346	1
ENSG00000004948	CALCR	protein_coding	chr7:93424487-93574730	2.20921	3.11408	3.55828	2.27569	2.32995	4.09098	1.78954	4.33656	3.67265	3.09427	3.24211	2.30515	0	5.28084	2.56704	4.03738	1.0638	0	0	1.77665	0.805458	0.595373	0	0	-0.00863511	0.999993	-0.00936882	1	0.0305144	1	0.0730951	1	-0.00457029	0.999892	0.0620208	1	-0.217173	0.916228	-2.59616	0.071535	-2.52873	0.0600498	0.155202	1	0.130482	1
ENSG00000004961	HCCS	protein_coding	chrX:11111301-11123078	8.8794	8.73482	9.02926	9.18286	8.99014	8.92794	9.0445	9.10626	9.24753	8.80049	8.73898	8.75712	9.04953	9.01975	8.99532	9.05919	9.20149	9.55347	9.15515	9.3842	9.59781	9.62249	9.2111	9.33403	-0.166527	0.999993	-0.091875	0.999996	0.192826	0.999814	0.0122429	0.99946	0.0559051	0.999892	0.306767	0.387163	-0.0480991	0.969609	0.573843	0.0250323	0.654264	0.00990454	0.14147	0.957642	-0.00126272	0.999455
ENSG00000004975	DVL2	protein_coding	chr17:7225341-7234545	7.75513	7.85813	7.69467	7.64038	7.96418	7.86294	7.99608	7.88243	7.7954	7.76257	7.73878	8.018	7.83157	7.91709	7.62963	8.25203	8.13566	8.28488	8.06836	8.13771	8.20382	8.17556	7.91595	8.76818	0.0563288	0.999993	-0.017395	0.999996	-0.0600369	0.999814	-0.0658909	0.99946	0.049172	0.999892	-0.196895	0.831998	0.0601294	0.968547	0.314723	0.441431	0.280977	0.500379	0.096358	0.98456	0.0842099	0.99052
ENSG00000005001	PRSS22	protein_coding	chr16:2852727-2858170	0	0	0	0	0	0	0	0	0	0	1.04105	0	0	0	0	0	0	0	0	0.855003	0	0.595373	1.50029	0	0	1	0	1	-0.00810939	1	0	1	-0.00602267	0.999892	-0.0480047	1	0	1	0.373274	1	0.38934	1	0	1	0	1
ENSG00000005007	UPF1	protein_coding	chr19:18831938-18868236	8.4011	8.45945	8.47329	8.42192	8.35429	8.6014	8.59986	8.43271	8.27001	8.20491	8.14676	8.10319	8.24786	8.50734	8.18799	8.28596	8.26913	8.4865	8.46466	8.37058	8.67154	8.63456	8.68192	8.64074	-0.00856878	0.999993	-0.0231811	0.999996	0.0679901	0.999814	0.11965	0.99946	-0.0238135	0.999892	-0.0176938	0.989552	0.120379	0.923154	0.270789	0.510486	0.17373	0.700486	0.0551669	0.993913	0.128078	0.978618
ENSG00000005020	SKAP2	protein_coding	chr7:26667062-26995239	10.4965	10.3907	10.4537	10.1065	10.2556	10.0851	10.1884	10.2445	6.90193	6.49547	6.26971	6.18874	6.68917	7.38517	6.35377	7.05995	6.14542	6.73137	6.37997	6.42492	7.24826	7.042	6.02269	6.08944	0.100596	0.999993	-0.0365419	0.999996	0.16677	0.999814	0.1856	0.99946	0.0155616	0.999892	0.898173	0.0286509	2.87983	9.49649e-26	0.0735982	0.932013	-2.99625	4.91143e-38	-0.244304	0.736422	0.249207	0.95402
ENSG00000005022	SLC25A5	protein_coding	chrX:119468400-119471319	12.2481	12.0989	12.2975	11.9684	11.8461	11.8089	12.0476	12.0115	11.6495	11.7946	11.8847	11.8032	11.7608	11.2489	11.7842	11.6312	12.2137	12.2468	12.3341	12.0163	12.3976	12.1098	12.4201	12.2834	0.0238867	0.999993	-0.177301	0.999996	-0.107599	0.999814	-0.147289	0.99946	0.0214872	0.999892	-0.0985364	0.8908	0.30641	0.581733	0.727229	0.0154343	0.437456	0.0749988	-0.318753	0.38043	-0.171695	0.928491
ENSG00000005059	MCUB	protein_coding	chr4:109560205-109688726	7.2249	7.1822	7.57743	7.04043	7.91687	7.50992	7.88049	7.31424	7.35219	7.28146	6.95065	6.95644	6.70165	7.19376	7.30952	7.12701	7.67115	7.7112	7.37128	7.46354	9.21958	9.03938	7.65956	8.24805	-0.0407505	0.999993	0.0648828	0.999996	0.165715	0.999814	-0.163509	0.99946	0.115368	0.999892	1.02814	0.000191662	0.694378	0.203593	2.14386	4.02094e-12	1.40086	6.76192e-07	0.425473	0.609446	-0.255669	0.936964
ENSG00000005073	HOXA11	protein_coding	chr7:27181510-27185223	0	0	1.88559	0	0	0.849657	0	0	0	0	0	0	0	0	0	0	1.0638	0	1.44055	0	0	1.82957	0	0	-0.00664924	0.999993	0.015525	1	0	1	0	1	-0.00230032	0.999892	0.0827399	1	0.0830969	1	0.573573	1	0.390223	1	0.0365707	1	0	1
ENSG00000005075	POLR2J	protein_coding	chr7:102473118-102478907	8.79166	8.76053	8.73291	8.68245	9.08682	8.95151	8.88495	9.04895	8.275	8.63249	8.72462	8.95632	8.93265	8.56433	8.49028	8.76947	8.26913	8.57764	8.5196	8.43268	8.59549	8.66756	8.56834	8.6002	0.0369129	0.999993	0.0412395	0.999996	-0.247591	0.999814	0.104626	0.99946	-0.0275628	0.999892	0.0346251	0.979702	0.264192	0.717855	-0.125527	0.806981	-0.376375	0.24008	0.225014	0.868818	0.259374	0.881036
ENSG00000005100	DHX33	protein_coding	chr17:5440912-5469060	10.7009	10.7334	10.7292	10.7132	10.4969	10.5874	10.4939	10.7168	10.7183	10.8283	10.5566	10.906	10.8167	10.5731	10.8318	10.7142	10.2476	10.2203	10.2816	10.3133	10.1909	9.98445	10.5603	10.4531	-0.00284859	0.999993	-0.05479	0.999996	0.0239868	0.999814	-0.058715	0.99946	-0.0485554	0.999892	-0.404815	0.142145	-0.12654	0.882259	-0.602233	0.0203979	-0.441815	0.0885997	-0.153606	0.912042	-0.061331	0.99052
ENSG00000005102	MEOX1	protein_coding	chr17:43640388-43661954	3.56957	3.7828	3.38303	3.7874	3.17884	2.89075	4.98701	3.74696	1.04849	0	0	0.989537	0	0	0	0	1.0638	0.981537	0.89307	0.855003	0.805458	2.02332	0	0.796837	0.00360753	0.999993	-0.226162	0.999996	0.000457856	1	0	1	0.00209214	0.999892	0.119807	1	0.664264	1	1.003	1	-1.25293	0.445399	-0.163622	1	-0.0364097	1
ENSG00000005108	THSD7A	protein_coding	chr7:11370357-11832198	8.38033	8.2933	8.24243	8.16938	7.88035	7.34178	7.3283	7.11703	3.78873	4.70786	7.84878	8.30998	5.65256	4.80118	7.81777	7.60143	5.87757	6.74454	6.56112	7.28801	5.44688	6.74496	6.66668	6.18025	0.0626176	0.999993	0.25317	0.999996	-1.27565	4.69492e-16	-1.39091	7.7116e-06	-0.139988	0.999892	-0.152516	0.932154	1.9422	8.32603e-06	0.894771	0.314099	-1.33418	0.0103067	-0.582316	0.232814	0.380274	0.834556
ENSG00000005156	LIG3	protein_coding	chr17:34980494-35009743	10.524	10.3616	10.5319	10.5179	10.4436	10.5078	10.3301	10.5278	10.7347	10.7217	10.6734	10.7314	10.8514	10.8888	10.7566	10.7938	10.7004	10.8138	10.7348	10.8096	10.76	10.5168	10.6688	10.6943	-0.0555906	0.999993	0.0390782	0.999996	0.0194538	0.999814	0.0923938	0.99946	-0.0164496	0.999892	-0.0465011	0.964995	-0.35518	0.285237	-0.223508	0.489262	0.172801	0.61768	0.0372634	0.994234	0.140159	0.933829
ENSG00000005175	RPAP3	protein_coding	chr12:47661249-47706061	10.2354	10.3727	10.4215	10.3325	10.3829	10.2509	10.4362	10.3024	10.4463	10.6737	10.3217	10.5649	10.6577	10.679	10.535	10.7212	10.6157	10.4099	10.3323	10.293	10.5078	10.7619	10.4006	10.346	-0.049045	0.999993	-0.0435732	0.999996	0.090002	0.999814	0.0396771	0.99946	0.121556	0.999892	0.242957	0.52834	-0.313487	0.41187	-0.0247015	0.958413	0.328817	0.253604	0.0185168	0.998127	0.104273	0.97499
ENSG00000005187	ACSM3	protein_coding	chr16:20610243-20797581	5.65909	5.98965	6.09541	5.99452	6.7514	6.09538	6.6155	5.84504	6.07122	5.93833	6.34673	6.26467	6.51629	6.45533	5.97881	6.05112	5.33111	5.71842	5.68847	5.50722	5.81583	5.73086	5.85046	6.00914	-0.0378121	0.999993	0.0799161	0.999996	-0.0926244	0.999814	0.278708	0.99946	-0.014219	0.999892	-0.128937	0.943294	-0.00667636	0.998461	-0.697916	0.223219	-0.657065	0.291371	0.409742	0.790943	0.314484	0.907994
ENSG00000005194	CIAPIN1	protein_coding	chr16:57428169-57447528	9.03035	9.20936	9.16414	9.21119	9.35652	9.23495	9.20626	9.26831	9.0924	9.13634	9.15228	9.16143	9.07852	9.01295	8.81141	9.22363	8.90926	9.34227	9.39075	8.98435	9.18849	9.53678	9.05615	9.2066	-0.0377703	0.999993	0.0489954	0.999996	-0.0331119	0.999814	0.0173452	0.99946	-0.0334709	0.999892	0.213974	0.698871	0.261754	0.653017	0.327392	0.373557	0.0855232	0.860908	0.163502	0.930105	-0.0543188	0.990921
ENSG00000005206	SPPL2B	protein_coding	chr19:2328615-2354806	7.16543	6.90331	7.07043	6.52253	7.13924	7.05899	6.99478	6.99457	6.80877	6.62969	6.70952	6.53381	6.84353	6.67825	6.63689	6.53314	6.89198	6.74454	6.72204	6.75163	6.77369	6.87623	6.48713	6.80211	0.0601217	0.999993	0.0641612	0.999996	0.0367066	0.999814	0.118684	0.99946	0.0246492	0.999892	0.135237	0.927171	0.31786	0.762959	0.0634281	0.936179	-0.260449	0.657285	0.0521133	0.99425	0.0343629	0.995889
ENSG00000005238	FAM214B	protein_coding	chr9:35104112-35116341	6.15113	6.22939	6.49083	6.61968	6.85543	7.37701	7.14008	7.49675	6.84944	6.32503	5.32682	5.73428	6.05394	6.51437	6.16859	6.30391	8.17973	8.00737	8.25398	7.50267	7.90398	8.04491	8.17068	8.58643	-0.0829067	0.999993	-0.108396	0.999996	0.304133	0.999814	0.0371999	0.99946	0.0572449	0.999892	-0.385791	0.39271	0.738381	0.247822	1.65802	9.28281e-06	0.827283	0.0327873	0.696654	0.235084	-0.198308	0.973112
ENSG00000005243	COPZ2	protein_coding	chr17:48026167-48038030	3.04412	1.18674	2.33415	2.27569	2.59332	2.53914	2.56416	2.95937	1.04849	0	3.07109	1.57099	1.88332	1.15175	1.57064	3.4565	1.0638	0	0	2.08238	1.69737	2.34679	0.936963	1.30718	0.00173497	0.999993	-0.0176447	1	-0.036313	1	-0.0997281	1	-0.00699603	0.999892	0.154984	1	0.283645	1	0.394124	1	-0.412644	0.852134	0.0266845	1	0.0523183	1
ENSG00000005249	PRKAR2B	protein_coding	chr7:107044649-107161811	8.77585	8.88649	8.58887	8.94865	9.38287	9.20781	9.15122	9.0147	9.33843	9.38437	9.47316	9.4888	9.17117	9.78454	9.33825	9.89558	13.3701	13.075	13.2658	12.9465	12.9961	13.2021	12.9036	13.2135	0.0264971	0.999993	0.171994	0.999996	-0.0928777	0.999814	-0.09451	0.99946	0.0610977	0.999892	0.0249643	0.982005	-0.171137	0.876608	3.54923	2.31372e-40	3.78795	5.40816e-84	0.423774	0.345802	0.133371	0.975074
ENSG00000005302	MSL3	protein_coding	chrX:11758159-11775753	8.56193	8.65485	8.62379	8.65521	8.91087	9.15195	9.10368	8.78277	8.31426	8.51846	8.98468	8.59744	9.15991	9.4307	8.31839	8.96545	8.85253	9.01275	8.92266	8.98665	8.77612	8.73484	8.71996	9.10981	-0.0159679	0.999993	0.0682969	0.999996	-0.244576	0.999814	0.475707	0.856343	-0.017138	0.999892	-0.168828	0.818535	-0.222133	0.778469	-0.538315	0.0763605	-0.272713	0.456694	0.386911	0.495149	0.777937	0.00777011
ENSG00000005339	CREBBP	protein_coding	chr16:3725054-3880726	12.375	12.497	12.3705	12.4635	12.6897	12.5177	12.5242	12.3831	12.4947	12.4263	12.4241	12.5345	12.4403	12.6039	12.2537	12.4914	12.5714	12.6397	12.5799	12.6786	12.6974	12.8926	12.489	12.5965	0.0149456	0.999993	0.133766	0.999996	-0.0192482	0.999814	0.138087	0.99946	-0.0240388	0.999892	0.233716	0.479148	0.103333	0.898641	0.274303	0.340338	0.199542	0.508921	0.165454	0.882592	0.066946	0.985052
ENSG00000005379	TSPOAP1	protein_coding	chr17:58301228-58328760	4.65314	2.88399	2.67583	4.03291	4.81702	4.33983	5.19485	3.97134	5.04662	5.01871	5.32682	4.93388	5.54587	5.23477	5.02352	4.99277	3.43481	5.05141	4.48724	3.71495	2.24443	2.72672	4.1997	4.93034	0.0215893	0.999993	-0.0255148	0.999996	-0.0199731	0.999814	0.165636	0.99946	0.0234971	0.999892	-0.938005	1	-0.556372	0.656369	-2.78333	0.000462175	-1.9478	0.0503907	0.20248	1	0.180859	0.978618
ENSG00000005381	MPO	protein_coding	chr17:58269856-58280935	3.04412	2.27176	1.88559	2.88827	0	1.38081	0	0	1.04849	2.25402	0	1.57099	0.923271	0	0.989274	0	1.66942	3.28852	0	2.54907	1.69737	0	0.936963	0.796837	0.00532195	0.999993	0.0187286	1	0.0125499	1	-0.000807957	1	0.0181913	0.999892	0.0203465	1	0.0326283	1	0.262736	1	0.11328	1	-0.193852	1	-0.0702318	1
ENSG00000005421	PON1	protein_coding	chr7:95297676-95324707	1.77237	3.31247	2.95188	3.49136	3.17884	1.38081	3.59177	2.73296	3.78873	3.76203	4.8855	3.56572	3.66145	1.78395	3.56524	4.18857	4.44083	4.71912	4.1813	5.37289	3.69635	3.93585	4.26977	3.75851	-0.0145722	0.999993	-0.0607046	1	-0.0546527	0.999814	-0.134825	1	-0.0349911	0.999892	-0.104585	1	-0.148456	1	0.691278	0.684412	1.15511	0.418806	-0.0327525	1	-0.147523	1
ENSG00000005436	GCFC2	protein_coding	chr2:75652000-75710989	9.38078	9.50125	9.76064	9.42788	9.7191	9.56482	9.84346	9.61649	9.27764	9.56277	9.29758	9.68119	9.56865	9.55541	9.80821	9.62762	9.28708	9.35091	9.13989	9.28295	9.46216	9.37081	9.31418	9.43275	-0.094948	0.999993	-0.0732748	0.999996	-0.0554673	0.999814	-0.131631	0.99946	0.0567001	0.999892	0.029691	0.980528	0.10166	0.917541	-0.142036	0.711544	-0.216899	0.52767	0.189986	0.895854	0.129565	0.971278
ENSG00000005448	WDR54	protein_coding	chr2:74421678-74425755	7.58402	7.1822	7.36979	6.77959	7.91687	7.23828	7.70474	7.63435	7.37093	7.64067	7.49835	7.77999	8.32248	7.72217	7.8673	7.99422	7.07813	7.02921	7.72107	7.50909	7.45912	7.11293	7.75426	8.00472	0.0885318	0.999993	-0.0358746	0.999996	-0.0704941	0.999814	0.094627	0.99946	-0.231899	0.999892	-0.530882	0.213052	-0.36646	0.707778	-0.745253	0.0958337	-0.304744	0.600463	0.173521	0.960995	0.431314	0.635988
ENSG00000005469	CROT	protein_coding	chr7:87345681-87399795	6.74564	6.97825	6.94982	7.30865	7.42782	7.26862	6.9381	7.15183	6.79496	6.7692	6.72403	6.16911	6.9727	6.98697	6.79884	6.5046	6.10028	6.43899	5.99028	5.90784	5.79655	5.98471	6.38032	6.30656	-0.080127	0.999993	0.186467	0.999996	0.109611	0.999814	0.212906	0.99946	0.0823138	0.999892	-0.360629	0.675891	0.35458	0.681809	-1.06313	0.0201734	-1.42312	0.000375819	0.382927	0.737493	0.149557	0.981466
ENSG00000005471	ABCB4	protein_coding	chr7:87401697-87480435	4.7208	4.23797	4.9376	4.03291	3.81667	4.22076	3.73175	5.34118	5.04662	5.81493	5.66428	5.93353	5.30545	3.05849	5.97881	3.4565	4.87535	4.66472	3.79253	4.16864	2.80356	3.34987	1.90438	3.90771	-0.00395428	0.999993	-0.1407	0.999996	-0.0747024	0.999814	-0.112371	0.99946	0.0837896	0.999892	-0.0441844	1	-0.270214	0.907368	-1.29827	0.319249	-0.844146	0.531489	-0.172234	1	-0.304798	0.913633
ENSG00000005483	KMT2E	protein_coding	chr7:105014179-105114361	11.5505	11.4844	11.6138	11.6766	11.3872	11.412	11.2798	11.3476	11.737	11.8966	11.8915	11.9584	11.7837	11.8305	11.7647	11.7397	11.9809	11.5346	11.8793	11.4793	11.611	11.6928	11.4941	11.5918	-0.0963877	0.999993	0.0768734	0.999996	-0.095393	0.999814	0.0568711	0.99946	0.0364879	0.999892	0.0941877	0.886714	-0.369902	0.202729	-0.151509	0.627217	0.259015	0.329616	-0.102605	0.959811	-0.00360722	0.999183
ENSG00000005486	RHBDD2	protein_coding	chr7:75842602-75888926	8.09816	7.97983	8.41752	7.58372	8.88345	8.44085	7.99608	7.95647	8.11186	7.9502	7.70992	8.17383	8.34254	8.46307	8.20736	8.3109	8.06692	8.11779	7.89219	7.62592	7.96137	8.09967	7.91595	8.40063	-0.00659885	0.999993	0.507235	0.410017	0.0395414	0.999814	0.121213	0.99946	0.145173	0.999892	-0.140337	0.8908	0.276341	0.724584	-0.364166	0.340848	-0.627676	0.0642004	0.551202	0.22747	0.319003	0.762547
ENSG00000005513	SOX8	protein_coding	chr16:981808-986979	1.77237	1.82894	0	1.18952	4.0969	3.94835	3.73175	4.07167	3.40807	3.46645	1.04105	2.56748	4.30922	1.15175	3.1508	4.11496	1.66942	3.28852	2.97398	2.90113	4.24373	3.11486	3.96642	3.18748	0.0101482	0.999993	0.019784	0.999996	0.0596216	1	-0.0284405	1	-0.00925871	0.999892	0.0586151	1	0.220514	0.924117	0.244479	0.911915	-0.222825	0.895593	0.484044	1	0.00831832	1
ENSG00000005700	IBTK	protein_coding	chr6:82169983-82247754	10.3914	10.3276	10.3217	10.2424	10.2011	10.1177	10.1343	10.1299	10.3241	10.1795	10.1307	10.2329	10.3008	10.2254	10.5426	10.382	10.8218	10.972	10.6326	10.9776	10.7544	10.6892	10.6067	10.9857	0.0534897	0.999993	0.0249836	0.999996	0.0558609	0.999814	-0.171885	0.99946	0.0445389	0.999892	-0.0907939	0.914217	-0.0760375	0.937979	0.45775	0.0539541	0.566466	0.0137732	-0.17768	0.889996	0.01557	0.996396
ENSG00000005801	ZNF195	protein_coding	chr11:3339261-3379222	11.3673	11.4722	11.4587	11.2994	11.3421	11.0477	11.4415	11.194	11.4769	11.4799	11.3547	11.4037	11.249	11.3415	11.3681	11.3814	10.2175	10.2949	10.2875	10.3078	10.0372	10.1622	10.2407	10.3428	0.0292048	0.999993	-0.101858	0.999996	0.0839332	0.999814	-0.0654849	0.99946	-0.0335319	0.999892	-0.191531	0.675724	-0.0666631	0.951258	-1.18444	6.54029e-09	-1.08328	1.02203e-06	-0.196769	0.851063	-0.165479	0.87808
ENSG00000005810	MYCBP2	protein_coding	chr13:77044655-77327050	11.8444	12.0079	11.8041	12.012	12.2286	12.0902	12.0766	12.1139	11.4606	11.462	11.7378	11.8609	11.3839	12.0006	11.745	11.974	11.8651	12.1683	11.8207	12.2208	11.7044	11.9761	11.8861	12.2359	0.0121093	0.999993	0.0591684	0.999996	-0.297822	0.286426	-0.107478	0.99946	-0.0109412	0.999892	-0.221632	0.603886	0.434062	0.339442	0.121785	0.824081	-0.303174	0.274079	0.224675	0.734671	0.243152	0.827585
ENSG00000005812	FBXL3	protein_coding	chr13:76992598-77027195	8.55268	9.08603	8.54791	8.73109	9.14956	9.1294	9.03777	8.95356	8.56682	8.62333	8.49012	8.71037	8.83691	9.17419	8.43386	8.94169	9.31452	9.08184	9.07945	9.11003	9.66579	9.78586	9.18867	9.28372	0.0956953	0.999993	0.116491	0.999996	-0.00796369	0.999814	0.238778	0.99946	0.0549835	0.999892	0.451776	0.106275	0.143236	0.888381	0.708807	0.0139236	0.59152	0.0216078	0.264677	0.831976	0.370698	0.578263
ENSG00000005844	ITGAL	protein_coding	chr16:30472658-30523185	3.24131	2.27176	1.88559	2.61425	1.00502	2.72563	2.22823	3.62016	2.39875	2.86464	2.65274	1.57099	2.45472	2.55762	0.989274	2.21046	4.02379	2.29227	1.44055	3.04943	3.77725	3.93585	1.50029	3.18748	0.0121365	0.999993	-0.0703935	1	0.0151143	1	0.066912	1	0.0332209	0.999892	0.439413	1	-0.101715	1	1.23555	0.360014	1.52604	0.2555	-0.105433	1	-0.0192701	1
ENSG00000005882	PDK2	protein_coding	chr17:50094737-50112152	5.822	6.10114	6.00749	5.43514	6.43617	5.97176	5.57543	7.03241	6.69437	6.6836	6.60367	6.74738	7.1101	6.91576	6.50227	7.15483	5.82303	4.77153	5.1055	4.95067	7.14535	7.38837	3.4672	5.37681	0.0364018	0.999993	-0.105756	0.999996	0.00353371	0.999814	0.0978964	0.99946	0.0494791	0.999892	1.80123	9.36949e-06	-0.665197	0.313287	0.254663	0.672573	1.04617	0.0174987	0.168735	0.972342	0.243508	0.9513
ENSG00000005884	ITGA3	protein_coding	chr17:50055968-50090481	5.30955	6.67007	6.15119	6.28255	7.09741	7.47782	7.44478	7.12872	7.37093	6.36957	7.28988	6.65163	6.48775	7.38517	7.25473	7.2352	5.54838	6.51782	5.06913	6.43844	7.83951	7.93476	5.62843	6.33319	-0.0120906	0.999993	0.00692866	0.999996	-0.016046	0.999814	-0.142475	0.99946	0.0300344	0.999892	1.56303	1.27065e-06	0.278617	0.843298	0.869717	0.0817415	0.584367	0.145264	0.778317	0.17689	0.0298552	0.996396
ENSG00000005889	ZFX	protein_coding	chrX:24149173-24216255	10.1006	10.4232	10.1898	10.4731	10.5732	10.5228	10.4221	10.4484	10.4307	10.3683	10.3181	10.2998	10.5218	10.8729	10.1904	10.7428	10.664	10.5506	10.5607	10.4737	10.5019	10.5913	10.1508	10.5278	-0.0422879	0.999993	0.0986864	0.999996	0.0729681	0.999814	0.178889	0.99946	0.0514019	0.999892	0.17527	0.746263	-0.127063	0.889072	-0.156765	0.70223	0.00738609	0.989054	0.26121	0.714782	0.288146	0.638235
ENSG00000005893	LAMP2	protein_coding	chrX:120427827-120469365	10.7186	10.7127	10.6862	10.7361	10.6638	10.8028	10.662	10.6596	10.6051	10.7012	10.4743	10.6256	10.7356	10.6563	10.7216	10.6358	11.7853	11.8005	11.8159	11.871	11.8451	12.2767	11.5952	11.8012	0.00295975	0.999993	0.0663086	0.999996	0.0821721	0.999814	0.0219558	0.99946	-0.0425696	0.999892	0.343991	0.283431	0.0621172	0.953145	1.37007	2.15664e-08	1.33773	8.54976e-09	0.0268263	0.994558	0.0472442	0.99052
ENSG00000005961	ITGA2B	protein_coding	chr17:44372180-44389505	4.0622	3.7828	4.87272	4.73419	5.21921	4.15733	3.73175	4.33656	6.61796	5.12644	5.32682	5.14951	5.20384	4.07758	5.33655	4.3254	5.40723	5.91764	6.06606	5.40077	5.71675	4.75777	6.47235	5.81498	-0.0638796	0.999993	0.148324	0.999996	0.159639	0.999814	-0.0436444	1	-0.0181347	0.999892	-0.618672	0.360277	0.0228138	0.994551	0.515703	0.672864	0.513032	0.638089	0.324327	0.891336	-0.544033	0.571271
ENSG00000005981	ASB4	protein_coding	chr7:95478444-95540232	1.14279	1.82894	1.88559	2.88827	1.59165	2.32491	1.15609	1.09061	0	2.25402	0	2.30515	1.48172	0	2.30473	0	3.28147	4.66472	3.4964	3.80118	3.9266	3.02717	2.2197	1.68341	-0.0151654	0.999993	0.0383706	1	-0.000842177	1	-0.0202382	1	0.0332283	0.999892	0.47037	1	0.198372	1	2.17644	0.130889	1.34128	0.355079	0.0529675	1	-0.0264997	1
ENSG00000006007	GDE1	protein_coding	chr16:19501689-19522145	10.3797	10.3879	10.5333	10.3383	10.3959	10.5283	10.3695	10.4931	10.2246	10.4561	10.2153	10.2702	10.4027	10.3986	10.1769	10.2202	10.5812	10.4825	10.4546	10.5873	10.5466	10.767	10.42	10.6212	-0.0375785	0.999993	0.0286975	0.999996	0.0789686	0.999814	0.18754	0.99946	-0.000227438	0.999892	0.120229	0.856752	0.0859284	0.926879	0.261401	0.395863	0.203525	0.541949	0.0826334	0.976046	0.059271	0.99052
ENSG00000006015	C19orf60	protein_coding	chr19:18588685-18592336	7.27076	6.82427	7.11319	7.06824	7.27675	7.15142	7.33929	7.17457	7.65716	7.61316	7.74591	7.45485	7.8485	7.39568	7.09757	7.60143	7.75365	7.62123	7.40085	7.64354	7.6103	7.61581	8.19789	7.74198	-0.0077754	0.999993	-0.0266701	0.999996	0.0131807	0.999814	0.186155	0.99946	0.0649925	0.999892	-0.341063	0.546147	-0.361762	0.676961	-0.0267985	0.971442	0.401814	0.364465	0.122531	0.977825	0.0114498	0.998345
ENSG00000006016	CRLF1	protein_coding	chr19:18572220-18607741	5.26492	3.91075	5.62967	4.92873	4.25743	5.24395	5.09467	4.97729	5.87508	5.53111	5.20799	5.37182	5.23851	5.36879	5.43839	5.14846	4.92797	5.21175	4.78507	6.12401	4.6396	4.75777	3.688	4.53099	-0.0537414	0.999993	-0.0517505	0.999996	0.0932165	0.999814	0.00435605	0.99946	-0.0725509	0.999892	0.282919	0.843732	-0.297109	0.881348	-0.578646	0.53646	-0.128407	0.929763	0.0461107	0.995636	-0.213641	0.972428
ENSG00000006025	OSBPL7	protein_coding	chr17:47807372-47821834	5.88234	5.24849	5.84789	5.67101	5.9406	6.12883	5.24244	5.90065	5.41502	6.57369	5.28829	5.33706	5.46034	4.66884	5.43839	5.79243	5.07523	4.6082	4.48724	3.95956	4.91458	5.5539	3.87945	4.82169	-0.0242335	0.999993	0.173577	0.999996	0.169776	0.999814	-0.198713	0.99946	0.0683395	0.999892	0.496988	0.582252	0.707082	0.439075	0.144355	0.913679	-0.731742	0.296607	0.275045	0.920985	-0.464589	0.723856
ENSG00000006042	TMEM98	protein_coding	chr17:32927910-32945106	8.67711	9.09616	9.10888	9.09774	8.94074	9.16208	9.09399	9.45868	8.74263	8.97996	8.77774	8.7406	9.02987	9.57403	8.98974	9.11454	8.36767	7.9964	8.3328	7.64936	7.88129	7.94975	8.54733	8.30297	-0.106446	0.999993	-0.177857	0.999996	0.0701389	0.999814	0.220327	0.99946	0.0554144	0.999892	-0.476813	0.203476	-0.223879	0.810403	-1.38914	1.07766e-05	-1.12254	3.79996e-05	0.143329	0.959682	0.400237	0.545563
ENSG00000006047	YBX2	protein_coding	chr17:7288252-7294615	7.0518	6.17945	6.46905	5.93537	4.71008	4.22076	5.37648	5.72692	6.45183	6.13173	6.10212	6.67964	5.51792	4.73653	5.40524	5.88391	4.87535	5.69147	3.9608	4.74848	4.80308	4.73027	5.93915	5.63404	0.0916635	0.999993	-0.327339	0.999996	-0.0374947	0.999814	-0.190213	0.99946	0.112886	0.999892	-0.720694	0.249684	-0.454468	0.772104	-0.398994	0.726446	0.27998	0.829436	-1.30038	0.00280898	-0.605936	0.464599
ENSG00000006059	KRT33A	protein_coding	chr17:41346092-41350812	0	0	0	0	0	0	0	0	0	0	0	0	0	0	0	0	0	0	0	0	1.31927	0	0	0	0	1	0	1	0	1	0	1	0	1	0.0638782	1	0	1	0.510652	1	0.520083	1	0	1	0	1
ENSG00000006062	MAP3K14	protein_coding	chr17:45263121-45317040	5.43571	5.83695	4.65851	4.92873	6.4193	6.59166	5.8458	5.8164	5.84858	5.32041	5.40092	5.18902	5.43066	6.53353	5.3713	6.38444	5.95569	5.84612	6.40936	5.34445	6.9055	6.11802	6.48713	6.12035	0.101853	0.999993	0.322721	0.999996	0.0657531	0.999814	0.0482013	0.99946	-0.0157562	0.999892	0.182631	0.898117	0.361697	0.804167	0.462149	0.618543	0.0545737	0.956443	0.573513	0.489669	0.244522	0.962438
ENSG00000006071	ABCC8	protein_coding	chr11:17392885-17476845	1.14279	2.27176	3.38303	3.11846	4.65348	4.22076	4.28006	4.41505	5.79407	4.63676	5.43659	4.22804	5.46034	4.17837	5.90956	4.90814	1.0638	0.981537	2.40207	0.855003	0	1.60571	0	2.22849	-0.0326105	0.999993	0.0222595	0.999996	0.0562494	0.999814	-0.16449	0.99946	-0.0140324	0.999892	-0.0504099	1	-0.306722	0.882275	-3.62808	0.000739807	-3.19749	0.0035727	0.639393	1	-0.142344	0.985052
ENSG00000006116	CACNG3	protein_coding	chr16:24255553-24362801	0	0	1.23114	1.18952	2.00752	0.849657	0	0	0	0	0	0	0	0	1.57064	0	0	0	0.89307	0	0.805458	0	0	0	-0.00705898	0.999993	0.0352488	1	0	1	-0.0276715	1	-0.00612485	0.999892	0.0538421	1	0.190547	1	0.415489	1	-0.761571	1	0.0814653	1	0	1
ENSG00000006118	TMEM132A	protein_coding	chr11:60924463-60937159	8.79166	8.40072	9.04774	8.59914	8.71044	8.89915	8.39398	8.80115	8.33827	8.46302	8.51953	8.47091	8.44629	8.38085	8.16837	8.81667	8.995	9.08184	8.76389	9.15575	8.90996	8.50463	8.63291	9.00812	-0.109095	0.999993	0.148643	0.999996	-0.0629198	0.999814	-0.0792668	0.99946	0.0296313	0.999892	-0.112116	0.91601	0.395105	0.430222	0.303969	0.480468	-0.0815206	0.881413	0.182088	0.930145	0.0176644	0.998103
ENSG00000006125	AP2B1	protein_coding	chr17:35578046-35726409	13.0326	13.1274	12.9533	13.09	13.0712	13.1991	13.0739	13.2134	12.9555	12.9658	12.685	13.0085	13.0655	13.0712	12.8567	12.9479	12.374	12.4317	12.399	12.4923	12.5546	12.5773	12.3119	12.4313	0.044388	0.999993	-0.00547196	0.999996	0.0882668	0.999814	0.159143	0.99946	-0.0373339	0.999892	0.175581	0.653966	0.091511	0.910629	-0.497336	0.0145017	-0.559831	0.00840562	0.0609596	0.984717	0.109949	0.954294
ENSG00000006128	TAC1	protein_coding	chr7:97731908-97740472	2.20921	3.7828	2.67583	3.11846	5.00971	2.53914	4.08499	0	2.88951	1.17422	3.65935	0	0.923271	3.42958	1.57064	2.87763	3.10986	2.55406	2.14682	1.77665	2.64014	4.02909	2.88781	3.29975	0.00841553	0.999993	0.0986947	0.999996	-0.0129755	1	0.0235151	1	0.0292839	0.999892	0.138289	1	0.543291	0.669981	0.690216	0.725301	-0.62043	0.703807	0.253045	1	0.0398989	1
ENSG00000006194	ZNF263	protein_coding	chr16:3263800-3301401	8.26041	8.13199	8.45678	8.15	8.50185	8.19453	8.49569	8.20313	8.13945	8.7038	8.55242	8.45073	8.37016	8.37555	8.4048	8.56353	8.51256	8.16753	8.55291	8.43268	8.53571	8.31862	8.52959	8.31638	-0.0518792	0.999993	-0.000361533	0.999996	-0.0355355	0.999814	-0.0868739	0.99946	-0.0760908	0.999892	-0.00664821	0.996693	0.00586077	0.998129	0.0587687	0.915662	0.0828337	0.88113	0.141357	0.962601	-0.0546482	0.991563
ENSG00000006210	CX3CL1	protein_coding	chr16:57372458-57385048	3.9539	4.86197	3.71454	4.98816	5.00971	5.79548	4.36852	5.3004	3.25504	5.07358	3.98259	4.88659	6.3676	5.6402	4.50297	5.03329	5.02779	3.42569	4.59349	4.40729	5.11464	5.92531	3.58182	3.50106	-0.000903979	0.999993	0.161703	0.999996	-0.0086486	0.999814	0.522515	0.938092	-0.00728372	0.999892	1.19435	0.0236233	-0.422004	0.77079	-0.448029	0.638766	0.122052	0.920988	0.464222	0.724606	0.667477	0.341872
ENSG00000006282	SPATA20	protein_coding	chr17:50543058-50555852	5.30955	4.72942	5.58986	5.30097	5.53337	4.60051	5.57543	4.9246	7.38021	6.81822	6.48943	6.92168	6.58526	7.20575	7.02303	6.7309	4.82073	5.13381	5.17561	5.48134	5.56552	5.38781	6.00225	5.18546	-0.0480465	0.999993	-0.0452714	0.999996	0.156578	0.999814	0.0282355	0.99946	-0.0584409	0.999892	-0.126229	0.950194	-1.38186	0.0120698	-1.41137	0.00603208	0.34091	0.746982	0.0439784	0.996173	-0.136841	0.985052
ENSG00000006283	CACNA1G	protein_coding	chr17:50561068-50627474	3.83681	2.88399	4.57941	4.03291	4.81702	5.18155	4.08499	3.15501	7.40771	7.24607	7.27025	7.32785	6.35186	6.95891	6.37104	6.64197	6.29316	6.87004	5.42623	5.45498	5.56552	5.05243	6.33201	5.75715	-0.0461263	0.999993	0.281871	0.999996	0.0137656	0.999814	0.101599	0.99946	0.273919	0.999892	-0.545097	0.450252	-1.30319	0.0178723	-1.31733	0.0221392	0.306087	0.779709	0.596035	0.465157	-0.458526	0.652464
ENSG00000006327	TNFRSF12A	protein_coding	chr16:3018445-3022383	7.25943	7.80148	7.56721	7.18712	7.82376	7.75459	7.79529	7.86156	6.76692	7.23408	6.90044	7.41375	6.85475	7.60934	6.73356	8.16807	4.1174	4.6082	4.2479	3.52531	5.14544	6.15985	4.91952	5.49944	0.0547922	0.999993	-0.0265169	0.999996	-0.0682882	0.999814	-0.165144	0.99946	0.0395284	0.999892	0.331684	0.775826	0.475077	0.538766	-1.46887	0.0135386	-1.98359	3.787e-06	0.19554	0.947034	0.186612	0.97499
ENSG00000006377	DLX6	protein_coding	chr7:97005548-97011039	3.04412	2.27176	2.33415	1.18952	2.00752	2.72563	3.06543	1.09061	1.04849	1.17422	1.04105	2.30515	0	2.22204	2.56704	1.49268	6.31308	7.18226	6.73371	6.98138	5.61037	7.66385	3.2064	5.06353	0.0158218	0.999993	0.00224594	1	-0.0133222	1	-0.035155	1	-0.0157093	0.999892	0.63781	0.305259	0.200964	1	3.29662	0.0138223	4.32264	2.91233e-09	-0.0467193	1	0.021726	1
ENSG00000006432	MAP3K9	protein_coding	chr14:70722526-70809534	9.68597	9.62067	9.60459	9.73374	9.24602	9.73742	9.23007	9.48394	9.90587	9.71722	9.60442	9.64258	9.8024	9.93258	9.78424	9.34731	9.68124	9.81463	9.77075	9.86526	9.18107	9.8874	9.33067	9.67711	-0.0109327	0.999993	0.119045	0.999996	0.146179	0.999814	0.242195	0.99946	-0.049182	0.999892	0.0487694	0.97387	-0.305863	0.640783	-0.283018	0.571027	0.0706414	0.912909	-0.114336	0.970524	0.0549739	0.99052
ENSG00000006451	RALA	protein_coding	chr7:39623483-39708124	10.1597	10.1846	10.1216	9.98232	10.1986	9.83946	10.2005	10.099	10.0769	9.98033	10.1868	10.2162	10.0359	10.1668	10.0831	10.1227	9.72279	9.90098	9.98479	9.9084	9.65646	9.68202	9.85986	9.94007	0.0798578	0.999993	-0.0996069	0.999996	-0.140769	0.999814	0.00561619	0.99946	-0.0877164	0.999892	-0.228798	0.58072	-0.0464181	0.971048	-0.427919	0.105407	-0.347932	0.259002	-0.124348	0.959682	0.0736088	0.986335
ENSG00000006453	BAIAP2L1	protein_coding	chr7:98291651-98401068	9.39638	8.92866	9.18098	9.0705	8.67888	8.38656	9.13555	8.63072	9.79226	9.74284	9.69373	9.56399	8.8227	8.89571	8.95293	9.20822	8.29941	8.56285	8.34045	8.30569	8.25061	8.45298	8.32676	8.50386	0.0292103	0.999993	-0.267097	0.999996	0.104578	0.999814	-0.183449	0.99946	0.0523125	0.999892	-0.0661987	0.958671	-0.278202	0.679898	-0.495646	0.124769	-0.171535	0.71963	-0.552393	0.18472	-0.817602	0.000467352
ENSG00000006459	KDM7A	protein_coding	chr7:140084746-140177035	8.96907	9.38212	9.10535	8.87578	9.1924	8.95617	9.22415	9.14131	9.684	9.51896	9.37316	9.53745	9.22186	9.52463	9.73505	9.45565	12.2441	12.4932	12.2146	12.5717	12.3155	12.4985	11.8886	12.2083	0.103285	0.999993	-0.0829052	0.999996	0.108919	0.999814	-0.178156	0.99946	-0.0236956	0.999892	0.325944	0.272424	-0.260594	0.699867	3.00697	3.84919e-43	3.317	3.1348e-61	-0.0927945	0.978782	-0.19447	0.918759
ENSG00000006468	ETV1	protein_coding	chr7:13891228-13991425	10.3836	10.6861	10.5759	10.7841	9.99301	9.96749	10.5982	10.4897	11.5263	11.6367	11.5612	11.643	11.3099	11.0955	11.5705	11.433	9.81475	10.2425	9.86393	10.3468	9.18849	8.16533	10.1403	10.1381	-0.0926446	0.999993	-0.48013	0.112478	-0.0200619	0.999814	-0.258083	0.99946	-0.0444599	0.999892	-1.22631	2.27443e-05	-1.15433	6.1035e-08	-2.3892	2.46679e-11	-1.18963	0.000704266	-0.508224	0.100362	-0.344981	0.289784
ENSG00000006530	AGK	protein_coding	chr7:141551189-141655244	9.66035	9.51642	9.71511	9.39258	9.78315	9.51033	9.88904	9.6992	9.40587	9.29484	9.59261	9.34316	9.59731	9.53417	10.0566	9.66033	7.98857	8.25297	7.9927	8.24544	7.98711	7.89196	8.08095	8.17999	0.016699	0.999993	-0.117457	0.999996	-0.0908742	0.999814	-0.249797	0.99946	-0.00331283	0.999892	-0.183919	0.815468	0.104956	0.91858	-1.61274	7.95557e-12	-1.68998	5.96699e-12	0.0630619	0.988824	0.201381	0.887976
ENSG00000006534	ALDH3B1	protein_coding	chr11:68008578-68029282	4.25709	3.48684	4.10183	4.73419	5.09719	4.55201	4.60538	4.16547	3.78873	4.56198	3.395	4.78711	3.03056	4.07758	5.26443	3.77598	3.69985	3.42569	3.9608	3.80118	3.9266	3.83617	2.69754	2.43929	-0.032938	0.999993	0.108533	0.999996	-0.00336818	0.999814	-0.223353	1	-0.0240993	0.999892	0.4899	1	0.720312	0.529569	0.227745	0.899218	-0.907563	0.362175	0.365061	0.856552	-0.155089	1
ENSG00000006555	TTC22	protein_coding	chr1:54779712-54801267	0	1.82894	1.88559	2.61425	1.00502	0	1.15609	0	2.6649	2.86464	1.63944	3.30304	3.31674	0	3.43987	2.21046	2.42269	0.981537	1.44055	1.77665	0.805458	1.01559	1.90438	2.22849	-0.0136014	0.999993	-0.00214073	1	0.00261955	1	-0.0361906	1	0.00507914	0.999892	-0.193646	1	-0.257945	1	-1.06132	1	0.221582	1	-0.0313295	1	-0.0311201	1
ENSG00000006576	PHTF2	protein_coding	chr7:77798792-77957503	8.83429	9.04479	8.88457	8.79904	8.60991	8.84984	8.64925	8.90679	8.85341	9.15554	8.99069	9.07707	9.22186	9.39186	9.34044	9.31069	11.0548	10.7335	10.6279	10.829	11.0117	10.9228	10.7095	10.8886	0.0551412	0.999993	-0.0344991	0.999996	-0.0186342	0.999814	-0.00880088	0.99946	0.0961411	0.999892	0.148369	0.776635	-0.514635	0.17872	1.64989	4.24057e-15	2.22154	4.48023e-25	-0.174388	0.930433	0.270303	0.794209
ENSG00000006606	CCL26	protein_coding	chr7:75769533-75789896	3.24131	3.11408	4.65851	3.91537	0	0	3.85935	1.09061	0	1.17422	3.07109	0.989537	0	1.15175	2.98118	1.49268	2.68978	0	3.87912	2.33452	0	1.34061	1.50029	3.50106	-0.0568411	0.999993	-0.119517	1	-0.0302808	1	-0.0932203	1	-0.0347842	0.999892	-0.344072	1	-0.093671	1	0.0777601	1	0.529072	1	-0.34245	1	-0.000567411	1
ENSG00000006607	FARP2	protein_coding	chr2:241356243-241494841	9.90902	9.85942	10.0335	9.78491	9.97724	10.1547	9.90761	10.1855	9.93608	10.0758	9.56668	9.90976	9.89088	10.1745	10.118	9.8034	9.55308	9.76701	9.6937	9.72891	9.83005	9.76314	9.44487	9.79554	-0.0189519	0.999993	0.0151693	0.999996	0.19405	0.999814	0.0641054	0.99946	-0.0346875	0.999892	0.145943	0.830673	0.0544315	0.963668	-0.238234	0.504523	-0.263445	0.398196	0.178157	0.898411	0.0356294	0.991836
ENSG00000006611	USH1C	protein_coding	chr11:17493895-17544416	2.81565	1.82894	3.1835	2.27569	1.59165	0	1.15609	1.70455	2.39875	4.4831	2.38706	3.78786	0	0	3.56524	2.46866	3.10986	4.66472	2.14682	5.28584	1.69737	3.67241	1.90438	2.22849	-0.00894166	0.999993	-0.0145805	1	0.0303591	1	-0.183203	1	-0.0175958	0.999892	0.23128	1	0.102524	1	2.38151	0.113019	1.60099	0.321791	-0.134872	1	-0.363458	1
ENSG00000006625	GGCT	protein_coding	chr7:30496621-30504844	9.79985	10.0504	9.90145	9.98049	10.0142	9.94184	10.0747	9.78667	9.67648	9.69333	9.45588	9.66202	9.37773	9.42558	9.28912	9.71585	8.74298	8.45078	8.78927	8.26074	8.51816	8.60836	8.75091	8.79238	-0.00700404	0.999993	0.0351455	0.999996	0.0916023	0.999814	-0.0903068	0.99946	0.0184552	0.999892	-0.202129	0.73396	0.577376	0.0386167	-0.828453	0.00104556	-1.39535	6.28914e-10	0.0507611	0.99251	-0.252201	0.754276
ENSG00000006634	DBF4	protein_coding	chr7:87876216-87909541	10.4512	10.3204	10.4716	10.2933	10.372	10.2289	10.3748	10.4153	10.4385	10.6137	10.2781	10.5919	10.5549	10.4687	10.5691	10.5104	9.70217	9.59042	9.63892	9.54591	9.77447	9.78084	9.74463	9.61607	0.00156803	0.999993	-0.0785789	0.999996	0.0651561	0.999814	-0.0182012	0.99946	0.0260892	0.999892	0.0803929	0.930354	-0.17901	0.778469	-0.727956	0.000902155	-0.512369	0.0374573	-0.0715649	0.983401	-0.00744275	0.998345
ENSG00000006638	TBXA2R	protein_coding	chr19:3594506-3606840	3.70937	3.6424	2.95188	3.91537	3.7097	2.32491	4.67641	3.62016	2.6649	4.84034	4.72167	4.50348	5.09454	4.27259	5.06657	3.4565	2.68978	3.77288	4.1813	3.88254	3.99585	3.72909	2.88781	3.97689	0.00693573	0.999993	-0.151889	0.999996	-0.0484272	0.999814	0.0693627	1	-0.0473432	0.999892	0.135158	1	-0.816128	0.429961	-0.827964	0.463422	0.642227	0.68055	-0.127855	1	0.182025	0.974674
ENSG00000006652	IFRD1	protein_coding	chr7:112422968-112481017	9.8212	10.4888	9.90551	9.87818	10.9489	10.4958	10.5693	10.2458	10.1775	10.0521	10.0072	10.0028	10.0161	10.1311	9.87785	10.154	9.29712	8.92291	9.10662	9.02075	9.52939	10.0644	9.36709	9.42194	0.165675	0.999993	0.261268	0.999996	0.0876289	0.999814	0.0510409	0.99946	0.0242326	0.999892	0.385385	0.300425	0.652084	0.0376783	-0.246126	0.581311	-0.895707	0.002414	0.482725	0.287758	-0.0323979	0.991836
ENSG00000006659	LGALS14	protein_coding	chr19:39704306-39709444	0	0	0	0	0	0	0	0	0	0	0	0	0	0	0	0	0	0	0	0	0	0.595373	0	0	0	1	0	1	0	1	0	1	0	1	0.0490946	1	0	1	0.373274	1	0.38934	1	0	1	0	1
ENSG00000006695	COX10	protein_coding	chr17:14069496-14208677	9.51309	9.30562	9.45473	9.28117	9.38505	9.14991	9.42315	9.55499	8.79909	8.72965	8.78121	9.06915	8.94582	8.93225	8.85196	9.16784	8.7133	8.67028	8.57901	8.64576	8.81974	8.93633	8.55437	9.0143	0.0254715	0.999993	-0.176622	0.999996	-0.115397	0.999814	-0.0598521	0.99946	0.0377644	0.999892	0.0610267	0.962632	0.338361	0.501084	-0.0563369	0.909888	-0.379679	0.230969	-0.120658	0.963215	0.160764	0.959063
ENSG00000006704	GTF2IRD1	protein_coding	chr7:74453790-74602604	8.31616	8.42771	8.21652	8.51577	8.62471	8.65979	8.25004	8.18084	8.17188	8.11621	7.84215	8.12882	7.70713	7.54473	7.77947	7.94196	7.11264	7.29399	7.35626	7.37493	6.99278	7.2929	7.17568	7.84735	-0.000795839	0.999993	0.324664	0.999996	0.0877519	0.999814	-0.171091	0.99946	-0.0679835	0.999892	-0.347712	0.610912	0.96773	0.00225397	-0.466859	0.313452	-1.46515	6.76898e-07	0.24397	0.860608	-0.420428	0.570482
ENSG00000006712	PAF1	protein_coding	chr19:39385852-39391195	8.93387	9.03077	9.01805	9.09774	9.15466	9.32971	8.89986	9.12389	9.06964	9.09384	9.01449	9.10832	9.2305	9.2281	9.00088	9.3889	9.09907	9.19652	8.91243	9.30525	9.43125	9.05609	8.94544	9.27859	-0.0429488	0.999993	0.183224	0.999996	0.0122119	0.999814	0.0235399	0.99946	0.00901986	0.999892	0.113018	0.906021	0.0403479	0.97572	0.0268931	0.962213	0.0155363	0.980757	0.243431	0.829777	0.139601	0.966513
ENSG00000006715	VPS41	protein_coding	chr7:38722963-38932394	9.8871	10.0625	10.0809	9.94906	10.0544	10.1041	10.0022	10.1079	10.1121	10.0775	10.0146	9.96201	9.75828	10.1025	9.99111	9.95348	10.0585	9.94587	9.98235	9.86776	10.2717	10.2483	9.76145	9.88825	-0.0251612	0.999993	0.0217138	0.999996	0.083662	0.999814	-0.0221387	0.99946	0.0408689	0.999892	0.401489	0.136882	0.158298	0.850883	0.319239	0.339313	0.186634	0.56781	0.101641	0.969387	-0.134413	0.966513
ENSG00000006740	ARHGAP44	protein_coding	chr17:12789539-12991643	7.57491	7.91264	7.54657	7.94783	7.79788	7.64901	7.98912	8.08806	8.28985	8.4266	8.29015	8.32779	8.29392	7.73049	8.15347	8.41425	7.37204	7.35538	7.56003	7.85988	7.77202	8.17301	7.63322	7.85196	-0.00320718	0.999993	-0.22083	0.999996	0.0298671	0.999814	-0.174756	0.99946	-0.152971	0.999892	0.205577	0.802276	-0.265322	0.801168	-0.0497333	0.947681	0.269474	0.581853	-0.0176581	0.999045	-0.252451	0.909606
ENSG00000006744	ELAC2	protein_coding	chr17:12992391-13018187	9.97804	9.92718	10.0987	9.97866	9.69125	10.0119	9.79041	9.82311	9.75529	9.78866	9.55861	9.78638	9.78198	9.644	9.75657	9.88178	9.49758	9.61752	9.52269	9.74939	9.74083	9.78335	9.77657	9.86677	-0.057731	0.999993	0.0471748	0.999996	0.071165	0.999814	-0.0857143	0.99946	-0.0542119	0.999892	-0.0667762	0.944789	0.163529	0.851868	0.0494223	0.912765	-0.0914845	0.840775	-0.0737934	0.98517	-0.0452603	0.990921
ENSG00000006747	SCIN	protein_coding	chr7:12570577-12660179	6.62722	5.4303	6.15119	5.93537	5.7912	5.52093	5.9922	5.98026	5.22205	5.2743	5.03262	5.62328	5.57329	4.59782	5.78621	5.07271	5.64585	5.87035	5.75867	5.55764	5.34441	5.56951	5.87315	5.42712	0.0168963	0.999993	-0.13629	0.999996	-0.0219486	0.999814	-0.10543	0.99946	0.0197029	0.999892	-0.151762	0.933571	0.365306	0.824966	0.276446	0.813102	-0.182236	0.858283	-0.284149	0.916687	-0.0299142	0.996396
ENSG00000006756	ARSD	protein_coding	chrX:2903970-2929351	6.19936	5.66615	5.84789	6.18434	5.8925	5.81616	6.0734	5.34118	6.00076	6.18254	4.46953	6.40551	6.31984	6.64341	6.4865	6.2704	7.11264	7.11285	6.82379	7.28801	7.31753	7.80566	7.2469	7.60117	-0.0122715	0.999993	0.0416945	0.999996	0.0685243	0.999814	0.0660763	0.99946	0.0100117	0.999892	0.120412	0.930293	-0.506754	0.592866	1.07895	0.015815	1.70982	2.12521e-05	-0.0598038	0.99425	0.259197	0.952652
ENSG00000006757	PNPLA4	protein_coding	chrX:7898247-7927739	7.91532	7.52981	7.53613	7.54466	8.06527	7.81236	7.73	7.62612	7.63407	7.58511	7.31885	7.26453	7.79127	8.02253	7.47044	7.73026	6.91823	7.15292	6.94917	6.92488	7.13003	7.62704	7.16652	7.47532	0.0730747	0.999993	0.183117	0.999996	0.160128	0.999814	0.230805	0.99946	0.033905	0.999892	0.054	0.976485	0.0535645	0.973986	-0.496295	0.298005	-0.522848	0.223614	0.178253	0.951783	0.249592	0.915672
ENSG00000006788	MYH13	protein_coding	chr17:10298084-10373130	0	1.82894	2.33415	2.27569	1.59165	1.38081	1.78954	2.95937	3.08382	2.25402	1.04105	0	2.67321	0	2.30473	3.04553	0	4.05251	0.89307	1.77665	1.69737	2.48485	1.50029	2.62317	-0.0138521	0.999993	-0.0562094	1	0.0456827	1	-0.0574973	1	0.0311556	0.999892	-0.00630444	1	-0.0736546	1	0.171854	0.947457	0.536583	0.812359	0.0231812	1	-0.080314	1
ENSG00000006831	ADIPOR2	protein_coding	chr12:1688574-1788678	9.13326	9.24318	9.31521	9.33652	8.98728	9.40674	9.12606	9.41638	9.15863	9.30347	9.14421	9.46687	9.46632	9.50536	9.25927	9.35333	9.99513	9.95581	9.8222	10.0406	9.95159	9.57593	9.76752	9.94115	-0.0814548	0.999993	-0.0472688	0.999996	-0.0606494	0.999814	0.161212	0.99946	0.0184239	0.999892	-0.0861273	0.931338	-0.229818	0.773324	0.288222	0.434446	0.561004	0.0816109	0.0307537	0.995544	0.236376	0.822694
ENSG00000006837	CDKL3	protein_coding	chr5:134286350-134371047	4.96356	5.09532	5.32474	5.30097	5.21921	4.82122	5.14563	4.81308	5.18015	4.96166	5.12297	5.02403	5.23851	5.36879	5.18851	5.3544	4.92797	4.13485	4.31156	4.35123	4.35334	5.11757	4.12605	4.3859	-0.0331861	0.999993	0.0128722	0.999996	2.33636e-05	0.999872	0.015531	0.99946	0.02547	0.999892	0.291066	0.836609	-0.182543	0.937078	-0.484117	0.65002	-0.216832	0.864841	0.00326379	0.999751	0.111857	0.99052
ENSG00000007001	UPP2	protein_coding	chr2:157876702-158136154	2.54406	2.88399	3.38303	4.14159	3.17884	3.87137	3.06543	3.97134	1.64926	1.17422	3.65935	3.98032	0.923271	3.05849	1.98388	1.49268	2.42269	3.28852	2.80733	1.3882	1.31927	2.48485	3.688	1.68341	-0.0393668	0.999993	-0.00208265	1	-0.103133	1	0.0434022	1	0.0214975	0.999892	-0.238038	1	0.441004	1	-0.231145	0.926543	-1.34617	0.350529	0.195189	1	0.0813666	1
ENSG00000007038	PRSS21	protein_coding	chr16:2817180-2826304	0	0	0	0	0	0	0	0	0	0	0	0	0	0	0	0	0	0	0	0	0	0	0	0	0	1	0	1	0	1	0	1	0	1	0	1	0	1	0	1	0	1	0	1	0	1
ENSG00000007047	MARK4	protein_coding	chr19:45079288-45305283	8.67285	8.85104	8.70056	8.64602	8.63205	8.89672	8.79204	8.62247	8.5214	9.22989	8.77774	8.95345	9.16667	8.64581	9.23117	8.82535	8.49522	8.75082	8.20873	8.69727	9.00541	8.81721	8.58561	8.61384	0.0482469	0.999993	0.049811	0.999996	0.0267669	0.999814	-0.0790202	0.99946	0.067074	0.999892	0.280959	0.540731	-0.123938	0.9253	-0.014796	0.982024	0.147073	0.75262	0.0145528	0.999045	0.0183101	0.998345
ENSG00000007062	PROM1	protein_coding	chr4:15963076-16084378	9.49388	9.52893	9.81561	9.66485	9.69476	10.0701	9.5277	9.92888	10.3349	10.5254	10.1842	10.5974	10.3931	10.2916	10.6987	10.5581	13.1995	13.3882	13.0782	13.3102	13.4208	13.7387	12.5113	13.0942	-0.145144	0.999993	0.122694	0.999996	0.0191435	0.999814	-0.248905	0.99946	0.0575401	0.999892	0.697342	0.00562476	-0.398651	0.359718	3.22202	1.01119e-53	3.6659	1.59029e-61	0.354908	0.51223	-0.0756534	0.985788
ENSG00000007080	CCDC124	protein_coding	chr19:17933016-17943991	6.4788	6.90331	6.74757	6.48177	6.72417	6.87406	7.21357	6.98174	5.5852	5.93833	5.43659	5.78673	5.7757	6.30738	6.04488	6.10914	6.12302	6.32085	6.18979	6.03784	6.82216	6.37048	6.70512	6.73379	0.0214696	0.999993	-0.173589	0.999996	0.0348204	0.999814	-0.0054157	0.99946	0.0265715	0.999892	-0.0989914	0.954467	0.647525	0.376594	0.537768	0.432104	-0.182258	0.807411	0.0770716	0.992718	0.171969	0.980288
ENSG00000007129	CEACAM21	protein_coding	chr19:41549518-41586844	0	0	0	0	0	1.38081	0	3.15501	3.67265	3.76203	2.06114	2.98164	4.24247	4.86306	0	3.33208	0	0	0.89307	0	0	0.595373	0	0	0	1	-0.0470293	1	0.0629931	1	0.252599	1	-0.00612485	0.999892	0.0490946	1	-1.4804	0.0264758	-4.24739	0.000139787	-0.283997	1	0.0443589	1	0.273911	1
ENSG00000007168	PAFAH1B1	protein_coding	chr17:2593210-2685615	11.8234	12.1002	11.8819	11.9656	12.1971	12.2548	11.9973	12.0193	11.9267	12.0571	12.0054	12.0757	12.2583	12.4021	11.9399	12.2275	12.5509	12.4431	12.5884	12.4742	12.4204	12.5574	12.618	12.7782	0.0320632	0.999993	0.194968	0.999996	-0.0444395	0.999814	0.220696	0.99946	-0.0311471	0.999892	-0.210688	0.552904	-0.0769197	0.929863	0.159853	0.624245	0.270334	0.300953	0.247807	0.684301	0.327335	0.283837
ENSG00000007171	NOS2	protein_coding	chr17:27756766-27800499	3.41475	3.11408	1.23114	2.61425	1.00502	2.32491	1.78954	1.70455	4.26019	4.31111	4.07603	3.44035	2.86292	1.15175	4.06721	3.9554	1.0638	0	0.89307	1.3882	2.24443	1.34061	2.2197	0	0.0285481	0.999993	0.00383654	1	0.047068	0.999814	-0.244435	1	-0.00635225	0.999892	0.0520009	1	-0.102393	1	-0.324562	0.893073	0.0218848	0.994271	-0.240625	1	-0.404241	1
ENSG00000007174	DNAH9	protein_coding	chr17:11598431-11969748	4.16293	4.98336	5.17134	4.42575	4.0969	5.1493	4.87067	3.74696	7.1608	6.7692	7.01105	7.06662	6.99315	7.10691	6.30067	6.65502	6.23169	6.45511	6.04748	6.76242	6.85979	6.25942	6.51625	6.27943	-0.0179508	0.999993	0.0677396	0.999996	-0.0254962	0.999814	0.362759	0.99946	-0.0277176	0.999892	0.138663	0.932154	-1.80718	0.000220519	-0.453303	0.460433	1.7974	0.00249029	0.0440192	0.996173	0.0557991	0.991836
ENSG00000007202	KIAA0100	protein_coding	chr17:28614440-28645454	11.2391	11.4696	11.3143	11.6641	11.2213	11.6112	11.2883	11.6083	11.4952	11.5661	11.4478	11.5808	11.6314	11.6182	11.6654	11.7153	11.5925	11.5972	11.514	11.5925	11.676	11.5266	11.5506	11.6538	-0.0951397	0.999993	-0.0197659	0.999996	0.0108619	0.999814	-0.0537741	0.99946	0.0209394	0.999892	-0.00983575	0.99364	-0.159855	0.844194	-0.0194887	0.963367	0.177903	0.629589	0.0738734	0.98456	0.0959983	0.972188
ENSG00000007216	SLC13A2	protein_coding	chr17:28473293-28497781	0	0	0	0	0	0	1.78954	0	0	0	0	0	0	0	0	0	2.42269	0	2.61888	1.77665	3.2055	2.72672	2.88781	2.78624	0	1	-0.0208203	1	0	1	0	1	-0.011263	0.999892	0.0427669	1	0	1	2.5201	0.0879312	2.64002	0.063351	0	1	0	1
ENSG00000007237	GAS7	protein_coding	chr17:9910609-10198551	7.09068	7.06332	6.59505	6.90823	7.86796	8.46397	6.8332	7.03241	6.32299	6.43389	5.86089	6.53381	7.3189	6.55243	7.30952	6.35276	7.24298	7.94598	7.76721	7.9141	8.08966	8.05048	7.42635	7.24929	0.0906765	0.999993	0.797505	0.0126163	0.0430957	0.999814	0.0458072	0.99946	-0.0783684	0.999892	0.643858	0.070096	1.05889	0.0276147	1.05946	0.0133108	-0.121738	0.842037	0.909113	0.0182439	0.411142	0.777657
ENSG00000007255	TRAPPC6A	protein_coding	chr19:45162928-45178237	5.30955	5.51327	5.32474	4.92873	5.21921	5.1493	5.04184	5.41942	5.4507	5.87795	5.60281	6.06677	6.09235	4.73653	5.56388	5.22042	6.10028	6.21126	5.5633	6.20533	6.02906	5.67425	6.55885	6.38502	0.0339327	0.999993	-0.018992	0.999996	-0.0438503	0.999814	0.0666314	0.99946	0.0526024	0.999892	-0.492516	0.462442	-0.255202	0.907225	0.270342	0.818629	0.663067	0.364735	-0.122267	0.986071	-0.0442982	0.994583
ENSG00000007264	MATK	protein_coding	chr19:3777970-3802129	0	0	3.1835	1.8325	2.59332	0	1.15609	1.70455	2.39875	1.81287	1.63944	2.98164	0.923271	0	1.57064	1.89576	0	1.56029	1.44055	0	1.69737	0	1.90438	0	-0.026988	0.999993	0.0123073	1	-0.0101669	1	-0.0543818	1	0.000781808	0.999892	-0.0169831	1	0.149991	1	0.262736	1	-0.422017	1	0.0865797	1	-0.105481	1
ENSG00000007306	CEACAM7	protein_coding	chr19:41673307-41706976	0	0	0	0	0	0	0	0	0	0	0	0	0	0	0	0	0	0	0	0.855003	0	0	0	0	0	1	0	1	0	1	0	1	-0.00602267	0.999892	0	1	0	1	0	1	0	1	0	1	0	1
ENSG00000007312	CD79B	protein_coding	chr17:63928740-63932354	2.20921	3.11408	3.85551	3.7874	3.17884	4.28152	4.67641	4.48949	3.67265	2.25402	3.24211	2.56748	3.44102	3.05849	3.43987	4.25861	0	2.29227	1.83648	0	2.95034	3.98323	0.936963	2.93274	-0.0395017	0.999993	-0.142531	0.999996	0.00961107	1	-0.120435	1	0.00382677	0.999892	0.37273	1	0.282739	0.89809	0.270365	0.888458	-0.241529	0.894473	0.264354	1	0.0242824	1
ENSG00000007314	SCN4A	protein_coding	chr17:63938554-63972918	6.39843	6.04647	6.42448	6.07895	6.63928	5.27416	6.42237	6.36341	6.86274	7.10832	7.10272	6.06677	6.48775	6.39378	6.77308	6.40002	5.44383	5.54858	6.23974	5.34445	3.69635	3.4204	6.70512	7.09446	-0.00567898	0.999993	-0.118169	0.999996	0.104636	0.999814	-0.089232	0.99946	-0.0675554	0.999892	-2.4887	1.92707e-11	-0.239705	0.904067	-2.8314	4.20626e-07	-2.43024	0.000453037	-0.0755145	0.994035	-0.381732	0.799711
ENSG00000007341	ST7L	protein_coding	chr1:112523518-112620825	8.96559	8.78994	8.85968	8.72237	9.18243	9.38613	9.0711	8.86895	8.68762	9.07379	8.93566	8.57151	9.08806	9.20439	8.66152	8.99908	9.41011	9.11772	9.44321	9.1058	8.71839	9.01679	9.23538	9.26309	0.0476769	0.999993	0.251517	0.999996	0.0783955	0.999814	0.257718	0.99946	-0.0132059	0.999892	-0.35633	0.335344	0.159672	0.857113	-0.265171	0.502812	-0.400626	0.228236	0.373064	0.495149	0.230012	0.889267
ENSG00000007350	TKTL1	protein_coding	chrX:154295671-154330350	1.14279	5.04043	1.88559	1.8325	3.81667	3.51437	2.83646	2.13386	1.64926	3.09427	0	0	0	3.25593	0	1.49268	2.68978	0.981537	1.83648	1.3882	4.6396	2.34679	0.936963	0.796837	0.0539242	0.999993	0.12438	1	0.0418453	1	0.0541979	1	0.00931314	0.999892	0.749838	1	0.387367	1	1.09885	0.548269	0.199	0.919383	-0.110032	1	-0.0139261	1
ENSG00000007372	PAX6	protein_coding	chr11:31784792-31817961	4.90659	6.01834	4.49571	6.5816	6.05427	5.91536	5.53778	6.95571	4.67652	5.12644	5.5386	5.50302	5.88915	6.19157	5.76022	5.64331	5.61409	5.48722	6.10251	5.55764	4.84121	5.33401	4.82959	4.89502	-0.0336463	0.999993	-0.170401	0.999996	-0.1158	0.999814	0.179798	0.99946	-0.0640772	0.999892	0.153393	0.936369	-0.0280002	0.991225	-0.899813	0.193855	-0.837027	0.216845	0.247977	0.944595	0.59746	0.482243
ENSG00000007376	RPUSD1	protein_coding	chr16:784974-788397	5.26492	5.24849	4.65851	4.98816	4.91658	5.4955	5.09467	5.17068	5.22205	5.17743	4.83293	5.40575	4.30922	4.86306	4.1496	4.77108	4.02379	3.87223	4.37252	4.61201	4.84121	4.88793	5.1599	4.99847	0.0458788	0.999993	0.0346827	0.999996	0.00912822	0.999814	0.0352617	1	-0.0554666	0.999892	-0.145564	0.942004	0.450863	0.770787	0.250137	0.846563	-0.353973	0.744787	-0.00339198	0.999751	-0.25091	0.957638
ENSG00000007384	RHBDF1	protein_coding	chr16:58059-76355	6.45912	5.89998	5.84789	6.30609	6.46934	5.95321	5.64792	6.03098	5.26276	5.67999	5.4714	5.83734	6.25358	5.89841	5.83682	5.92756	5.93011	5.54858	6.0096	5.05964	5.71675	6.35255	6.06272	6.25178	0.0207194	0.999993	0.164503	0.999996	-0.0417884	0.999814	0.113431	0.99946	0.0220167	0.999892	-0.0738575	0.972389	0.132481	0.951527	-0.0120114	0.991259	-0.141789	0.882206	0.0201611	0.999045	0.346505	0.887853
ENSG00000007392	LUC7L	protein_coding	chr16:188969-229463	10.582	10.3418	10.5411	10.5868	10.217	10.5881	10.319	10.583	10.732	10.7827	10.868	10.7896	10.8196	10.8367	10.8861	10.8761	10.3751	10.1845	10.2746	10.391	10.1705	10.146	10.4074	10.3501	-0.0666776	0.999993	-0.031461	0.999996	-0.0630994	0.999814	-0.0417142	0.99946	-0.0388862	0.999892	-0.220199	0.578321	-0.366827	0.401477	-0.663694	0.0019289	-0.248386	0.468936	-0.0371031	0.99425	0.0734007	0.984854
ENSG00000007402	CACNA2D2	protein_coding	chr3:50362799-50504244	9.35971	8.86295	9.10535	8.57026	9.5646	9.23302	9.27081	9.09736	9.39447	9.9366	9.42292	10.0505	10.1335	9.56475	9.90627	9.7143	14.9612	14.7402	14.9947	14.7061	15.2383	15.4483	14.6116	15.1068	0.127556	0.999993	0.175649	0.999996	-0.0532595	0.999814	0.0574627	0.99946	-0.0092332	0.999892	0.431617	0.121214	-0.414028	0.470199	5.40818	6.02124e-105	5.90377	8.14021e-190	0.247843	0.856384	0.167163	0.966513
ENSG00000007516	BAIAP3	protein_coding	chr16:1333601-1349441	5.69318	5.89998	5.50678	6.52253	6.25782	6.54285	5.96408	6.6169	5.76602	6.05199	5.93758	5.93353	6.03434	6.19157	5.59362	6.09006	6.89198	7.00751	6.98865	7.26544	7.21235	6.68892	7.08141	6.74375	-0.0487293	0.999993	0.0396366	0.999996	-0.00670922	0.999814	0.13271	0.99946	-0.0701883	0.999892	0.0318846	0.987964	0.270478	0.854347	0.840911	0.114467	0.555689	0.314244	0.410669	0.784081	0.12558	0.988452
ENSG00000007520	TSR3	protein_coding	chr16:1349240-1351911	7.82597	8.0853	7.82898	8.34445	8.02679	8.23734	8.23247	8.15248	7.61846	7.93546	7.73162	7.93908	7.87629	7.85753	7.6152	8.18166	8.18514	8.41827	8.22535	8.42251	8.65825	8.39942	8.40279	8.50679	-0.0598322	0.999993	-0.0383651	0.999996	-0.0316998	0.999814	-0.0375173	0.99946	-0.0150409	0.999892	0.0613342	0.962632	0.274137	0.738029	0.661558	0.0463513	0.398643	0.284872	0.156228	0.959754	0.0740247	0.990528
ENSG00000007541	PIGQ	protein_coding	chr16:566995-584136	7.18951	7.62616	7.23433	7.44214	7.41084	7.73299	7.58984	7.15183	7.3986	7.7542	7.62744	7.61573	7.86524	7.582	7.64391	7.78469	7.67115	7.96861	7.26273	7.81913	7.79163	8.07529	7.93225	8.03748	0.0272026	0.999993	0.125488	0.999996	-0.0204095	0.999814	0.0178217	0.99946	0.09577	0.999892	-0.0488857	0.974929	-0.111821	0.944343	0.209533	0.703544	0.361293	0.428643	0.133902	0.975772	0.122446	0.985052
ENSG00000007545	CRAMP1	protein_coding	chr16:1612325-1677908	7.33694	7.29203	7.57743	7.44214	7.6173	7.50356	7.38242	7.4227	7.41676	7.48745	7.39335	7.24592	7.3189	7.72217	7.67901	7.77874	8.39129	8.05044	8.30179	8.22998	8.41133	8.42538	8.09067	8.32635	-0.0702349	0.999993	0.105313	0.999996	0.0631464	0.999814	-0.138627	0.99946	-0.0227183	0.999892	0.177713	0.81419	0.0501612	0.97865	0.878675	0.011274	0.857342	0.00543279	0.206642	0.934563	0.0675951	0.99113
ENSG00000007866	TEAD3	protein_coding	chr6:35473597-35497076	6.62722	7.57879	6.20488	6.5816	6.98722	7.25353	6.68605	7.41317	6.79496	6.98494	6.83512	7.02355	7.18311	7.76331	6.40499	7.06972	5.90408	5.89419	5.99028	5.60635	6.24356	6.86363	5.57408	5.99253	0.17714	0.999993	0.0193867	0.999996	-0.0181441	0.999814	0.43953	0.99946	0.0174367	0.999892	0.601358	0.318221	-0.30064	0.79136	-0.883226	0.0937144	-0.517936	0.34805	-0.0315501	0.99807	0.450558	0.650368
ENSG00000007908	SELE	protein_coding	chr1:169722641-169764705	0	0	0	0	0	0	0	0	1.04849	1.17422	0	0.989537	0	0	0	0	0	0	0	2.08238	0	0	0	1.30718	0	1	0	1	0.0065108	1	0	1	-0.00929292	0.999892	-0.0668107	1	0	1	0	1	0	1	0	1	-0.0428395	1
ENSG00000007923	DNAJC11	protein_coding	chr1:6634168-6701924	10.0521	9.78414	10.1781	9.95465	9.78315	9.86946	10.112	9.8177	9.99768	9.72367	9.82065	9.86472	9.95221	9.68527	10.0974	10.0676	9.48006	9.57575	9.55921	9.70395	9.70638	9.69097	9.69297	9.64159	-0.0921006	0.999993	-0.117297	0.999996	0.0178827	0.999814	-0.216448	0.99946	-0.0697289	0.999892	0.0193275	0.987964	0.0254045	0.986337	-0.123481	0.768996	-0.12032	0.760545	-0.0800457	0.979477	-0.0318873	0.992779
ENSG00000007933	FMO3	protein_coding	chr1:171090877-171117819	1.14279	2.27176	2.95188	4.14159	3.46855	0.849657	3.43672	2.13386	0	1.17422	0	2.56748	0.923271	0	2.30473	1.49268	2.42269	2.77556	2.61888	2.73581	1.99668	1.01559	0	1.98154	-0.0469944	0.999993	-0.0193323	1	-0.0140436	1	-0.0673607	1	-0.00290529	0.999892	0.0337969	1	0.391632	1	0.717513	1	-0.846582	0.668146	0.105314	1	-0.00605135	1
ENSG00000007944	MYLIP	protein_coding	chr6:16129125-16148248	5.91158	5.86881	5.84789	5.63428	4.81702	6.42659	5.90615	6.36341	9.16401	8.64613	8.92314	8.57524	8.46836	8.1459	8.87333	8.24773	8.77923	9.70435	8.40754	9.59652	9.86169	10.673	7.97482	8.82088	0.024634	0.999993	-0.106529	0.999996	0.103591	0.999814	-0.195286	0.99946	0.0524781	0.999892	1.61941	1.52024e-08	-1.93209	3.86627e-05	1.97221	1.52514e-08	3.94296	1.14331e-06	-0.0172924	0.999045	-0.50496	0.346015
ENSG00000007952	NOX1	protein_coding	chrX:100843324-100874345	3.56957	2.27176	3.55828	0	3.17884	3.29613	3.06543	3.74696	4.08962	4.21675	3.24211	4.37232	3.93947	2.22204	2.56704	3.1959	3.57341	4.71912	4.73951	4.83279	3.77725	3.83617	4.68321	4.22457	0.00816512	0.999993	-0.0255242	1	0.0215566	0.999814	0.0572962	1	-0.0548519	0.999892	-0.346375	0.778209	-0.0328349	0.991995	0.41309	0.820977	0.525967	0.740733	0.0409131	1	-0.192016	1
ENSG00000007968	E2F2	protein_coding	chr1:23506430-23531220	6.71279	6.99278	6.91802	6.98317	7.76487	7.16761	7.165	6.72869	6.5701	6.43389	6.99917	6.83716	7.1101	7.32047	6.50227	6.83772	6.66277	6.11311	6.99836	6.76242	6.85048	6.38819	6.51625	6.51864	-0.0261979	0.999993	0.30949	0.999996	-0.16218	0.999814	0.35763	0.99946	-0.141325	0.999892	0.0864707	0.962632	0.264531	0.824407	-0.571652	0.277375	-0.835219	0.0689877	0.489833	0.537423	0.522301	0.516684
ENSG00000008018	PSMB1	protein_coding	chr6:170535117-170553341	11.3019	11.4113	11.4807	11.4026	11.296	11.553	11.2209	11.5546	10.9595	11.3602	11.0753	11.3611	11.3496	11.1928	11.2598	11.3152	11.1555	11.1189	11.3022	11.1097	11.4297	11.3371	11.3208	11.4737	-0.0624786	0.999993	0.0302892	0.999996	-0.0432597	0.999814	-0.00633569	0.99946	-0.0541941	0.999892	-0.0243043	0.981865	0.175561	0.803162	0.112163	0.754264	-0.0395826	0.930107	0.0765272	0.977825	0.0995342	0.978618
ENSG00000008056	SYN1	protein_coding	chrX:47571898-47619853	5.43571	5.96037	5.94575	5.30097	4.76454	5.64173	5.04184	4.97729	7.12812	6.99918	6.88761	6.7736	6.85475	6.37266	6.63689	7.16398	6.12302	5.2492	6.40936	5.5822	5.42194	6.20051	5.73135	5.75715	0.00942319	0.999993	0.0808742	0.999996	0.0986131	0.999814	-0.165698	0.99946	-0.0561525	0.999892	0.0835981	0.969787	-1.03441	0.107737	-0.738831	0.277125	0.573345	0.512747	-0.237808	0.949554	-0.298182	0.90824
ENSG00000008083	JARID2	protein_coding	chr6:15246296-15522040	11.9512	11.5717	11.8294	11.576	11.1598	10.7581	11.6778	11.3147	12.6404	12.4932	12.5301	12.4633	12.2083	11.7184	12.6724	12.4777	11.0105	11.5986	11.1489	11.5169	10.8364	10.5629	11.4044	11.1724	0.0444262	0.999993	-0.440007	0.376941	0.0607956	0.999814	-0.497221	0.363808	-0.00964322	0.999892	-0.56545	0.0201772	-0.926454	0.00204696	-1.2611	2.76305e-06	-0.255474	0.458666	-0.723833	0.00475662	-0.52894	0.0612475
ENSG00000008086	CDKL5	protein_coding	chrX:18425583-18653629	11.1437	10.8457	11.0197	10.7491	10.5019	10.2357	10.9824	10.7284	10.8619	10.7142	10.4549	10.5422	10.4598	10.6398	10.6277	10.6292	12.0545	12.1659	11.9191	12.1222	11.9017	11.9575	11.7376	12.1085	0.0747695	0.999993	-0.407261	0.45837	0.239687	0.999814	-0.0618823	0.99946	0.0512108	0.999892	-0.013739	0.990842	-0.146358	0.856521	1.37078	8.44383e-12	1.55345	1.9809e-14	-0.569407	0.0410888	-0.214396	0.805048
ENSG00000008118	CAMK1G	protein_coding	chr1:209583717-209613938	5.79086	5.73691	5.37245	4.14159	5.91675	5.36119	6.38044	5.02812	5.3409	5.2743	4.24651	6.0454	4.54907	5.13797	4.22754	5.3544	5.16566	5.77086	3.87912	5.22475	3.69635	4.48905	2.88781	4.48423	0.102032	0.999993	-0.0661298	0.999996	-0.0165375	0.999814	-0.00777023	1	0.0960398	0.999892	0.107317	1	0.594316	0.603878	-0.665847	0.570986	-1.43121	0.0544035	-0.0583154	0.99425	-0.196989	0.97499
ENSG00000008128	CDK11A	protein_coding	chr1:1702730-1724324	7.59308	7.7932	7.65664	7.79813	7.6173	7.76527	7.61718	7.61785	7.95919	7.97923	7.8153	7.74065	7.91431	7.68838	7.85508	7.80823	7.70923	7.49442	7.59882	7.61406	7.81577	7.6045	7.88279	7.59568	-0.0129664	0.999993	0.0536685	0.999996	0.107396	0.999814	-0.0129062	0.99946	-0.00533737	0.999892	-0.0389606	0.980968	-0.0805018	0.960073	-0.0915301	0.882614	0.0249541	0.97246	0.00552615	0.999751	-0.127285	0.981466
ENSG00000008130	NADK	protein_coding	chr1:1751232-1780457	8.47153	9.10622	8.61885	8.52081	8.46943	8.9064	9.54915	8.8759	8.38973	9.27156	8.38449	8.88893	8.10487	8.06922	8.04464	8.41041	8.9027	9.03437	8.87605	8.60139	9.33097	9.63367	9.00571	9.60655	0.115776	0.999993	-0.383092	0.999996	0.123879	0.999814	-0.111821	0.99946	0.112911	0.999892	0.131464	0.887474	0.595471	0.177969	1.39297	1.86899e-07	0.782533	0.0105852	-0.0906702	0.986071	-0.634022	0.20269
ENSG00000008196	TFAP2B	protein_coding	chr6:50818723-50847613	3.9539	4.3324	3.38303	4.03291	1.59165	3.94835	0	2.73296	0	0	2.38706	2.98164	0	2.82968	0	0	4.76396	3.28852	4.82924	4.10226	2.64014	6.56984	3.4672	3.06572	0.0223061	0.999993	0.0771581	1	-0.0485466	1	0.0519057	1	-0.0267442	0.999892	0.949878	0.0985012	0.285027	1	1.49828	0.381275	2.07016	0.0683174	-0.239282	1	0.0771738	1
ENSG00000008197	TFAP2D	protein_coding	chr6:50713828-50772988	0	0	0	0	0	0	1.15609	0	0	0	0	0	0	0	0	0	0	0	0	0	0	0	0	0	0	1	-0.0183057	1	0	1	0	1	0	1	0	1	0	1	0	1	0	1	0	1	0	1
ENSG00000008226	DLEC1	protein_coding	chr3:38039205-38124025	5.88234	6.51763	6.09541	5.93537	5.8925	6.12883	6.42237	5.34118	6.1384	6.36957	6.16727	5.88624	6.50209	6.62566	5.7068	6.30391	5.73716	5.87035	5.5633	5.67647	6.02906	5.86336	5.62843	6.1655	0.0407688	0.999993	0.0166766	0.999996	0.0664356	0.999814	0.295211	0.99946	0.0384958	0.999892	0.00957859	0.996693	-0.438653	0.665901	-0.603692	0.299808	-0.062542	0.951614	-0.135367	0.978961	0.209549	0.969022
ENSG00000008256	CYTH3	protein_coding	chr7:6161776-6272644	6.83994	7.37202	7.02638	6.89276	7.12889	7.36302	7.50457	7.69065	7.02538	7.30458	6.70952	7.34545	7.65033	7.53526	7.58591	7.6215	7.78964	7.77678	7.48609	7.94757	8.2292	8.24765	7.19382	7.80041	0.0489267	0.999993	-0.222739	0.999996	0.0433634	0.999814	-0.0013109	0.99946	0.0159663	0.999892	0.617159	0.106886	-0.286259	0.770787	0.639651	0.059515	0.981728	0.00260182	0.100917	0.987201	0.336647	0.82173
ENSG00000008277	ADAM22	protein_coding	chr7:87934143-88202889	8.56193	8.70865	8.67225	8.94865	8.61362	8.33374	8.82368	8.69505	8.99003	8.82068	9.90583	9.66202	8.6108	8.44801	9.66324	9.3633	7.85904	8.49041	7.9927	8.43605	8.76128	8.77072	7.18478	7.25627	-0.0930803	0.999993	-0.213248	0.999996	-0.641162	0.000252798	-0.808479	0.00547644	-0.0117191	0.999892	1.39846	1.58453e-08	-0.0276127	0.986732	0.233805	0.556362	0.292955	0.435014	-0.13182	0.964993	-0.322609	0.696371
ENSG00000008282	SYPL1	protein_coding	chr7:106090503-106112576	9.78214	9.81514	9.9514	9.81394	9.57987	9.9049	9.64966	9.86915	9.81297	9.92732	9.78131	9.76855	9.85222	9.7023	9.64915	9.7872	10.8261	10.6555	10.7742	10.7184	10.8742	11.0822	10.8004	10.746	-0.0554305	0.999993	-0.00650013	0.999996	0.0732935	0.999814	0.0585067	0.99946	-0.00942021	0.999892	0.188276	0.67144	-0.000701286	0.999849	1.19623	7.30588e-08	1.22593	1.92534e-07	-0.0327387	0.99425	-0.0766471	0.986334
ENSG00000008283	CYB561	protein_coding	chr17:63432304-63446378	7.31522	7.86605	7.19507	7.88668	7.36752	6.94152	7.3283	7.16324	7.80232	7.7874	7.73162	7.526	7.33501	6.95891	7.32733	7.20003	7.83857	8.14287	8.02629	8.29086	7.70122	7.93175	7.52277	8.3848	0.0105198	0.999993	-0.0484521	0.999996	0.0864805	0.999814	-0.0651029	0.99946	-0.079748	0.999892	-0.177154	0.870698	0.0248989	0.991225	0.652858	0.123394	0.655401	0.105909	-0.345368	0.810504	-0.489915	0.495653
ENSG00000008294	SPAG9	protein_coding	chr17:50962174-51120865	11.4753	11.5268	11.3726	11.5362	11.7732	11.727	11.5148	11.5979	10.7383	10.9182	10.6527	10.9046	11.0259	11.5622	10.9129	11.1925	10.4998	10.5184	10.3869	10.5395	10.6689	10.8383	10.5914	10.8813	0.0327382	0.999993	0.171846	0.999996	0.0358089	0.999814	0.218877	0.99946	0.0218766	0.999892	0.00257982	0.997894	0.433017	0.297537	-0.553883	0.0932225	-0.979144	1.79759e-06	0.241438	0.659924	0.445535	0.254457
ENSG00000008300	CELSR3	protein_coding	chr3:48636469-48662915	9.29182	9.14901	8.85128	9.18286	9.44255	9.35643	9.27654	9.35548	9.65752	9.89911	9.81896	9.62468	9.98193	9.91443	9.72333	9.7436	7.12396	7.285	6.99836	6.71878	7.58243	7.44868	7.27272	7.75188	0.107556	0.999993	0.0693167	0.999996	0.0408548	0.999814	0.196777	0.99946	0.118826	0.999892	-0.0239541	0.989369	-0.502148	0.0986098	-2.41414	3.24328e-26	-1.86133	4.71075e-14	0.168294	0.918446	0.159044	0.945224
ENSG00000008311	AASS	protein_coding	chr7:122075647-122144280	11.0515	10.7236	10.8864	10.7966	10.5912	10.5768	10.5693	10.7197	11.0784	10.9284	11.2701	11.1382	10.8345	11.1305	11.3189	11.3064	9.88631	9.73767	9.79183	9.71093	10.1161	9.85593	9.89908	9.65485	0.0370962	0.999993	-0.0521654	0.999996	-0.170239	0.999814	-0.279043	0.99946	0.0310246	0.999892	0.185646	0.741404	-0.363566	0.339442	-0.987686	9.81263e-05	-0.581062	0.0183859	-0.28006	0.631709	-0.00811691	0.998345
ENSG00000008323	PLEKHG6	protein_coding	chr12:6310436-6328506	5.51408	6.04647	5.46338	5.84182	5.05412	4.82122	5.64792	5.12471	6.45183	6.20728	6.12416	5.50302	5.86716	4.66884	5.76022	5.76862	4.1174	4.54937	3.87912	4.98791	4.4552	5.15942	5.23188	4.82169	0.0212953	0.999993	-0.148298	0.999996	0.137321	0.999814	-0.142183	0.99946	-0.0187925	0.999892	-0.119736	0.956765	-0.295641	0.882632	-0.503931	0.66817	-0.0707699	0.961962	-0.477938	0.700577	-0.494016	0.675946
ENSG00000008324	SS18L2	protein_coding	chr3:42581840-42595114	8.89046	8.69982	8.92112	8.76547	8.34538	8.95151	9.0645	8.74907	8.99306	8.84848	9.22803	8.97056	8.80835	8.23636	8.97286	8.93368	7.70923	8.061	8.13586	7.93332	7.98711	7.79242	7.86593	7.73201	-0.0251022	0.999993	-0.16361	0.999996	-0.127742	0.999814	-0.302857	0.99946	-0.0671404	0.999892	0.0726602	0.958655	0.139216	0.926638	-0.648029	0.107347	-0.773798	0.0316698	-0.0889557	0.986071	-0.305885	0.797597
ENSG00000008382	MPND	protein_coding	chr19:4343527-4360086	5.21886	5.4303	6.0374	5.34709	5.68225	5.66472	5.19485	5.92768	5.04662	5.5698	4.39895	6.12904	5.46034	4.97938	5.78621	5.96993	5.54838	5.2492	5.80364	5.37289	5.90853	5.35217	5.36589	5.87057	-0.0553444	0.999993	0.0246363	0.999996	-0.0299184	0.999814	-0.287696	0.99946	-0.0395357	0.999892	-0.000431912	0.999921	0.343008	0.831444	0.393626	0.691082	-0.0145467	0.992177	0.204922	0.961185	-0.0365067	0.995956
ENSG00000008394	MGST1	protein_coding	chr12:16347142-16609259	11.3667	11.3213	11.3799	10.9123	10.8437	10.9054	11.0306	11.1073	11.6629	11.8334	11.748	11.819	11.38	11.3651	11.6845	11.6054	9.64043	9.25752	9.662	9.26029	9.88926	9.72184	9.4951	9.17014	0.118813	0.999993	-0.167136	0.999996	-0.0316621	0.999814	-0.242806	0.99946	-0.0129897	0.999892	0.424321	0.18415	-0.456209	0.0871386	-1.55314	6.01305e-15	-1.05295	8.903e-07	-0.430423	0.133761	-0.349184	0.230973
ENSG00000008405	CRY1	protein_coding	chr12:106991364-107093829	8.85326	8.95858	8.88868	8.69142	9.12895	9.08534	8.94731	8.86546	9.03185	9.16505	8.6315	8.86168	9.45347	9.4307	8.97569	9.1333	9.4262	9.49036	9.34585	9.33084	9.42027	9.5067	9.1796	9.52227	0.0617296	0.999993	0.161388	0.999996	0.240036	0.999814	0.337123	0.99946	0.0664458	0.999892	0.0867523	0.930892	-0.295804	0.553484	0.0245645	0.959251	0.362553	0.222819	0.186958	0.908106	0.316465	0.609868
ENSG00000008438	PGLYRP1	protein_coding	chr19:46019153-46023065	3.9539	2.27176	2.67583	3.49136	3.00877	2.89075	0	2.13386	2.88951	3.09427	3.395	2.78937	0.923271	3.25593	2.78892	3.33208	2.42269	2.29227	0.89307	1.3882	2.64014	0.595373	3.688	2.43929	0.00658057	0.999993	0.0855356	1	-0.0069323	1	-0.0603329	1	0.0271968	0.999892	-0.308296	1	0.150928	1	-0.407232	0.864102	-0.83186	0.66002	-0.0839848	1	-0.0665209	1
ENSG00000008441	NFIX	protein_coding	chr19:12995608-13098796	4.96356	3.6424	2.67583	2.88827	3.81667	3.17324	1.78954	4.41505	0	0	0	0	1.48172	1.78395	0	0	2.68978	2.29227	0.89307	0	0	0.595373	0	0.796837	0.0727767	0.999993	-0.0130863	1	0	1	0.0577362	1	0.0351515	0.999892	-0.0112329	1	0.691459	1	-0.988176	1	-3.03262	0.0198899	-0.297627	1	0.0740331	1
ENSG00000008513	ST3GAL1	protein_coding	chr8:133454848-133571940	6.15113	6.59586	6.12357	6.13261	7.26735	7.79683	6.66873	6.69762	6.80877	7.05478	6.70952	7.16897	7.28613	7.80332	7.07666	7.81406	9.67356	10.2552	9.68922	10.1483	11.6474	11.2922	9.18187	9.8275	0.0543213	0.999993	0.516844	0.586741	-0.0101193	0.999814	0.0501485	0.99946	0.0222368	0.999892	1.77692	1.34749e-15	0.0199046	0.993216	3.87091	1.4145e-45	3.88359	2.09086e-53	0.879407	0.0512333	0.473139	0.596404
ENSG00000008516	MMP25	protein_coding	chr16:3046681-3060726	4.0622	1.82894	3.1835	3.11846	4.40187	3.0389	4.98701	4.33656	7.57062	7.8516	7.63513	7.80564	7.96177	7.02807	7.58591	7.6801	5.29149	6.05085	5.33727	6.00188	7.24115	6.66006	7.11986	6.65154	0.00597403	0.999993	-0.160019	0.999996	-0.00519764	0.999814	-0.0330494	0.99946	0.00121773	0.999892	0.0506985	0.979702	-2.74527	5.4728e-09	-0.57512	0.374912	3.04175	7.3474e-08	0.128307	1	-0.0990073	0.99052
ENSG00000008517	IL32	protein_coding	chr16:3065297-3082192	3.83681	6.47687	4.80479	5.63428	6.72417	6.00818	6.54132	6.95571	4.08962	3.76203	0	1.98428	2.45472	5.32549	2.30473	5.53459	5.67694	4.6082	4.03811	5.02422	5.42194	4.27732	5.33354	6.10498	0.035677	0.999993	-0.178592	0.999996	0.103964	1	-0.0236409	1	0.0690368	0.999892	-0.535958	0.509708	1.11304	0.159767	0.391983	0.823662	-1.39516	0.0321395	0.353626	0.875706	0.136335	1
ENSG00000008710	PKD1	protein_coding	chr16:2088710-2135898	9.50591	9.62534	9.43239	9.55369	9.99586	9.84325	9.85882	9.58076	9.74455	9.81707	9.50921	9.56586	9.66259	9.76239	9.79548	9.75121	9.48227	9.32921	9.44321	9.34347	9.62539	9.40926	9.7025	9.64558	0.0446543	0.999993	0.161342	0.999996	0.187082	0.999814	-0.0471322	0.99946	0.00122228	0.999892	-0.154522	0.8042	0.223503	0.701258	-0.18895	0.617937	-0.38954	0.175477	0.330783	0.514602	-0.0556846	0.99052
ENSG00000008735	MAPK8IP2	protein_coding	chr22:50600685-50613981	3.56957	2.88399	1.23114	3.11846	2.32995	1.76817	2.22823	2.13386	1.64926	4.21675	3.53322	2.98164	3.31674	3.05849	2.56704	2.87763	2.91506	0.981537	2.61888	2.54907	3.08356	2.48485	1.50029	1.30718	0.0204969	0.999993	-0.00672745	1	0.00739399	1	0.0677081	1	-0.0101591	0.999892	0.312756	1	-0.40259	1	-0.345378	0.862309	0.634169	0.751378	-0.217602	1	-0.0392766	1
ENSG00000008838	MED24	protein_coding	chr17:40019097-40061215	9.16092	9.5139	9.42393	9.37599	9.62472	9.5214	9.39973	9.24969	9.04941	9.12664	8.80187	9.22458	9.46998	9.15886	9.19039	9.50151	8.86945	9.39543	9.25162	9.38594	9.45757	9.34837	9.21555	9.3553	-0.0297182	0.999993	0.203589	0.999996	0.038912	0.999814	-0.0188966	0.99946	-0.0857916	0.999892	0.0993955	0.907993	0.259353	0.683474	0.0814506	0.867795	-0.160936	0.668693	0.209236	0.883782	0.216343	0.893052
ENSG00000008853	RHOBTB2	protein_coding	chr8:22987417-23020199	6.85508	6.72332	7.19507	7.18712	7.65383	7.86294	7.14008	7.40357	7.97766	7.82786	7.24028	7.36283	7.91966	8.58743	7.98978	7.83713	7.48172	7.86988	7.35626	7.49622	8.04544	7.74854	7.9214	8.00886	-0.12095	0.999993	0.318132	0.999996	0.317444	0.999814	0.269412	0.99946	0.102003	0.999892	-0.0664408	0.963077	-0.445939	0.535494	-0.377648	0.484121	0.144117	0.802638	0.783229	0.0685356	0.31022	0.846921
ENSG00000008869	HEATR5B	protein_coding	chr2:36968383-37084342	9.8057	9.70472	9.88715	9.89962	9.9244	9.88055	9.89835	9.80501	9.58111	9.88384	9.54028	9.58079	9.70039	9.85476	9.66324	9.74207	10.9119	11.5308	10.9063	11.5936	11.3579	11.4179	10.6777	11.0055	-0.0896697	0.999993	0.0437202	0.999996	0.131882	0.999814	0.072278	0.99946	-0.0190391	0.999892	0.500607	0.039077	0.143018	0.857157	1.60097	2.13309e-15	1.48428	4.80135e-14	0.142237	0.936887	0.0429109	0.991563
ENSG00000008952	SEC62	protein_coding	chr3:169966635-169998373	10.7833	10.9443	10.8266	10.8059	10.9511	10.9481	10.9523	10.8831	10.781	10.8618	10.9428	10.9031	11.1219	11.2204	10.9443	11.0971	11.0013	11.4006	10.9331	11.4396	11.2164	10.9717	11.0781	11.0633	0.0355504	0.999993	0.0291598	0.999996	-0.0884108	0.999814	0.140639	0.99946	-0.00121399	0.999892	0.0167205	0.988804	-0.189902	0.723692	-0.0706048	0.867313	0.155569	0.649993	0.0853841	0.975772	0.33594	0.303651
ENSG00000008988	RPS20	protein_coding	chr8:56067295-56074581	13.9687	13.8664	14.0157	13.805	13.8154	13.7466	13.93	13.8576	13.4913	13.5426	13.7036	13.729	13.5191	13.4234	13.6247	13.5435	13.4395	13.6583	13.7493	13.5563	13.2188	13.0518	13.751	13.5216	0.00335387	0.999993	-0.0995424	0.999996	-0.182714	0.999814	-0.0972158	0.99946	-0.0738864	0.999892	-0.490887	0.0308045	0.324453	0.285808	-0.330139	0.179169	-0.631956	0.0022235	-0.121697	0.930145	-0.0359826	0.990921
ENSG00000009307	CSDE1	protein_coding	chr1:114716913-114758676	14.369	14.3594	14.4452	14.4219	14.3131	14.3941	14.298	14.3598	14.3291	14.388	14.3989	14.4382	14.413	14.6719	14.3762	14.4809	14.0281	14.0947	14.0791	14.0827	14.0706	14.0213	13.9878	14.027	-0.0557107	0.999993	0.0243821	0.999996	-0.056862	0.999814	0.113608	0.99946	-0.0211794	0.999892	0.0270516	0.977966	-0.161691	0.801739	-0.496882	0.0374077	-0.298871	0.214221	-0.00103966	0.999751	0.186381	0.814758
ENSG00000009335	UBE3C	protein_coding	chr7:157138913-157269372	10.8098	10.5292	10.7531	10.6776	10.3565	10.6061	10.5351	10.6535	10.5247	10.3914	10.2395	10.4209	10.3018	10.2076	10.4256	10.414	10.6611	10.5289	10.4851	10.6876	10.7113	10.6789	10.4589	10.607	-0.0271548	0.999993	-0.0888948	0.999996	0.101209	0.999814	-0.140436	0.99946	-0.00239583	0.999892	0.142828	0.792579	0.246377	0.660802	0.439055	0.0678057	0.21313	0.513889	-0.163639	0.914273	-0.183012	0.885916
ENSG00000009413	REV3L	protein_coding	chr6:111299028-111483715	10.574	10.7999	10.6968	10.7534	11.0345	10.9417	10.7082	10.9122	10.1721	10.0975	9.98024	10.0055	10.5349	10.7555	10.3139	10.3116	11.642	11.8064	11.6987	11.9036	12.0199	12.202	11.6096	11.7212	-0.0234373	0.999993	0.151712	0.999996	0.113054	0.999814	0.303532	0.99946	-0.0574752	0.999892	0.417831	0.0751508	0.35134	0.334132	1.45598	1.14345e-11	1.12611	2.36075e-08	0.28257	0.5966	0.481065	0.0888793
ENSG00000009694	TENM1	protein_coding	chrX:124375903-124963817	5.91158	4.58344	5.0592	5.39179	4.59457	4.55201	5.57543	4.86992	3.67265	3.09427	6.61927	6.6657	3.44102	4.80118	6.94443	7.08907	10.1416	9.75567	10.3246	10.0702	11.3347	10.5313	10.6574	9.84032	0.0174821	0.999993	-0.193878	0.999996	-0.641779	8.99232e-05	-1.19036	0.000550079	-0.138441	0.999892	0.426301	0.661051	0.197534	0.937888	6.57709	5.12789e-52	6.33258	6.81094e-78	-0.378604	0.851063	0.216335	1
ENSG00000009709	PAX7	protein_coding	chr1:18631006-18748866	4.34548	6.43491	4.57941	5.51812	6.73785	7.52884	4.36852	6.56621	3.25504	4.11579	2.65274	3.56572	3.93947	5.74252	4.06721	4.99277	3.10986	4.35694	2.80733	2.90113	3.08356	2.83398	3.58182	2.22849	0.0575633	0.999993	0.477861	0.729732	0.0363579	1	0.12645	1	0.0550661	0.999892	-0.0318917	1	1.50587	0.0118518	-1.95201	0.0565102	-4.17386	6.4611e-15	0.836415	0.15628	0.408709	0.752721
ENSG00000009724	MASP2	protein_coding	chr1:11026523-11047233	7.35834	7.24424	6.71093	7.40991	7.5874	7.45822	7.82686	7.10524	7.2445	7.76257	7.15719	7.42206	7.87078	7.54473	7.06609	7.26102	7.5165	7.36394	7.14535	7.53448	7.01797	7.3346	7.18478	7.5049	0.0585606	0.999993	0.00980193	0.999996	0.104425	0.999814	0.398175	0.99946	0.0306847	0.999892	-0.153317	0.895013	-0.156101	0.909399	-0.520654	0.260388	-0.3229	0.524676	0.185489	0.951913	0.156756	0.977917
ENSG00000009765	IYD	protein_coding	chr6:150368892-150405969	2.20921	2.27176	2.67583	3.11846	2.00752	1.38081	1.15609	2.13386	2.07214	2.25402	2.06114	0.989537	1.48172	1.15175	0	0	2.42269	2.77556	1.83648	0.855003	2.95034	2.72672	0	1.98154	-0.0158026	0.999993	-0.00039289	1	0.0135852	1	0.0415354	1	0.0301021	0.999892	0.295518	1	0.0898189	1	1.28411	0.45615	0.957425	0.594992	-0.0638207	1	-0.0761111	1
ENSG00000009780	FAM76A	protein_coding	chr1:27725979-27763122	7.4509	7.04949	6.67333	7.19975	7.57983	7.19155	7.393	7.15183	6.5206	6.92652	6.97512	7.47097	6.83223	7.45716	6.90938	7.18212	6.85169	6.96313	6.57416	6.96279	7.11454	6.52252	7.02174	7.14042	0.0874816	0.999993	0.0748445	0.999996	-0.206021	0.999814	0.0808912	0.99946	0.0391168	0.999892	-0.208265	0.847958	0.216325	0.880156	-0.320051	0.666203	-0.534567	0.294909	0.109434	0.983963	0.31074	0.901259
ENSG00000009790	TRAF3IP3	protein_coding	chr1:209756032-209782320	5.94025	6.27766	6.12357	4.80199	5.68225	4.69289	5.41852	5.52937	5.22205	5.71493	5.86089	5.50302	4.70595	4.86306	5.4708	5.03329	4.28816	3.87223	4.03811	3.80118	2.80356	2.34679	4.46162	4.04291	0.0739491	0.999993	-0.0694742	0.999996	-0.0472706	0.999814	-0.180851	0.99946	0.0136551	0.999892	-0.708067	1	0.340576	0.852659	-2.09611	0.0257265	-2.55748	0.00222839	-0.494676	0.666336	-0.323589	0.909155
ENSG00000009830	POMT2	protein_coding	chr14:77274956-77320884	8.39594	8.68648	8.5427	9.02512	9.2931	9.34758	8.75149	8.86546	8.99306	8.9436	8.71739	8.87082	8.86214	9.42301	8.74007	9.06409	8.75759	8.76705	8.73516	8.97046	8.90322	9.03938	8.61283	8.70076	-0.120542	0.999993	0.410614	0.646556	0.11902	0.999814	0.201851	0.99946	-0.0577204	0.999892	0.283863	0.520637	0.167274	0.876624	-0.190328	0.718679	-0.336806	0.285869	0.693058	0.0265129	0.176729	0.960934
ENSG00000009844	VTA1	protein_coding	chr6:142147162-142224689	10.6279	10.6533	10.626	10.5892	10.622	10.7298	10.5134	10.5134	10.5629	10.4182	10.6015	10.4868	10.5402	10.6812	10.6178	10.5624	10.468	10.7556	10.498	10.6401	10.4279	10.6757	10.2232	10.6994	0.0235631	0.999993	0.1429	0.999996	-0.0450426	0.999814	0.0255852	0.99946	0.0232822	0.999892	0.0625621	0.955137	0.0879011	0.924359	-0.0517574	0.911301	-0.110933	0.78221	0.0422708	0.993809	0.11736	0.966928
ENSG00000009950	MLXIPL	protein_coding	chr7:73593194-73624543	2.54406	2.61011	3.71454	3.64696	2.81595	2.07323	2.83646	2.73296	3.40807	5.36508	4.24651	4.0677	4.70595	2.82968	5.3713	1.89576	1.66942	0	2.14682	3.04943	2.95034	2.61085	2.47832	2.43929	-0.0372952	0.999993	-0.0246706	1	0.0527464	0.999814	-0.0584431	1	-0.0315174	0.999892	0.089888	1	-0.636419	0.598716	-1.12336	0.434666	0.267165	0.904451	-0.0145476	1	-0.159615	0.977917
ENSG00000009954	BAZ1B	protein_coding	chr7:73440398-73522278	13.0915	13.1472	13.1339	13.2533	13.1644	13.2037	13.1205	13.1117	13.262	13.2002	13.0838	13.193	13.1598	13.4052	13.1074	13.289	12.8066	12.8915	12.8383	12.8744	12.6609	12.3437	12.7445	12.7308	-0.0587368	0.999993	0.0626863	0.999996	0.080309	0.999814	0.0840766	0.99946	-0.0121911	0.999892	-0.225827	0.548616	-0.0745635	0.93601	-0.768484	0.00207639	-0.661297	0.0033591	0.069019	0.977001	0.0601	0.988437
ENSG00000010017	RANBP9	protein_coding	chr6:13621498-13711564	10.5073	10.4888	10.4086	10.5052	10.7026	10.7126	10.6707	10.6382	10.2802	10.5449	10.2867	10.5545	10.7111	11.0202	10.5502	10.5546	11.1291	11.4243	11.048	11.4103	11.1448	10.906	11.1634	11.3174	0.0280929	0.999993	0.0477688	0.999996	-0.00918906	0.999814	0.286848	0.99946	0.0199328	0.999892	-0.211477	0.606629	-0.133519	0.873129	0.156609	0.704035	0.327353	0.229964	0.20312	0.827424	0.423093	0.237273
ENSG00000010030	ETV7	protein_coding	chr6:36354091-36387800	3.24131	3.11408	2.33415	3.11846	4.17939	0.849657	2.83646	3.32727	0	1.17422	0	0.989537	0.923271	4.07758	2.98118	1.89576	1.0638	1.97222	2.97398	3.04943	3.2055	1.34061	2.47832	2.43929	0.0118043	0.999993	0.0166613	1	0.00108005	1	0.0627688	1	-0.0432892	0.999892	0.0171873	1	0.0280715	1	-0.501509	0.821248	-0.584274	0.778683	0.0224464	1	0.205218	1
ENSG00000010072	SPRTN	protein_coding	chr1:231337104-231355023	8.51982	8.78994	8.77345	8.73976	8.41514	8.51863	8.12229	8.44211	8.7025	8.64613	8.33337	8.33661	8.29392	8.32698	8.24533	8.20402	9.08176	9.19891	8.62985	9.19012	8.59828	8.74002	8.33903	8.37842	-0.0494793	0.999993	0.131853	0.999996	0.222546	0.999814	0.0748019	0.99946	0.0941274	0.999892	0.278742	0.566399	0.172745	0.857996	0.360706	0.311297	0.208882	0.615933	-0.160606	0.949554	-0.310903	0.734458
ENSG00000010165	METTL13	protein_coding	chr1:171781664-171814023	9.50831	9.89273	9.6633	9.7995	8.7979	8.99525	9.07768	9.25504	9.6537	9.55315	9.78995	9.6967	9.17117	9.08936	9.05265	9.3045	9.00116	9.23669	9.0092	9.02971	8.31976	8.57396	8.60945	8.37202	-0.0116938	0.999993	-0.209258	0.999996	-0.10959	0.999814	-0.0384951	0.99946	0.0528643	0.999892	-0.0477711	0.973409	-0.193226	0.812522	-0.668365	0.0235314	-0.435158	0.199633	-0.714028	0.0190522	-0.422535	0.277578
ENSG00000010219	DYRK4	protein_coding	chr12:4562204-4615302	7.36892	7.29203	7.50436	6.9977	7.50182	7.51625	7.27208	7.83325	6.5206	6.71845	6.87467	6.81207	7.62435	7.11964	7.02303	7.14562	7.76092	8.78947	7.85528	8.95879	8.35643	8.44877	8.28929	8.13151	0.019149	0.999993	-0.0443805	0.999996	-0.0880942	0.999814	0.214113	0.99946	-0.0392732	0.999892	0.165675	0.835179	0.121044	0.941422	0.994169	0.00545099	0.893406	0.00381736	0.151597	0.966357	0.566632	0.420566
ENSG00000010244	ZNF207	protein_coding	chr17:32350109-32381886	12.78	12.6767	12.884	12.7037	12.6575	12.6758	12.6916	12.761	12.8411	12.8399	12.8475	12.8569	12.8989	12.7205	12.9435	12.8918	12.6506	12.5478	12.6447	12.5495	12.6702	12.5395	12.6942	12.6628	-0.0514615	0.999993	-0.0516282	0.999996	-0.0129223	0.999814	-0.0897195	0.99946	-0.00620386	0.999892	-0.0796487	0.910692	-0.116577	0.874765	-0.202481	0.498154	-0.0526028	0.890598	-0.0506883	0.988621	-0.0196747	0.994335
ENSG00000010256	UQCRC1	protein_coding	chr3:48599002-48610976	9.60771	9.68248	9.54598	9.63029	9.70698	9.71694	9.51807	9.64527	9.04066	9.22989	9.31445	9.28964	9.18678	9.14647	9.2406	9.03694	10.1692	10.2273	10.3323	10.0971	10.6121	10.7016	10.555	10.7875	0.0357765	0.999993	0.108513	0.999996	-0.122575	0.999814	0.0268847	0.99946	-0.0198418	0.999892	-0.0269639	0.980528	0.545651	0.0703186	1.48358	8.49951e-13	0.947127	1.13857e-05	0.0685643	0.986071	0.0331439	0.992779
ENSG00000010270	STARD3NL	protein_coding	chr7:38178222-38230671	9.25806	9.41486	9.23037	9.20807	9.60434	9.92646	9.45885	9.64323	9.0924	9.14597	9.22293	9.23406	9.57035	9.97699	8.94141	9.47784	9.61257	10.0896	9.73056	10.0756	9.79405	9.72184	9.61435	9.78353	0.0709483	0.999993	0.180522	0.999996	-0.0824203	0.999814	0.435212	0.958615	-0.0261642	0.999892	0.043668	0.969343	0.0149252	0.993106	-0.0267206	0.961846	-0.0104867	0.986395	0.401129	0.39288	0.598853	0.0648169
ENSG00000010278	CD9	protein_coding	chr12:6199715-6238271	9.39897	9.10287	9.61206	9.12115	8.31833	8.47377	9.21822	8.71845	9.3047	9.37894	9.36855	9.24816	8.79094	7.90243	9.47635	8.68932	10.4591	10.2143	10.2855	10.2341	11.0756	11.6101	10.1577	10.7354	-0.067863	0.999993	-0.433257	0.768205	0.0219352	0.999814	-0.454833	0.99946	0.0435031	0.999892	0.809903	0.00283734	0.00510603	0.998761	2.89243	1.5139e-16	2.94581	8.28419e-33	-0.750463	0.0143263	-0.746364	0.0578633
ENSG00000010282	HHATL	protein_coding	chr3:42692663-42702827	1.14279	0	1.88559	0	0	0.849657	1.15609	0	0	1.17422	2.06114	0	0	0	2.30473	0	0	0	0	0	0	0	1.90438	0	-0.00354875	0.999993	-0.00386372	1	-0.00774661	1	-0.0350417	1	0	1	-0.0925529	1	0.0830969	1	0	1	-0.486872	1	-0.00879455	1	-0.0375179	1
ENSG00000010292	NCAPD2	protein_coding	chr12:6493356-6531955	11.0316	10.9074	10.8277	10.9853	10.5346	10.7161	10.6783	10.8952	11.1534	11.1789	11.2109	11.2066	11.3331	11.1202	11.1263	11.2893	10.4602	10.2191	10.5393	10.1287	10.5004	10.2022	10.7174	10.5871	0.0440218	0.999993	-0.135281	0.999996	-0.0391523	0.999814	0.0250117	0.99946	-0.00897917	0.999892	-0.288961	0.416253	-0.552093	0.0567103	-0.862727	0.000444367	-0.261313	0.419992	-0.3083	0.510161	0.0676038	0.986311
ENSG00000010295	IFFO1	protein_coding	chr12:6538375-6556083	6.91407	6.87222	7.42739	6.74556	6.81729	6.47942	6.76964	7.03241	6.37962	6.61126	7.18892	7.36283	6.63815	7.35319	6.56366	7.17308	7.25332	6.90566	7.11891	7.15516	7.83951	7.01376	7.54413	7.60117	-0.0639593	0.999993	-0.139214	0.999996	-0.325572	0.999814	0.0810213	0.99946	-0.02181	0.999892	-0.0874197	0.957609	-0.298382	0.822001	0.433145	0.550263	0.814595	0.0976762	-0.171911	0.965483	0.36673	0.837442
ENSG00000010310	GIPR	protein_coding	chr19:45668244-45683724	2.20921	3.31247	2.33415	2.27569	2.32995	3.51437	3.26299	3.32727	1.64926	3.46645	2.38706	1.57099	2.19712	3.42958	3.56524	1.49268	2.42269	3.55093	3.12335	2.08238	2.24443	2.9338	3.34269	1.68341	0.0127939	0.999993	-0.0260679	1	0.0258058	1	0.00700123	1	0.0158124	0.999892	-0.0278511	1	0.0564209	1	-0.24431	0.913425	-0.350555	0.866359	0.0387912	1	0.0181628	1
ENSG00000010318	PHF7	protein_coding	chr3:52410657-52423641	6.91407	5.83695	6.35493	6.18434	6.54908	5.73158	5.61213	5.59827	5.18015	5.60747	5.03262	5.43891	5.99432	5.32549	5.40524	5.18489	4.5115	5.00837	3.87912	4.23211	5.20514	5.27813	5.4285	5.6553	0.0385924	0.999993	0.237321	0.999996	0.0303532	0.999814	0.17839	0.99946	0.0766762	0.999892	-0.221302	0.88307	0.388493	0.791826	-0.442849	0.634747	-0.910652	0.164972	-0.172622	0.972342	0.156185	0.984178
ENSG00000010319	SEMA3G	protein_coding	chr3:52433053-52445085	5.62418	4.58344	4.73351	5.84182	4.9639	5.11632	4.45187	2.95937	4.67652	4.90228	4.53681	5.62328	5.20384	4.80118	4.97915	4.3254	5.02779	5.05141	4.91371	5.69911	4.55035	4.88793	4.3366	5.12579	-0.020861	0.999993	0.245884	0.999996	-0.0600874	0.999814	0.115424	1	-0.0504987	0.999892	-0.0389182	0.988503	0.0331194	0.991225	-0.272857	0.823662	-0.290641	0.806582	-0.0707762	0.994234	0.100665	0.99052
ENSG00000010322	NISCH	protein_coding	chr3:52455118-52493071	9.90357	9.65534	9.6318	9.7424	9.72082	9.79977	9.66503	9.80501	9.6208	9.90291	9.46886	9.80239	9.92187	9.6484	9.75163	9.79458	10.2346	10.2938	10.3888	10.3857	10.3415	10.0699	10.4748	10.4809	0.0600542	0.999993	0.0220505	0.999996	0.0876325	0.999814	0.0229008	0.99946	-0.0871785	0.999892	-0.261871	0.484505	-0.00591719	0.997194	0.417648	0.183944	0.453853	0.0970767	-0.0131293	0.999045	0.0291006	0.993255
ENSG00000010327	STAB1	protein_coding	chr3:52495338-52524495	6.55492	6.3012	6.42448	6.25862	6.38494	6.43998	6.57889	6.6169	6.07122	5.78236	5.98654	6.10858	6.35186	5.74252	5.88572	5.86158	5.36967	5.82147	5.80364	5.7214	5.89046	5.90085	5.93915	5.77668	0.0203295	0.999993	-0.0960961	0.999996	-0.0323761	0.999814	0.110597	0.99946	-0.0329666	0.999892	0.0197087	0.993677	0.288994	0.847272	-0.181264	0.849319	-0.499822	0.423103	-0.00825848	0.999751	0.0906493	0.990921
ENSG00000010361	FUZ	protein_coding	chr19:49806869-49817376	5.62418	6.36961	5.70613	6.30609	6.43617	5.83656	6.57889	6.51366	6.18151	6.39133	5.98654	6.16911	5.88915	5.77507	5.4708	5.96993	5.67694	5.94071	5.82561	5.67647	6.1555	6.03053	6.02269	5.77668	0.000934958	0.999993	-0.185843	0.999996	0.063524	0.999814	0.0482731	0.99946	0.011718	0.999892	0.137994	0.934536	0.282289	0.860925	0.255056	0.761932	-0.0587252	0.95475	0.0787261	0.993913	-0.276335	0.944794
ENSG00000010379	SLC6A13	protein_coding	chr12:220621-262873	1.77237	0	0	1.18952	0	2.07323	3.06543	2.46429	0	1.17422	1.63944	0.989537	1.48172	0	3.30256	1.89576	3.10986	2.29227	2.40207	0	1.31927	2.1941	2.2197	1.68341	0.00272304	0.999993	-0.0733942	1	-0.00887264	1	-0.113753	1	0.0229151	0.999892	-0.0287316	1	0.0549082	1	0.613738	1	0.29964	1	0.0160095	1	0.00919202	1
ENSG00000010404	IDS	protein_coding	chrX:149476990-149521096	10.149	10.403	9.92964	10.3525	10.3376	11.0532	9.87401	10.4749	10.4218	10.4195	10.0467	10.3799	9.96909	10.422	9.21691	9.89833	10.1416	10.5098	10.041	10.3297	10.8528	11.5415	9.96393	10.4561	0.0752687	0.999993	0.394494	0.999996	0.154387	0.999814	0.470291	0.876293	0.0752442	0.999892	0.908739	0.000844037	0.507763	0.348297	1.00997	0.004521	0.495952	0.221845	0.412149	0.452845	-0.181262	0.926221
ENSG00000010438	PRSS3	protein_coding	chr9:33750466-33799231	2.54406	0	1.23114	1.8325	2.00752	0.849657	1.15609	1.70455	2.07214	0	2.06114	1.98428	2.19712	1.15175	0	1.49268	0	2.29227	2.40207	2.08238	2.45581	2.72672	0	1.68341	0.00229966	0.999993	0.00286833	1	-0.012441	1	0.0394194	1	-0.0129383	0.999892	0.264038	1	-0.0527434	1	0.675132	0.746447	0.886802	0.6424	-0.0203431	1	0.0257984	1
ENSG00000010539	ZNF200	protein_coding	chr16:3222325-3236221	7.37943	7.66297	7.93605	7.57405	7.83016	7.65476	7.90288	8.02063	7.17154	7.50752	7.64279	7.36283	7.66951	7.89504	7.38799	7.53242	7.63203	7.62836	7.61783	7.08814	7.80616	7.99378	7.68543	7.49904	-0.0875693	0.999993	-0.152245	0.999996	-0.0795718	0.999814	0.244167	0.99946	0.0906478	0.999892	0.267024	0.684383	-0.0141885	0.994299	0.120343	0.837451	0.166868	0.757014	0.183517	0.950591	0.350995	0.78844
ENSG00000010610	CD4	protein_coding	chr12:6786858-6820808	5.47543	4.50452	4.57941	4.98816	4.59457	4.22076	4.53066	5.12471	5.87508	6.64788	6.01041	6.38864	6.50209	6.03908	5.86148	5.417	3.69985	2.29227	3.25871	3.71495	2.64014	2.83398	4.52029	3.40392	0.0255917	0.999993	-0.109006	0.999996	0.0269158	0.999814	0.325007	0.99946	-0.0185344	0.999892	-0.524506	1	-1.41185	0.0139101	-3.47832	4.08184e-08	-1.55842	0.140137	-0.28631	0.91586	-0.00469812	0.999183
ENSG00000010626	LRRC23	protein_coding	chr12:6873569-6914243	5.21886	4.79722	3.38303	5.39179	5.59478	5.18155	5.57543	5.3004	4.99921	5.01871	3.77533	3.8873	3.93947	4.27259	4.62319	5.69475	5.95569	6.11311	5.73565	5.92715	5.58812	6.09664	6.19466	6.19484	0.0239139	0.999993	-0.0152654	0.999996	0.147657	0.999814	-0.341389	1	0.0466245	0.999892	-0.257269	0.830094	0.89905	0.292317	1.69524	0.0160337	0.464516	0.575206	0.201668	0.962638	-0.340751	0.885916
ENSG00000010671	BTK	protein_coding	chrX:101349447-101390796	1.14279	0	1.23114	2.27569	3.7097	2.89075	2.56416	0	2.6649	1.17422	4.39895	3.30304	2.86292	1.15175	3.30256	2.21046	0	4.6082	4.1813	3.88254	3.42225	3.61341	0.936963	2.22849	-0.0108611	0.999993	0.106039	1	-0.0905472	1	-0.0567178	1	-0.0132621	0.999892	0.502647	1	0.378468	1	1.06869	0.515343	0.165916	0.934173	0.341399	1	0.0154896	1
ENSG00000010704	HFE	protein_coding	chr6:26087281-26098343	4.90659	4.3324	3.98392	5.30097	5.65368	3.94835	4.60538	3.74696	4.41271	5.22668	5.32682	4.43939	5.6002	5.53007	5.149	4.77108	4.87535	4.66472	4.43102	4.40729	3.9266	4.15854	5.08414	3.29975	-0.0113629	0.999993	0.164543	0.999996	-0.0120648	0.999814	0.253646	0.99946	0.0424225	0.999892	-0.193634	0.915138	-0.336811	0.858974	-1.46162	0.0441653	-0.898974	0.404271	0.158909	0.975878	0.328325	0.907639
ENSG00000010803	SCMH1	protein_coding	chr1:41027200-41242154	8.86452	8.40616	8.20339	8.75267	9.42364	8.6993	9.1069	8.80844	8.17721	8.46302	8.7354	8.66555	8.84256	9.27438	8.75001	8.89297	7.8178	7.43878	7.81192	7.72851	8.35314	8.11305	7.82579	7.65494	0.0644821	0.999993	0.0995204	0.999996	-0.243705	0.999814	0.2052	0.99946	-0.0601907	0.999892	0.435941	0.30278	0.0496508	0.978257	-0.824301	0.0136555	-0.845384	0.0154379	0.384071	0.62872	0.640937	0.0984965
ENSG00000010810	FYN	protein_coding	chr6:111660332-111873452	10.1085	10.6021	9.8933	10.2209	10.94	10.8016	10.7303	10.6331	10.0007	10.3724	10.2533	10.1909	10.1185	11.136	10.0726	10.4685	9.05243	9.2132	9.12667	9.30893	9.64708	9.82295	9.25063	9.51937	0.178935	0.999993	0.164927	0.999996	-0.0220697	0.999814	0.308084	0.99946	-0.0544741	0.999892	0.315268	0.392234	0.166303	0.903943	-0.954222	0.0228098	-1.11738	2.38407e-07	0.455255	0.232814	0.301548	0.92507
ENSG00000010818	HIVEP2	protein_coding	chr6:142751467-142945201	9.37554	9.75033	9.20424	9.73808	10.0226	10.0484	9.5819	9.57863	8.25495	7.38271	8.39813	8.43849	8.4865	8.12711	9.1409	8.6605	7.77535	8.03444	7.27875	8.03469	7.75714	8.32783	7.11034	7.95843	0.0410893	0.999993	0.383977	0.599138	-0.270547	0.999814	-0.44855	0.966464	0.0702208	0.999892	0.394847	0.525021	1.64182	2.29242e-11	-0.23892	0.685503	-1.93156	5.17931e-13	0.423678	0.308388	0.334469	0.834556
ENSG00000010932	FMO1	protein_coding	chr1:171248471-171285978	6.35651	6.25373	6.37849	6.05135	6.00987	6.35772	6.31516	6.17327	6.37962	6.41277	6.75262	6.83716	6.39859	6.67825	6.53329	6.60212	5.95569	5.84612	5.45471	5.67647	5.6961	5.94937	5.75597	5.71727	0.0174853	0.999993	-0.0214551	0.999996	-0.150202	0.999814	-0.0117778	0.99946	0.0712636	0.999892	0.0627323	0.977966	-0.267419	0.855317	-0.693827	0.240873	-0.350491	0.646787	-0.0674823	0.994234	0.103405	0.99052
ENSG00000011007	TCEB3	protein_coding	chr1:23743155-23762059	10.5451	10.4016	10.6636	10.5416	10.1483	10.4452	10.2581	10.235	10.2901	10.2422	10.3061	10.4178	10.5086	10.4258	10.2157	10.3898	10.3146	10.9308	10.3702	10.9839	10.6468	10.4136	10.3489	10.5648	-0.089425	0.999993	0.0514034	0.999996	-0.0810612	0.999814	0.150831	0.99946	-0.0273683	0.999892	0.060087	0.952257	-0.129962	0.886447	0.0681629	0.874363	0.23386	0.49958	-0.146297	0.934785	0.194502	0.844571
ENSG00000011009	LYPLA2	protein_coding	chr1:23790970-23795539	7.73891	7.98711	8.31748	7.80641	7.63203	8.14634	7.66162	8.21415	8.01984	8.17385	7.86196	8.20789	7.64388	7.60029	8.03383	8.41041	7.66341	7.98535	7.79531	7.61406	7.77202	8.03089	7.88279	8.28262	-0.0851501	0.999993	-0.0302624	0.999996	0.0288934	0.999814	-0.455729	0.948882	0.0496959	0.999892	-0.177672	0.841976	0.287412	0.773357	0.285631	0.555536	0.000470257	0.999691	0.0466005	0.99425	-0.386849	0.650368
ENSG00000011021	CLCN6	protein_coding	chr1:11806096-11843144	9.27504	9.35426	9.24005	9.09774	9.40661	9.58153	9.37592	9.28408	9.57909	9.41657	9.63353	9.46687	9.64977	9.56009	9.68758	9.64243	9.48227	8.90543	9.3344	8.78453	9.34431	9.06575	9.27212	9.37305	0.0856581	0.999993	0.137733	0.999996	-0.0406152	0.999814	-0.0455532	0.99946	0.0513776	0.999892	-0.115089	0.8908	-0.078711	0.945105	-0.38983	0.219494	-0.277422	0.42977	0.173156	0.914273	0.102048	0.979564
ENSG00000011028	MRC2	protein_coding	chr17:62627401-62693597	8.5007	9.40403	8.41752	9.25419	9.30463	9.95472	9.13239	9.19235	8.07803	8.24131	7.9815	8.30099	7.79127	8.90309	7.64391	8.45956	8.0009	8.03979	7.93829	8.01227	8.02487	8.41462	7.79047	8.50386	0.0172377	0.999993	0.381831	0.999996	0.00484668	0.999814	0.201182	0.99946	0.0167307	0.999892	0.0290519	0.987684	1.07175	0.0233989	-0.208078	0.793491	-1.40603	8.1501e-06	0.537068	0.337376	0.220208	0.959063
ENSG00000011052	NME1-NME2	protein_coding	chr17:51153590-51171744	11.2107	11.2922	11.3638	11.1968	10.9415	11.1986	11.2626	11.2472	10.9619	10.9533	11.0935	11.0234	10.9238	10.5915	10.9254	10.9153	10.5117	10.6255	10.5607	10.5102	10.7519	10.4635	11.01	10.8279	-0.0220949	0.999993	-0.150672	0.999996	-0.0887752	0.999814	-0.127054	0.99946	0.0151616	0.999892	-0.30069	0.379497	0.317206	0.538132	-0.149181	0.732163	-0.451449	0.101556	-0.153954	0.914273	-0.16873	0.915672
ENSG00000011083	SLC6A7	protein_coding	chr5:150189957-150222788	0	1.18674	0	2.61425	0	1.76817	1.15609	1.09061	0	0	0	0	0	0	0	0	2.68978	3.13694	4.69246	3.04943	1.31927	1.01559	4.57666	3.90771	-0.00882936	0.999993	0.00104292	1	0	1	0	1	-0.0631184	0.999892	-1.0788	1	0.106342	1	0.735527	1	0.0104906	1	0.0232524	1	0	1
ENSG00000011105	TSPAN9	protein_coding	chr12:3077355-3286564	6.31333	6.97825	6.231	6.46094	7.30458	7.85296	7.00862	7.11703	6.41618	6.75248	6.79446	7.12889	6.9727	7.67981	6.66518	7.48937	8.18514	8.48257	8.46116	8.45613	9.14723	8.23548	8.26376	8.40063	0.0740487	0.999993	0.333093	0.999996	-0.147888	0.999814	0.135518	0.99946	-0.0635095	0.999892	0.363282	0.527084	0.23316	0.871001	1.35535	0.00430297	1.13346	0.00547466	0.696229	0.210089	0.542677	0.505054
ENSG00000011114	BTBD7	protein_coding	chr14:93237550-93333092	10.4487	10.2175	10.4271	10.3997	10.0962	10.3633	10.1945	10.4449	10.7174	10.7174	10.6094	10.7521	10.8451	10.8597	10.7721	10.8373	11.1665	11.3105	11.1231	11.2642	11.1661	11.2432	10.9539	11.3589	-0.0514774	0.999993	-0.0708113	0.999996	0.0271616	0.999814	0.0492963	0.99946	0.0228488	0.999892	0.0237669	0.984035	-0.563701	0.0531101	0.353177	0.148773	0.968236	1.55988e-05	-0.0829912	0.977825	0.133705	0.947216
ENSG00000011132	APBA3	protein_coding	chr19:3750819-3761699	5.35284	6.22939	5.62967	5.47723	5.43606	5.44327	5.90615	4.97729	5.79407	5.40841	5.32682	5.33706	5.88915	4.36102	5.30094	5.47699	5.29149	6.09266	6.04748	5.53265	5.73712	6.04176	6.15818	5.92411	0.0439368	0.999993	-0.0242221	0.999996	0.0614471	0.999814	-0.0186744	0.99946	-0.0138065	0.999892	-0.118456	0.949317	0.0884713	0.975055	0.539133	0.611647	0.455721	0.563229	-0.236202	0.949554	-0.124977	0.988452
ENSG00000011143	MKS1	protein_coding	chr17:58205437-58219605	6.37762	6.75776	6.80085	6.98317	7.16983	7.22288	7.20158	7.01991	6.82245	7.29307	6.86161	7.07718	7.45042	7.32047	6.89751	7.36788	6.58297	6.51782	6.72204	6.78376	6.77369	6.67456	7.23818	7.09446	-0.0822131	0.999993	0.0530108	0.999996	0.0405868	0.999814	0.164859	0.99946	-0.0703109	0.999892	-0.388087	0.531827	-0.149784	0.91701	-0.653046	0.12915	-0.459133	0.345352	0.472516	0.588966	0.241337	0.948061
ENSG00000011198	ABHD5	protein_coding	chr3:43690113-43734371	8.3486	8.61783	8.27417	8.30409	8.50185	8.54984	8.83148	8.51965	8.30941	8.12273	7.80169	7.47097	7.87629	7.83455	7.97291	7.93128	7.77535	7.96861	8.04514	7.87487	8.07774	8.03932	7.50108	8.26889	0.0959898	0.999993	-0.117032	0.999996	0.31904	0.999814	-0.0695401	0.99946	-0.0449739	0.999892	0.0980617	0.945163	0.650821	0.0778978	0.202914	0.671098	-0.456258	0.173073	0.0395592	0.99425	-0.298904	0.822694
ENSG00000011201	ANOS1	protein_coding	chrX:8528874-8732186	11.4096	11.249	11.435	11.3604	11.4178	10.7648	11.5712	11.1856	12.0887	11.8229	12.1537	12.0481	11.8135	11.0629	12.1609	12.0556	12.3035	12.5061	12.1854	12.4929	12.8738	12.6753	11.9783	12.6921	-0.0491199	0.999993	-0.20749	0.999996	-0.120293	0.999814	-0.488511	0.672543	0.032146	0.999892	0.362195	0.335344	-0.305515	0.73037	1.2748	4.68447e-05	1.64214	8.09379e-11	-0.178675	0.914273	-0.410833	0.436866
ENSG00000011243	AKAP8L	protein_coding	chr19:15380048-15419141	8.42665	8.48022	8.67225	8.25655	8.28612	8.30841	8.1723	8.37005	8.6069	8.45271	8.23043	8.40951	8.66278	8.60111	8.6962	8.6311	8.49522	8.54036	8.29787	8.51791	8.45809	8.26213	8.63623	8.29283	-0.0116355	0.999993	0.018159	0.999996	0.132587	0.999814	-0.0201118	0.99946	0.0499138	0.999892	-0.111638	0.917439	-0.291545	0.649558	-0.265807	0.506038	0.0714871	0.895049	-0.128699	0.966501	0.093223	0.986334
ENSG00000011258	MBTD1	protein_coding	chr17:51177425-51260163	10.7227	10.4564	10.7119	10.4847	10.3069	9.96518	10.5623	10.2868	11.0918	11.0608	11.0198	11.0282	10.8826	10.8785	11.1346	10.8685	10.8374	10.7385	10.6786	10.7342	10.9088	10.9216	10.6833	10.6859	-0.00463809	0.999993	-0.233907	0.999996	0.0428301	0.999814	-0.106294	0.99946	0.047273	0.999892	0.210125	0.57935	-0.679495	0.0125796	0.0368195	0.927291	0.77284	0.00111742	-0.403987	0.316955	-0.177668	0.852734
ENSG00000011260	UTP18	protein_coding	chr17:51260528-51297936	9.03368	9.01662	9.04406	9.25721	9.23642	9.27098	9.34627	9.05202	9.49401	9.39518	9.42735	9.38204	9.44793	9.56009	9.3228	9.57369	8.89281	8.78629	8.88654	8.89649	9.04679	9.0903	9.11206	8.88528	-0.0739031	0.999993	0.0397615	0.999996	0.0291215	0.999814	0.049403	0.99946	-0.0351996	0.999892	0.0513391	0.967094	-0.214504	0.741822	-0.43026	0.130889	-0.176018	0.642726	0.214184	0.871983	0.0597824	0.99052
ENSG00000011275	RNF216	protein_coding	chr7:5620047-5781739	9.62768	10.1215	9.80695	9.94156	10.5119	10.2698	10.1216	10.1925	10.383	10.2763	10.1225	10.2805	10.5183	10.5983	10.2217	10.2992	10.6036	10.5665	10.564	10.7768	10.5357	10.623	10.869	10.709	0.0115735	0.999993	0.201534	0.999996	0.101171	0.999814	0.273016	0.99946	-0.0638304	0.999892	-0.211269	0.603912	-0.133015	0.868659	0.0236875	0.957526	0.192131	0.565709	0.454013	0.273427	0.218614	0.785326
ENSG00000011295	TTC19	protein_coding	chr17:15999380-16045015	10.1868	10.0063	10.42	10.0964	10.2436	10.0946	10.1854	10.1109	10.0305	10.1559	10.0907	10.2839	10.1416	9.99437	10.2359	10.2125	10.0644	10.0209	10.1287	10.0383	9.94175	10.1045	9.95199	10.0979	-0.10676	0.999993	0.0199301	0.999996	-0.0791093	0.999814	-0.130107	0.99946	-0.033514	0.999892	-0.0108089	0.99364	0.119753	0.891403	-0.0414179	0.928556	-0.13534	0.722694	0.0730066	0.983455	-0.0150064	0.996859
ENSG00000011304	PTBP1	protein_coding	chr19:797075-812327	11.8938	11.9495	12.0175	12.046	11.7358	12.0476	11.8766	12.0162	11.8195	11.8339	11.6422	11.9164	11.8798	11.8545	11.8854	12.0454	11.8127	11.7726	11.7621	11.779	11.8416	11.6404	11.8979	11.9679	-0.084271	0.999993	-0.0380465	0.999996	0.0329843	0.999814	-0.0847824	0.99946	0.00787497	0.999892	-0.190479	0.638424	0.0575079	0.95987	-0.120106	0.734399	-0.148577	0.691047	-0.0106938	0.999045	0.0455668	0.99052
ENSG00000011332	DPF1	protein_coding	chr19:38211006-38229714	5.43571	5.29614	5.58986	5.25332	4.33145	4.44982	3.97658	4.97729	5.4507	5.2743	6.12416	5.06708	4.17247	4.44435	4.62319	5.18489	4.44083	4.05251	3.60201	3.52531	4.6396	3.2757	4.26977	3.75851	-0.00830542	0.999993	-0.037461	0.999996	-0.0654358	0.999814	-0.19476	1	0.0567096	0.999892	0.026162	0.993147	0.0668008	0.983533	-0.192453	0.911301	-0.266545	0.864125	-0.473747	0.707268	-0.449258	0.73872
ENSG00000011347	SYT7	protein_coding	chr11:61515313-61581148	6.41895	6.07407	5.7429	5.15302	6.25782	5.38907	5.24244	5.92768	6.09396	6.66585	6.07973	6.00169	6.38318	4.59782	6.70659	6.03125	5.61409	6.85797	5.39719	6.3975	4.98439	6.26901	4.91952	6.42271	0.129996	0.999993	0.0932838	0.999996	0.109147	0.999814	-0.234925	0.99946	0.062241	0.999892	-0.0623672	0.980213	0.0944958	0.972714	0.0160835	0.991884	-0.0931944	0.943597	-0.233694	0.94937	-0.312562	0.919411
ENSG00000011376	LARS2	protein_coding	chr3:45388506-45549421	10.1413	9.88496	10.1181	10.0913	9.9018	9.92884	9.94585	10.0337	10.3301	10.1156	10.2076	9.99164	10.2539	10.0815	10.4152	10.4226	10.0992	10.2297	10.1754	10.2958	10.307	9.91896	10.2121	10.2619	-0.0561861	0.999993	-0.0614831	0.999996	0.0945858	0.999814	-0.213859	0.99946	-0.0514886	0.999892	-0.114902	0.883177	-0.220513	0.704151	-0.0428585	0.93563	0.214892	0.558832	-0.0862798	0.976504	-0.0456369	0.990921
ENSG00000011405	PIK3C2A	protein_coding	chr11:17077730-17207983	12.3088	12.4441	12.4477	12.4894	12.2439	12.3228	12.3793	12.4543	12.6951	12.8132	12.8774	12.7397	12.7095	12.721	12.8968	12.7611	12.6339	12.7432	12.6121	12.7681	12.775	12.974	12.5353	12.6668	-0.0694322	0.999993	-0.116024	0.999996	-0.0512734	0.999814	-0.0992735	0.99946	-0.00874397	0.999892	0.253673	0.415421	-0.393095	0.148415	0.164169	0.60844	0.597771	0.00641219	-0.0802677	0.975772	-0.030783	0.991563
ENSG00000011422	PLAUR	protein_coding	chr19:43646095-43670547	6.92845	6.87222	7.141	7.27325	7.9048	7.56595	7.44478	7.5324	6.83601	7.40428	7.39335	7.48691	7.2944	8.16445	7.68593	7.58107	4.1174	4.42398	4.59349	3.04943	4.35334	4.61469	4.68321	4.16653	-0.0954856	0.999993	0.169015	0.999996	-0.135081	0.999814	0.104585	0.99946	0.0189863	0.999892	0.0208978	0.994581	-0.0173525	0.994299	-3.21572	1.27267e-11	-3.1984	6.02939e-16	0.67853	0.161935	0.461487	0.653818
ENSG00000011426	ANLN	protein_coding	chr7:36389806-36453791	11.9705	12.1864	11.9751	12.1534	11.8476	12.236	11.9666	12.324	12.0762	12.0099	12.0806	12.096	11.8671	12.5079	11.7874	12.1123	12.1862	12.198	12.101	12.1201	12.5248	12.3486	11.9559	12.017	0.0113333	0.999993	-0.0808942	0.999996	-0.0417602	0.999814	0.217888	0.99946	0.0494234	0.999892	0.423224	0.0651161	-0.12889	0.916939	0.214617	0.651868	0.386829	0.173805	-0.0159674	0.999045	0.167533	0.950044
ENSG00000011451	WIZ	protein_coding	chr19:15419980-15449951	9.36765	9.59471	9.41256	9.55859	9.60806	9.5214	9.56562	9.64119	9.06389	9.25088	9.00858	9.24816	9.4161	9.30535	9.11806	9.33521	8.8146	8.96291	8.9923	9.00494	9.04679	8.89513	9.14739	9.12893	-0.00121425	0.999993	-0.0308748	0.999996	0.0166249	0.999814	0.118023	0.99946	-0.0671279	0.999892	-0.164944	0.797008	0.217447	0.730039	-0.384783	0.210583	-0.580592	0.028906	0.0791156	0.983401	0.189035	0.919792
ENSG00000011454	RABGAP1	protein_coding	chr9:122940833-123104866	10.5287	10.5441	10.4689	10.5832	10.5684	10.6157	10.5635	10.6331	10.9003	10.7239	10.6984	10.8151	10.8847	11.0744	10.8153	10.8172	11.06	10.9522	11.0345	10.9619	11.0761	11.1906	10.8591	10.8992	0.00634856	0.999993	-0.00365152	0.999996	0.045843	0.999814	0.154899	0.99946	-0.00183908	0.999892	0.233712	0.499107	-0.350083	0.326672	0.153343	0.666367	0.546368	0.0167451	0.0601384	0.988247	0.16181	0.919411
ENSG00000011465	DCN	protein_coding	chr12:91140484-91183123	1.77237	3.31247	2.95188	2.61425	3.33095	3.94835	3.06543	1.70455	2.6649	2.25402	3.07109	2.78937	0.923271	2.55762	2.56704	3.1959	4.36651	4.05251	3.12335	3.3069	4.80308	5.43968	5.93915	6.49525	-0.00134493	0.999993	0.118812	1	-0.019534	1	-0.0921234	1	0.0739836	0.999892	-0.789579	0.159835	0.632283	1	3.00852	0.00232438	1.40715	0.108516	0.211788	1	-0.0580155	1
ENSG00000011478	QPCTL	protein_coding	chr19:45692483-45703989	5.62418	4.92394	4.80479	5.30097	4.76454	4.60051	4.45187	5.12471	5.51952	4.96166	5.16611	5.14951	5.01678	4.59782	5.06657	5.44731	4.5115	5.13381	4.03811	4.65895	4.29958	3.67241	4.96247	4.22457	0.026994	0.999993	-0.037455	0.999996	0.0208178	0.999814	-0.164559	0.99946	0.0532811	0.999892	-0.335514	0.79058	-0.0817356	0.977151	-0.76818	0.486365	-0.628647	0.584947	-0.308299	0.904371	-0.193497	0.975074
ENSG00000011485	PPP5C	protein_coding	chr19:46346994-46392981	9.48417	9.74605	9.89738	9.96578	9.74641	9.93476	9.85691	9.86041	9.49828	9.5386	9.62195	9.77181	9.97037	9.90159	9.64205	9.64734	9.78474	9.98107	9.83037	10.0647	9.77077	9.65394	9.80929	10.1605	-0.194343	0.999993	-0.00967903	0.999996	-0.140796	0.999814	0.264118	0.99946	-0.0449804	0.999892	-0.274249	0.497715	-0.0632967	0.957041	-0.219733	0.501222	-0.123188	0.763877	0.21013	0.872145	0.391057	0.288871
ENSG00000011523	CEP68	protein_coding	chr2:65056366-65087004	9.95364	10.0999	9.83277	9.97315	9.94959	9.99723	9.90761	10.0414	10.1868	10.3378	10.106	10.2411	10.1427	10.4787	10.0526	10.3137	8.87616	8.7831	8.66987	8.77124	9.61991	9.39291	8.96669	8.94693	0.0804777	0.999993	-0.000219253	0.999996	0.0691426	0.999814	0.116638	0.99946	0.0547375	0.999892	0.507264	0.0758564	-0.304126	0.549114	-0.800178	0.00380771	-0.452962	0.0969341	-0.0425553	0.993913	0.0577904	0.99052
ENSG00000011566	MAP4K3	protein_coding	chr2:39249266-39437312	10.2426	10.3001	10.1544	10.4548	10.5846	10.5723	10.435	10.279	10.6943	10.7023	10.9225	10.6786	10.8619	11.1508	10.8271	10.8502	12.2083	11.8374	12.1415	11.8254	12.1364	12.4408	11.8426	12.1449	-0.0270273	0.999993	0.189409	0.999996	-0.0905072	0.999814	0.159822	0.99946	0.0172724	0.999892	0.269964	0.45033	-0.39159	0.270271	1.27353	1.46003e-07	1.71372	1.15436e-16	0.292558	0.55443	0.298439	0.539437
ENSG00000011590	ZBTB32	protein_coding	chr19:35704527-35717038	1.14279	2.27176	1.23114	1.8325	2.81595	2.72563	3.06543	2.46429	3.99613	4.31111	3.395	4.78711	3.44102	3.85202	3.68058	4.18857	2.09467	0.981537	2.80733	0.855003	1.69737	0	1.50029	1.30718	0.00324224	0.999993	-0.00192324	1	-0.00931078	0.999814	-0.0643567	1	-0.0104833	0.999892	-0.0415629	1	-0.389124	0.82955	-2.20715	0.122761	-1.35406	0.430234	0.138	1	-0.140418	1
ENSG00000011600	TYROBP	protein_coding	chr19:35904401-35908295	0	0	2.67583	0	0	1.38081	0	0	0	1.17422	0	0	1.88332	0	0.989274	0	0	0	0	0	0	0	0	0	-0.0115699	0.999993	0.0187286	1	0.00867166	1	0.0192712	1	0	1	0	1	-0.0415709	1	-0.616863	1	-0.565197	1	0.0443589	1	0.0223939	1
ENSG00000011638	TMEM159	protein_coding	chr16:21158377-21180616	7.02529	6.43491	6.81818	6.50229	6.63928	6.1122	6.24679	5.8164	7.43468	7.29307	6.87467	7.16897	6.9727	6.64341	6.95592	6.56113	5.93011	6.21126	6.23974	5.31544	6.25772	6.22041	6.23024	6.58662	0.0227001	0.999993	0.160572	0.999996	0.153214	0.999814	0.0347348	0.99946	0.0426264	0.999892	-0.154187	0.919135	-0.339908	0.781105	-0.568609	0.305886	-0.14451	0.866193	-0.25032	0.930105	-0.401853	0.734458
ENSG00000011677	GABRA3	protein_coding	chrX:152166234-152451358	7.41049	6.43491	7.02638	6.79631	6.40222	5.38907	6.38044	6.30278	9.5991	9.51153	9.48811	9.70012	8.59416	7.60029	9.1409	9.03694	12.3645	13.2296	12.4054	13.3228	12.3294	12.2188	12.3922	12.7435	0.0218153	0.999993	-0.156735	0.999996	-0.0332729	0.999814	-0.609872	0.483675	-0.0124205	0.999892	-0.297205	0.342028	-1.75966	0.000175741	4.01559	5.6797e-35	6.24577	2.64583e-112	-0.657529	0.354043	-1.09393	0.000649592
ENSG00000012048	BRCA1	protein_coding	chr17:43044295-43170245	10.9564	11.3299	11.0649	11.2171	11.6229	11.1024	11.4306	11.119	11.1927	11.3393	11.1836	11.0934	11.36	11.5357	11.1212	11.1688	11.5996	11.5766	11.6117	11.6882	11.3612	11.0624	11.7959	11.8057	0.00831814	0.999993	0.0830685	0.999996	0.10657	0.999814	0.281384	0.99946	-0.050208	0.999892	-0.562756	0.0124803	-0.0389195	0.977571	-0.227611	0.510906	-0.155392	0.71911	0.211874	0.875898	0.178336	0.870974
ENSG00000012061	ERCC1	protein_coding	chr19:45407333-45478828	8.45673	8.91728	8.85128	8.70919	8.83655	9.37049	8.94011	8.78646	8.51299	8.5766	8.5726	8.88593	8.85098	8.67197	8.68588	8.9602	8.42372	8.5021	8.44705	8.35641	8.81496	8.4883	8.64943	8.61655	-0.0374583	0.999993	0.200521	0.999996	-0.128114	0.999814	-0.0466783	0.99946	0.026456	0.999892	0.0143329	0.993355	0.361243	0.589433	-0.102509	0.846355	-0.458659	0.226296	0.370192	0.635133	0.199248	0.929787
ENSG00000012124	CD22	protein_coding	chr19:35319261-35347355	2.20921	1.18674	3.1835	1.18952	1.59165	2.07323	1.78954	3.15501	2.07214	3.29233	2.06114	2.56748	2.45472	1.78395	1.98388	1.49268	0	1.56029	0.89307	2.90113	2.24443	1.60571	0.936963	1.30718	-0.0116608	0.999993	-0.0490047	1	0.0173121	1	0.0337603	1	-0.0187659	0.999892	0.132977	1	-0.0788722	1	-0.177235	0.943624	0.0782407	0.979007	0.0085419	1	-0.0819627	1
ENSG00000012171	SEMA3B	protein_coding	chr3:50267558-50277546	3.70937	4.42102	3.38303	4.66304	4.81702	5.81616	5.04184	5.12471	4.48332	3.6218	3.24211	3.78786	3.76019	4.17837	4.1496	4.38924	4.1174	4.21274	3.87912	3.95956	3.99585	4.31484	4.1997	3.97689	-0.00318617	0.999993	0.101058	0.999996	0.0477358	1	-0.0746844	1	0.021328	0.999892	0.033786	0.989552	0.933866	0.283105	0.179171	0.913425	-1.17419	0.161853	0.574031	0.52526	-0.0393769	1
ENSG00000012174	MBTPS2	protein_coding	chrX:21839636-21885424	8.87569	9.25528	8.8258	8.92982	9.45709	9.14379	9.37057	9.06425	9.06676	9.14597	9.42292	9.44867	9.39704	9.54837	9.37296	9.44254	9.88298	9.72775	9.68171	9.81822	9.99874	9.65759	9.76752	9.69262	0.105388	0.999993	0.0654378	0.999996	-0.24726	0.999814	0.0628305	0.99946	0.0275803	0.999892	0.0900009	0.925218	-0.134087	0.894075	0.361495	0.289545	0.532648	0.0751534	0.208744	0.898392	0.337944	0.548866
ENSG00000012211	PRICKLE3	protein_coding	chrX:49175264-49186528	5.35284	4.86197	5.7429	5.25332	5.17967	5.08257	5.64792	5.49364	5.22205	5.12644	4.16379	4.73467	4.75467	4.44435	4.88608	5.11108	4.36651	2.77556	3.4964	2.90113	4.87836	4.64447	4.46162	4.74444	-0.0479879	0.999993	-0.154088	0.999996	0.106276	0.999814	-0.134991	1	0.0289849	0.999892	0.0850319	0.972318	0.378152	0.823774	0.146866	0.915605	-0.346717	0.753363	0.0056085	0.999751	-0.240408	0.962692
ENSG00000012223	LTF	protein_coding	chr3:46435645-46485234	0	0	0	0	1.00502	0	0	0	3.99613	1.81287	1.63944	1.57099	0	0	0	0	0	1.56029	0	2.08238	0	0.595373	0	0	0	1	0.0163174	1	0.0573898	1	0	1	-0.00392434	0.999892	0.0490946	1	0.0870467	1	0.373274	1	-0.145215	1	0.0384437	1	-0.258372	1
ENSG00000012232	EXTL3	protein_coding	chr8:28600469-28755599	9.95364	9.98102	9.78288	9.99505	9.7649	10.1435	9.85499	10.2064	10.1973	10.0657	10.0963	10.13	10.3292	10.5237	10.2418	10.4053	8.70201	8.69084	8.95042	8.74156	9.12035	8.2232	8.96405	8.91423	0.0479073	0.999993	-0.0561924	0.999996	0.0144151	0.999814	0.0970223	0.99946	-0.0891645	0.999892	-0.186976	0.839189	-0.410574	0.344082	-1.65767	3.12681e-06	-1.20342	0.000482998	0.00952391	0.999136	0.27922	0.635988
ENSG00000012504	NR1H4	protein_coding	chr12:100473708-100564413	0	0	0	0	0	0	0	0	0	0	1.04105	0.989537	0	0	0	0	0	0	0	0	0	0	0	0	0	1	0	1	-0.00949089	1	0	1	0	1	0	1	0	1	0	1	0	1	0	1	0	1
ENSG00000012660	ELOVL5	protein_coding	chr6:53267398-53349179	11.7814	11.7302	11.6692	11.5293	11.4446	11.4179	11.5196	11.7023	11.8656	11.8692	11.8549	11.8605	11.7892	11.9156	12.0683	11.9727	10.291	9.52703	10.3381	9.44907	10.0186	9.81561	10.364	9.79674	0.116607	0.999993	-0.157801	0.999996	0.00619998	0.999814	-0.146129	0.99946	-0.00585006	0.999892	-0.184052	0.78539	-0.383879	0.185268	-1.91835	3.94239e-21	-1.49352	1.78649e-13	-0.297162	0.457905	-0.0060174	0.998345
ENSG00000012779	ALOX5	protein_coding	chr10:45374176-45446119	3.70937	2.27176	2.95188	3.49136	3.17884	0.849657	3.06543	2.46429	3.67265	3.09427	2.38706	2.98164	2.45472	1.15175	2.98118	1.89576	8.78281	9.65637	8.61415	9.7234	8.42394	8.20083	9.45806	9.5048	-0.00276379	0.999993	-0.0266868	1	0.0368564	1	-0.0492365	1	0.00171435	0.999892	-1.0959	1.19661e-06	0.115386	1	6.1872	1.15042e-25	4.93408	2.31417e-07	-0.12169	1	-0.213197	1
ENSG00000012817	KDM5D	protein_coding	chrY:19703865-19744939	9.60771	9.61599	9.44918	9.72504	9.63937	9.3243	9.62294	9.48848	9.794	9.92732	9.59063	9.58079	9.71431	9.48582	9.28456	9.45565	10.5698	11.0215	10.4153	11.1389	10.2778	10.0547	10.1669	10.3387	0.010697	0.999993	-0.0541033	0.999996	0.212886	0.999814	0.204515	0.99946	-0.00740853	0.999892	-0.0902918	0.91458	-0.0871027	0.942796	0.562254	0.0417796	0.683262	0.00938926	-0.10455	0.972342	-0.226316	0.834244
ENSG00000012822	CALCOCO1	protein_coding	chr12:53708517-53727745	7.50946	7.56912	7.04121	7.61233	8.05983	7.87777	7.83464	8.01434	7.95299	8.18012	8.31911	8.30099	7.90894	8.60564	7.84893	8.15895	8.76845	8.91711	8.75533	8.637	9.08503	9.49959	8.75703	8.47426	0.0612603	0.999993	0.0312233	0.999996	-0.148225	0.999814	0.202591	0.99946	0.0746084	0.999892	0.618374	0.0466877	-0.268086	0.801478	0.99475	0.0109175	1.33223	2.33092e-06	0.366273	0.686159	0.185452	0.966595
ENSG00000012963	UBR7	protein_coding	chr14:93207056-93229215	9.28903	9.22483	9.38375	9.20181	9.61919	9.44543	9.52048	9.4092	9.49187	9.63524	9.28295	9.31888	9.77462	9.89605	9.23825	9.5105	8.47768	8.8698	8.5562	8.72235	8.83636	8.45088	8.70423	8.86717	-0.0224767	0.999993	0.0572488	0.999996	0.196942	0.999814	0.395003	0.837967	0.0178046	0.999892	-0.131921	0.884599	-0.264525	0.623224	-1.16821	1.59592e-05	-0.863738	0.00183013	0.258298	0.769292	0.254721	0.748162
ENSG00000012983	MAP4K5	protein_coding	chr14:50418501-50561126	10.1242	10.3433	10.0773	10.321	10.3851	10.5149	10.3218	10.4213	9.99466	10.2302	9.9681	10.1364	10.416	10.7462	10.3206	10.3592	10.7487	10.7385	10.6868	10.5774	10.7761	10.7867	10.6809	10.6697	0.021444	0.999993	0.0696732	0.999996	0.0461629	0.999814	0.222591	0.99946	0.0651585	0.999892	0.0911068	0.897194	-0.106152	0.916228	0.191662	0.610214	0.334722	0.206706	0.204637	0.858154	0.43721	0.228771
ENSG00000013016	EHD3	protein_coding	chr2:31234337-31269447	7.98577	8.27558	8.19014	8.59436	9.04892	8.61327	8.36202	8.589	9.3047	8.79642	8.80529	8.64793	9.07373	8.83138	8.64386	8.87914	9.59437	8.85166	9.9452	8.78981	9.62948	10.2417	9.01084	8.95338	-0.117976	0.999993	0.27133	0.999996	0.220418	0.999814	0.163486	0.99946	-0.0674074	0.999892	0.894253	0.000719971	-0.0832676	0.953399	0.998713	0.00283077	1.11746	0.000310872	0.612173	0.135502	-0.0935959	0.988133
ENSG00000013275	PSMC4	protein_coding	chr19:39971005-39981441	10.0273	10.472	10.3413	10.1559	10.431	10.5415	10.3065	10.5377	10.2999	10.4587	10.4396	10.4105	10.4093	10.3236	10.3426	10.3691	10.3022	10.096	10.3294	10.2127	10.3581	10.2356	10.4514	10.5577	0.00971866	0.999993	0.0533618	0.999996	-0.0387052	0.999814	0.0166479	0.99946	-0.0500388	0.999892	-0.207364	0.618533	0.140454	0.850883	-0.0668195	0.870355	-0.181336	0.58552	0.207461	0.875706	-0.00563742	0.998952
ENSG00000013288	MAN2B2	protein_coding	chr4:6575175-6623362	6.95679	7.25634	7.22136	7.17439	7.41084	7.67755	7.85775	6.92921	6.70917	6.80206	6.2296	6.78654	7.01331	7.79541	6.90938	6.83772	8.14124	8.47864	8.13586	8.26833	9.17735	9.32558	8.40668	8.34937	-0.0265177	0.999993	0.0518924	0.999996	0.0787863	0.999814	0.361255	0.99946	0.0509922	0.999892	0.804386	0.00125169	0.110915	0.953241	1.77208	6.42068e-07	1.69191	2.4014e-10	0.354401	0.782434	0.496419	0.588723
ENSG00000013293	SLC7A14	protein_coding	chr3:170459584-170586074	1.77237	1.18674	2.95188	2.27569	2.00752	3.17324	3.59177	2.46429	5.22205	5.01871	5.0785	5.5644	4.65553	5.41083	5.06657	5.79243	1.66942	3.13694	2.61888	2.33452	3.2055	3.72909	0	1.30718	-0.0194865	0.999993	-0.0377826	1	-0.041342	0.999814	-0.147126	0.99946	0.00319362	0.999892	0.617627	1	-1.26975	0.0859702	-1.48534	0.108627	0.687717	0.686059	0.15697	1	-0.0192915	0.998345
ENSG00000013297	CLDN11	protein_coding	chr3:170418865-170860380	6.55492	6.67007	6.20488	6.98317	6.63928	6.8839	6.19934	6.32327	8.77114	9.1901	8.94188	9.11346	9.47362	8.97492	9.06066	8.97067	6.37125	6.09266	5.84725	5.45498	5.2903	5.82487	5.82742	5.63404	-0.00791918	0.999993	0.265256	0.999996	-0.0265829	0.999814	0.190312	0.99946	0.130857	0.999892	-0.112863	0.955892	-2.23608	7.97835e-14	-3.59702	1.15042e-25	-1.1456	0.0253581	0.121101	0.983073	0.22176	0.920845
ENSG00000013306	SLC25A39	protein_coding	chr17:44319625-44324870	8.77186	9.00233	8.81721	8.9449	8.72768	8.71039	8.93288	8.95684	9.18004	9.13634	9.19716	9.43846	8.88421	8.56433	9.14843	8.98624	8.79703	9.08961	8.6173	8.93514	9.05086	8.96168	8.68513	9.0143	0.00481855	0.999993	-0.176612	0.999996	-0.121109	0.999814	-0.267175	0.99946	0.0793944	0.999892	0.126713	0.882577	0.00825687	0.996488	0.27169	0.493128	0.292805	0.391959	-0.145616	0.957065	-0.366172	0.559953
ENSG00000013364	MVP	protein_coding	chr16:29820394-29848039	4.42876	4.65828	3.55828	4.42575	4.40187	4.82122	5.24244	4.25355	4.61495	4.11579	4.39895	4.1501	4.09891	3.42958	3.56524	3.77598	5.54838	7.2392	5.61468	6.98138	7.62677	6.94962	6.10166	5.81498	0.0327516	0.999993	-0.0478273	0.999996	0.0124283	0.999814	0.0298527	1	0.0240256	0.999892	1.09256	0.0064183	0.496319	0.751241	3.40603	3.36337e-10	2.63658	2.28327e-08	0.0396406	0.997067	-0.172845	1
ENSG00000013374	NUB1	protein_coding	chr7:151341699-151378449	9.13636	9.49361	9.32737	9.4252	9.73282	9.72653	9.57029	9.47709	9.59711	9.94029	9.77783	9.63902	9.82539	9.70863	9.6772	9.44442	8.87616	9.29828	9.05873	9.17203	9.32425	9.52482	8.79613	8.94045	-0.0291388	0.999993	0.172152	0.999996	0.047744	0.999814	0.180605	0.99946	-0.0121153	0.999892	0.51159	0.075423	-0.0131803	0.992133	-0.334447	0.285351	-0.290577	0.357678	0.370405	0.470474	-0.00124987	0.999455
ENSG00000013375	PGM3	protein_coding	chr6:83161150-83193936	10.4197	10.6544	10.4784	10.6708	10.4488	10.8612	10.5183	10.6746	10.4617	10.569	10.5103	10.6274	10.3292	10.7897	10.5312	10.6192	10.5646	10.4756	10.427	10.5013	10.4192	10.7166	10.1414	10.4486	-0.0241681	0.999993	0.0619961	0.999996	-0.0470576	0.999814	0.00688607	0.99946	0.0297627	0.999892	0.246881	0.563992	0.113261	0.9253	0.000626556	0.999635	-0.086785	0.857445	0.125554	0.959754	0.0619606	0.99052
ENSG00000013392	RWDD2A	protein_coding	chr6:83193379-83198932	6.39843	5.98965	6.44694	6.05135	6.36745	6.92256	6.09948	6.77407	6.64901	6.73556	6.16727	6.12904	6.77433	6.98697	6.40499	6.66794	5.70736	6.3556	5.82561	6.03784	6.71329	6.81863	5.93915	5.92411	-0.0106551	0.999993	0.0980813	0.999996	0.188693	0.999814	0.219359	0.99946	0.0279468	0.999892	0.669679	0.18415	-0.153553	0.932138	-0.110381	0.882839	0.0962989	0.907865	0.32824	0.878294	0.1414	0.984444
ENSG00000013441	CLK1	protein_coding	chr2:200853009-200864744	9.43969	8.53585	9.32737	8.83994	8.99869	9.19602	8.97927	9.20345	9.15322	9.16505	9.2407	9.40529	9.47907	9.8942	9.38151	9.7436	9.43532	9.51363	9.39993	9.56606	10.4542	10.3703	9.97708	9.93029	-0.0194118	0.999993	0.0064998	0.999996	-0.124239	0.999814	0.107783	0.99946	-0.0123281	0.999892	0.425592	0.0989922	-0.536035	0.175852	0.706917	0.0133124	1.30803	5.24546e-09	0.0459028	0.99425	0.485815	0.223763
ENSG00000013503	POLR3B	protein_coding	chr12:106357658-106510198	10.1868	10.2389	10.3562	10.3354	10.3599	10.2241	10.6388	10.1672	10.1934	10.2257	10.2818	10.1811	10.3008	10.2151	10.1447	10.2549	10.5646	10.6659	10.6816	10.5442	10.7538	10.6599	10.5249	10.514	-0.0915132	0.999993	-0.103364	0.999996	-0.0208871	0.999814	0.0580032	0.99946	-0.00611424	0.999892	0.168993	0.717736	0.0569113	0.959072	0.448094	0.0642952	0.419433	0.0928873	0.0812474	0.976554	0.0527219	0.99052
ENSG00000013523	ANGEL1	protein_coding	chr14:76786178-76826246	8.21421	8.46987	8.18347	8.24442	8.13411	8.03604	8.53444	8.18645	8.79215	8.8086	8.73182	8.73393	8.83124	8.83138	9.0392	8.68296	8.72078	8.47864	8.7496	8.14185	8.55878	8.48213	8.86	8.81144	0.0621644	0.999993	-0.204661	0.999996	0.0448231	0.999814	-0.0273345	0.99946	0.0483123	0.999892	-0.302386	0.48312	-0.678978	0.0419985	-0.306104	0.380867	0.439076	0.196627	-0.218392	0.90281	0.0339272	0.992779
ENSG00000013561	RNF14	protein_coding	chr5:141958328-141990291	7.97195	8.31659	7.8031	8.1171	8.46943	8.63672	8.36202	8.44679	7.96537	7.5565	7.43803	7.80564	8.13738	8.54558	7.8673	8.08858	9.02249	9.1869	8.66987	9.15165	9.42027	9.64936	9.0412	9.183	0.0772359	0.999993	0.1161	0.999996	0.0719674	0.999814	0.286057	0.99946	0.0830949	0.999892	0.388824	0.236569	0.212717	0.827022	1.17492	7.05982e-05	0.98233	0.000170673	0.352552	0.663294	0.470225	0.493703
ENSG00000013563	DNASE1L1	protein_coding	chrX:154401238-154412112	4.96356	4.98336	5.50678	5.10013	4.81702	4.09098	5.19485	4.48949	6.02463	6.30224	5.16611	4.93388	5.67804	5.28084	4.50297	5.22042	4.36651	4.28664	4.95417	5.40077	5.37072	5.81181	5.04471	4.7042	-0.0392744	0.999993	-0.095191	0.999996	0.265655	0.999814	0.229608	0.99946	-0.116061	0.999892	0.485287	0.570011	-0.684065	0.523906	0.113706	0.920797	1.08516	0.159672	-0.214159	0.959682	-0.382164	0.843221
ENSG00000013573	DDX11	protein_coding	chr12:31073845-31104791	9.69651	9.62534	9.72433	9.7424	9.52965	9.81526	9.73325	9.58501	10.1023	10.0925	9.9373	9.97902	10.213	10.3277	10.2359	10.197	10.2643	9.98663	10.0872	9.93724	10.1488	9.62623	10.077	10.1991	-0.0463535	0.999993	0.0184035	0.999996	0.110157	0.999814	0.0548145	0.99946	0.0626538	0.999892	-0.22223	0.682539	-0.536507	0.0998962	-0.355557	0.350408	0.233143	0.579712	0.0263291	0.996173	0.167795	0.913654
ENSG00000013583	HEBP1	protein_coding	chr12:12974864-13000273	7.93682	7.58839	7.77675	7.64961	8.23399	8.51547	8.00989	7.90979	7.67989	8.16756	8.17343	8.12373	8.36232	8.26529	7.9501	7.85985	7.04277	6.37267	7.10101	5.45498	6.72353	7.41453	6.51625	7.01445	0.0229656	0.999993	0.306499	0.999996	-0.117967	0.999814	0.331002	0.99946	0.0384747	0.999892	0.258296	0.796076	0.0874792	0.95136	-1.17515	0.00314867	-1.23898	0.000767906	0.521336	0.320228	0.313529	0.814349
ENSG00000013588	GPRC5A	protein_coding	chr12:12890782-12917937	3.9539	2.27176	3.85551	4.3371	3.59415	3.17324	4.28006	4.07167	3.25504	4.77562	3.53322	3.56572	3.93947	4.86306	3.1508	4.25861	11.5422	8.70102	11.6259	8.48572	10.4756	11.7553	12.0908	11.6528	-0.0341267	0.999993	-0.127331	0.999996	0.0519278	1	0.149486	1	-0.00162381	0.999892	-0.373559	0.741404	-0.568831	0.684733	6.57189	6.96095e-45	7.19907	5.52007e-26	0.0133363	1	0.0822949	0.990921
ENSG00000013619	MAMLD1	protein_coding	chrX:150361422-150514178	4.0622	4.98336	4.65851	4.73419	5.17967	5.11632	5.81464	4.62775	5.79407	4.56198	4.93623	4.0677	5.01678	5.74252	3.78737	5.61689	4.82073	4.42398	5.17561	4.65895	4.06192	4.96074	4.1997	4.53099	-0.00835369	0.999993	-0.0563529	0.999996	0.104751	0.999814	0.130321	0.99946	-0.0409046	0.999892	0.110529	0.96214	-0.177033	0.939442	-0.781061	0.431571	-0.522447	0.622275	0.260376	0.934826	0.0498172	0.993255
ENSG00000013725	CD6	protein_coding	chr11:60971680-61020377	2.54406	1.18674	2.33415	1.8325	2.32995	1.76817	1.15609	2.95937	2.6649	0	1.63944	0	1.48172	2.22204	0	3.1959	2.42269	0.981537	1.44055	2.08238	1.31927	1.34061	0	0	-0.00134253	0.999993	-0.0152994	1	0.0121039	1	-0.0262793	1	0.00137084	0.999892	0.119399	1	0.0542408	1	-0.452974	1	-0.590508	1	0.00678649	1	0.000435879	1
ENSG00000013810	TACC3	protein_coding	chr4:1721490-1745176	10.6946	10.6838	10.6612	10.6398	10.2977	10.5508	10.3681	10.6746	10.3539	10.6044	10.457	10.6461	10.5779	10.4411	10.6807	10.6795	10.2821	10.0818	10.203	10.0149	10.2691	10.1788	10.5611	10.4935	0.0277286	0.999993	-0.0796682	0.999996	-0.0591958	0.999814	-0.144857	0.99946	0.0371716	0.999892	-0.298659	0.33912	-0.0522955	0.963668	-0.282767	0.323071	-0.197662	0.567066	-0.229556	0.793685	0.0325486	0.991836
ENSG00000014123	UFL1	protein_coding	chr6:96521595-96555276	9.60099	9.57553	9.81992	9.56104	10.2484	9.85078	9.90021	9.48394	9.22967	9.43764	9.2407	9.55834	9.7538	9.9126	9.69274	9.70649	10.458	10.6175	10.231	10.582	9.93955	10.6239	10.4296	10.6885	-0.0663885	0.999993	0.280442	0.999996	-0.0534512	0.999814	0.124339	0.99946	0.0668692	0.999892	-0.231649	0.690382	0.238242	0.723873	0.482961	0.232975	0.266631	0.548663	0.43503	0.278196	0.458257	0.203392
ENSG00000014138	POLA2	protein_coding	chr11:65261762-65305589	9.63208	9.66671	9.45196	9.71408	9.89266	9.73199	9.73325	9.47481	9.77301	9.71722	9.64119	9.56586	10.0664	9.82203	9.62595	9.63258	9.44889	9.58127	9.37408	9.26409	9.18107	9.12107	9.42964	9.32907	0.0367584	0.999993	0.168658	0.999996	0.107992	0.999814	0.284333	0.99946	0.109996	0.999892	-0.224986	0.636776	-0.10644	0.916228	-0.790159	0.0016206	-0.649906	0.00957787	0.157628	0.920985	0.193392	0.895589
ENSG00000014164	ZC3H3	protein_coding	chr8:143437655-143541453	7.07784	7.29203	6.40167	7.37694	7.05434	7.43165	7.12746	7.0073	6.50371	6.43389	7.08035	6.67964	7.05281	6.21549	6.43815	7.10817	7.07813	7.03993	6.53469	7.37493	7.68559	7.30694	7.60639	7.29742	0.0558738	0.999993	0.116193	0.999996	-0.159366	0.999814	-0.0560266	0.99946	0.010332	0.999892	0.0313295	0.986429	0.487707	0.604319	0.788455	0.148694	0.25046	0.667692	0.06161	0.994234	0.152812	0.984026
ENSG00000014216	CAPN1	protein_coding	chr11:65180566-65212006	8.46168	8.18357	8.26788	7.97745	7.81733	7.99127	7.84239	7.98891	8.0434	7.84373	7.9995	7.43033	7.83157	6.98697	7.76647	7.76677	8.24859	8.35526	8.14463	8.24544	8.46421	8.35734	8.40668	8.57252	0.0897029	0.999993	-0.00504468	0.999996	0.103996	0.999814	-0.184322	0.99946	0.0493458	0.999892	-0.0843061	0.939911	0.39799	0.667179	0.920006	0.0354622	0.504952	0.143881	-0.350331	0.688289	-0.34938	0.822694
ENSG00000014257	ACPP	protein_coding	chr3:132317367-132368298	1.14279	2.61011	3.71454	3.49136	4.76454	5.1493	1.78954	4.56027	3.67265	0	2.87703	2.78937	5.33778	3.25593	5.10837	4.86388	7.47289	7.78955	7.40815	7.88478	7.06707	9.1499	5.48851	6.72376	-0.0416066	0.999993	0.207483	0.999996	-0.00124839	1	-0.082521	1	-0.0134696	0.999892	0.685952	0.290738	0.190893	0.941343	2.87376	0.0159615	2.95416	0.00212628	0.856154	1	0.309069	1
ENSG00000014641	MDH1	protein_coding	chr2:63588609-63607197	11.5294	11.3385	11.5925	11.2927	11.0585	11.128	11.1664	11.2472	11.274	11.3281	11.4197	11.4005	11.0944	11.1202	11.127	11.1568	10.996	10.9734	11.0968	10.8875	11.019	11.2156	10.9284	11.1275	-0.00914971	0.999993	-0.0970947	0.999996	-0.0969658	0.999814	-0.0251495	0.99946	-0.014649	0.999892	0.0753377	0.930354	0.0119768	0.991995	0.0159775	0.97202	0.0346563	0.939266	-0.311554	0.460715	-0.17607	0.846518
ENSG00000014824	SLC30A9	protein_coding	chr4:41990472-42090457	11.2048	10.892	11.0919	11.0123	11.0037	11.1008	11.0806	11.0744	10.9634	11.0985	10.9405	11.0404	11.2314	11.1754	11.1415	11.0504	10.6454	10.6175	10.5738	10.6001	10.7412	10.9569	10.5453	10.7448	0.00276044	0.999993	-0.0190203	0.999996	0.0322855	0.999814	0.103522	0.99946	0.0224523	0.999892	0.184604	0.696304	-0.120373	0.873048	-0.34519	0.203896	-0.190676	0.560975	0.00555586	0.999751	0.16846	0.883765
ENSG00000014914	MTMR11	protein_coding	chr1:149928651-149936898	5.12209	5.24849	5.7429	5.25332	5.00971	5.52093	5.75025	5.78719	6.79496	5.49136	5.0785	6.06677	6.75051	5.89841	6.06625	6.18304	6.53288	6.94041	6.46641	6.87605	6.98429	6.01921	6.04284	6.83974	-0.0422582	0.999993	-0.174194	0.999996	0.135045	0.999814	0.140636	0.99946	0.0171523	0.999892	0.0516608	0.981232	-0.81868	0.298243	0.179355	0.867464	1.24449	0.0412777	0.0613749	0.99425	0.0567292	0.992779
ENSG00000014919	COX15	protein_coding	chr10:99711844-99732100	9.69651	9.85545	9.73806	9.73157	9.76824	9.65801	9.69741	9.78667	9.794	9.56517	9.74798	9.68465	9.70505	9.8942	9.6772	9.90653	9.27189	9.44469	9.39993	9.35777	9.20137	9.05886	9.28063	9.30237	0.0277719	0.999993	-0.0229019	0.999996	-0.025814	0.999814	0.0108665	0.99946	-0.0169074	0.999892	-0.160179	0.799893	-0.0599006	0.959685	-0.663626	0.0118663	-0.570372	0.0290832	-0.0516973	0.99214	0.112361	0.975455
ENSG00000015133	CCDC88C	protein_coding	chr14:91271323-91417844	9.59199	9.97004	9.67762	9.91692	9.81737	10.1547	9.5277	9.73597	9.81297	9.74495	9.50081	9.74555	9.59731	9.51984	9.72333	9.76029	8.50391	8.68402	8.47164	8.3421	8.69255	8.8383	8.27232	8.46224	-0.00533257	0.999993	0.293871	0.999996	0.113869	0.999814	-0.153917	0.99946	0.0924137	0.999892	0.356539	0.374384	0.439397	0.275363	-0.782697	0.00203949	-1.21076	1.61652e-06	0.190146	0.905305	-0.195093	0.887799
ENSG00000015153	YAF2	protein_coding	chr12:42157104-42238349	8.6295	8.6225	8.90093	8.91076	9.01843	8.80138	8.9183	8.90679	6.92748	7.72021	7.39335	7.50267	9.17788	8.86957	7.76647	8.38323	9.60249	9.38074	9.51764	9.22173	9.52939	9.68113	9.19993	9.44196	-0.152147	0.999993	0.00130482	0.999996	-0.0347155	0.999814	0.691396	0.162505	0.058118	0.999892	0.254157	0.559263	-0.0903515	0.944433	0.571809	0.0554488	0.697584	0.0083999	0.261033	0.816999	1.32851	1.10787e-05
ENSG00000015171	ZMYND11	protein_coding	chr10:134465-254637	9.75617	9.90623	10.0148	9.95279	10.2207	10.3438	10.0548	10.0165	10.1438	10.3806	10.1524	10.1945	10.5677	10.7686	10.0553	10.6803	10.2122	10.3509	10.0304	10.6061	10.6722	10.8124	10.0473	10.297	-0.0983331	0.999993	0.212267	0.999996	0.0716396	0.999814	0.22317	0.99946	-0.0375522	0.999892	0.527024	0.0298072	-0.346031	0.377713	0.0745485	0.86111	0.464547	0.0632296	0.421943	0.245913	0.379725	0.309939
ENSG00000015285	WAS	protein_coding	chrX:48676596-48691427	3.83681	2.61011	0	0	3.17884	2.53914	1.78954	1.09061	2.6649	3.46645	2.87703	0	2.67321	1.78395	2.30473	0	3.43481	1.97222	2.40207	2.90113	2.45581	1.82957	1.50029	3.18748	0.0449652	0.999993	0.0885249	1	0.0332635	1	0.0433094	1	0.00722361	0.999892	-0.0995754	1	0.203547	1	-0.114965	0.963647	-0.613113	0.757084	-0.0995952	1	-0.120027	1
ENSG00000015413	DPEP1	protein_coding	chr16:89613308-89638456	0	1.18674	1.23114	1.18952	0	0	1.78954	1.09061	5.90111	5.99628	5.0785	5.22748	5.01678	2.82968	4.22754	4.61962	0	0	0	1.3882	0.805458	0.595373	0	0	-0.00384944	0.999993	-0.0348184	1	0.183788	0.999814	-0.0235581	1	-0.00718462	0.999892	0.0620208	1	-1.216	0.0704841	-3.33319	0.0060612	0.502592	1	-0.0441146	1	-0.627326	0.397837
ENSG00000015475	BID	protein_coding	chr22:17734138-17774770	7.8935	8.00872	7.98291	7.89447	7.99298	8.29742	7.95381	8.18084	8.96865	9.13634	9.12794	9.00141	9.20662	9.44088	9.15343	9.10269	6.59928	6.77053	6.59988	6.34105	7.48344	7.8795	7.42635	7.0062	0.00563694	0.999993	0.060649	0.999996	-0.0106584	0.999814	0.174455	0.99946	0.0621015	0.999892	0.394388	0.491407	-1.07063	0.000311793	-1.60828	4.19424e-08	-0.443796	0.292863	0.179479	0.947289	0.250051	0.827736
ENSG00000015479	MATR3	protein_coding	chr5:139293648-139331359	12.8449	12.8563	13.0081	12.8385	12.835	12.7907	12.7481	12.7065	12.8256	12.8304	12.8658	12.9377	12.7713	12.9497	12.9223	12.9441	12.4961	12.422	12.4953	12.4016	12.3011	12.2896	12.346	12.3651	-0.0578944	0.999993	0.0778629	0.999996	-0.0688258	0.999814	-0.0574181	0.99946	-0.000669219	0.999892	-0.0681282	0.930039	-0.0236958	0.983855	-0.562369	0.00992415	-0.506752	0.0160424	-0.0277949	0.99425	0.0404618	0.990921
ENSG00000015520	NPC1L1	protein_coding	chr7:44512535-44541315	3.24131	2.27176	4.65851	2.88827	3.00877	3.87137	0	1.09061	4.67652	5.17743	5.36434	4.37232	5.09454	5.23477	3.68058	5.07271	0	0	1.83648	2.54907	1.31927	0	0	0.796837	-0.043086	0.999993	0.172159	1	-0.0014854	0.999814	0.190582	1	-0.0292245	0.999892	0.0258377	1	-1.0071	0.228592	-4.40282	9.31106e-06	-2.442	0.0724249	0.15271	1	0.102485	0.99052
ENSG00000015532	XYLT2	protein_coding	chr17:50346092-50363138	6.62722	6.47687	6.33098	6.65678	6.19971	6.12883	6.70316	6.68183	6.88899	6.85	6.64999	7.1187	6.99315	6.6077	6.73356	6.97927	6.10028	5.38998	5.75867	5.48134	6.07778	6.04176	6.17653	6.12035	0.0119474	0.999993	-0.272234	0.999996	-0.0143942	0.999814	-0.0240359	0.99946	0.0285528	0.999892	-0.0780875	0.96956	-0.535512	0.518289	-0.740019	0.163754	-0.0948618	0.918507	-0.26833	0.914532	-0.0329928	0.995956
ENSG00000015568	RGPD5	protein_coding	chr2:109792758-109857695	12.6542	12.6905	12.5669	12.7669	12.7614	12.7288	12.7957	12.7419	12.6867	12.6518	12.6281	12.6958	12.7016	12.8233	12.8068	12.6995	13.3261	13.5861	13.2788	13.5992	13.4523	13.5276	13.0374	13.2467	0.00142879	0.999993	-0.0196882	0.999996	0.00408543	0.999814	0.0150313	0.99946	0.00283498	0.999892	0.320759	0.216732	0.00691829	0.995098	0.724585	0.000293298	0.748835	0.000132108	0.0763955	0.975772	0.0966687	0.968337
ENSG00000015592	STMN4	protein_coding	chr8:27235323-27258420	1.14279	0	0	0	2.00752	2.07323	0	0	0	0	0	2.56748	2.19712	0	1.57064	2.68759	1.0638	0.981537	2.14682	1.77665	0.805458	0.595373	0.936963	0.796837	0.00551749	0.999993	0.0580475	1	-0.0178191	1	-0.0420334	1	-0.0185662	0.999892	-0.0193156	1	0.108897	1	-0.524814	1	-1.0955	1	0.110011	1	0.0478438	1
ENSG00000015676	NUDCD3	protein_coding	chr7:44379121-44490880	8.1604	8.43305	8.0283	8.57511	8.41087	8.50914	8.32381	8.3552	7.95919	8.11621	8.12506	8.149	8.12354	8.37023	8.11297	8.39494	8.79349	9.15519	8.90471	8.94938	8.96497	8.86225	8.69471	8.99359	-0.0108796	0.999993	0.093438	0.999996	-0.0605834	0.999814	-0.00278161	0.99946	0.0255921	0.999892	0.0476969	0.971118	0.221583	0.802433	0.659548	0.0326204	0.455902	0.145052	0.144411	0.96053	0.183618	0.961398
ENSG00000016082	ISL1	protein_coding	chr5:51383391-51394738	1.14279	0	0	0	0	0.849657	0	1.70455	0	0	0	1.98428	3.44102	1.78395	0	0	6.14542	4.71912	6.20663	4.40729	6.27175	8.08618	5.26657	5.59056	0.00551749	0.999993	-0.012739	1	-0.0109918	1	0.144807	1	0.00128157	0.999892	1.41042	0.0014076	-0.500217	1	4.24745	1.74135e-08	6.63902	1.2406e-14	-0.00879455	1	0.193825	1
ENSG00000016391	CHDH	protein_coding	chr3:53812335-53846390	6.45912	6.65187	6.85224	6.43981	6.27668	6.42659	6.15027	6.23948	7.38944	6.8342	6.83512	7.08767	6.73845	5.92766	7.58591	6.4607	6.72357	6.79606	6.79067	6.54224	7.48945	7.05868	7.17568	7.07881	-0.0246863	0.999993	0.0788323	0.999996	0.0711404	0.999814	-0.350136	0.99946	0.0254605	0.999892	0.127666	0.926843	-0.0140274	0.996233	0.870117	0.119174	0.922865	0.0372502	-0.138474	0.976724	-0.482968	0.651184
ENSG00000016402	IL20RA	protein_coding	chr6:136999971-137045180	1.77237	0	1.88559	2.27569	0	0	1.78954	0	1.64926	3.6218	3.65935	3.78786	3.03056	1.78395	3.30256	3.33208	0	0	1.83648	0	0	0	0	0	-0.0108189	0.999993	-0.0208203	1	-0.0448303	1	-0.0995215	1	-0.00775901	0.999892	0	1	-0.445748	1	-2.18692	1	0	1	-0.0496957	1	-0.0519464	1
ENSG00000016490	CLCA1	protein_coding	chr1:86468368-86500289	0	0	0	0	0	0	0	1.09061	0	0	0	0	0	0	0	0.93135	0	0	0.89307	0	0	0	0	0	0	1	-0.0180332	1	0	1	-0.0230799	1	-0.00612485	0.999892	0	1	0	1	0	1	0	1	0	1	0	1
ENSG00000016602	CLCA4	protein_coding	chr1:86547078-86580754	0	0	0	0	0	1.76817	1.78954	0	0	0	0	0	0.923271	0	0	1.49268	0	3.42569	2.14682	2.90113	0.805458	1.01559	0	1.30718	0	1	0.000159073	1	0	1	-0.0103304	1	-0.00037715	0.999892	0.0109288	1	0.0653337	1	0.243719	1	-0.153729	1	0.0479045	1	0.034067	1
ENSG00000016864	GLT8D1	protein_coding	chr3:52694485-52706083	9.74809	9.57553	9.71279	9.44919	9.58176	9.81012	9.56328	9.85161	9.39675	9.63067	9.45371	9.68811	9.81538	9.70018	9.29365	9.68439	9.47123	9.68398	9.29163	9.35599	9.17549	9.32558	9.64928	9.72062	0.0473739	0.999993	-0.0088111	0.999996	-0.0452124	0.999814	0.221036	0.99946	0.145511	0.999892	-0.416768	0.155591	-0.0304231	0.98299	-0.499771	0.0666564	-0.437194	0.136611	0.042336	0.994234	0.226482	0.837585
ENSG00000017260	ATP2C1	protein_coding	chr3:130850595-131016712	10.3797	10.571	10.5424	10.6966	10.4633	10.7133	10.4439	10.7598	10.8644	10.8353	10.7727	10.7904	10.7196	11.0579	10.6014	10.9368	11.5678	11.3632	11.4751	11.2384	11.4273	11.3493	11.3135	11.3993	-0.0975631	0.999993	-0.011164	0.999996	0.0558895	0.999814	0.10716	0.99946	0.0593989	0.999892	0.0203919	0.984546	-0.26262	0.659944	0.488061	0.0770585	0.795351	0.000415757	0.114785	0.961185	0.0512178	0.990528
ENSG00000017427	IGF1	protein_coding	chr12:102395867-102480645	5.01836	5.09532	4.87272	5.47723	4.17939	4.97631	4.87067	5.25845	4.79229	4.77562	5.36434	4.6237	5.01678	5.03421	4.56433	4.72234	11.1241	11.4542	11.0837	11.8122	13.7832	14.2424	10.8268	12.1255	-0.0168172	0.999993	-0.116078	0.999996	-0.0402613	0.999814	0.139603	1	-0.0955075	0.999892	1.37605	0.00535187	-0.239844	0.915098	8.89549	1.7501e-198	9.26755	3.73229e-213	-0.188379	0.967345	0.107748	0.99052
ENSG00000017483	SLC38A5	protein_coding	chrX:48458537-48470256	6.41895	5.73691	6.46905	6.5816	4.9639	4.02142	5.09467	5.17068	7.07195	6.91153	7.41139	6.59392	5.95317	5.18719	6.67912	6.20094	4.44083	5.13381	3.9608	5.48134	3.61064	4.48905	4.26977	3.06572	-0.0843999	0.999993	-0.152621	0.999996	-0.0258365	0.999814	-0.399741	0.99946	-0.00913681	0.999892	0.147047	1	-0.708494	0.507056	-1.41465	0.0893587	-0.395293	0.780431	-0.83679	0.162012	-0.861673	0.0970497
ENSG00000017797	RALBP1	protein_coding	chr18:9475009-9538116	10.5169	10.4445	10.4495	10.5141	10.24	10.547	10.4641	10.5594	10.5414	10.4287	10.2596	10.4405	10.4329	10.526	10.3687	10.3761	10.5985	10.7957	10.5721	10.7614	10.9949	11.0429	10.631	10.6467	-0.000847948	0.999993	-0.0894969	0.999996	0.10701	0.999814	0.102787	0.99946	0.012991	0.999892	0.353111	0.175751	-0.0483566	0.968043	0.538097	0.0175026	0.618657	0.0123768	-0.0629214	0.988621	0.000589737	0.999455
ENSG00000018189	RUFY3	protein_coding	chr4:70704204-70807315	9.87044	9.94597	9.74713	9.88991	10.0707	10.1104	9.89091	10.0705	9.84851	9.93475	10.1171	9.95343	10.0712	10.3427	10.1989	10.2125	10.4746	10.3552	10.339	10.3892	10.3298	10.5228	10.2848	10.4682	0.057129	0.999993	0.0918466	0.999996	-0.117217	0.999814	0.0120038	0.99946	0.0265544	0.999892	0.038067	0.973004	-0.091226	0.928204	0.217442	0.55919	0.344526	0.215813	0.175659	0.897502	0.299865	0.608765
ENSG00000018236	CNTN1	protein_coding	chr12:40692442-41072418	5.21886	4.72942	4.73351	4.50925	3.17884	2.72563	3.85935	4.16547	3.89615	0	4.77837	4.0677	3.03056	1.78395	4.30148	4.25861	4.02379	5.636	3.60201	5.37289	5.26247	6.38819	3.2064	4.6628	0.0344663	0.999993	-0.146613	1	-0.0838056	1	-0.297811	1	0.024643	0.999892	1.06554	0.0537585	0.152465	1	3.15246	0.000167846	2.85763	0.000106942	-0.73476	1	-0.0484806	1
ENSG00000018280	SLC11A1	protein_coding	chr2:218382029-218396894	3.24131	2.88399	3.1835	4.14159	4.25743	3.70388	3.73175	3.62016	2.88951	3.88984	3.98259	3.68106	3.03056	3.9692	3.8868	3.57103	3.8161	3.55093	3.4964	3.52531	4.06192	4.45585	3.688	4.28038	-0.0257989	0.999993	0.0534169	0.999996	-0.0278065	1	-0.0325435	1	0.0115389	0.999892	0.125689	0.955081	0.237627	0.920533	0.65997	0.639139	0.265948	0.861949	0.259448	1	0.023278	1
ENSG00000018408	WWTR1	protein_coding	chr3:149517235-149736714	9.33023	9.69587	9.23037	9.7424	10.1887	10.5753	9.6867	9.70897	8.83666	9.11361	8.68439	8.8979	8.69122	9.48828	8.82087	9.33723	7.19009	7.285	6.91883	7.16332	7.83951	8.98805	6.80289	7.33743	0.00785416	0.999993	0.571606	0.0511103	0.123746	0.999814	0.0334991	0.99946	0.0692438	0.999892	1.17243	0.00153809	1.16212	0.00105221	-0.592927	0.352736	-1.8208	4.05035e-07	0.786261	0.00501125	0.138632	0.978618
ENSG00000018510	AGPS	protein_coding	chr2:177392644-177559299	10.7674	10.9293	10.8245	10.8516	10.9162	11.1092	10.8154	10.9062	10.6906	10.6581	10.913	10.8103	10.9456	11.0963	10.9247	11.0305	10.2897	10.4182	10.4651	10.3161	10.4779	10.5006	10.1863	10.4682	0.00895265	0.999993	0.13521	0.999996	-0.160307	0.999814	0.0459233	0.99946	-0.0303674	0.999892	0.137404	0.824908	0.019497	0.988367	-0.527746	0.0238168	-0.516174	0.0320616	0.161781	0.90509	0.332573	0.344586
ENSG00000018607	ZNF806	unprocessed_pseudogene	chr2:132309309-132318736	3.83681	0	2.67583	3.11846	3.91625	1.38081	2.22823	2.73296	3.89615	1.81287	4.72167	1.98428	1.48172	3.42958	0	3.1959	3.28147	3.42569	2.97398	2.33452	2.80356	1.60571	3.05588	0.796837	0.000417079	0.999993	0.0491195	1	-0.0371608	1	0.0269864	1	0.0314904	0.999892	-0.00331552	1	0.121385	1	-0.345851	0.880912	-0.657892	0.74057	0.0293735	1	-0.0660546	1
ENSG00000018610	CXorf56	protein_coding	chrX:119538149-119565408	7.16543	6.67007	7.18174	6.72823	7.26735	6.96022	6.81757	6.7591	7.02538	6.8811	6.93826	6.97916	7.43555	6.82539	6.96732	6.99987	7.43703	7.3381	7.42982	7.44357	7.19036	7.2882	7.31476	7.32422	-0.0088243	0.999993	0.194095	0.999996	-0.00221689	0.999814	0.121912	0.99946	-0.0250551	0.999892	-0.0779867	0.959673	-0.0206895	0.993216	0.0752206	0.925552	0.128107	0.848586	0.142927	0.975772	0.156355	0.981111
ENSG00000018625	ATP1A2	protein_coding	chr1:160115759-160143591	12.1803	12.0393	11.8876	11.9554	11.0558	10.6362	11.3849	11.0804	12.4496	12.5689	12.3383	12.5372	11.3521	11.5303	11.1084	11.5436	4.1174	4.96401	4.59349	4.56349	4.4552	4.3514	3.7869	3.59208	0.143629	0.999993	-0.312883	0.999996	0.0581758	0.999814	0.093059	0.99946	0.00194385	0.999892	0.352021	0.771186	-0.531573	0.105612	-7.00843	1.39357e-146	-6.41243	1.27106e-109	-1.14702	1.73499e-08	-0.998479	7.14839e-10
ENSG00000018699	TTC27	protein_coding	chr2:32628032-32821051	9.68385	9.53142	9.65368	9.60204	9.57416	9.44543	9.83573	9.46561	9.2271	9.40056	9.82906	9.75381	9.21317	9.35734	9.61512	9.72825	9.38914	9.30497	9.43072	9.46567	9.32761	9.27056	9.6093	9.5608	-0.0115735	0.999993	-0.120229	0.999996	-0.364714	0.365259	-0.328055	0.99946	-0.0676125	0.999892	-0.279529	0.462684	0.238187	0.695755	0.0147934	0.976735	-0.202045	0.568763	-0.0826401	0.978389	-0.0196524	0.996393
ENSG00000018869	ZNF582	protein_coding	chr19:56375846-56393545	6.51736	6.3012	5.22431	5.99452	6.43617	6.54285	6.81757	6.88853	5.70823	5.96759	5.75184	6.06677	7.01331	7.3094	6.12852	6.75533	6.64716	5.96342	6.64999	6.12401	6.62861	7.01945	6.89445	6.74375	0.13334	0.999993	-0.198193	0.999996	-0.0209554	0.999814	0.421466	0.99946	-0.0190108	0.999892	0.00784831	0.996693	-0.56877	0.400377	-0.317858	0.613488	0.350138	0.573583	0.0618265	0.99425	0.909417	0.050821
ENSG00000019102	VSIG2	protein_coding	chr11:124747472-124752238	1.77237	0	0	3.49136	3.33095	2.07323	3.06543	3.15501	1.64926	1.81287	0	0.989537	2.67321	2.82968	2.56704	1.89576	2.68978	1.97222	1.83648	2.08238	4.50356	4.07354	4.12605	3.06572	-0.0158799	0.999993	-0.0279737	1	0.0173542	1	0.054262	1	0.0114007	0.999892	0.284416	1	0.0327479	1	1.43557	0.217239	1.36472	0.246073	0.188438	1	0.124262	1
ENSG00000019144	PHLDB1	protein_coding	chr11:118606440-118658038	8.73961	9.06211	8.9762	8.83185	9.13413	9.51508	8.85846	9.09438	9.09804	9.18699	8.76025	9.13638	9.20004	9.85856	8.93561	9.1169	8.99808	8.75408	9.04241	8.62818	8.99276	8.66574	8.82842	8.86489	0.00235808	0.999993	0.277957	0.999996	0.123798	0.999814	0.416041	0.99946	0.00899592	0.999892	-0.0188	0.989369	-0.181449	0.877838	-0.714814	0.0670357	-0.489717	0.14619	0.384365	0.523345	0.366714	0.63808
ENSG00000019169	MARCO	protein_coding	chr2:118942166-118994660	0	0	0	0	0	0	0	0	0	0	0	0	0	0	0	0	0	0	0	0	0	0	0	0	0	1	0	1	0	1	0	1	0	1	0	1	0	1	0	1	0	1	0	1	0	1
ENSG00000019186	CYP24A1	protein_coding	chr20:54153449-54173973	0	0	0	0	0	0	0	1.70455	0	1.81287	0	0	0	0	0	0.93135	2.68978	0.981537	0	0	0	0	0	0	0	1	-0.0206164	1	0.00995854	1	-0.0230799	1	0.0242643	0.999892	0	1	0	1	0	1	0	1	0	1	-0.0432566	1
ENSG00000019485	PRDM11	protein_coding	chr11:45095806-45235124	7.65492	8.04403	8.0795	8.30409	7.99867	8.20241	7.95381	8.38475	8.8299	8.69944	8.29015	8.85862	8.84537	9.05994	9.01193	8.97067	8.12443	7.97421	8.34045	7.58397	8.2292	8.20583	7.93764	8.25851	-0.139162	0.999993	-0.0548451	0.999996	0.100027	0.999814	-0.0244615	0.99946	0.0098257	0.999892	0.0901786	0.939558	-0.770351	0.0222242	-0.729519	0.0125928	0.117856	0.82528	0.210316	0.921098	0.172146	0.955947
ENSG00000019505	SYT13	protein_coding	chr11:45240301-45286319	6.89955	6.85641	7.09908	6.50229	5.96406	6.12883	5.87629	6.72869	8.01389	7.63156	7.71719	8.19824	7.71946	7.0145	7.72676	7.49664	2.91506	4.42398	3.87912	3.71495	4.29958	3.83617	2.47832	3.29975	0.0128769	0.999993	-0.139156	0.999996	-0.0741452	0.999814	-0.128148	0.99946	0.00370408	0.999892	0.458255	1	-1.13285	0.0224267	-3.26468	3.90708e-11	-1.91264	0.00181182	-0.588628	0.409974	-0.312403	0.879651
ENSG00000019549	SNAI2	protein_coding	chr8:48917690-48921740	6.1264	8.29916	5.7429	7.38801	9.34763	10.0647	8.27886	9.09438	7.88289	8.01471	7.01105	7.84327	7.96177	10.6198	5.5025	9.13563	7.66341	6.54819	6.39474	6.67377	6.72353	7.93777	6.12075	6.34633	0.0296956	0.999993	0.67936	0.0597939	0.216573	0.999814	0.110644	0.99946	0.159036	0.999892	0.94443	0.0395631	-0.0192488	0.995271	-1.8145	0.168782	-2.22713	2.05186e-08	0.570163	0.437148	0.386261	0.720544
ENSG00000019582	CD74	protein_coding	chr5:150401637-150412929	6.45912	6.36961	5.2754	5.90485	5.7912	5.97176	6.56023	6.42161	6.95259	7.59452	7.57238	7.18859	6.11118	5.67512	6.77308	6.69345	5.25076	5.13381	5.20942	4.95067	4.29958	5.86336	3.4672	5.18546	0.143069	0.999993	-0.288282	0.999996	-0.039762	0.999814	-0.46651	0.99946	0.0157579	0.999892	0.371791	0.748944	-0.00289668	0.999219	-0.575141	0.595685	-0.55184	0.564311	-0.351366	0.859033	-0.922397	0.0499324
ENSG00000019991	HGF	protein_coding	chr7:81699006-81770438	3.24131	2.27176	1.88559	2.88827	1.59165	1.76817	2.56416	1.09061	3.54642	2.25402	1.63944	3.44035	0.923271	1.78395	3.8868	2.68759	5.76636	5.74488	5.06913	5.53265	6.81259	4.2388	4.1997	1.68341	0.00849535	0.999993	-0.0157212	1	0.0104545	1	-0.198136	1	0.0834088	0.999892	0.424014	0.519001	0.0668986	1	4.12666	4.26636e-05	4.02664	8.10098e-06	-0.1669	1	-0.188915	1
ENSG00000019995	ZRANB1	protein_coding	chr10:124942123-124988189	9.93061	9.54628	9.79168	9.64421	9.53357	9.52454	9.72699	9.55932	10.0466	9.94029	10.0481	10.0478	10.0879	9.86991	9.98552	10.0205	10.2884	10.3027	10.2217	10.3032	10.4239	10.1833	10.0222	10.2224	0.0187885	0.999993	-0.0942804	0.999996	-0.0444771	0.999814	-0.0106067	0.99946	0.0143369	0.999892	0.162399	0.775575	-0.410211	0.270934	0.324093	0.309576	0.780492	0.00107314	-0.192191	0.898411	-0.00353765	0.999183
ENSG00000020129	NCDN	protein_coding	chr1:35557473-35567274	8.41138	8.29916	8.31137	8.40566	8.34538	8.34446	8.36739	8.45145	8.80599	9.01543	8.88492	8.75712	8.72828	8.77616	8.73341	8.76647	7.35292	7.7179	7.83917	7.70634	7.89041	7.81223	7.45671	8.18366	-0.0015517	0.999993	-0.047584	0.999996	0.0605226	0.999814	0.00758652	0.99946	-0.0987811	0.999892	-0.0218959	0.990217	-0.359985	0.48807	-0.89115	0.00157611	-0.481477	0.163003	-0.00241134	0.999751	-0.135699	0.972428
ENSG00000020181	ADGRA2	protein_coding	chr8:37784191-37844896	6.55492	6.39171	6.55426	6.72823	6.54908	7.03271	6.09948	6.42161	7.12812	6.64788	6.87467	6.33681	6.85475	6.39378	6.82415	5.92756	6.51579	6.0078	6.20663	5.92715	6.69258	6.15985	6.02269	6.13556	-0.0414702	0.999993	0.277822	0.999996	0.100696	0.999814	0.108624	0.99946	0.0487286	0.999892	0.279213	0.791579	0.163562	0.92755	-0.192566	0.821667	-0.354497	0.600657	0.251443	0.922615	-0.176197	0.976251
ENSG00000020219	CCT8L1P	processed_pseudogene	chr7:152445477-152447150	0	0	2.33415	0	1.00502	0	1.78954	0	0	2.86464	3.395	0	0.923271	1.15175	0.989274	0	1.0638	0.981537	0.89307	1.3882	1.31927	1.60571	0	0	-0.0088236	0.999993	-0.0127075	1	-0.01008	1	0.0175875	1	-0.00224642	0.999892	0.13857	1	-0.0629502	1	0.343252	1	0.622536	1	0.0384437	1	-0.0632803	1
ENSG00000020256	ZFP64	protein_coding	chr20:52051663-52204308	9.71322	9.678	9.44081	9.6986	9.70698	9.50078	9.53728	9.61025	9.38528	9.38437	9.035	9.35624	9.19122	9.09582	8.97851	9.38499	9.29712	9.25752	9.20838	9.3684	9.30903	9.7435	9.03619	9.58039	0.0736803	0.999993	0.0277286	0.999996	0.12834	0.999814	-0.0360934	0.99946	-0.0139911	0.999892	0.182108	0.809	0.463067	0.196992	0.397512	0.277751	-0.0536217	0.920606	-0.0741478	0.984717	-0.210364	0.884179
ENSG00000020426	MNAT1	protein_coding	chr14:60734742-60969953	8.57112	8.77741	8.79987	8.88753	9.26975	9.02665	8.88119	8.83723	8.36189	8.70814	8.8752	9.09538	8.82555	8.97842	8.7533	8.87078	8.97013	9.26896	9.27576	9.08016	9.50139	9.56819	9.21555	9.14029	-0.088307	0.999993	0.232406	0.999996	-0.295211	0.999814	0.0808934	0.99946	-0.0346599	0.999892	0.325627	0.348203	0.259129	0.691809	0.62976	0.0182534	0.388557	0.196052	0.426921	0.38043	0.317738	0.730887
ENSG00000020577	SAMD4A	protein_coding	chr14:54567097-54793315	7.30423	8.63645	7.23433	8.61807	9.94959	9.89156	8.94731	9.21994	7.88289	7.89033	7.90716	8.06122	7.13791	10.003	7.22654	8.42951	4.28816	4.35694	4.37252	3.80118	4.18564	5.86336	4.46162	4.7042	0.00220318	0.999993	0.677341	0.00618026	-0.0591086	0.999814	0.149559	0.99946	0.0189955	0.999892	0.376879	0.740972	0.290747	0.890901	-2.81774	0.0245633	-4.19232	1.27551e-08	0.916306	0.0982086	0.253174	0.916107
ENSG00000020633	RUNX3	protein_coding	chr1:24899511-24965121	0	0	0	0	1.59165	0	1.15609	0	1.64926	1.17422	1.04105	0.989537	0	0	1.57064	2.21046	5.93011	7.77036	6.17275	7.57176	6.28565	6.20051	6.10166	6.63022	0	1	0.00652137	1	0.00714626	1	-0.0731952	1	0.0127439	0.999892	-0.126366	0.939558	0.102524	1	6.00678	1.75815e-09	5.23042	4.60558e-10	0.0459865	1	-0.0599091	1
ENSG00000020922	MRE11	protein_coding	chr11:94415578-94493908	10.4636	10.2081	10.3695	10.4295	10.0612	10.0957	10.3465	9.99266	10.1051	10.047	10.1881	10.0797	10.1944	10.2225	10.1333	10.1309	10.5688	10.4192	10.5492	10.4572	10.7152	10.6234	10.4429	10.3607	-0.0394038	0.999993	-0.0819488	0.999996	-0.0490227	0.999814	0.0745472	0.99946	-0.012428	0.999892	0.244315	0.493511	-0.100088	0.911027	0.460737	0.0541018	0.594683	0.00972907	-0.2332	0.793371	0.129051	0.961398
ENSG00000021300	PLEKHB1	protein_coding	chr11:73646178-73662819	5.12209	6.85641	6.0667	6.30609	6.50177	7.10174	6.31516	6.19568	6.48662	5.67999	5.75184	6.6657	6.53035	6.76184	5.43839	5.83889	4.02379	5.35605	5.36754	5.7214	6.04549	6.11802	4.57666	5.32468	0.00651822	0.999993	0.294896	0.999996	-0.0357103	0.999814	0.553649	0.845198	-0.0945078	0.999892	0.759662	0.195101	0.18299	0.915953	-0.552772	0.342566	-0.731538	0.176762	0.367209	0.858113	0.319604	0.907639
ENSG00000021355	SERPINB1	protein_coding	chr6:2832332-2842006	7.56574	7.59792	7.57743	6.84534	7.49378	6.76125	7.22546	6.78888	6.70917	5.81493	5.69406	6.56418	6.75051	6.45533	6.67912	6.75533	6.69349	7.15292	6.17275	6.56707	6.1555	7.01945	7.23818	7.44512	0.103892	0.999993	0.0809848	0.999996	0.0368523	0.999814	-0.0610478	0.99946	0.161305	0.999892	-0.573462	0.282303	0.490426	0.585691	0.0457997	0.965118	-0.488644	0.451173	-0.316641	0.85528	0.1763	0.978618
ENSG00000021461	CYP3A43	protein_coding	chr7:99828013-99866102	2.20921	0	3.1835	2.88827	2.00752	2.32491	1.15609	2.95937	2.07214	2.25402	2.87703	2.30515	1.48172	1.15175	3.68058	3.04553	1.66942	1.56029	0	2.33452	2.24443	2.83398	1.50029	2.22849	-0.0265504	0.999993	-0.00908201	1	-0.0158758	1	-0.214361	1	0.000233845	0.999892	0.150216	1	0.214224	1	1.03324	0.587284	0.33848	0.880262	0.0682043	1	-0.0761111	1
ENSG00000021488	SLC7A9	protein_coding	chr19:32830509-32869766	1.77237	0	1.88559	0	0	0.849657	3.73175	2.46429	1.64926	1.81287	2.87703	0	2.19712	3.58455	0.989274	0.93135	1.66942	3.28852	2.40207	1.3882	1.69737	2.02332	0.936963	3.97689	-0.000606602	0.999993	-0.14521	1	-0.00686579	1	0.171497	1	0.0199248	0.999892	-0.294514	1	-0.592894	1	-0.992529	0.579904	1.01365	1	-0.0320688	1	0.166096	1
ENSG00000021574	SPAST	protein_coding	chr2:32063611-32157637	9.86857	10.1298	10.1629	10.0553	10.1547	10.1938	9.90206	10.153	10.2052	10.3968	10.3721	10.3713	10.5332	10.5308	10.2453	10.6109	10.3415	10.3368	10.3371	10.391	10.3825	10.4473	10.2065	10.5155	-0.0673915	0.999993	0.119959	0.999996	-0.0579428	0.999814	0.0860664	0.99946	-0.0234968	0.999892	0.0340878	0.976996	-0.319817	0.395831	-0.113505	0.752349	0.246941	0.401744	0.16268	0.914532	0.219281	0.791713
ENSG00000021645	NRXN3	protein_coding	chr14:78170373-79868290	9.64302	9.80899	9.61702	9.52889	9.94223	9.66657	9.6759	9.64323	5.79407	5.60747	7.35658	7.03444	5.86716	5.74252	7.17829	6.82623	4.57888	4.13485	5.20942	4.46126	3.99585	4.96074	3.7869	3.40392	0.0972282	0.999993	0.124662	0.999996	-0.530041	0.0285581	-0.710631	0.283724	-0.0592865	0.999892	0.464163	0.63172	3.73266	1.91002e-46	-1.18008	0.128842	-5.15842	1.09358e-57	0.0805825	0.980468	0.0621053	0.991836
ENSG00000021762	OSBPL5	protein_coding	chr11:3087116-3166739	5.69318	5.98965	6.00749	6.60077	6.25782	6.27047	5.78281	6.28198	6.37962	5.22668	5.2487	5.53404	5.36941	5.70921	5.30094	5.92756	6.94402	6.94041	6.18979	6.97211	6.77369	6.3344	6.6796	7.0062	-0.0900871	0.999993	0.097019	0.999996	0.109287	0.999814	-0.0427741	0.99946	0.0851622	0.999892	-0.244276	0.813856	0.605538	0.49759	0.999153	0.0856835	0.303512	0.666719	0.27942	0.914273	-0.186463	0.977869
ENSG00000021776	AQR	protein_coding	chr15:34851782-34969839	11.832	11.7248	11.7167	11.685	11.5341	11.5116	11.6659	11.6571	11.8322	11.7987	11.7324	11.9455	11.8619	11.8106	11.9081	11.9401	12.202	11.8769	12.1429	11.8008	11.8804	11.8494	12.0344	12.0995	0.0593906	0.999993	-0.120616	0.999996	-0.025439	0.999814	-0.0739986	0.99946	0.0311342	0.999892	-0.204259	0.562233	-0.279364	0.444219	0.030619	0.937816	0.347766	0.143472	-0.232793	0.693046	0.0267416	0.991836
ENSG00000021826	CPS1	protein_coding	chr2:210477682-210679107	7.90808	8.36765	7.60764	8.18216	10.0855	9.34758	9.80633	9.40681	7.67989	8.38924	8.90097	9.16886	8.92735	9.56009	9.64027	9.83526	7.59996	8.64241	7.73274	8.05238	8.26821	8.88269	8.99282	8.80194	0.0877159	0.999993	0.103505	0.999996	-0.559949	0.0205157	-0.356594	0.99946	0.0952475	0.999892	-0.271702	0.647103	0.456682	0.506777	-0.651841	0.151912	-1.12176	0.0013219	1.35864	1.85121e-06	0.962104	0.00616483
ENSG00000021852	C8B	protein_coding	chr1:56929210-56966140	1.14279	0	0	0	0	0	0	0	0	0	0	0	0	0	2.30473	0	0	0	0	0	0	0	0	0	0.00551749	0.999993	0	1	0	1	-0.0350417	1	0	1	0	1	0	1	0	1	0	1	-0.0436206	1	0	1
ENSG00000022267	FHL1	protein_coding	chrX:136146702-136211359	10.0306	10.0382	9.97477	10.0077	10.265	10.6282	9.5253	9.89334	9.24499	9.51896	9.05235	9.59005	8.53612	8.92502	8.41316	8.53911	5.12115	5.51822	4.64383	4.61201	5.1756	5.21999	5.91748	5.52276	0.0288611	0.999993	0.591603	0.0499483	0.0261439	0.999814	0.214678	0.99946	0.104643	0.999892	-0.385737	0.694212	1.63151	6.84359e-10	-3.50364	4.93832e-26	-5.21512	1.19341e-83	0.395578	0.347844	-0.554904	0.161491
ENSG00000022277	RTFDC1	protein_coding	chr20:56468585-56519449	9.29182	9.25227	9.38956	9.20807	9.2721	9.43376	9.37325	9.30227	9.0021	8.89111	9.01154	9.14394	9.29162	9.20439	8.76642	8.99139	8.84229	9.0236	8.90471	8.98895	9.2032	9.06575	9.11682	9.09627	-0.0172701	0.999993	0.016558	0.999996	-0.0948855	0.999814	0.313972	0.99946	-0.0121884	0.999892	0.0171233	0.989434	0.126146	0.896862	-0.110469	0.798354	-0.211563	0.568763	0.0840303	0.978961	0.275924	0.751294
ENSG00000022355	GABRA1	protein_coding	chr5:161847063-161899981	0	0	3.38303	1.8325	0	0	0	0	1.64926	3.09427	4.24651	3.30304	1.48172	3.05849	0.989274	0.93135	0	0	0	0.855003	0	0	0	0	-0.0299998	0.999993	0	1	-0.0711508	1	0.103352	1	-0.00602267	0.999892	0	1	-0.414437	1	-2.07298	1	0	1	0	1	-0.0083411	1
ENSG00000022556	NLRP2	protein_coding	chr19:54953130-55001142	8.91233	8.77321	9.04038	8.97459	8.91689	9.32971	9.31878	9.28408	9.38758	9.39518	9.23817	9.26212	9.17565	9.29697	9.09485	9.46123	8.94481	8.34233	9.01399	8.46276	9.48943	9.62716	9.6076	9.60245	-0.0910599	0.999993	-0.123309	0.999996	0.103956	0.999814	-0.0376525	0.99946	-0.0408196	0.999892	-0.0520961	0.962012	-0.0657609	0.96149	0.323322	0.30939	0.423071	0.199184	0.268394	0.816999	-0.133084	0.968009
ENSG00000022567	SLC45A4	protein_coding	chr8:141207166-141308305	6.4788	6.87222	6.0374	6.54249	6.17981	6.97869	7.00862	6.6002	8.22436	8.60482	7.84878	8.23173	8.42387	8.71875	8.25931	8.67017	8.43286	7.44686	8.3135	7.50267	7.22682	6.71019	8.68833	8.1353	0.0844348	0.999993	-0.0876129	0.999996	0.213041	0.999814	0.0808872	0.99946	0.0118904	0.999892	-1.26724	5.37749e-05	-1.67705	7.35193e-06	-1.56526	7.99955e-06	0.345338	0.622777	-0.0266711	0.999045	0.13471	0.977917
ENSG00000022840	RNF10	protein_coding	chr12:120533480-120577594	9.60771	9.35426	9.50107	9.60442	9.33868	9.43209	9.57495	9.52212	9.29737	9.51153	9.27065	9.32554	9.61556	9.34655	9.71996	9.57883	9.31452	9.31604	9.45911	9.46071	9.6908	9.5338	9.33884	9.53809	-0.0408365	0.999993	-0.131262	0.999996	0.0785486	0.999814	-0.132236	0.99946	-0.0945981	0.999892	0.151663	0.815468	-0.0726256	0.953394	0.127006	0.773007	0.232768	0.495388	-0.0819386	0.98164	0.0791304	0.988452
ENSG00000022976	ZNF839	protein_coding	chr14:102317377-102342702	7.01185	7.10405	7.141	7.27325	7.37629	6.79291	7.37175	7.01991	7.54609	7.28146	7.33783	6.92168	7.63089	7.25274	7.21702	7.13635	7.85904	7.8022	7.45118	7.45691	7.53087	7.81223	7.94836	7.55101	-0.0479835	0.999993	-0.0553224	0.999996	0.124397	0.999814	0.200056	0.99946	0.164838	0.999892	-0.0820432	0.955343	-0.282758	0.814323	0.222571	0.70836	0.570441	0.213825	0.0438516	0.994952	0.0326643	0.995889
ENSG00000023041	ZDHHC6	protein_coding	chr10:112424428-112446917	9.63865	9.97371	9.93362	9.74455	10.1225	10.1799	9.92595	9.85338	10.3217	10.1057	10.2127	9.95343	10.0123	10.307	9.63134	10.2158	9.9208	9.67884	9.9799	9.64978	9.76086	9.9476	9.83552	9.98169	-0.0155689	0.999993	0.2229	0.999996	0.0979838	0.999814	0.175826	0.99946	-0.017463	0.999892	-0.0596165	0.953934	0.0111671	0.993858	-0.303889	0.377646	-0.283876	0.34765	0.312766	0.594831	-0.0407966	0.991563
ENSG00000023171	GRAMD1B	protein_coding	chr11:123358428-123627774	9.02032	8.64107	8.6139	8.77394	8.91689	9.0377	8.80795	9.1151	10.0364	10.0538	9.99676	10.0505	10.0962	9.88117	10.1708	9.9548	8.04922	7.1919	7.54024	7.4301	8.5328	9.44987	7.34754	6.75364	0.0744163	0.999993	0.00884657	0.999996	0.0149599	0.999814	-0.057258	0.99946	0.0601512	0.999892	1.68039	5.20555e-08	-0.939974	0.000283288	-0.905447	0.0275192	0.0931415	0.88744	0.128125	0.965155	-0.0407077	0.991563
ENSG00000023191	RNH1	protein_coding	chr11:494512-507300	6.17545	6.47687	6.46905	6.89276	6.15963	7.09329	6.6155	6.74397	6.28396	6.18254	6.55581	6.42218	6.86588	6.79397	6.47056	6.5472	7.66341	7.98535	7.75581	7.97566	7.91743	7.69619	7.60639	7.97544	-0.0843041	0.999993	0.014674	0.999996	-0.0868081	0.999814	0.210807	0.99946	-0.0199948	0.999892	-0.00378821	0.997742	-0.0795601	0.971689	0.968283	0.00886728	1.08383	0.0151038	0.25786	0.927812	0.414711	0.755596
ENSG00000023228	NDUFS1	protein_coding	chr2:206114817-206159603	11.4966	11.3631	11.5083	11.4417	11.4136	11.4305	11.4287	11.4261	11.41	11.4123	11.3995	11.5978	11.5182	11.5657	11.4922	11.5113	11.4906	11.5379	11.4269	11.539	11.8901	11.9937	11.5532	11.7237	-0.0327105	0.999993	-0.00284526	0.999996	-0.0799014	0.999814	0.0433442	0.99946	0.0136279	0.999892	0.279027	0.34367	-0.0912864	0.9111	0.400814	0.0837393	0.525375	0.0165134	-0.000426621	0.999751	0.13091	0.936861
ENSG00000023287	RB1CC1	protein_coding	chr8:52622456-52745843	11.455	11.2715	11.4793	11.221	11.154	10.9948	11.3736	11.2764	11.7473	11.6975	11.8851	11.7301	11.7752	11.7412	11.9129	11.7579	11.821	11.9127	11.871	11.8151	12.0589	11.945	11.8267	11.9835	0.00736904	0.999993	-0.215758	0.999996	-0.0776818	0.999814	-0.0655976	0.99946	0.00903898	0.999892	0.0819556	0.910585	-0.635286	0.00567379	0.245394	0.354321	0.928704	5.15886e-06	-0.26254	0.632755	0.0406769	0.990921
ENSG00000023318	ERP44	protein_coding	chr9:99979179-100099040	9.48417	9.81922	9.7584	9.56836	9.9758	9.90248	10.0296	9.93056	9.43734	9.09715	9.59852	9.41574	9.52192	9.80833	9.78424	9.58225	9.87797	9.89656	9.86791	9.90596	10.178	10.1105	9.84416	9.69262	-0.00266496	0.999993	-0.0334762	0.999996	-0.166384	0.999814	-0.00738064	0.99946	-0.00665236	0.999892	0.343544	0.26958	0.280266	0.603442	0.471164	0.101346	0.211481	0.505795	0.258967	0.768145	0.353251	0.576749
ENSG00000023330	ALAS1	protein_coding	chr3:52198086-52214327	8.84948	8.77741	8.9839	8.89919	8.62102	8.61622	8.9183	8.45145	9.01109	9.18699	8.80529	8.87991	8.91668	8.78018	8.90629	9.00164	8.0902	7.87588	8.10026	7.99865	8.51227	8.56036	8.31438	8.15409	-0.071017	0.999993	-0.06112	0.999996	0.180195	0.999814	-0.0813884	0.99946	-0.035646	0.999892	0.266248	0.614455	-0.195634	0.812493	-0.308905	0.382336	-0.0734001	0.884289	-0.165621	0.935982	-0.215369	0.899294
ENSG00000023445	BIRC3	protein_coding	chr11:102317450-102339403	3.9539	4.65828	4.10183	3.64696	4.86766	3.87137	4.60538	4.56027	2.39875	3.46645	2.65274	2.56748	4.60328	1.15175	3.78737	4.25861	3.92368	0	3.4964	2.90113	3.31794	2.02332	0.936963	2.78624	0.0275209	0.999993	-0.0310121	0.999996	0.0181505	1	-0.0399404	1	-0.0064484	0.999892	0.15048	1	0.289179	0.891455	-0.729951	0.707784	-1.50815	0.183528	0.0388981	0.997067	0.114458	1
ENSG00000023516	AKAP11	protein_coding	chr13:42272153-42323267	11.1567	11.4024	11.1974	11.2727	11.6521	11.5722	11.5654	11.3394	11.693	11.6178	11.7378	11.5997	11.563	11.9005	11.4783	11.4832	11.3325	11.4986	11.4143	11.5153	11.3747	11.5052	11.313	11.5963	0.0351431	0.999993	0.136687	0.999996	-0.0148173	0.999814	0.235337	0.99946	-0.0384771	0.999892	-0.0284473	0.97941	-0.0984723	0.917956	-0.295345	0.360408	-0.161709	0.609726	0.312084	0.470812	0.0860915	0.981466
ENSG00000023572	GLRX2	protein_coding	chr1:193096468-193106114	6.37762	6.85641	5.91386	6.77959	7.07604	6.76125	6.17502	6.21774	5.92667	5.96759	6.03389	6.18874	5.40036	6.03908	5.02352	6.32038	6.82418	6.66364	6.56112	6.36955	6.22925	6.80552	6.10166	6.18025	0.0466804	0.999993	0.386464	0.999996	-0.0490204	0.999814	-0.0218523	0.99946	0.0842335	0.999892	0.315113	0.737251	0.998598	0.0765143	0.778359	0.25087	-0.357564	0.576667	0.216911	0.948257	-0.107893	0.99052
ENSG00000023608	SNAPC1	protein_coding	chr14:61762357-61796428	7.38986	7.29203	7.44981	7.06824	7.80439	7.2073	7.75483	6.78888	7.46989	7.30458	7.57238	7.22706	7.2944	7.65379	7.001	7.06972	9.14703	9.17722	8.99957	9.14343	9.2032	8.94832	9.16128	8.9662	0.023666	0.999993	0.101839	0.999996	-0.0104407	0.999814	0.314295	0.99946	0.0457894	0.999892	0.00246843	0.998383	0.0658944	0.972232	1.58191	1.46542e-07	1.53757	5.69302e-07	0.155906	0.967345	0.0766762	0.990921
ENSG00000023697	DERA	protein_coding	chr12:15911172-16037282	8.69405	9.15871	8.95677	8.96722	9.99015	9.72517	9.31878	9.08841	7.77443	8.69944	8.56858	8.87386	9.52015	9.6218	8.80506	9.0444	10.3986	10.2132	10.3485	10.2705	10.7865	10.7855	10.4968	10.6827	-0.00867332	0.999993	0.52971	0.124113	-0.223518	0.999814	0.549995	0.20146	-0.00794183	0.999892	0.174219	0.707076	0.301357	0.550468	1.2091	4.96685e-09	0.924902	3.7488e-05	0.818978	0.00438753	1.03616	0.00116395
ENSG00000023734	STRAP	protein_coding	chr12:15882391-15903478	11.46	11.463	11.5036	11.4496	11.4556	11.6437	11.4786	11.5245	11.1708	11.3794	11.4652	11.2713	11.3109	11.424	11.1652	11.2229	11.1458	11.1989	11.1817	11.2292	11.2954	11.2658	11.2104	11.2678	-0.0114879	0.999993	0.0468931	0.999996	-0.0804632	0.999814	0.164379	0.99946	-0.0296858	0.999892	0.0294065	0.977869	0.203252	0.715965	-0.0851883	0.816837	-0.263496	0.345263	0.09416	0.967345	0.0914858	0.977848
ENSG00000023839	ABCC2	protein_coding	chr10:99782732-99852192	4.25709	4.98336	2.33415	4.58819	3.91625	5.04801	4.74411	5.17068	4.73556	4.4831	3.88268	4.93388	4.09891	4.07758	5.10837	4.77108	6.58297	6.13328	6.74528	6.00188	6.67157	5.78533	6.34829	6.19484	0.0439316	0.999993	-0.0915175	0.999996	0.0138489	0.999814	-0.26777	1	-0.0141021	0.999892	0.0039609	0.998383	0.313505	0.880866	2.11532	0.00145737	1.61781	0.0169773	-0.0220065	0.999045	-0.181428	0.975074
ENSG00000023892	DEF6	protein_coding	chr6:35297852-35321771	3.41475	3.48684	2.67583	1.8325	3.17884	3.40937	1.78954	1.09061	3.78873	4.00724	3.88268	5.43891	4.89167	3.42958	5.02352	4.03738	4.97875	2.96753	3.9608	4.2929	4.18564	4.11667	4.46162	4.10604	0.0321857	0.999993	0.132323	1	-0.101171	0.999814	-0.0608405	1	0.0103386	0.999892	-0.0800261	0.975335	-0.513772	0.734142	-0.180866	0.915702	0.792634	0.542841	-0.0364399	1	0.129256	1
ENSG00000023902	PLEKHO1	protein_coding	chr1:150149183-150164720	9.24663	9.07583	8.96458	9.13765	7.87417	8.79619	7.85775	8.54168	8.80254	9.12988	8.98769	8.85862	8.1511	8.3649	8.16342	8.6605	8.82505	8.89069	9.07258	8.76051	7.75215	7.35275	8.60268	8.6084	0.0622638	0.999993	0.106912	0.999996	0.0313947	0.999814	-0.124877	0.99946	-0.0412001	0.999892	-0.951064	0.000939421	0.156541	0.920599	-0.68647	0.0738192	-0.824665	0.0605579	-0.610939	0.199899	-0.606749	0.116786
ENSG00000023909	GCLM	protein_coding	chr1:93885205-93909456	9.04032	9.34296	9.32737	9.28117	9.3454	9.48795	9.20025	9.28147	9.48758	9.19938	8.90097	9.0207	9.37189	9.58096	9.26159	9.37911	8.76122	8.75734	8.83331	8.78717	8.83636	9.05054	8.60607	8.79238	-0.059898	0.999993	0.146017	0.999996	0.274398	0.999814	0.140642	0.99946	-0.0349398	0.999892	0.217994	0.701129	-0.0321072	0.981833	-0.523968	0.0851438	-0.45899	0.124205	0.204208	0.894992	0.119864	0.975119
ENSG00000024048	UBR2	protein_coding	chr6:42564062-42693504	9.91805	10.0813	9.90754	10.2681	10.1406	10.1394	10.0813	10.0054	10.2913	10.0589	10.2867	10.4537	10.3171	10.2902	10.3879	10.3331	10.8764	11.087	10.8585	10.9619	10.7938	10.8886	10.9011	11.0322	-0.0603795	0.999993	0.0833864	0.999996	-0.153883	0.999814	-0.0447396	0.99946	0.0412269	0.999892	-0.130096	0.820666	-0.133203	0.858911	0.537523	0.0184305	0.70533	0.00138077	0.134612	0.947268	0.119993	0.968709
ENSG00000024422	EHD2	protein_coding	chr19:47713343-47743134	7.28201	7.23205	6.71093	7.0544	6.51771	6.82388	7.21357	6.77407	6.30361	6.99918	5.96227	6.14922	6.35186	6.37266	6.37104	6.10914	5.54838	5.69147	5.14098	5.34445	6.68211	6.83809	5.93915	5.71727	0.110928	0.999993	-0.179823	0.999996	0.197678	0.999814	0.071731	0.99946	0.0702234	0.999892	0.740886	0.128023	0.295803	0.818085	0.397341	0.513132	0.0875577	0.913364	-0.433801	0.65255	-0.208382	0.97055
ENSG00000024526	DEPDC1	protein_coding	chr1:68474152-68497221	10.6925	10.8407	10.5372	10.5429	10.6762	10.7433	10.8723	10.8438	10.3726	10.5401	10.9027	10.6716	10.9541	10.9318	11.0706	10.9388	9.73761	9.30052	9.54934	9.40672	10.3841	9.98445	9.78258	9.58178	0.160934	0.999993	-0.126033	0.999996	-0.27217	0.953827	-0.0506849	0.99946	0.0230199	0.999892	0.466786	0.125313	-0.199818	0.706123	-0.737063	0.00550101	-0.501754	0.0684372	-0.0460414	0.992516	0.460202	0.0737654
ENSG00000024862	CCDC28A	protein_coding	chr6:138773509-138793319	6.72931	6.99278	6.98093	7.02633	7.50182	6.86417	7.165	7.16324	7.67989	6.98494	6.93826	6.93336	7.00327	7.33146	7.19778	7.18212	7.08972	7.24848	7.41541	6.12401	6.88739	7.1076	6.55885	7.02265	-0.039761	0.999993	0.0292827	0.999996	0.182959	0.999814	-0.00654564	0.99946	0.0571582	0.999892	0.152796	0.908349	0.0555635	0.979469	-0.16533	0.810763	-0.197249	0.776934	0.264845	0.908743	-0.141724	0.984026
ENSG00000025039	RRAGD	protein_coding	chr6:89364636-89412270	8.69405	8.20245	8.10797	7.94783	9.35652	8.82709	8.85846	8.29939	9.07536	9.20246	9.00264	9.21982	9.63195	9.48336	9.31166	9.0194	4.28816	4.54937	3.70041	4.51328	5.83485	6.14951	4.78242	3.97689	0.191241	0.999993	0.362611	0.999996	0.0155011	0.999814	0.330895	0.99946	0.0244297	0.999892	1.05007	0.0458254	-0.394038	0.473819	-3.51965	2.84191e-38	-3.06152	3.75504e-23	0.555669	0.228516	0.386567	0.389409
ENSG00000025156	HSF2	protein_coding	chr6:122399546-122433119	9.47196	9.32297	9.4352	9.31347	9.74133	9.59506	9.40758	8.9699	8.76406	9.25978	8.71012	9.39266	9.6879	9.57635	9.34044	9.1003	9.04649	9.06357	9.38706	8.91353	9.54825	9.31521	8.97458	8.93176	0.0145009	0.999993	0.367571	0.999996	-0.0368475	0.999814	0.353589	0.99946	-0.0632645	0.999892	0.440405	0.156427	0.0578961	0.960585	-0.194253	0.612098	-0.224308	0.525589	0.253034	0.775075	0.535143	0.169499
ENSG00000025293	PHF20	protein_coding	chr20:35771974-35950381	11.2873	11.2422	11.2511	11.263	11.1483	11.0892	11.2968	11.1926	11.0261	11.1206	11.088	11.0757	11.0085	11.1265	11.1308	11.1073	10.7257	10.5365	10.8111	10.5605	10.4239	10.3613	10.7338	10.6671	0.00581093	0.999993	-0.109031	0.999996	-0.00928476	0.999814	-0.0394843	0.99946	-0.0418173	0.999892	-0.30366	0.312787	0.0734645	0.936184	-0.669399	0.00220469	-0.713697	0.000832391	-0.128946	0.933567	0.00193599	0.999183
ENSG00000025423	HSD17B6	protein_coding	chr12:56752161-56787790	5.69318	5.73691	5.70613	5.70683	5.96406	5.61837	5.37648	5.41942	5.09252	5.40841	6.16727	5.70732	6.14812	5.86855	6.54855	5.92756	5.82303	5.84612	5.88958	6.23661	6.2148	5.73086	6.10166	6.51864	0.00138793	0.999993	0.153622	0.999996	-0.160773	0.999814	-0.127331	0.99946	-0.0597438	0.999892	-0.269469	0.811269	-0.157884	0.939659	-0.0265095	0.980295	0.192823	0.838238	0.0558434	0.99425	0.421659	0.792589
ENSG00000025434	NR1H3	protein_coding	chr11:47248300-47269032	6.04954	6.5767	6.76555	6.35206	6.81729	6.39944	7.03588	5.84504	6.58623	6.71845	6.26971	6.81207	6.77433	6.64341	7.06609	6.56113	6.29316	5.60744	5.93071	5.1932	6.51525	6.26901	6.3644	6.23776	-0.0516046	0.999993	0.0291289	0.999996	0.0298976	0.999814	-0.0717981	0.99946	0.0674988	0.999892	0.0665219	0.97387	-0.0583211	0.97869	-0.309023	0.644216	-0.212532	0.779958	0.201846	0.959682	0.0463603	0.993255
ENSG00000025708	TYMP	protein_coding	chr22:50525752-50530056	2.54406	1.18674	1.88559	2.61425	1.00502	0.849657	1.15609	1.09061	2.07214	0	1.63944	2.56748	0.923271	2.22204	0.989274	2.21046	2.42269	0	3.12335	2.08238	2.24443	0.595373	2.47832	2.93274	-0.00474377	0.999993	-0.0062463	1	-0.0160305	1	-0.00169885	1	-0.0217404	0.999892	-0.238772	1	-0.150099	1	-0.0534386	1	0.515711	1	-0.10091	1	0.0204663	1
ENSG00000025770	NCAPH2	protein_coding	chr22:50508216-50523472	7.12854	7.11737	7.3815	7.27325	7.50182	8.1007	7.66162	7.25145	6.63357	6.89639	6.91316	6.94495	7.1652	7.3094	7.39645	7.14562	7.05465	7.32939	7.30244	6.82551	7.68034	7.11293	7.15731	7.47532	-0.0682983	0.999993	0.229643	0.999996	-0.0663962	0.999814	-0.0220595	0.99946	0.0354347	0.999892	0.0724218	0.966896	0.553284	0.389971	0.181337	0.794163	-0.40098	0.45323	0.570762	0.339364	0.352131	0.827585
ENSG00000025772	TOMM34	protein_coding	chr20:44942130-44960486	9.18807	9.54874	8.92513	9.37599	9.8286	9.74822	9.23007	9.48621	9.38297	9.35145	8.95424	9.31218	9.5446	9.61057	9.37082	9.45005	8.07278	7.89373	8.28206	8.19059	8.45809	8.23792	8.61283	8.54146	0.109716	0.999993	0.348282	0.999996	0.157164	0.999814	0.151338	0.99946	-0.128239	0.999892	-0.217933	0.724145	0.226636	0.690854	-1.2151	1.07095e-06	-1.41908	2.34764e-09	0.375307	0.455349	0.198063	0.889346
ENSG00000025796	SEC63	protein_coding	chr6:107867756-107958189	11.4362	11.5981	11.6013	11.5136	11.6201	11.4493	11.5595	11.3344	11.8036	11.7895	11.8672	11.6864	11.7352	11.8218	11.7504	11.8848	13.1493	13.1153	13.2144	13.0976	13.3056	13.0055	13.143	13.2158	-0.0282726	0.999993	0.0751301	0.999996	0.0120224	0.999814	-0.0299372	0.99946	-0.0250022	0.999892	-0.0254324	0.981175	-0.209775	0.673047	1.3754	9.48221e-11	1.62206	2.36616e-15	0.0231809	0.995791	-0.00964426	0.998345
ENSG00000025800	KPNA6	protein_coding	chr1:32108038-32176568	11.6058	11.4767	11.6267	11.6301	11.5104	11.5282	11.5418	11.6722	11.4263	11.6333	11.5342	11.5789	11.541	11.5899	11.504	11.5864	11.2515	11.3088	11.1694	11.2994	11.5323	11.4003	11.2874	11.3658	-0.0644851	0.999993	-0.0764027	0.999996	-0.0228339	0.999814	0.0245762	0.99946	0.0230403	0.999892	0.124461	0.827398	-0.019866	0.986489	-0.0952853	0.790456	-0.0438859	0.914556	-0.013578	0.999045	0.0377546	0.991238
ENSG00000026025	VIM	protein_coding	chr10:17228259-17237593	13.8667	14.0781	13.8755	14.0647	14.1257	14.4807	13.9992	14.1198	12.9805	12.9764	12.7965	12.9204	12.6183	13.5795	12.3475	12.9113	11.9879	10.7335	12.1305	10.7939	13.0561	12.7215	12.0535	12.15	0.00242445	0.999993	0.221114	0.999996	0.103876	0.999814	0.240329	0.99946	-0.0108867	0.999892	0.74687	0.00021707	1.05417	0.00454528	-0.273183	0.637542	-1.39714	9.68156e-10	0.321676	0.475258	0.177938	0.958281
ENSG00000026036	RTEL1-TNFRSF6B	protein_coding	chr20:63659300-63698684	6.39843	6.43491	6.59505	6.28255	6.56451	6.09538	6.44289	6.00584	6.37962	6.25554	6.48943	6.50279	6.90956	6.23902	6.40499	6.4607	6.42716	6.53309	6.36504	6.63907	6.57305	6.11802	7.03186	6.80211	-0.00678045	0.999993	0.0501875	0.999996	-0.0614544	0.999814	0.109617	0.99946	-0.0112557	0.999892	-0.469945	0.446151	-0.205399	0.910604	-0.248296	0.771158	0.0220793	0.984032	-0.0450139	0.995071	0.196952	0.973822
ENSG00000026103	FAS	protein_coding	chr10:88990582-89015785	6.22289	7.11737	6.91802	6.30609	7.50981	7.2306	7.29483	7.29361	5.137	5.07358	4.39895	4.1501	5.46034	6.72898	4.7866	4.18857	2.42269	0.981537	3.87912	1.77665	2.45581	3.11486	1.50029	2.22849	0.0207268	0.999993	0.0520668	0.999996	0.119356	0.999814	0.610336	0.548519	-0.0367	0.999892	0.222562	1	0.948267	0.129718	-3.22698	1.40838e-05	-4.4837	2.55786e-19	0.473	0.610431	0.555332	0.565862
ENSG00000026297	RNASET2	protein_coding	chr6:166929504-166957191	7.03861	6.27766	6.8855	6.82918	6.8803	6.73976	6.68605	7.30396	6.84944	6.51543	7.18892	6.02371	6.83223	6.85615	6.70659	6.25334	8.90598	9.43659	9.01638	9.39637	9.14151	9.18957	9.36108	9.29222	-0.037085	0.999993	-0.120661	0.999996	-0.00924534	0.999814	0.217475	0.99946	-0.0148215	0.999892	-0.161224	0.794383	-0.00741061	0.998373	2.30514	3.10954e-18	2.34352	8.63744e-19	0.0800465	0.992516	0.110782	0.98932
ENSG00000026508	CD44	protein_coding	chr11:35138870-35232402	9.22057	9.90046	9.22063	9.96393	10.2207	10.2115	10.1562	9.93556	6.72383	7.20979	6.80814	6.33681	6.62511	8.97492	6.38811	7.71789	4.87535	3.66617	4.64383	3.95956	4.35334	5.58495	4.04844	4.82169	-0.0177358	0.999993	0.141406	0.999996	0.144213	0.999814	0.150841	0.99946	0.00312748	0.999892	0.342529	0.781619	0.90057	0.337466	-2.47698	0.0329581	-5.0107	7.49187e-53	0.548593	0.158898	0.299971	0.887853
ENSG00000026559	KCNG1	protein_coding	chr20:51003656-51023129	5.91158	5.04043	4.99968	5.47723	4.76454	4.55201	5.41852	5.69582	6.00076	6.07906	5.72324	4.6237	5.48942	4.80118	5.97881	5.53459	4.2053	4.54937	3.25871	3.52531	2.95034	3.88687	4.57666	3.40392	0.0344982	0.999993	-0.287324	0.999996	0.164334	0.999814	-0.240894	0.99946	0.080917	0.999892	-0.260518	1	-0.350152	0.845993	-1.57651	0.0877426	-1.07068	0.313991	-0.440251	0.770951	-0.44886	0.750235
ENSG00000026652	AGPAT4	protein_coding	chr6:161129979-161274061	10.0373	10.0694	9.89534	10.064	10.4342	10.2689	10.2421	10.1182	10.3726	10.4753	10.4017	10.4898	10.4046	10.7626	10.1745	10.6432	11.4039	10.9949	11.4242	11.0969	10.9762	10.6843	11.2303	11.1251	0.0467738	0.999993	0.146991	0.999996	-0.0203484	0.999814	0.142062	0.99946	-0.0375637	0.999892	-0.333747	0.276396	-0.20437	0.772989	0.242014	0.538907	0.487723	0.0618717	0.284148	0.61113	0.161696	0.940551
ENSG00000026751	SLAMF7	protein_coding	chr1:160739057-160754821	1.14279	1.18674	1.23114	2.88827	2.81595	0.849657	0	1.70455	2.07214	1.17422	1.63944	1.57099	1.88332	1.78395	1.98388	2.68759	1.0638	2.55406	2.97398	2.08238	2.45581	2.61085	0.936963	1.30718	-0.0149455	0.999993	0.038651	1	0.00201762	1	-0.0477093	1	-0.0166698	0.999892	0.271227	1	0.0748266	1	0.594138	0.778505	0.339591	0.882573	0.0930619	1	0.0127024	1
ENSG00000026950	BTN3A1	protein_coding	chr6:26402237-26415216	5.35284	5.19922	5.11636	4.3371	4.0094	4.39587	5.04184	5.02812	5.79407	5.49136	5.12297	5.95661	5.01678	5.23477	5.73376	4.81823	2.09467	1.97222	3.70041	2.33452	1.31927	2.34679	2.47832	2.43929	0.0519932	0.999993	-0.204904	0.999996	0.0112234	0.999814	-0.0795642	0.99946	-0.0399204	0.999892	-0.119587	1	-0.591649	0.639623	-3.04095	0.000764811	-2.09279	0.0642771	-0.489829	0.679955	-0.263933	0.955317
ENSG00000027001	MIPEP	protein_coding	chr13:23730189-23889419	8.39594	8.46987	8.35358	8.07661	8.49784	8.25638	8.55344	8.3552	7.95299	7.44646	7.67301	7.84327	8.38571	7.73877	7.81777	7.8314	7.95092	8.13289	7.75008	7.84474	7.58805	7.80236	8.04144	8.28603	0.100307	0.999993	-0.055977	0.999996	-0.0193283	0.999814	0.201573	0.99946	0.111395	0.999892	-0.431072	0.315306	0.273112	0.788411	-0.390471	0.45939	-0.664114	0.0495481	-0.0391909	0.99425	0.293903	0.889267
ENSG00000027075	PRKCH	protein_coding	chr14:61187559-61550976	2.54406	1.82894	1.23114	3.49136	2.32995	3.40937	3.26299	1.70455	5.41502	5.22668	3.07109	5.65184	2.67321	4.73653	3.8868	4.45038	5.16566	6.23011	5.80364	6.23661	7.01797	7.4102	6.19466	6.57551	-0.0107923	0.999993	0.025559	1	0.0556749	0.999814	-0.0309292	1	-0.0456427	0.999892	0.682861	0.137934	-0.419651	0.804167	3.04268	5.38295e-06	4.15614	3.10157e-14	0.126509	1	-0.426848	0.739114
ENSG00000027644	INSRR	protein_coding	chr1:156840063-156859018	1.14279	1.18674	1.23114	2.88827	0	0	0	2.46429	0	0	0	1.57099	2.19712	2.22204	0	0	1.0638	0	0	0.855003	0	1.01559	3.05588	1.30718	-0.0149455	0.999993	-0.0357514	1	-0.00943005	1	0.0962982	1	0.00105189	0.999892	-0.276113	1	-0.360156	1	-1.23589	1	0.481942	1	-0.0568161	1	0.124171	1
ENSG00000027697	IFNGR1	protein_coding	chr6:137197484-137219449	8.35394	8.26963	8.31748	7.80641	8.64299	8.12577	8.6668	8.34019	8.00191	7.92057	7.69527	7.7002	8.06196	8.34335	8.11297	7.84854	7.41875	7.34677	7.52017	7.48323	7.67507	8.02807	7.44161	7.64965	0.0986347	0.999993	-0.076045	0.999996	0.148052	0.999814	0.17388	0.99946	-0.055145	0.999892	0.269448	0.694578	0.202352	0.857157	-0.336467	0.478638	-0.523718	0.192143	0.0842137	0.988142	0.210484	0.947193
ENSG00000027847	B4GALT7	protein_coding	chr5:177600100-177610347	6.37762	6.74065	6.42448	6.35206	7.17988	6.84416	6.8332	7.0073	6.22337	6.99918	6.45505	6.47108	6.58526	6.88626	6.83664	6.57492	6.90517	6.96313	7.28669	6.98138	6.67157	6.79891	7.2469	7.19225	0.0423282	0.999993	0.0564729	0.999996	0.0638664	0.999814	0.0226368	0.99946	-0.07851	0.999892	-0.422156	0.459387	0.265288	0.83469	-0.000408632	0.999751	-0.268388	0.664085	0.337753	0.848386	0.0601215	0.991836
ENSG00000027869	SH2D2A	protein_coding	chr1:156806243-156816862	4.42876	4.23797	3.55828	4.14159	3.59415	4.09098	3.85935	2.13386	4.08962	4.96166	4.39895	5.30145	4.02139	3.25593	4.43889	3.57103	1.0638	0	0	2.33452	0.805458	0.595373	1.50029	0.796837	0.0276412	0.999993	0.0811801	1	-0.0452373	0.999814	-0.0764576	1	-0.00925098	0.999892	-0.0599873	1	0.0997021	0.972311	-2.84595	0.0264732	-3.0535	0.011425	-0.163357	1	-0.264349	1
ENSG00000028116	VRK2	protein_coding	chr2:57907651-58159920	9.56693	9.55609	9.40971	9.43056	9.85079	9.70035	9.76007	9.68541	9.23735	9.28905	9.26074	9.28053	9.16216	9.08936	9.57282	9.56508	9.00422	9.14032	8.71764	9.11214	8.97786	9.01679	9.27426	9.17934	0.0882287	0.999993	0.0460634	0.999996	-0.00759722	0.999814	-0.377544	0.850596	0.070825	0.999892	-0.225187	0.64538	0.644615	0.0236331	-0.125537	0.766608	-0.765349	0.00178691	0.204197	0.867544	-0.116522	0.975074
ENSG00000028137	TNFRSF1B	protein_coding	chr1:12166943-12209228	3.83681	1.82894	3.71454	2.27569	2.32995	2.07323	3.26299	1.70455	4.26019	3.76203	2.06114	3.56572	4.8018	3.85202	3.1508	2.46866	2.42269	3.28852	2.97398	2.33452	4.80308	3.93585	2.69754	2.93274	-0.000161919	0.999993	-0.0334341	1	0.0680934	1	0.302221	1	0.0090772	0.999892	0.691253	1	-1.03216	0.218861	0.0135613	0.993809	2.06465	0.0551642	-0.161099	1	0.117954	1
ENSG00000028203	VEZT	protein_coding	chr12:95217746-95302790	10.849	10.9312	10.7632	10.7264	11.2268	10.9691	10.9989	10.8526	10.3819	10.5327	10.3915	10.5143	10.6768	10.7847	10.5331	10.8782	10.1882	10.2666	10.1893	10.1768	10.5997	10.6429	10.2154	10.1735	0.105117	0.999993	0.151109	0.999996	0.00145575	0.999814	0.0199074	0.99946	0.022065	0.999892	0.396287	0.124089	0.380706	0.275236	-0.10709	0.770709	-0.469612	0.0577177	0.203826	0.83375	0.261055	0.641077
ENSG00000028277	POU2F2	protein_coding	chr19:42086110-42196585	7.02529	6.72332	6.09541	6.52253	6.38494	6.60361	7.10188	6.6169	8.45707	8.24131	8.20996	7.88598	8.20906	6.98697	7.90929	7.54649	3.8161	4.21274	2.97398	3.88254	4.24373	5.27813	4.12605	3.59208	0.134835	0.999993	-0.200228	0.999996	0.173918	0.999814	-0.00248273	0.99946	0.0369758	0.999892	0.509551	0.573026	-0.978483	0.0987318	-2.73013	3.18475e-06	-1.5736	0.0075857	-0.273703	0.905016	-0.446746	0.671171
ENSG00000028310	BRD9	protein_coding	chr5:850291-892824	9.35706	9.3201	9.46302	9.15071	9.15466	9.27659	9.01397	9.17272	9.1478	9.27742	9.35463	9.08494	9.28749	9.25142	9.34264	9.271	8.51256	8.68402	8.41842	8.71404	8.33988	8.80243	8.69471	8.54431	0.0140061	0.999993	0.0992877	0.999996	-0.0111916	0.999814	-0.0262693	0.99946	0.00891737	0.999892	-0.0367949	0.980518	-0.025117	0.986388	-0.667213	0.0451805	-0.610827	0.0571598	-0.101292	0.974096	0.0574879	0.99052
ENSG00000028528	SNX1	protein_coding	chr15:64094123-64146090	9.55771	9.46001	9.53029	9.65571	10.1961	10.033	9.91313	9.84631	10.0408	10.2556	10.1617	10.1401	10.3649	10.2775	10.3633	10.2877	9.66389	9.9741	9.81809	9.96085	10.1649	10.3141	9.8556	9.90055	-0.0529059	0.999993	0.200028	0.999996	-0.00212336	0.999814	0.00289004	0.99946	-0.0427085	0.999892	0.334475	0.274312	-0.173865	0.797039	-0.0771648	0.850739	0.132864	0.726706	0.56322	0.0484159	0.164573	0.923017
ENSG00000028839	TBPL1	protein_coding	chr6:133952170-133990432	9.28065	9.27027	9.4575	9.20181	9.26975	9.33867	9.179	9.46331	9.41944	9.5386	9.55049	9.60838	9.46815	9.82592	9.55214	9.71274	8.57164	8.20136	8.38182	8.48246	8.50931	8.28121	8.40279	8.58088	-0.0347997	0.999993	-0.0171335	0.999996	-0.0786537	0.999814	0.0244327	0.99946	-0.0225527	0.999892	-0.097957	0.930289	-0.307571	0.587411	-1.2436	9.50687e-06	-0.891715	0.000775155	0.0347207	0.99425	0.164987	0.953992
ENSG00000029153	ARNTL2	protein_coding	chr12:27332854-27425289	8.6856	8.77321	8.90093	8.99284	9.05166	8.84984	9.40497	9.28147	8.84002	8.59078	8.46874	8.7604	8.75846	8.75183	8.93271	9.02694	7.16838	8.25297	7.3487	8.18659	7.7064	7.67831	7.64645	8.3688	-0.119281	0.999993	-0.311785	0.999996	0.0635424	0.999814	-0.184493	0.99946	-0.00611308	0.999892	-0.324089	0.610218	0.210847	0.783876	-1.05184	0.000130428	-1.24174	4.4024e-06	0.205109	0.897502	0.0350681	0.992878
ENSG00000029363	BCLAF1	protein_coding	chr6:136256863-136289851	13.298	13.2921	13.4933	13.3206	13.2259	13.2865	13.1669	13.2456	13.3504	13.4541	13.3243	13.4844	13.4739	13.6337	13.3888	13.5496	12.992	12.8912	12.931	12.9599	12.956	12.8275	12.8726	12.9492	-0.0888739	0.999993	0.0462917	0.999996	-0.00530638	0.999814	0.0834537	0.99946	-0.00971591	0.999892	-0.0274444	0.978294	-0.264674	0.49759	-0.656816	0.00201649	-0.35388	0.132328	-0.028092	0.99425	0.152504	0.887976
ENSG00000029364	SLC39A9	protein_coding	chr14:69398015-69462388	10.426	10.2465	10.473	10.4442	10.3263	10.3885	10.426	10.3729	10.3313	10.4208	10.0907	10.3355	10.4952	10.622	10.0432	10.449	10.0196	10.1415	10.0281	9.91324	10.1873	10.1852	9.90322	10.017	-0.0822554	0.999993	-0.0338066	0.999996	0.124844	0.999814	0.260871	0.99946	0.0617482	0.999892	0.203536	0.639273	-0.169081	0.797589	-0.368942	0.157227	-0.163084	0.628282	0.0258271	0.995071	0.177441	0.887853
ENSG00000029534	ANK1	protein_coding	chr8:41653220-41896762	5.55172	5.77103	5.91386	5.30097	5.00971	5.1493	5.19485	6.34348	5.61696	4.31111	4.53681	4.22804	5.01678	4.80118	5.5025	4.72234	1.0638	1.56029	1.83648	1.77665	2.45581	1.82957	1.50029	2.22849	0.00407227	0.999993	-0.266458	0.999996	0.0954523	0.999814	-0.0868087	0.99946	-0.00963917	0.999892	0.0514441	1	0.136493	0.958976	-2.64241	0.00405373	-2.81999	0.0010507	-0.322875	0.897502	-0.0780661	0.991238
ENSG00000029559	IBSP	protein_coding	chr4:87799581-87812435	0	1.18674	0	1.8325	0	0	1.15609	0	1.64926	1.17422	0	0	0	0	1.57064	0	1.66942	0	2.40207	0	1.99668	1.01559	2.69754	1.68341	-0.00313953	0.999993	-0.0183057	1	0.0155482	1	-0.0276715	1	-0.0062384	0.999892	-0.138191	1	0	1	1.06118	1	1.10692	1	-0.0441146	1	-0.0599091	1
ENSG00000029639	TFB1M	protein_coding	chr6:155257509-155314493	9.09233	8.73914	9.05872	8.79072	8.78479	8.63089	9.10368	8.79749	8.99608	8.86413	8.74965	8.90088	8.92469	8.97492	8.99532	8.73303	9.44664	8.92001	9.22294	9.07368	9.10867	9.30126	9.46181	9.14029	-0.00203273	0.999993	-0.19065	0.999996	0.0713722	0.999814	0.0718208	0.99946	0.021802	0.999892	-0.103989	0.912383	-0.204129	0.793516	0.259614	0.475072	0.503891	0.0904192	-0.183987	0.921017	0.0218257	0.995994
ENSG00000029725	RABEP1	protein_coding	chr17:5282265-5385812	11.3197	11.3356	11.3158	11.3132	11.3937	11.3784	11.2691	11.3102	11.2895	11.3477	11.1396	11.3486	11.5445	11.5627	11.4572	11.4197	11.3662	11.5054	11.3154	11.5503	11.6698	11.484	11.2831	11.5298	0.00986889	0.999993	0.0862284	0.999996	0.0581597	0.999814	0.111669	0.99946	-0.00643212	0.999892	0.150403	0.77784	-0.137578	0.829948	0.0279217	0.947813	0.199806	0.505795	0.0626442	0.984717	0.229275	0.649604
ENSG00000029993	HMGB3	protein_coding	chrX:150980509-150990775	11.5388	11.3936	11.6846	11.5627	11.0646	11.5329	11.2524	11.413	11.7302	11.6051	11.8224	11.8217	11.6783	11.4738	11.6628	11.7481	12.1333	12.4981	12.2546	12.6032	11.8629	11.6402	12.1556	12.3086	-0.116149	0.999993	-0.0106948	0.999996	-0.135205	0.999814	-0.107096	0.99946	-0.0698657	0.999892	-0.46591	0.0458254	-0.221283	0.769767	0.176763	0.613488	0.438905	0.14183	-0.126363	0.959682	-0.0771524	0.983791
ENSG00000030066	NUP160	protein_coding	chr11:47778087-47848555	12.1353	12.0752	12.1509	12.0724	11.8761	11.8278	11.9648	11.9653	12.025	12.0313	11.8574	11.9864	11.7874	11.8866	11.9942	11.917	11.6543	11.6585	11.6875	11.5963	11.3808	11.1696	11.4756	11.579	-0.00506971	0.999993	-0.0984683	0.999996	0.0899625	0.999814	-0.101718	0.99946	0.0017663	0.999892	-0.24756	0.470979	0.0387399	0.969143	-0.553271	0.0179665	-0.561966	0.0125356	-0.2307	0.683053	-0.17359	0.835191
ENSG00000030110	BAK1	protein_coding	chr6:33572547-33580293	7.54723	7.76808	7.74084	7.23697	7.71734	7.45822	7.80325	7.58428	7.36159	7.18508	6.84842	6.6657	7.0332	6.71227	7.28239	7.31954	6.93118	7.84564	7.56657	7.52817	7.89947	7.90124	7.81996	7.91061	0.0538795	0.999993	-0.0696552	0.999996	0.223554	0.999814	-0.278296	0.99946	-0.0302345	0.999892	0.0213224	0.989369	0.652051	0.226913	1.00429	0.00613157	0.313495	0.483998	-0.0512837	0.99425	-0.286362	0.908899
ENSG00000030304	MUSK	protein_coding	chr9:110668771-110801620	1.77237	0	1.88559	1.18952	0	2.32491	0	0	2.39875	2.25402	2.87703	0.989537	0	0	0	0.93135	2.91506	0	3.25871	1.3882	3.2055	0	1.90438	0	-0.00412309	0.999993	0.0310973	1	0.00318221	1	-0.0230799	1	-0.0105445	0.999892	0.135068	1	0.142021	1	1.20142	1	0.446237	0.848593	0.0301258	1	-0.137916	1
ENSG00000030419	IKZF2	protein_coding	chr2:212999691-213152427	7.61102	7.97983	7.09908	7.9701	8.58743	8.69372	7.9751	7.92998	6.86274	7.7874	7.91351	8.17383	6.98296	8.98191	6.82415	8.65726	7.3815	7.07163	7.42982	7.02682	7.38361	8.61589	6.55885	7.72197	0.0658599	0.999993	0.51523	0.319813	-0.299698	0.999814	0.0438449	0.99946	-0.00720911	0.999892	0.411777	0.700147	0.192932	0.940687	-0.144032	0.942535	-0.489793	0.363539	0.720335	0.0484159	0.244204	0.949417
ENSG00000030582	GRN	protein_coding	chr17:44345086-44353102	8.55268	8.57983	8.26788	8.48516	8.76822	8.81943	8.79204	8.62247	8.7676	8.5766	8.35683	8.51821	8.76739	8.49274	8.57844	8.6311	8.85932	8.8758	9.04709	8.48246	9.07906	9.84636	9.04371	9.27859	0.0917674	0.999993	0.0676884	0.999996	0.152932	0.999814	0.0329668	0.99946	0.0289604	0.999892	0.304485	0.578569	0.170015	0.859549	0.864088	0.0298583	0.71846	0.0427638	0.209606	0.897315	-0.0267783	0.995889
ENSG00000031003	FAM13B	protein_coding	chr5:137937960-138051961	9.79789	9.96083	10.0592	10.2084	10.2508	10.2745	10.2725	10.2816	10.2514	10.0332	10.1266	10.0558	10.0433	10.6951	10.0805	10.5441	10.9875	10.8068	11.0131	10.9706	11.1539	11.3126	10.8114	11.0742	-0.165544	0.999993	-0.0104409	0.999996	0.0421156	0.999814	0.0626514	0.99946	-0.0673971	0.999892	0.262874	0.448857	-0.107045	0.932766	0.820347	0.0126291	0.974137	3.77215e-06	0.358343	0.397702	0.231162	0.890644
ENSG00000031081	ARHGAP31	protein_coding	chr3:119294373-119420714	5.69318	5.98965	5.70613	6.61968	6.9288	6.30014	5.78281	5.84504	7.18219	7.70291	7.70261	7.54135	8.76442	8.22462	8.62957	7.6801	9.08466	7.2577	8.98744	7.16332	7.51916	9.1091	8.10511	8.02528	-0.0657545	0.999993	0.385356	0.999996	-0.0801547	0.999814	0.189183	0.99946	0.00366869	0.999892	0.225287	0.891241	-1.63195	1.35504e-05	0.00893582	0.993626	1.82543	0.000268745	0.535686	0.552139	0.839443	0.0331909
ENSG00000031691	CENPQ	protein_coding	chr6:49463378-49493107	8.03975	7.82603	8.04311	7.81464	7.9048	7.73299	7.77115	7.62612	8.17721	8.25324	8.20996	7.91572	8.05225	8.08229	7.91519	7.96309	7.79673	7.54046	7.59882	7.65516	7.85823	7.87323	7.26417	7.55667	0.00172273	0.999993	0.0837263	0.999996	0.0842424	0.999814	0.106215	0.99946	0.0153963	0.999892	0.388262	0.435885	-0.205711	0.836027	-0.196954	0.680163	0.0531793	0.932873	-0.0911781	0.986071	-0.119467	0.981466
ENSG00000031698	SARS	protein_coding	chr1:109213918-109238169	10.0701	10.1016	9.87685	9.65342	10.8405	10.2471	10.6119	10.0196	9.08675	8.99781	9.08924	9.15894	9.26874	9.49562	9.2193	9.45192	9.08755	9.43862	9.33632	9.46732	9.82173	9.75378	9.766	9.86677	0.205158	0.999993	0.171703	0.999996	-0.0603832	0.999814	0.0439817	0.99946	-0.0760794	0.999892	-0.0377221	0.97387	1.12814	0.000143794	0.401107	0.179156	-0.767195	0.0069656	0.441995	0.295941	0.312302	0.655991
ENSG00000031823	RANBP3	protein_coding	chr19:5916139-5978142	9.56693	9.11288	9.51443	9.26324	9.14956	9.66942	9.47388	9.30999	9.51101	9.25682	9.34058	9.32333	9.48449	9.29417	9.15841	9.4025	8.995	9.07404	8.99957	9.22952	9.02003	8.91512	9.14739	9.2048	-0.0198593	0.999993	0.033965	0.999996	0.0414178	0.999814	0.0968387	0.99946	-0.0530906	0.999892	-0.204856	0.701129	0.0633906	0.965	-0.419454	0.165766	-0.455083	0.189317	0.0765309	0.988621	0.00869145	0.998345
ENSG00000032219	ARID4A	protein_coding	chr14:58298385-58373887	9.19106	8.90197	9.40971	8.85598	9.01282	8.84733	8.98628	8.98285	9.40587	9.53127	9.45371	9.21982	9.30395	9.47596	9.36004	9.60259	9.95607	9.38285	9.84658	9.66136	9.6618	9.78419	9.50603	9.47073	-0.0523838	0.999993	-0.040811	0.999996	0.0918087	0.999814	-0.0743448	0.99946	-0.0353133	0.999892	0.212717	0.644808	-0.412685	0.315756	0.332618	0.289233	0.795169	0.00147625	-0.101248	0.976046	-0.0635379	0.99052
ENSG00000032389	TSSC1	protein_coding	chr2:3188925-3377882	6.83994	7.24424	7.33409	6.96849	7.26735	7.02385	6.76964	6.86075	7.35219	7.18508	6.79446	7.24592	7.02329	6.93029	7.20743	7.26953	7.74634	7.39768	7.36379	7.73947	7.49544	7.12354	7.68543	7.37636	-0.0313933	0.999993	0.19724	0.999996	0.101825	0.999814	-0.176454	0.99946	0.00294222	0.999892	-0.200121	0.837433	0.17354	0.907283	0.337195	0.552013	0.175024	0.786691	0.0773345	0.99214	-0.216691	0.961335
ENSG00000032444	PNPLA6	protein_coding	chr19:7534004-7561764	7.16543	7.40498	6.72937	7.44214	7.22913	7.71658	7.30607	7.46943	7.38944	7.5565	7.23015	7.40538	7.54347	7.34236	7.07666	7.78469	7.17928	6.95182	7.04592	7.37493	7.9743	7.40151	7.2469	7.23524	0.046377	0.999993	0.0684741	0.999996	0.0744605	0.999814	-0.012485	0.99946	-0.0588262	0.999892	0.398968	0.48312	0.0666658	0.971289	0.262656	0.669768	0.218665	0.730126	0.170331	0.961185	-0.0149005	0.998345
ENSG00000032742	IFT88	protein_coding	chr13:20567069-20691437	8.44677	8.38428	8.5217	8.48516	8.41514	8.54675	8.52485	8.34019	8.76406	8.4371	8.3936	8.56401	8.88147	9.18028	8.49816	8.86518	8.60838	8.0974	8.34806	8.33127	7.75714	7.83177	8.44505	8.39748	-0.0440749	0.999993	0.0380098	0.999996	0.0814438	0.999814	0.278867	0.99946	0.0106011	0.999892	-0.580654	0.0785222	-0.49459	0.243204	-1.22733	1.67406e-05	-0.673594	0.0339113	0.0668212	0.989957	0.372688	0.603324
ENSG00000033011	ALG1	protein_coding	chr16:5033960-5087379	8.12962	8.29916	8.00578	8.25655	8.11328	7.97296	8.31826	8.12939	8.44827	8.43186	8.2606	8.16889	8.46104	8.28238	8.30945	8.32321	7.53358	7.17254	7.61152	7.08814	7.20505	7.2929	7.434	7.45121	0.0357818	0.999993	-0.131163	0.999996	0.140913	0.999814	0.0537727	0.99946	-0.00773971	0.999892	-0.178273	0.855912	-0.286186	0.697259	-1.111	0.000324387	-0.776719	0.0237671	-0.141305	0.963215	-0.0493105	0.991563
ENSG00000033030	ZCCHC8	protein_coding	chr12:122471600-122501073	9.54377	9.49871	9.31826	9.21431	10.0226	8.93977	9.90945	9.27095	9.03185	9.10705	9.36855	9.03432	9.01745	9.17419	9.1155	9.35932	9.38444	9.54409	9.66047	9.30893	9.35258	9.46664	9.66073	9.52082	0.155642	0.999993	-0.0155326	0.999996	-0.10089	0.999814	-0.116166	0.99946	-0.0219522	0.999892	-0.180579	0.742504	0.444034	0.567674	0.313858	0.341827	-0.153278	0.809588	0.050446	0.99425	0.031142	0.993255
ENSG00000033050	ABCF2	protein_coding	chr7:151207837-151227230	9.26374	9.30562	9.37499	9.45972	9.42575	9.6188	9.38655	9.59136	9.29492	9.26568	9.06949	9.11603	9.57375	9.31369	9.23117	9.40443	8.70578	8.93732	9.0259	8.95644	8.85744	8.80408	9.09044	9.11557	-0.0809465	0.999993	0.0292245	0.999996	0.136336	0.999814	0.116052	0.99946	-0.0963533	0.999892	-0.264387	0.548905	0.0957776	0.932952	-0.612028	0.0304089	-0.682834	0.0100194	0.226741	0.84832	0.159492	0.955766
ENSG00000033100	CHPF2	protein_coding	chr7:151232489-151238827	7.15324	7.1822	7.56721	6.9977	7.1495	7.2611	7.15259	7.51469	7.49574	6.89639	7.21995	7.16897	7.63089	7.9316	7.05544	7.30306	7.33354	7.87588	7.34109	7.79832	7.59922	7.48616	7.17568	7.19225	-0.0438442	0.999993	-0.0845872	0.999996	0.0147426	0.999814	0.435191	0.99946	0.0122967	0.999892	0.306357	0.636844	-0.501323	0.403087	-0.238848	0.654628	0.338584	0.479852	0.0382951	0.995636	0.426217	0.678426
ENSG00000033122	LRRC7	protein_coding	chr1:69568398-70151945	4.34548	5.19922	5.70613	4.80199	5.17967	5.7532	5.68284	5.34118	4.73556	5.01871	5.2487	4.6237	5.57329	5.18719	4.56433	4.99277	5.07523	4.48803	5.68847	5.16095	4.18564	5.03005	5.48851	4.74444	-0.0484173	0.999993	-0.00639539	0.999996	-0.0142609	0.999814	0.234972	0.99946	-0.0967467	0.999892	-0.297838	0.827398	0.0951373	0.971027	-0.680264	0.488941	-0.776724	0.376783	0.338564	0.889333	0.242937	0.962438
ENSG00000033170	FUT8	protein_coding	chr14:65410592-65744121	10.4795	10.4352	10.3812	10.5662	10.5128	10.4477	10.589	10.4669	10.4341	10.6804	10.7507	11.0612	10.6146	11.0579	10.8481	10.9731	11.4451	11.1905	11.3584	11.1317	10.6562	11.258	11.3689	11.4628	-0.0134357	0.999993	-0.0402687	0.999996	-0.282144	0.926232	-0.0442782	0.99946	0.0378408	0.999892	-0.408373	0.216425	-0.328	0.517116	0.135817	0.815006	0.511493	0.101135	0.029005	0.99425	0.269427	0.745306
ENSG00000033178	UBA6	protein_coding	chr4:67612652-67701179	10.4349	10.9583	10.5201	10.8745	10.823	10.873	10.9216	10.9147	10.7156	10.7734	10.7525	10.8708	10.8847	10.8502	10.8951	10.9633	10.9538	11.1271	10.8565	11.1197	11.2014	11.1744	10.9189	10.9103	0.00716092	0.999993	-0.0587648	0.999996	-0.059674	0.999814	-0.0497652	0.99946	0.0244835	0.999892	0.25113	0.431251	0.00620356	0.996334	0.320782	0.194528	0.344905	0.166293	0.122847	0.96053	0.122508	0.95763
ENSG00000033327	GAB2	protein_coding	chr11:78215297-78418348	8.22007	8.06481	7.63724	8.53084	8.72081	8.63672	8.39398	8.61833	7.02538	7.54683	6.36535	7.74065	6.58526	7.84991	7.17829	7.57422	10.4933	10.8892	10.4315	10.9619	9.93626	10.3342	9.97183	10.3526	-0.00353473	0.999993	0.129403	0.999996	0.031704	0.999814	-0.0192739	0.99946	-0.0124422	0.999892	-0.0326085	0.980518	1.15317	0.0166127	2.72312	1.21615e-10	1.46543	4.31343e-09	0.473645	0.325091	0.0310677	0.996393
ENSG00000033627	ATP6V0A1	protein_coding	chr17:42458844-42522611	9.47686	9.47561	9.19432	9.55859	9.45295	9.45205	9.26218	9.37033	9.79052	9.51649	9.77957	9.58265	9.56694	9.75425	9.12316	9.57025	9.85267	9.30941	9.87451	9.17203	9.66313	10.3094	9.71354	9.86677	0.0506879	0.999993	0.112182	0.999996	-0.0191242	0.999814	0.250329	0.99946	0.0109021	0.999892	0.20239	0.753451	-0.176053	0.814001	0.357205	0.418575	0.572381	0.0837629	-0.0138233	0.999045	0.00803668	0.998345
ENSG00000033800	PIAS1	protein_coding	chr15:68054179-68198603	11.1651	11.2459	10.9398	11.148	10.9192	11.3432	10.833	11.203	11.0393	11.0608	10.9334	11.1811	11.1976	11.0898	10.9806	11.0205	11.6107	11.5693	11.6905	11.474	11.3435	11.5963	11.3361	11.6663	0.112949	0.999993	0.0980853	0.999996	-0.0124069	0.999814	0.137277	0.99946	-0.00514745	0.999892	-0.0423671	0.969651	0.0279814	0.985183	0.33111	0.245269	0.331757	0.304259	-0.0442059	0.993913	0.0962754	0.973822
ENSG00000033867	SLC4A7	protein_coding	chr3:27372721-27484420	9.97631	10.0999	9.89125	10.1032	9.70001	9.91572	10.1279	10.0675	10.4184	10.4804	10.5311	10.4838	10.6212	10.6961	10.8396	10.6659	9.05539	8.64241	8.81969	8.5525	9.02003	9.32673	8.98763	9.41261	0.024583	0.999993	-0.235216	0.999996	-0.0506449	0.999814	-0.0797897	0.99946	0.0762924	0.999892	-0.0400092	0.977517	-0.784934	0.00165587	-1.46132	4.41358e-10	-0.616617	0.0293111	-0.198487	0.880071	0.202701	0.812633
ENSG00000034053	APBA2	protein_coding	chr15:28884483-29118315	7.59308	7.85017	7.64697	7.70379	8.03789	7.98214	7.53355	7.94989	7.37093	7.62239	7.11378	6.76055	6.98296	7.46715	6.73356	7.22649	5.12115	5.82147	5.45471	5.12797	5.01807	5.61533	5.23188	4.62019	0.0200775	0.999993	0.174243	0.999996	0.249467	0.999814	0.15614	0.99946	0.0347124	0.999892	0.250185	0.865873	0.718957	0.120088	-1.83868	0.000159276	-2.60541	1.30763e-12	0.243983	0.895854	-0.190457	0.96932
ENSG00000034152	MAP2K3	protein_coding	chr17:21284672-21315240	6.26882	6.43491	5.94575	6.07895	5.65368	6.34354	6.19934	6.32327	5.41502	6.20728	5.5386	5.93353	5.88915	5.95633	5.65132	5.74441	4.92797	6.28523	5.27476	6.36955	6.33992	6.4485	6.33201	5.85228	0.0695559	0.999993	-0.0953737	0.999996	0.0254302	0.999814	0.118346	0.99946	-0.0234941	0.999892	0.217243	0.863929	0.118522	0.95987	0.467043	0.479122	0.347659	0.645926	-0.196152	0.961185	0.0396663	0.995889
ENSG00000034239	EFCAB1	protein_coding	chr8:48710789-48735311	0	2.27176	1.23114	2.88827	1.59165	3.17324	3.06543	2.46429	0	1.17422	0	2.78937	0	4.44435	0.989274	1.49268	2.09467	0	2.14682	0	0	3.02717	0	1.98154	-0.00947625	0.999993	-0.0148419	1	-0.0173989	1	0.127398	1	-0.000632631	0.999892	0.110707	1	-0.202893	1	-0.724199	0.73882	-0.27308	0.911945	0.115827	1	0.193892	1
ENSG00000034510	TMSB10	protein_coding	chr2:84905625-84906675	12.3235	12.4712	12.4053	12.3841	11.8842	12.6216	12.3039	12.6789	11.4054	11.656	11.346	11.5089	11.2157	11.701	11.1559	11.4287	11.468	11.844	11.8601	11.4972	11.8946	11.6861	11.7123	11.7907	0.00363774	0.999993	-0.153874	0.999996	0.0865369	0.999814	0.15599	0.99946	-0.0186207	0.999892	0.0302147	0.977869	0.777554	0.0513833	0.313301	0.400846	-0.494691	0.148123	-0.0778665	0.986071	-0.0446652	0.991444
ENSG00000034533	ASTE1	protein_coding	chr3:131013875-131027649	7.83363	7.7077	7.73173	7.83096	8.35872	7.11849	8.24421	7.2299	7.82968	8.14212	7.35658	7.64444	8.05711	6.84085	7.74675	7.05011	7.85225	7.59965	7.55346	7.55944	7.74211	7.11293	7.74199	6.90332	-0.00424219	0.999993	0.0199193	0.999996	0.255883	0.999814	0.0767588	0.99946	0.0711279	0.999892	0.0540702	0.978294	0.239196	0.897198	-0.110233	0.913615	-0.383151	0.572692	0.0712653	0.993809	-0.286674	0.919411
ENSG00000034677	RNF19A	protein_coding	chr8:100257060-100336218	8.85326	8.95858	8.92112	8.97091	9.59873	9.47174	9.13239	8.86895	8.57088	8.42132	8.2606	8.45884	8.41632	9.10546	8.17821	8.60781	9.44889	9.09476	9.3666	9.25457	9.50585	9.68202	9.44108	9.48861	-0.0220499	0.999993	0.425636	0.556402	0.0850857	0.999814	0.282691	0.99946	-0.0222395	0.999892	0.114396	0.881254	0.701571	0.086212	0.786435	0.0349774	0.0689037	0.879776	0.575112	0.070434	0.25273	0.907664
ENSG00000034693	PEX3	protein_coding	chr6:143450807-143490010	7.32612	7.83412	7.62744	7.59332	7.54913	7.87285	7.83464	7.81889	7.56249	7.63156	7.88797	7.77999	8.05225	7.7714	7.72676	7.67371	8.62042	9.64763	8.38922	9.8527	9.82292	9.7716	8.00081	8.46826	-0.00289884	0.999993	-0.0689552	0.999996	-0.131338	0.999814	0.171856	0.99946	-0.00694046	0.999892	1.41638	3.37238e-10	-0.156816	0.908192	1.86234	3.99346e-14	2.06264	1.02266e-16	0.103631	0.984717	0.26833	0.897445
ENSG00000034713	GABARAPL2	protein_coding	chr16:75566351-75577881	8.83047	9.09616	8.60893	8.86789	9.1054	9.20976	8.78402	8.92367	8.98395	9.03284	9.14959	9.15645	9.03727	9.30257	8.94718	9.16556	9.35832	9.32921	9.4145	9.34526	9.6895	9.6685	9.11919	9.25267	0.117051	0.999993	0.242392	0.999996	-0.107022	0.999814	0.100337	0.99946	-0.028649	0.999892	0.452655	0.106149	0.0101703	0.994678	0.502015	0.0851438	0.523355	0.048597	0.176654	0.920908	0.154167	0.96353
ENSG00000034971	MYOC	protein_coding	chr1:171635417-171652683	0	0	0	1.18952	0	0	0	0	0	0	0	0	0	0	0	0	0	0	0	0.855003	0	0	2.47832	0	-0.00568354	0.999993	0	1	0	1	0	1	-0.00602267	0.999892	-0.148059	1	0	1	0	1	0	1	0	1	0	1
ENSG00000035115	SH3YL1	protein_coding	chr2:217730-266398	8.47643	8.33381	8.01333	8.32729	8.70697	8.3157	8.30151	8.46535	8.53393	8.29425	8.36611	8.47491	8.43512	8.61467	8.24533	8.20845	8.46438	8.71447	8.66683	8.61633	8.06973	8.30936	8.04644	8.6002	0.10483	0.999993	0.100864	0.999996	-0.00208556	0.999814	0.247788	0.99946	-0.0299729	0.999892	-0.147444	0.883177	0.0190939	0.991225	-0.324807	0.42651	-0.314026	0.453046	0.106002	0.976504	0.0970211	0.986334
ENSG00000035141	FAM136A	protein_coding	chr2:70295975-70302090	10.2865	10.2854	10.4606	10.4375	10.5287	10.4444	10.4716	10.4308	10.893	10.8062	10.6752	10.8087	10.6601	10.6876	10.6259	11.0492	10.3257	10.2013	10.2716	10.2677	10.3223	10.261	10.1356	10.5249	-0.113804	0.999993	0.0320708	0.999996	0.0878074	0.999814	-0.14691	0.99946	-0.0102432	0.999892	-0.0576544	0.956961	-0.156017	0.811289	-0.377553	0.128107	-0.185955	0.561729	0.194037	0.858154	-0.158865	0.907994
ENSG00000035403	VCL	protein_coding	chr10:73995193-74121363	12.5999	12.8193	12.6391	12.8435	12.6831	13.3187	12.7422	12.9974	13.5613	13.5284	13.436	13.5689	13.3307	14.0223	13.3697	13.9449	12.0374	11.7806	11.9472	11.7307	11.6989	12.1619	11.9556	12.2759	-0.0228085	0.999993	0.132519	0.999996	0.0346941	0.999814	0.0306926	0.99946	0.0370884	0.999892	-0.173784	0.764416	-0.593929	0.217138	-1.73707	4.61787e-08	-1.06651	0.000255674	0.299599	0.670784	0.161756	0.955317
ENSG00000035499	DEPDC1B	protein_coding	chr5:60596912-60700190	10.4184	10.407	10.4907	10.3693	10.1674	10.2433	10.3397	10.4343	10.5982	10.4893	10.6593	10.6924	10.5514	10.5032	10.6694	10.7095	9.30708	8.73441	9.15298	8.7361	9.20137	9.02954	9.23757	9.16829	-0.0127142	0.999993	-0.152955	0.999996	-0.111094	0.999814	-0.139778	0.99946	0.0331066	0.999892	-0.0904146	0.926354	-0.284809	0.507974	-1.39869	6.88886e-11	-1.07365	2.49164e-06	-0.183125	0.881056	-0.00961209	0.998345
ENSG00000035664	DAPK2	protein_coding	chr15:63907036-64072033	3.9539	3.48684	5.0592	3.7874	5.36733	4.09098	4.18582	4.48949	5.22205	5.36508	4.77837	5.37182	4.8018	5.80691	4.93336	5.22042	6.12302	6.05085	6.04748	5.37289	7.42186	7.13407	6.3644	6.02556	-0.0478577	0.999993	0.114202	0.999996	0.034355	0.999814	0.11167	0.99946	0.0703475	0.999892	0.891622	0.0290585	-0.321338	0.871031	1.85251	0.000410446	2.37872	2.3057e-06	0.411242	0.789555	0.0442889	0.99453
ENSG00000035681	NSMAF	protein_coding	chr8:58583504-58659844	9.33833	9.53887	9.35732	9.44389	9.64119	9.52925	9.74569	9.68739	9.06676	8.95095	9.16563	9.01246	9.00491	9.49806	9.05799	9.25609	12.1132	12.2045	12.0737	12.2525	12.2778	12.1226	11.9984	12.135	0.024458	0.999993	-0.107422	0.999996	-0.0589728	0.999814	0.093361	0.99946	-0.0110558	0.999892	0.118403	0.838092	0.319732	0.609027	2.90163	8.32531e-32	2.60712	8.40951e-42	0.137503	0.95117	0.231574	0.899791
ENSG00000035687	ADSS	protein_coding	chr1:244408494-244452134	10.0323	9.98465	10.3049	9.99142	10.0142	9.98472	10.0747	10.1644	10.3421	10.3251	10.4352	10.3562	10.2634	10.3305	10.2777	10.381	10.4724	10.2769	10.2341	10.1677	10.5516	10.3669	10.4978	10.4069	-0.0946164	0.999993	-0.100801	0.999996	-0.0537083	0.999814	-0.0233316	0.99946	0.103728	0.999892	-0.00186527	0.998383	-0.261884	0.572961	0.165546	0.638964	0.4666	0.0644801	-0.000686464	0.999751	-0.0273076	0.992779
ENSG00000035720	STAP1	protein_coding	chr4:67558728-67607337	1.77237	0	0	1.18952	0	0	1.15609	2.13386	0	0	1.63944	0	0.923271	1.15175	0.989274	0	0	0.981537	1.83648	0.855003	0.805458	0.595373	1.90438	2.22849	0.00272304	0.999993	-0.044228	1	-0.00954914	1	0.0175875	1	-0.010475	0.999892	-0.219423	1	-0.112956	1	-0.265532	1	0.502592	1	-0.0496957	1	0.0416561	1
ENSG00000035862	TIMP2	protein_coding	chr17:78852977-78925387	9.11137	9.51138	9.09827	9.52136	9.21946	10.2222	9.30484	10.0274	9.16401	9.45582	9.28784	9.57708	9.09753	9.96469	8.74007	9.53364	9.47344	9.41204	9.34014	9.29228	9.39646	9.89129	9.12393	9.46171	-0.00035783	0.999993	0.0326526	0.999996	-0.0901491	0.999814	0.271952	0.99946	0.0697861	0.999892	0.324398	0.462845	0.209827	0.8899	0.0712534	0.926543	-0.134313	0.839975	0.409208	0.598852	0.234612	0.924524
ENSG00000035928	RFC1	protein_coding	chr4:39287456-39366375	11.8665	11.7672	11.8364	11.7926	11.8242	11.6189	11.8096	11.6015	11.8922	11.9032	11.7879	11.9523	12.1354	12.1891	11.9647	11.954	11.7924	12.2288	11.941	12.3237	12.051	11.9426	11.9459	12.0162	0.0022734	0.999993	0.0145722	0.999996	0.0199637	0.999814	0.193169	0.99946	-0.0693998	0.999892	0.00562084	0.995912	-0.398822	0.173743	-0.161747	0.596557	0.279257	0.298478	-0.0796307	0.975772	0.25866	0.489504
ENSG00000036054	TBC1D23	protein_coding	chr3:100261000-100325251	10.3114	10.4111	10.3049	10.3065	10.5346	10.2566	10.4704	10.1342	9.70077	9.71075	9.6564	9.67251	9.94567	9.92716	9.56346	9.86504	12.1576	12.4261	12.0468	12.3779	12.3248	12.3717	11.8494	12.126	0.0389669	0.999993	0.0746216	0.999996	0.0301845	0.999814	0.190512	0.99946	0.0402957	0.999892	0.328709	0.232949	0.468209	0.151258	2.40072	3.59373e-40	1.94199	1.6313e-22	0.0427723	0.993913	0.219482	0.816002
ENSG00000036257	CUL3	protein_coding	chr2:224470150-224585397	11.6994	11.5783	11.7121	11.676	11.8815	11.6295	11.7184	11.5783	11.6742	11.7584	11.5627	11.7677	11.7884	11.8536	11.7975	11.8907	11.6751	11.578	11.5781	11.4256	11.612	11.6288	11.3094	11.4934	-0.0407781	0.999993	0.0967323	0.999996	0.0390919	0.999814	-0.0149588	0.99946	0.0741196	0.999892	0.196959	0.613165	-0.0346798	0.97545	-0.197527	0.484524	-0.13069	0.709593	0.119499	0.949554	0.106155	0.966513
ENSG00000036448	MYOM2	protein_coding	chr8:2045040-2165552	4.7208	4.65828	4.31217	3.31692	4.9639	4.82122	4.45187	4.33656	4.84687	3.09427	3.24211	3.78786	4.93459	4.52313	4.7866	4.25861	3.28147	3.96519	2.61888	3.42023	2.45581	2.61085	2.2197	2.62317	0.0528751	0.999993	0.126399	0.999996	0.0536949	1	0.0663581	1	0.0327925	0.999892	0.0238474	1	0.114872	0.965119	-2.09533	0.0280934	-2.24355	0.0116405	0.0986056	0.989957	0.1639	0.978618
ENSG00000036473	OTC	protein_coding	chrX:38352545-38421450	0	0	0	1.8325	1.00502	0	0	0	0	0	0	0	0	0	0	0	0	0	0	1.3882	0	0	0	0	-0.00660832	0.999993	0.0163174	1	0	1	0	1	-0.00718462	0.999892	0	1	0.0870467	1	0	1	-0.506348	1	0.0384437	1	0	1
ENSG00000036530	CYP46A1	protein_coding	chr14:99684304-99727301	6.95679	6.88785	6.42448	6.5816	8.10274	8.24117	7.06265	7.19695	5.137	5.49136	5.4714	5.22748	5.84483	6.76184	4.88608	6.07072	5.47953	5.35605	5.45471	5.53265	5.05099	5.92531	4.96247	5.61246	0.110945	0.999993	0.710532	0.0353327	-0.00707379	0.999814	0.313571	0.99946	-0.0168197	0.999892	0.149483	0.937044	1.58663	8.58864e-05	-0.770722	0.344584	-2.55343	2.70144e-11	1.03852	0.0020777	0.572993	0.527504
ENSG00000036549	ZZZ3	protein_coding	chr1:77562416-77683419	10.7361	10.9064	10.8812	10.8596	11.1893	10.8736	11.0952	10.9694	11.2349	11.1084	11.0307	11.1713	11.2162	11.3631	11.2353	11.2463	11.2017	11.1844	11.1462	11.1285	11.4183	11.3077	11.0993	11.3854	-0.0330616	0.999993	0.00566734	0.999996	0.0579602	0.999814	0.0520528	0.99946	0.0304349	0.999892	0.0995552	0.889748	-0.217582	0.712909	0.0740401	0.849718	0.330562	0.237113	0.205029	0.850678	0.117341	0.963774
ENSG00000036565	SLC18A1	protein_coding	chr8:20144855-20183206	0	1.18674	0	0	1.00502	0	0	0	0	1.17422	0	0	1.88332	0	0.989274	1.49268	0	1.56029	1.44055	0.855003	0	0	0	1.98154	0.00559088	0.999993	0.0163174	1	0.00867166	1	-0.000427713	1	-0.0024077	0.999892	-0.0983764	1	-0.0711488	1	-0.616863	1	-0.506348	1	-0.00606875	1	0.0223939	1
ENSG00000036672	USP2	protein_coding	chr11:119355215-119381726	6.74564	5.93049	6.12357	5.80923	6.03224	5.44327	5.57543	6.40247	5.79407	5.96759	5.96227	5.47132	5.97389	5.77507	5.53352	5.14846	3.57341	2.77556	2.80733	4.2929	3.08356	3.78362	1.90438	1.98154	0.0780488	0.999993	-0.112643	0.999996	0.0358713	0.999814	0.251162	0.99946	-0.0275577	0.999892	0.457813	1	-0.0743399	0.976554	-2.30456	0.000790886	-2.18004	0.00196515	-0.393484	0.820267	0.0028486	0.999455
ENSG00000036828	CASR	protein_coding	chr3:122184334-122286497	0	0	0	0	0	0.849657	0	0	0	1.17422	1.04105	0.989537	0.923271	0	0	0	0	0	0	0	0	0	0	0	0	1	0.015525	1	-0.00395515	1	0.0238403	1	0	1	0	1	-0.00487334	1	-0.507232	1	-0.486872	1	0.0365707	1	-0.00605135	1
ENSG00000037042	TUBG2	protein_coding	chr17:42659305-42667006	8.54803	8.53585	8.34165	8.37259	8.66464	8.87963	8.55815	8.55907	8.32392	8.44753	8.22534	8.30099	8.67865	8.33791	8.46637	8.28176	8.85593	9.13283	8.78927	8.83394	8.88964	8.69805	9.35907	9.34388	0.0927646	0.999993	0.169738	0.999996	0.0758545	0.999814	0.118456	0.99946	0.0972064	0.999892	-0.528627	0.0634107	0.262522	0.743906	0.275486	0.519435	0.0254901	0.965743	0.215246	0.895854	0.120389	0.981466
ENSG00000037241	RPL26L1	protein_coding	chr5:172958729-172969771	8.99322	8.95858	9.17427	9.11116	9.18992	9.49918	8.9183	9.05202	8.70988	8.9436	8.95116	8.90682	9.08806	8.94662	8.74339	8.94435	8.24859	8.83328	8.54962	8.48897	8.92336	8.70865	8.79613	8.81144	-0.0963847	0.999993	0.291025	0.999996	-0.0705019	0.999814	0.149924	0.99946	0.018301	0.999892	0.00418478	0.997293	0.339329	0.542162	-0.196824	0.637347	-0.523358	0.0902165	0.345909	0.576345	0.173879	0.952663
ENSG00000037280	FLT4	protein_coding	chr5:180601506-180649624	4.42876	4.23797	3.55828	4.03291	4.81702	2.72563	5.93541	5.38083	5.41502	5.67999	4.46953	5.37182	5.54587	5.49141	5.18851	3.86848	3.92368	4.96401	4.37252	5.34445	4.59567	4.70223	4.78242	5.18546	0.0311252	0.999993	-0.369232	0.999996	0.103155	0.999814	0.285345	0.99946	-0.0425445	0.999892	-0.222432	0.89095	-0.815549	0.422427	-0.83764	0.289697	0.509069	0.720672	-0.0744089	1	-0.0133201	0.998345
ENSG00000037474	NSUN2	protein_coding	chr5:6599239-6633291	10.4524	10.1735	10.4158	10.2918	9.95692	10.1869	10.1152	10.4519	10.0305	10.3095	10.051	10.3551	10.2314	10.3763	10.3535	10.3917	9.96239	10.0934	9.84658	10.0885	9.78552	9.83591	9.84846	9.94547	-0.0234697	0.999993	-0.174817	0.999996	-0.0290477	0.999814	-0.0539434	0.99946	0.0284403	0.999892	-0.0920833	0.90862	-0.192329	0.782327	-0.488632	0.0537557	-0.256973	0.425608	-0.21188	0.859796	0.125678	0.967174
ENSG00000037637	FBXO42	protein_coding	chr1:16246839-16352454	9.14869	9.18426	9.21082	9.03219	9.33644	9.02886	9.35982	8.97315	9.27266	9.26273	8.90734	9.19092	9.24974	9.2572	8.87938	8.94965	9.07302	9.2483	9.03771	9.09943	8.77612	8.93181	9.0387	9.1775	0.0247683	0.999993	0.00902648	0.999996	0.149624	0.999814	0.29602	0.99946	0.0484233	0.999892	-0.245624	0.610528	-0.0373568	0.978762	-0.390934	0.207443	-0.32097	0.359353	0.0269422	0.996223	-0.00640067	0.998952
ENSG00000037749	MFAP3	protein_coding	chr5:154038906-154220478	9.3886	9.42562	9.67762	9.62796	10.0198	9.75761	9.60939	9.57649	9.38988	9.49655	9.61419	9.24816	9.53243	9.79252	9.42351	9.44818	8.88617	9.2132	9.19156	9.26219	9.31412	9.46037	8.96669	9.09043	-0.15413	0.999993	0.249019	0.999996	-0.00157401	0.999814	0.203985	0.99946	-0.097193	0.999892	0.326893	0.366229	0.238772	0.713421	-0.273285	0.446323	-0.491424	0.0764252	0.449237	0.229236	0.208452	0.887853
ENSG00000037757	MRI1	protein_coding	chr19:13764532-13774282	6.72931	6.51763	6.37849	6.7107	7.12889	7.19155	7.3283	7.45092	7.26469	6.97055	6.83512	7.04524	7.2441	6.93029	6.79884	7.06972	7.90571	7.78318	7.96328	7.73947	8.17425	8.17811	8.08582	8.50386	0.0176976	0.999993	-0.144343	0.999996	0.0776679	0.999814	0.108899	0.99946	-0.00983316	0.999892	-0.131015	0.89366	0.0776412	0.965184	1.06659	0.00167991	1.01158	0.00167824	0.413114	0.698656	-0.0161502	0.998345
ENSG00000037897	METTL1	protein_coding	chr12:57768471-57772793	6.67917	6.7914	6.91802	6.79631	6.34975	6.8839	6.7858	6.99457	6.84944	7.01328	6.9872	7.26453	7.50127	6.7455	6.73356	7.13635	5.73716	6.6497	6.18979	6.14065	5.96143	6.04176	5.78018	6.58662	-0.0335917	0.999993	-0.132273	0.999996	-0.0876949	0.999814	0.140504	0.99946	0.0204159	0.999892	-0.189082	0.897115	-0.421537	0.697574	-1.14181	0.0259414	-0.621976	0.287655	-0.0581472	0.99425	0.176776	0.975074
ENSG00000037965	HOXC8	protein_coding	chr12:54009106-54012362	1.14279	1.82894	1.23114	0	2.32995	0.849657	0	1.70455	0	0	0	0	0	0	0	0	2.91506	0	3.25871	0	0	0	0	0	0.00671253	0.999993	0.0225863	1	0	1	0	1	-0.00445349	0.999892	0	1	0.231729	1	0	1	-1.33097	1	0.0228038	1	0	1
ENSG00000038002	AGA	protein_coding	chr4:177430770-177442503	6.72931	6.85641	6.44694	6.20953	7.25789	6.51781	7.35019	6.81806	6.30361	6.32503	6.14588	6.35429	6.89877	6.37266	6.22668	7.14562	5.90408	6.07191	6.2721	6.14065	7.02627	7.13931	6.34829	6.80211	0.113696	0.999993	-0.0955265	0.999996	0.0187442	0.999814	-0.0467114	0.99946	-0.0591311	0.999892	0.401755	0.536909	0.240143	0.880945	0.414737	0.488928	0.16147	0.830528	0.103108	0.988621	0.235669	0.961398
ENSG00000038210	PI4K2B	protein_coding	chr4:25233975-25279092	7.63752	7.59792	7.65664	7.51467	7.45291	7.2306	7.43457	7.39392	7.30423	7.89795	7.73878	8.06122	7.8485	7.73049	7.75335	7.77874	8.42372	8.6806	8.41118	8.71404	8.91891	9.17689	8.40668	8.86717	0.0118383	0.999993	-0.0440751	0.999996	-0.141865	0.999814	0.0250819	0.99946	-0.0108702	0.999892	0.355372	0.409422	-0.385898	0.587878	1.25303	9.486e-06	1.70197	9.15878e-10	-0.216444	0.925286	0.133526	0.983791
ENSG00000038219	BOD1L1	protein_coding	chr4:13568738-13627723	12.178	12.0713	12.376	12.2396	11.9135	12.038	11.9267	11.8939	12.6187	12.5086	12.4622	12.5111	12.427	12.5879	12.5918	12.6064	12.992	13.0259	12.9542	13.1113	12.916	13.4265	12.9253	13.3824	-0.139842	0.999993	0.0610402	0.999996	0.0670036	0.999814	-0.0752947	0.99946	-0.0249731	0.999892	0.0116528	0.993677	-0.488466	0.0646017	0.67906	0.0209065	1.21287	4.5484e-07	-0.130429	0.930145	-0.0452832	0.99052
ENSG00000038274	MAT2B	protein_coding	chr5:163503114-163519336	9.27785	9.22791	9.72663	9.55122	9.16482	9.49758	9.41019	9.4092	9.74095	9.96952	9.885	9.74223	9.76127	9.56708	10.0324	10.1203	9.93212	9.83786	9.93766	9.72478	9.81934	9.49449	9.71511	9.96795	-0.237219	0.999993	-0.0513072	0.999996	0.0309658	0.999814	-0.350761	0.949697	0.0233843	0.999892	-0.179372	0.764657	-0.282376	0.656647	-0.000670481	0.999635	0.326163	0.359845	0.0885356	0.978782	-0.166326	0.941517
ENSG00000038295	TLL1	protein_coding	chr4:165873258-166103895	0	0	0	1.18952	2.32995	1.38081	1.78954	0	3.25504	0	4.53681	5.06708	0	5.45168	3.68058	5.96993	4.28816	5.38998	4.31156	5.63011	6.28565	6.7242	5.1599	4.3341	-0.00568354	0.999993	0.0287853	1	-0.152978	0.999814	-0.0213222	1	-0.0191552	0.999892	1.23641	0.00686523	-0.591561	0.560059	0.82625	0.687409	4.54656	8.78272e-11	0.11949	1	0.0333734	1
ENSG00000038358	EDC4	protein_coding	chr16:67873023-67884503	8.07249	8.50577	8.30524	8.37816	8.35872	8.55601	8.4149	8.3097	7.76738	8.05617	8.17871	7.77351	7.94087	7.87265	7.97855	7.83713	8.09596	8.3808	8.06836	8.17856	8.75879	8.4318	7.88837	8.09696	-0.0166976	0.999993	0.0758208	0.999996	-0.041368	0.999814	0.00416962	0.99946	0.0535852	0.999892	0.540847	0.123956	0.539709	0.218663	0.689804	0.040988	0.146325	0.771779	0.141037	0.964286	-0.00176201	0.999455
ENSG00000038382	TRIO	protein_coding	chr5:14143702-14532128	11.5724	11.7756	11.6212	11.8291	11.9555	12.2685	11.6924	11.9324	11.6662	11.5499	11.6645	11.902	11.4987	12.2282	11.7757	12.0008	11.7857	12.0387	11.7223	12.0645	11.8104	11.7955	11.8293	11.9782	-0.0368399	0.999993	0.26013	0.999996	-0.153538	0.999814	0.0188039	0.99946	0.00287741	0.999892	-0.108233	0.85517	0.221704	0.815354	-0.103458	0.859564	-0.308857	0.274459	0.418006	0.223979	0.270912	0.797597
ENSG00000038427	VCAN	protein_coding	chr5:83471465-83582303	15.6979	15.9907	15.8286	16.0469	15.8375	16.0483	15.8857	16.0054	15.0124	14.942	14.8754	14.8693	14.8643	15.1569	14.8509	15.1214	12.4939	12.8395	12.3715	12.767	12.0707	12.5231	12.6073	12.8943	-0.0659624	0.999993	0.00248541	0.999996	0.0932052	0.999814	0.0291162	0.99946	0.0485686	0.999892	-0.42611	0.139435	0.916496	6.58178e-05	-2.67091	2.22851e-27	-3.59114	6.00939e-61	0.0966517	0.967345	0.0451839	0.99052
ENSG00000038532	CLEC16A	protein_coding	chr16:10944488-11182189	9.06331	8.92488	8.76454	9.16687	9.28613	9.44044	9.11651	9.30485	8.71722	8.79233	8.42502	8.72724	8.69746	8.72709	8.34486	8.9523	9.25396	9.19652	9.1508	9.34706	9.61304	9.67663	9.61604	9.67581	0.0079367	0.999993	0.124117	0.999996	0.111091	0.999814	0.0296929	0.99946	-0.0216572	0.999892	-0.0108004	0.99364	0.645032	0.0386585	0.929025	0.000106495	0.284526	0.3727	0.341087	0.561686	-0.0312207	0.993255
ENSG00000038945	MSR1	protein_coding	chr8:16107878-16567490	2.20921	2.61011	2.95188	3.11846	2.32995	4.22076	2.83646	3.32727	2.39875	2.25402	3.07109	3.56572	1.88332	3.85202	2.78892	2.46866	2.68978	2.96753	2.40207	3.04943	2.24443	3.5519	2.69754	2.78624	-0.0158531	0.999993	0.0533256	1	-0.0468354	1	0.0626112	1	0.0027593	0.999892	0.0917325	1	0.163018	0.948949	-0.0893541	0.970577	-0.445709	0.816798	0.230349	1	0.120915	1
ENSG00000039068	CDH1	protein_coding	chr16:68737225-68835548	6.57334	5.29614	6.51228	6.02322	4.17939	3.40937	6.44289	5.56423	8.75339	8.41071	8.49858	8.018	5.6002	4.36102	7.08715	6.84912	9.84243	10.5098	9.53441	10.4745	10.4224	12.2067	9.8977	10.843	-0.0353311	0.999993	-0.645812	0.0800624	0.182434	0.999814	-0.854843	0.0842069	0.0462686	0.999892	0.452113	0.638424	-0.74267	0.505177	5.42813	9.24007e-10	6.60281	3.21616e-15	-1.06364	0.0327503	-2.41997	1.34942e-15
ENSG00000039123	SKIV2L2	protein_coding	chr5:55307760-55425581	11.218	11.377	11.416	11.1889	11.0727	11.051	11.3371	11.1095	11.233	11.2683	11.4829	11.1558	11.0807	11.0882	11.1781	11.0361	11.5342	11.4721	11.6247	11.4425	11.5414	11.7748	11.6088	11.4978	-0.0046893	0.999993	-0.141451	0.999996	-0.0666573	0.999814	-0.0158124	0.99946	-0.0292897	0.999892	0.0928159	0.897382	0.00281212	0.998761	0.577066	0.0143153	0.605057	0.00804963	-0.214444	0.790943	-0.150013	0.908899
ENSG00000039139	DNAH5	protein_coding	chr5:13690331-13944543	5.30955	6.15382	5.22431	5.93537	5.50166	6.96022	4.67641	5.90065	2.88951	3.6218	6.43755	5.50302	5.7519	6.66093	4.62319	6.35276	0	0.981537	0.89307	0.855003	1.99668	2.48485	1.50029	1.30718	0.0233761	0.999993	0.326916	0.999996	-0.389405	0.0550321	0.192335	0.99946	-0.00323595	0.999892	0.163526	1	0.124565	0.960585	-3.88899	4.54738e-08	-4.00707	1.45469e-08	0.360262	0.867544	1.25908	0.00243394
ENSG00000039319	ZFYVE16	protein_coding	chr5:80408013-80479350	10.2739	10.3347	10.2941	10.344	10.4268	10.4201	10.4169	10.5366	10.368	10.5278	10.4307	10.3649	10.7589	10.9622	10.5426	10.496	11.3686	11.3525	11.2665	11.3751	11.7593	11.8236	11.0763	11.2456	-0.0101344	0.999993	-0.0451642	0.999996	0.039593	0.999814	0.312426	0.99946	0.019189	0.999892	0.591077	0.00361968	-0.398498	0.223815	0.923802	1.45885e-05	1.3677	1.48757e-12	0.117973	0.957642	0.390944	0.237161
ENSG00000039523	FAM65A	protein_coding	chr16:67518418-67546788	5.30955	6.68804	4.9376	5.93537	7.43623	7.62576	7.02231	7.15183	4.84687	4.63676	4.32474	4.22804	5.7757	6.58951	4.37182	5.22042	3.69985	3.13694	3.12335	4.40729	5.71675	4.83727	4.40046	4.4359	0.0815184	0.999993	0.284427	0.999996	0.0604855	0.999814	0.554002	0.814135	-0.029233	0.999892	0.554676	0.49686	1.13308	0.0199855	-0.858265	0.28116	-2.15553	7.98942e-07	0.949665	0.045947	0.76256	0.220174
ENSG00000039537	C6	protein_coding	chr5:41142234-41261438	0	0	0	0	0	0	0	0	0	0	0	0	0	0	0	0	0	0	0	0	0	0.595373	0	0	0	1	0	1	0	1	0	1	0	1	0.0490946	1	0	1	0.373274	1	0.38934	1	0	1	0	1
ENSG00000039560	RAI14	protein_coding	chr5:34656237-34832627	11.7114	11.7128	11.6775	11.6878	11.9962	12.3098	11.6361	11.807	12.1974	12.2787	12.1345	12.2437	12.3167	12.4021	12.4087	12.4499	8.8146	8.85773	9.03771	8.51791	9.71025	10.1782	9.25279	9.59559	0.0224223	0.999993	0.3764	0.556147	0.0403162	0.999814	-0.057306	0.99946	0.0108271	0.999892	0.479315	0.14247	-0.163963	0.819827	-2.36903	6.56062e-23	-2.16804	1.82415e-19	0.426684	0.17675	0.122588	0.947193
ENSG00000039600	SOX30	protein_coding	chr5:157625679-157671480	3.83681	2.88399	2.33415	1.18952	4.0094	0.849657	3.06543	2.13386	3.25504	1.81287	3.395	3.44035	1.48172	2.22204	0.989274	3.04553	2.42269	1.97222	3.25871	4.03267	2.64014	1.82957	0.936963	0	0.0374786	0.999993	0.0357699	1	-0.0353593	1	-0.0357233	1	-0.0675241	0.999892	0.253793	1	0.333207	1	0.325351	0.890689	-0.678463	0.734449	-0.0569647	1	-0.0964293	1
ENSG00000039650	PNKP	protein_coding	chr19:49859882-49878351	8.51982	8.69539	8.64822	8.44331	8.58364	8.6993	8.59986	8.63072	8.57896	8.58134	8.47304	8.7864	8.79967	8.69342	8.78587	8.64751	8.76845	8.94305	8.70585	8.78981	8.90996	8.87643	8.97981	8.9662	0.0309624	0.999993	0.0233199	0.999996	-0.0394892	0.999814	0.0307871	0.99946	0.0550795	0.999892	-0.0845009	0.932395	-0.0747095	0.954554	0.146213	0.733823	0.25499	0.490102	0.0368246	0.99425	0.153905	0.966513
ENSG00000039987	BEST2	protein_coding	chr19:12751702-12758458	0	1.82894	0	1.18952	0	0	1.15609	0	1.04849	0	0	0.989537	1.48172	0	0	0	0	0.981537	0	0.855003	0	0.595373	0.936963	1.68341	0.00304152	0.999993	-0.0183057	1	0.000457856	1	0.0278483	1	0.000711992	0.999892	-0.109316	1	-0.103209	1	-0.30952	1	0.38934	1	-0.0500636	1	0.0115945	1
ENSG00000040199	PHLPP2	protein_coding	chr16:71637835-71724701	9.54377	9.9234	9.62196	9.59728	9.58744	9.76428	9.57495	9.59558	9.26266	9.76385	9.16297	9.74389	9.59397	9.65279	9.69102	10.3239	9.30211	9.30274	9.33823	9.38245	9.71924	9.54667	9.33476	9.47073	0.0813084	0.999993	0.0795641	0.999996	0.0310725	0.999814	-0.326018	0.99946	-0.0416143	0.999892	0.206826	0.677917	0.0783751	0.944343	0.0134557	0.978446	-0.0369972	0.942562	-0.0522106	0.993031	0.086687	0.987471
ENSG00000040275	SPDL1	protein_coding	chr5:169583634-169604778	11.4881	11.4173	11.4955	11.2779	11.1856	11.2781	11.4287	11.3804	11.6022	11.6016	11.5176	11.5863	11.6983	11.6564	11.5516	11.7103	11.5166	11.3319	11.4781	11.3081	11.4024	11.4667	11.3883	11.5402	0.0455893	0.999993	-0.148274	0.999996	0.0410197	0.999814	0.0469077	0.99946	0.0127671	0.999892	-0.0397237	0.968009	-0.405122	0.156879	-0.238731	0.370848	0.208424	0.47579	-0.197744	0.822999	0.0787092	0.978618
ENSG00000040341	STAU2	protein_coding	chr8:73420369-73747708	10.7902	10.8407	10.6186	10.6235	10.6691	10.7099	10.641	10.7895	10.8784	10.7546	10.9916	10.9663	10.9377	10.8767	11.1097	10.9133	10.4835	10.6502	10.5826	10.6561	10.9167	10.7525	10.4171	10.5111	0.139684	0.999993	-0.0218701	0.999996	-0.137815	0.999814	-0.0895957	0.99946	-0.0393348	0.999892	0.343796	0.226518	-0.185672	0.745236	-0.0683465	0.864139	0.153224	0.650352	-0.109286	0.959682	0.0905341	0.977917
ENSG00000040487	PQLC2	protein_coding	chr1:19312326-19329300	6.45912	7.00717	6.71093	6.56218	6.84283	7.53509	7.31723	6.91578	6.61796	6.78572	6.26971	6.70712	6.98296	6.39378	6.24554	6.66794	6.27296	6.1728	6.13806	6.35537	6.51525	6.89493	6.57278	6.12035	0.0300429	0.999993	0.0614002	0.999996	0.0705814	0.999814	0.146931	0.99946	-0.010462	0.999892	0.280236	0.775575	0.449436	0.656647	0.000541182	0.999751	-0.496453	0.381661	0.353096	0.833377	0.018311	0.998345
ENSG00000040531	CTNS	protein_coding	chr17:3636468-3661542	7.68063	8.15801	7.62744	7.97745	7.97577	8.40033	7.89546	8.21963	7.70964	7.81181	6.95065	7.59381	7.60455	8.26529	6.90938	7.74864	8.35812	8.61756	8.50266	8.4792	8.90772	9.2777	8.3512	8.83026	0.0475524	0.999993	0.0981916	0.999996	0.214082	0.999814	0.356941	0.99946	-0.00378042	0.999892	0.44047	0.261922	0.235176	0.847265	1.1181	0.00303056	0.895547	0.00506095	0.227741	0.914122	0.16822	0.97499
ENSG00000040608	RTN4R	protein_coding	chr22:20241415-20283246	5.69318	5.86881	5.50678	5.7759	5.43606	5.7532	5.61213	5.95421	6.67941	6.53511	5.50539	5.78673	5.33778	5.92766	5.76022	6.05112	3.28147	3.66617	2.61888	2.90113	4.24373	3.98323	4.40046	4.57628	0.0213922	0.999993	-0.0728429	0.999996	0.292288	0.999814	-0.119118	0.99946	0.0369032	0.999892	-0.208889	0.905045	-0.017714	0.99506	-1.48309	0.0448367	-1.43352	0.0445931	-0.101554	0.989957	-0.5825	0.484986
ENSG00000040633	PHF23	protein_coding	chr17:7235028-7239722	8.11082	7.98711	8.28668	8.13693	8.14954	8.20241	8.25004	8.1582	8.43942	8.30001	8.67321	8.53364	8.37016	8.32148	8.1733	8.80793	7.92526	7.91135	7.88697	8.07851	8.41133	8.32323	8.2246	7.87932	-0.074063	0.999993	-0.0189801	0.999996	-0.152304	0.999814	-0.127214	0.99946	-0.0371543	0.999892	0.267328	0.650066	-0.135055	0.907283	0.0231561	0.96786	0.196416	0.658106	0.11584	0.975772	-0.0160974	0.998345
ENSG00000040731	CDH10	protein_coding	chr5:24487100-24644978	6.1264	5.93049	5.81373	5.43514	7.54913	7.2761	5.71694	5.12471	5.55274	6.70113	6.63471	6.65163	9.06651	8.61916	6.56366	6.74316	5.02779	4.77153	5.51003	4.61201	5.89046	7.09687	3.87945	5.35098	0.0665189	0.999993	1.01059	0.000502834	-0.121347	0.999814	1.63173	1.24382e-10	-0.0319272	0.999892	1.17875	0.0198793	-1.30056	7.35763e-05	-2.16444	2.86939e-06	-0.761908	0.180005	1.04199	0.0103976	1.91688	5.71023e-10
ENSG00000040933	INPP4A	protein_coding	chr2:98444854-98594390	10.132	9.67575	9.77625	9.99142	9.94812	9.77753	9.92777	9.82311	10.0157	9.83902	9.77086	9.81822	9.88268	10.052	10.0739	9.85094	11.2255	11.4441	11.1624	11.5642	11.369	11.7909	11.0535	11.425	0.0194587	0.999993	-0.00845534	0.999996	0.104716	0.999814	0.0081193	0.99946	-0.0277029	0.999892	0.313128	0.398635	-0.075727	0.944672	1.6121	1.09525e-10	1.72403	7.28782e-14	-0.0436206	0.994234	0.041734	0.991563
ENSG00000041353	RAB27B	protein_coding	chr18:54717860-54895516	4.65314	4.13692	3.85551	3.11846	3.17884	4.15733	2.22823	3.74696	3.67265	4.4831	4.46953	3.44035	3.31674	2.82968	4.37182	0.93135	2.91506	2.55406	1.44055	3.1839	1.69737	3.5519	0.936963	0.796837	0.0491068	0.999993	0.070062	1	0.00741484	0.999814	-0.04208	1	0.00591659	0.999892	0.39223	1	0.311591	0.880439	-0.145766	0.94987	-0.71812	0.664679	-0.222811	1	-0.247815	1
ENSG00000041357	PSMA4	protein_coding	chr15:78540405-78552419	11.8016	11.727	11.8438	11.6278	11.5203	11.753	11.6751	11.7135	11.5553	11.6565	11.8165	11.6894	11.8493	11.7015	11.7334	11.8611	10.7098	10.8531	10.9853	10.7397	11.1266	11.1247	11.0087	10.9946	0.0186052	0.999993	-0.0432657	0.999996	-0.130417	0.999814	-0.0126134	0.99946	-0.0592607	0.999892	0.108355	0.859985	-0.105197	0.908163	-0.645323	0.00218485	-0.505438	0.0344703	-0.105557	0.96053	0.168288	0.873408
ENSG00000041515	MYO16	protein_coding	chr13:108596152-109208007	1.14279	3.7828	0	2.27569	3.33095	2.53914	3.97658	1.70455	0	0	1.63944	2.98164	0.923271	3.58455	0	4.25861	2.09467	1.56029	0.89307	0.855003	0	1.82957	0.936963	0.796837	0.0219344	0.999993	-0.0247599	1	-0.0386736	1	-0.0354867	1	0.0176336	0.999892	0.0352595	1	0.0726365	1	-1.07235	0.582301	-1.41454	0.394901	-0.00185032	1	0.172632	1
ENSG00000041802	LSG1	protein_coding	chr3:194640788-194672477	10.0766	10.0676	10.2227	10.2053	9.99301	10.0925	10.1437	10.1757	9.90587	9.99817	9.94816	9.95056	9.92054	9.86236	9.93123	10.0205	9.65612	10.0222	9.79462	9.84511	9.64842	9.96098	9.95332	9.94439	-0.0967138	0.999993	-0.0960821	0.999996	0.000153904	0.999814	-0.0685877	0.99946	0.0117368	0.999892	-0.136876	0.840849	0.170559	0.807951	-0.0744892	0.875983	-0.220148	0.538247	-0.0176418	0.998731	-0.0489236	0.990921
ENSG00000041880	PARP3	protein_coding	chr3:51942345-51948867	3.70937	5.09532	3.55828	3.91537	4.40187	4.28152	4.60538	4.25355	3.89615	3.76203	4.39895	3.56572	4.60328	3.25593	4.06721	3.33208	5.25076	4.87098	4.69246	3.3069	5.2903	3.67241	4.91952	4.78358	0.047218	0.999993	-0.0211012	0.999996	-0.0187322	1	0.071486	1	0.0895711	0.999892	-0.098196	0.967592	0.148534	0.958912	0.530854	0.733296	0.323196	0.826761	-0.0817385	0.993031	0.0716728	1
ENSG00000041982	TNC	protein_coding	chr9:115019578-115118257	10.1022	11.2558	10.2754	11.2047	11.6325	11.9369	11.2052	11.6969	6.18151	6.94134	7.16785	6.95644	7.04304	10.5068	6.89751	9.14722	9.35351	7.3381	9.01638	7.4165	9.089	11.2313	7.2469	8.46526	-0.00215329	0.999993	0.264596	0.999996	-0.171009	0.999814	0.0984008	0.99946	0.0106952	0.999892	0.780535	0.193417	0.656751	0.550185	0.591072	0.779262	-1.057	0.397416	0.55687	0.564195	0.379101	0.622171
ENSG00000041988	THAP3	protein_coding	chr1:6624866-6635586	7.40021	7.26833	6.934	6.90823	7.10798	7.45162	7.40351	7.17457	6.5701	6.89639	6.93826	6.73408	6.75051	6.79397	6.76003	6.93718	6.56646	6.75759	6.28801	6.88595	7.19036	6.57758	6.71771	6.84899	0.132677	0.999993	0.00157447	0.999996	-0.0401792	0.999814	-0.047688	0.99946	0.011138	0.999892	0.0959321	0.955364	0.483145	0.51903	0.138811	0.865385	-0.367416	0.531764	-0.0264453	0.998772	0.0277491	0.996396
ENSG00000042062	FAM65C	protein_coding	chr20:50586108-50691528	4.96356	4.72942	5.58986	4.73419	4.469	5.04801	5.04184	5.25845	5.18015	5.53111	3.77533	5.02403	4.84743	4.97938	4.73416	5.66926	5.79497	5.69147	5.82561	6.12401	5.89046	5.60022	5.26657	5.71727	-0.0380093	0.999993	-0.103357	0.999996	0.124038	0.999814	-0.127956	0.99946	-0.0577968	0.999892	0.164695	0.926271	-0.0639858	0.983855	0.813234	0.280903	0.928188	0.208344	-0.0224062	0.999045	-0.207869	0.972428
ENSG00000042088	TDP1	protein_coding	chr14:89954939-90044768	9.69651	9.48078	9.83915	9.50111	9.50387	9.48633	9.59342	9.61025	9.91708	9.68895	9.53823	9.81822	9.77166	9.7233	9.81138	9.62099	9.94494	10.0947	9.89154	10.0734	9.68819	9.70781	9.9251	10.093	-0.0513694	0.999993	-0.0868952	0.999996	0.0907417	0.999814	0.0309596	0.99946	0.0162537	0.999892	-0.306317	0.355918	-0.21798	0.712502	-0.0470349	0.914859	0.209346	0.533392	-0.0807643	0.980157	-0.0487546	0.990921
ENSG00000042286	AIFM2	protein_coding	chr10:70098223-70132934	6.33508	6.61478	6.65415	6.9977	6.09734	6.60361	6.44289	6.17327	6.66429	6.73556	6.64999	6.38864	7.15616	6.66093	6.98986	7.33583	6.02979	6.79606	6.13806	6.22105	6.24356	6.59293	6.24771	6.19484	-0.0891411	0.999993	0.0318379	0.999996	0.0637491	0.999814	-0.148445	0.99946	0.0673128	0.999892	0.160093	0.914451	-0.445529	0.659944	-0.487527	0.429524	0.0604007	0.950725	-0.0656186	0.994234	0.169258	0.977917
ENSG00000042304	C2orf83	protein_coding	chr2:227610090-227633320	2.81565	0	2.33415	1.18952	2.32995	1.76817	2.56416	1.70455	1.64926	1.17422	2.38706	0	2.45472	2.82968	1.57064	2.87763	2.68978	0.981537	2.40207	2.08238	0.805458	1.34061	3.2064	1.98154	0.00175162	0.999993	-0.00742657	1	-0.0035224	1	0.0297486	1	-0.00498312	0.999892	-0.328513	1	-0.179787	1	-1.32635	0.447154	-0.764493	1	0.00725518	1	0.131515	1
ENSG00000042317	SPATA7	protein_coding	chr14:88384924-88470350	8.4011	8.36765	8.05047	8.07661	8.84605	8.51863	8.48088	8.5504	7.31395	7.33859	7.01105	7.58644	7.73168	8.00205	7.34492	7.48937	7.74634	7.88185	7.37873	7.70074	6.87825	6.98496	7.40316	7.92818	0.151534	0.999993	0.132002	0.999996	-0.00161054	0.999814	0.339075	0.99946	0.110402	0.999892	-0.662307	0.108413	0.78094	0.0349312	-0.923583	0.0126184	-1.72911	4.17728e-09	0.272651	0.820814	0.441121	0.580578
ENSG00000042429	MED17	protein_coding	chr11:93784227-93814695	9.43718	9.77156	9.75165	9.88991	9.67357	9.94301	9.56562	9.90529	9.37603	9.59829	9.34293	9.37349	9.63358	9.60831	9.27771	9.51945	10.0862	10.0818	9.89154	10.2205	10.0331	10.2331	10.026	10.1578	-0.125573	0.999993	0.0581837	0.999996	0.0963357	0.999814	0.192866	0.99946	0.00525948	0.999892	0.0313952	0.978294	0.209953	0.768428	0.514757	0.0505569	0.325969	0.300544	0.188811	0.904371	0.12544	0.97132
ENSG00000042445	RETSAT	protein_coding	chr2:85342088-85354620	7.11603	6.88785	6.67333	6.54249	7.37629	7.57812	7.51429	7.14032	6.60218	6.66585	6.87467	6.6657	7.07216	6.94467	6.42166	6.7309	7.07813	6.07191	6.53469	6.47825	6.36631	6.43153	6.88332	6.59764	0.109518	0.999993	0.0925129	0.999996	-0.0550381	0.999814	0.279227	0.99946	0.0336556	0.999892	-0.294193	0.740899	0.446158	0.534051	-0.599196	0.227024	-1.05975	0.00677509	0.383392	0.722722	0.277846	0.921727
ENSG00000042493	CAPG	protein_coding	chr2:85394748-85418432	5.79086	5.47238	4.87272	5.34709	5.53337	4.97631	5.33317	5.49364	4.26019	5.36508	4.6011	4.1501	4.84743	4.36102	4.06721	5.07271	7.3139	7.3381	7.64279	7.38892	7.42186	7.82853	7.434	8.23045	0.0660117	0.999993	-0.047199	0.999996	0.0656796	0.999814	-0.00601603	1	-0.0841809	0.999892	-0.218713	0.822464	0.461057	0.761203	2.94705	5.62514e-11	2.33555	1.67075e-08	-0.201478	0.962264	-0.102795	0.99052
ENSG00000042753	AP2S1	protein_coding	chr19:46838136-46850992	9.71736	9.90814	9.87478	9.70746	9.84448	9.84576	9.86453	9.9205	9.49828	9.80699	9.47531	9.61202	10.0371	9.42044	9.77615	9.45192	8.97951	8.85773	9.04475	8.84667	9.16049	9.00249	9.43347	9.47522	0.0144045	0.999993	-0.0384508	0.999996	0.0827515	0.999814	0.113539	0.99946	-0.0224876	0.999892	-0.358416	0.287903	0.0988936	0.94168	-0.667026	0.0612949	-0.749137	0.00218197	0.0343017	0.99425	0.0951442	0.986334
ENSG00000042781	USH2A	protein_coding	chr1:215622894-216423396	5.21886	5.77103	5.54892	4.86675	4.0969	3.29613	4.74411	3.97134	6.30361	4.90228	6.47234	6.26467	5.40036	5.49141	5.10837	5.99066	5.20884	5.2492	4.43102	4.23211	3.08356	4.98422	4.26977	2.43929	0.0341072	0.999993	-0.119657	0.999996	-0.142503	0.999814	-0.0688176	0.99946	0.122424	0.999892	0.279039	1	-1.11466	0.137417	-1.00898	0.353107	0.544335	0.722768	-0.796702	0.199899	-0.152476	0.984854
ENSG00000042813	ZPBP	protein_coding	chr7:49850421-50121329	0	0	0	1.18952	1.00502	0	0	0	1.64926	0	0	0	0	0	0.989274	0	1.66942	1.97222	1.44055	3.3069	1.99668	2.34679	0.936963	1.30718	-0.00568354	0.999993	0.0163174	1	0.00976336	1	-0.023529	1	-0.0220335	0.999892	0.182715	1	0.0870467	1	1.65795	1	1.24026	1	0.0384437	1	-0.042385	1
ENSG00000042832	TG	protein_coding	chr8:132866958-133134903	0	1.18674	1.23114	1.18952	0	0.849657	2.56416	0	0	1.17422	2.87703	0.989537	0	0	0	0	1.0638	1.97222	0.89307	2.33452	0.805458	1.82957	0	0	-0.00384944	0.999993	-0.0336652	1	-0.0263306	1	0	1	-0.00390651	0.999892	0.127384	1	0.0830969	1	0.900943	1	0.619921	1	-0.0100538	1	-0.0375179	1
ENSG00000042980	ADAM28	protein_coding	chr8:24294040-24359018	3.83681	1.18674	3.38303	0	1.59165	0.849657	0	3.32727	4.08962	3.09427	4.53681	3.56572	3.44102	1.78395	4.06721	4.03738	4.28816	4.35694	2.40207	4.51328	3.08356	4.07354	2.69754	3.67769	0.00991289	0.999993	-0.0507345	1	-0.0370553	1	-0.193793	1	0.032988	0.999892	0.147677	1	-0.41831	1	0.69744	0.693944	2.15813	0.101838	-0.225651	1	-0.151802	1
ENSG00000043039	BARX2	protein_coding	chr11:129375940-129452279	1.14279	0	0	2.27569	1.59165	1.38081	0	0	2.07214	0	2.06114	0	0.923271	1.15175	2.30473	1.49268	2.68978	1.97222	4.03811	2.54907	0	5.00732	2.2197	2.43929	-0.00622353	0.999993	0.0341637	1	0.000274025	1	-0.0577321	1	-0.0446291	0.999892	0.404477	1	0.0935244	1	2.02876	0.19325	1.95681	0.181133	0.0546485	1	-0.0196046	1
ENSG00000043093	DCUN1D1	protein_coding	chr3:182938074-182985953	10.2135	10.2405	10.4384	10.2696	10.1674	10.1229	10.1839	10.3368	10.7073	10.6793	10.5373	10.6558	10.7257	10.7421	10.6893	10.4814	10.8209	10.239	10.7924	10.3179	10.4137	10.6206	10.7197	10.7286	-0.0878547	0.999993	-0.0980089	0.999996	0.0779907	0.999814	0.134834	0.99946	-0.0133438	0.999892	-0.203063	0.631097	-0.543513	0.0342895	-0.208612	0.523567	0.381498	0.15603	-0.0680836	0.984717	0.0448212	0.990832
ENSG00000043143	JADE2	protein_coding	chr5:134524312-134583230	8.04636	8.11216	8.16326	8.1171	6.71037	6.4664	8.07707	7.67479	7.84986	8.18635	8.05219	8.15898	7.33501	6.91576	7.87338	7.94727	9.36549	8.69424	9.15948	8.63992	8.92113	9.1131	9.0734	9.17934	-0.0276108	0.999993	-0.804229	0.0122527	-0.0486169	0.999814	-0.543581	0.678842	0.0525518	0.999892	-0.108974	0.899153	-0.459623	0.589128	1.85573	8.75899e-10	2.41535	1.11635e-17	-1.20302	0.000246557	-0.683201	0.15976
ENSG00000043355	ZIC2	protein_coding	chr13:99981772-99986773	9.90357	9.91197	9.61949	9.85242	10.2931	9.94654	10.1311	9.92888	10.5812	10.797	10.74	10.8509	10.314	10.4873	10.1989	10.7297	3.43481	3.42569	2.80733	2.90113	2.24443	4.93688	2.69754	1.68341	0.105903	0.999993	0.0792467	0.999996	-0.0883146	0.999814	-0.064243	0.99946	0.0299253	0.999892	0.580454	1	-0.236871	0.704823	-4.81788	3.4901e-06	-4.57816	1.09981e-05	0.208254	0.865281	-0.260786	0.683746
ENSG00000043462	LCP2	protein_coding	chr5:170246237-170298227	2.81565	2.88399	2.33415	3.49136	1.59165	2.32491	2.83646	3.62016	3.08382	4.00724	2.87703	3.44035	4.17247	3.25593	3.8868	0.93135	3.10986	1.97222	3.25871	2.08238	4.24373	4.31484	1.50029	3.50106	-0.00509201	0.999993	-0.105598	1	0.026771	1	0.0884794	1	-0.00547137	0.999892	0.557949	1	-0.694627	1	0.448626	0.763422	2.09247	0.060211	-0.131495	1	0.045608	1
ENSG00000043514	TRIT1	protein_coding	chr1:39841022-39883511	9.21765	9.01662	9.15394	9.32216	9.55111	9.47987	9.08422	9.2172	9.13962	9.28033	9.16563	9.2598	9.39128	9.38924	9.19525	9.26675	8.948	9.01275	9.0092	9.1578	8.44885	8.56815	9.02103	9.18117	-0.0690185	0.999993	0.297245	0.999996	-0.00390543	0.999814	0.143681	0.99946	-0.066023	0.999892	-0.560757	0.0537929	0.144114	0.859549	-0.870605	0.000570442	-0.989229	6.19216e-05	0.364679	0.468964	0.168746	0.944332
ENSG00000043591	ADRB1	protein_coding	chr10:114044056-114046908	1.14279	0	0	0	0	0.849657	0	1.09061	0	0	0	0	0	0	0	0.93135	0	2.29227	1.83648	0	0.805458	0	0.936963	1.98154	0.00551749	0.999993	-0.00316998	1	0	1	-0.0230799	1	0.00382677	0.999892	-0.125843	1	0.0830969	1	0.415489	1	-0.0293424	1	-0.00879455	1	0	1
ENSG00000044012	GUCA2B	protein_coding	chr1:42153421-42155824	0	0	0	0	0	0	0	0	0	0	0	0	0	0	0	0	0	0	0	0	0	0	0	0	0	1	0	1	0	1	0	1	0	1	0	1	0	1	0	1	0	1	0	1	0	1
ENSG00000044090	CUL7	protein_coding	chr6:43037617-43053945	7.36892	7.74251	7.55693	7.86306	7.54913	7.99581	7.93944	8.05167	7.92155	7.8516	7.38424	7.37144	7.88726	7.81902	7.92107	7.92052	7.93814	8.29834	8.0072	7.86989	8.03725	8.02524	8.27232	7.95415	-0.0552261	0.999993	-0.136407	0.999996	0.272176	0.999814	-0.0463463	0.99946	0.0808533	0.999892	-0.0911832	0.940649	-0.0316606	0.987141	0.177766	0.719712	0.241978	0.630365	0.188709	0.951021	-0.0216905	0.996638
ENSG00000044115	CTNNA1	protein_coding	chr5:138610967-138935034	12.261	12.2923	12.2714	12.4274	12.1179	12.4934	12.203	12.3807	12.2101	12.2703	12.1126	12.3686	12.208	12.3571	12.1855	12.319	12.3769	12.2723	12.3346	12.2407	12.6289	12.7586	12.2789	12.594	-0.0571256	0.999993	0.0228708	0.999996	-0.00700194	0.999814	0.0343219	0.99946	0.0176212	0.999892	0.229162	0.534301	0.058314	0.960585	0.410368	0.0885445	0.380498	0.173487	0.0478332	0.99214	0.0488142	0.99052
ENSG00000044446	PHKA2	protein_coding	chrX:18892300-18984598	9.07305	8.95858	8.82151	8.82372	8.90482	8.69092	9.23302	8.67923	8.87655	8.72108	8.71012	8.69672	8.84537	8.40185	9.0365	8.85956	8.5424	8.59593	8.162	8.45613	8.28906	7.88575	8.78122	8.51262	0.108653	0.999993	-0.132977	0.999996	0.06556	0.999814	-0.237558	0.99946	0.123333	0.999892	-0.510337	0.172584	0.168591	0.878599	-0.532373	0.202077	-0.686567	0.0348614	-0.185655	0.914273	-0.129673	0.978464
ENSG00000044459	CNTLN	protein_coding	chr9:17134982-17503923	10.0894	9.8614	9.93957	9.94344	10.2556	9.63053	10.1732	9.83387	10.3409	10.1889	10.8499	10.7027	10.2282	10.0569	10.6876	10.6109	11.5827	11.3433	11.5549	11.4666	11.4048	10.9588	11.672	11.367	0.0248469	0.999993	-0.0294233	0.999996	-0.418602	0.0390403	-0.441248	0.339278	-0.0353323	0.999892	-0.318013	0.395676	-0.137112	0.908163	1.04421	8.35421e-05	1.2169	2.03127e-05	0.0011202	0.999751	-0.105625	0.975074
ENSG00000044524	EPHA3	protein_coding	chr3:89107524-89482134	4.90659	3.48684	3.55828	3.49136	4.86766	4.64744	4.60538	5.21523	7.2445	8.12922	7.9815	8.37994	6.87693	9.68313	6.47056	8.8454	5.58161	6.0078	5.45471	6.14065	5.85363	5.53813	1.90438	3.40392	0.0433038	0.999993	-0.0498559	0.999996	-0.212903	0.999814	0.0751164	0.99946	-0.00706863	0.999892	1.56859	0.000983514	-1.34157	0.0521749	-2.47144	0.0365545	0.919452	0.20729	0.160678	0.975772	0.210706	0.952663
ENSG00000044574	HSPA5	protein_coding	chr9:125234853-125241330	12.5867	12.9898	12.9462	13.1164	12.8936	13.5197	13.0154	13.3763	13.3334	13.1163	13.5808	13.0136	13.0647	13.4372	13.0876	13.443	13.5356	13.6732	13.6545	13.5736	13.4621	13.2041	13.4739	13.462	-0.160997	0.999993	0.0302554	0.999996	-0.0465535	0.999814	-0.00478648	0.99946	-0.0134886	0.999892	-0.133487	0.801769	0.00615882	0.997996	0.0763667	0.872637	0.10207	0.837112	0.40044	0.418459	0.0382048	0.991563
ENSG00000046604	DSG2	protein_coding	chr18:31498043-31549008	12.3491	12.1601	12.401	12.2702	11.7311	11.4832	12.1848	12.2034	12.6478	12.6159	12.5009	12.5006	11.9993	11.4221	12.5476	12.2929	11.9727	11.9072	11.8588	11.948	12.4519	12.9541	11.7201	11.9441	-0.0597405	0.999993	-0.507361	0.0347749	0.114957	0.999814	-0.559207	0.268059	0.0176579	0.999892	0.824218	0.000226922	-0.0975082	0.937599	0.974124	0.0030279	1.11099	7.2796e-06	-0.594878	0.0112792	-0.803705	0.000520753
ENSG00000046647	GEMIN8	protein_coding	chrX:14008279-14029893	7.2014	7.37202	6.86896	7.19975	6.95246	6.92256	7.43457	6.5489	7.08336	6.8811	7.20968	7.06662	7.00327	7.19376	6.92116	6.95838	6.23169	6.74454	6.42384	6.57932	6.1555	6.36155	6.15818	7.0062	0.0768975	0.999993	-0.0632022	0.999996	-0.0681008	0.999814	0.113662	0.99946	-0.000304337	0.999892	-0.307266	0.753234	-0.121744	0.942456	-0.819496	0.0790621	-0.653863	0.185217	-0.26924	0.897502	0.0890378	0.99052
ENSG00000046651	OFD1	protein_coding	chrX:13734745-13769353	10.0603	9.82937	10.0719	9.74671	9.84132	9.83567	9.76823	9.73406	9.99919	10.0521	10.0234	10.0207	9.90443	9.9961	9.92977	10.0218	10.1499	10.0222	9.99936	10.0636	9.95594	10.238	10.1589	9.91384	0.0193923	0.999993	0.0748862	0.999996	0.000715366	0.999814	-0.0166953	0.99946	0.028372	0.999892	0.0484637	0.967213	-0.0829973	0.932766	0.154992	0.702051	0.272009	0.397372	-0.093492	0.975772	-0.0625537	0.99052
ENSG00000046653	GPM6B	protein_coding	chrX:13771031-13938638	10.7206	10.6567	10.7609	10.6153	11.1528	10.9598	10.7836	10.6218	11.4452	11.5583	11.5004	11.5654	11.6811	11.8223	11.3519	11.5528	8.74298	9.65811	8.90986	9.51115	9.00331	9.02813	9.20664	9.05086	-0.000487048	0.999993	0.304965	0.999996	-0.0289787	0.999814	0.273197	0.99946	0.00807458	0.999892	-0.117302	0.886882	-0.644905	0.00727143	-2.71827	8.65138e-45	-2.02092	5.81762e-23	0.35158	0.346822	0.243338	0.630475
ENSG00000046774	MAGEC2	protein_coding	chrX:142202345-142205290	0	0	0	0	0	0	0	0	0	0	0	0	0	0	0	0	1.0638	0	0	0	0	0	0	0	0	1	0	1	0	1	0	1	0.00678805	0.999892	0	1	0	1	0	1	0	1	0	1	0	1
ENSG00000046889	PREX2	protein_coding	chr8:67952118-68237030	11.7957	11.818	11.8549	11.8775	11.6164	11.428	11.9023	11.7385	12.2725	12.5123	12.4407	12.4972	12.7724	12.9468	12.5788	12.7034	9.08176	9.23669	8.93534	9.65991	10.1103	10.1184	7.88837	8.76818	-0.0454037	0.999993	-0.257842	0.999996	-0.0652051	0.999814	0.205964	0.99946	-0.0840285	0.999892	1.5379	2.04907e-09	-1.26583	9.08724e-11	-2.72857	9.37148e-48	-1.39292	3.72391e-12	-0.257081	0.619933	0.444248	0.0733295
ENSG00000047056	WDR37	protein_coding	chr10:1049538-1132297	7.73072	7.61681	7.78558	7.68596	7.71734	7.99581	7.71321	7.90979	7.64181	7.81986	7.91982	7.68646	7.76178	8.21279	7.50997	7.47473	8.24341	8.15279	7.89219	8.11685	8.06571	8.17301	7.84313	8.17999	-0.0244349	0.999993	0.0360733	0.999996	-0.0424815	0.999814	0.375096	0.99946	0.0871398	0.999892	0.079943	0.95132	-0.0995247	0.95136	0.119337	0.844678	0.259947	0.571772	0.165739	0.959682	0.222266	0.948061
ENSG00000047188	YTHDC2	protein_coding	chr5:113513683-113595285	10.4536	10.3934	10.4812	10.4548	10.7113	10.4609	10.5936	10.3618	10.5892	10.5618	10.7418	10.7044	10.6146	10.7524	10.4532	10.5847	10.8157	10.7686	10.6936	10.8488	10.6669	10.6883	10.8217	10.964	-0.030988	0.999993	0.09223	0.999996	-0.126148	0.999814	0.152857	0.99946	0.00571191	0.999892	-0.216799	0.56634	-0.0662034	0.952279	-0.00499761	0.991019	0.0946422	0.813436	0.161296	0.908743	0.108719	0.97055
ENSG00000047230	CTPS2	protein_coding	chrX:16588003-16712936	9.84223	9.65762	9.62934	9.61152	9.73282	9.36698	9.71016	9.80683	9.80438	9.73648	9.9574	9.85246	9.66737	9.88117	9.93123	10.0268	9.81649	9.57759	9.74936	9.67284	9.74963	9.44776	9.67694	9.91934	0.0837584	0.999993	-0.160729	0.999996	-0.107964	0.999814	-0.170087	0.99946	-0.0125888	0.999892	-0.194184	0.727179	-0.182007	0.829948	-0.168623	0.695772	0.0533587	0.919655	-0.167303	0.922289	0.0123314	0.998345
ENSG00000047249	ATP6V1H	protein_coding	chr8:53715557-53843558	9.32209	9.18426	9.29987	9.03923	9.26975	9.16208	8.92196	8.87937	8.93755	8.89872	8.67695	8.57896	8.80257	8.78418	8.60058	8.60781	10.0833	10.2155	10.003	10.1978	10.4907	10.8327	9.75383	10.1818	0.045859	0.999993	0.254213	0.999996	0.197916	0.999814	0.164505	0.99946	0.0230929	0.999892	0.632209	0.0179065	0.425867	0.279586	1.86463	7.5964e-15	1.45201	4.22324e-10	-0.0272097	0.996064	-0.104586	0.981466
ENSG00000047315	POLR2B	protein_coding	chr4:56977722-57031168	11.925	11.8342	12.0812	11.9091	11.6444	11.774	11.6626	11.8219	11.7151	11.8706	11.6451	11.9288	11.7712	11.9087	11.6974	11.7103	11.5198	11.881	11.6849	11.8138	11.5863	11.5156	11.5492	11.6842	-0.0879912	0.999993	-0.0272049	0.999996	-0.00130009	0.999814	0.131712	0.99946	-0.0299264	0.999892	-0.0739408	0.925441	-0.100618	0.906161	-0.286424	0.277649	-0.151358	0.638514	-0.150102	0.904371	0.0512514	0.99052
ENSG00000047346	FAM214A	protein_coding	chr15:52581317-52709817	7.34768	7.64468	7.22136	7.28515	8.05983	7.49717	7.53355	7.4227	7.46989	6.99918	7.17842	7.26453	7.08174	8.01574	7.25473	7.51821	9.90119	10.6013	9.75795	10.7418	9.95594	10.3957	9.09044	9.84148	0.0862785	0.999993	0.208779	0.999996	0.014619	0.999814	0.142508	0.99946	-0.016068	0.999892	0.604527	0.0752616	0.178987	0.916228	2.51966	1.17371e-11	2.3711	3.5466e-17	0.244668	0.90806	0.259178	0.946182
ENSG00000047365	ARAP2	protein_coding	chr4:35948221-36244509	2.54406	4.23797	2.67583	3.31692	3.33095	4.55201	4.18582	5.12471	4.08962	5.17743	6.24979	5.43891	3.18074	5.41083	5.67933	5.64331	4.87535	4.21274	5.06913	3.88254	7.37714	7.35275	2.2197	4.28038	0.0203567	0.999993	-0.130193	0.999996	-0.207461	0.999814	-0.266881	0.99946	-0.00275909	0.999892	2.6597	1.26298e-12	-0.277154	0.902975	2.5312	0.000258146	3.20557	6.31867e-11	0.130106	1	-0.0126639	0.998345
ENSG00000047410	TPR	protein_coding	chr1:186311652-186375693	14.1218	14.0781	14.1279	14.1499	13.3808	13.353	13.4653	13.4276	14.1767	14.1645	14.2056	14.214	13.6086	13.6944	13.5632	13.6438	14.262	14.2564	14.2399	14.2735	13.5949	13.648	13.6017	13.645	-0.0311286	0.999993	-0.0695579	0.999996	-0.0380679	0.999814	0.0509314	0.99946	-0.00593142	0.999892	-0.0119125	0.99088	-0.25207	0.499723	-0.0280556	0.942535	0.261143	0.293114	-0.685856	0.000269276	-0.488243	0.00673619
ENSG00000047457	CP	protein_coding	chr3:149162410-149222055	7.52847	7.84217	7.41606	7.48403	7.25789	7.03271	7.70474	7.49675	7.22403	7.1214	7.14646	7.5337	7.5912	8.68916	7.18807	7.69912	5.98081	6.37267	5.61468	5.55764	6.2002	5.96124	5.5176	6.02556	0.0898022	0.999993	-0.29122	0.999996	-0.0834592	0.999814	0.458943	0.99946	0.137737	0.999892	0.209398	0.882207	-0.901547	0.0980168	-2.0916	1.04198e-05	-1.0406	0.0170858	-0.432548	0.598554	0.765745	0.135451
ENSG00000047578	KIAA0556	protein_coding	chr16:27550133-27780369	8.066	7.92785	8.02083	8.51072	8.32288	8.28634	8.10952	8.08806	8.18782	7.84373	8.01138	8.18852	8.13738	8.31595	8.33168	8.32729	8.76484	8.59593	8.63296	8.46606	8.2856	8.70159	8.56834	8.62196	-0.122153	0.999993	0.1532	0.999996	-0.0439969	0.999814	-0.0758767	0.99946	0.0627316	0.999892	-0.0871222	0.9401	0.0955906	0.942456	0.28092	0.557183	0.211935	0.650352	0.270365	0.843776	0.171849	0.967053
ENSG00000047579	DTNBP1	protein_coding	chr6:15522801-15663058	7.50946	7.67203	7.30979	7.68596	7.6824	7.614	8.13496	7.47859	7.6106	7.42552	7.80169	7.49481	7.55727	7.27567	7.4298	7.39922	7.39091	8.10252	7.52017	8.17856	7.88129	7.9257	7.42635	7.93689	0.0295014	0.999993	-0.123981	0.999996	-0.0695412	0.999814	0.01328	0.99946	-0.0336758	0.999892	0.166825	0.866328	0.224274	0.841042	0.474849	0.253945	0.260977	0.570901	0.0522972	0.99425	-0.0700921	0.990921
ENSG00000047597	XK	protein_coding	chrX:37685759-37732130	6.35651	6.39171	6.5748	5.74178	5.91675	4.09098	5.78281	5.78719	5.137	5.40841	6.36535	6.18874	6.28709	6.28495	4.88608	5.56255	4.5115	5.45552	5.48263	4.70441	6.07778	6.54637	4.91952	6.10498	0.0313672	0.999993	-0.15648	0.999996	-0.259778	0.999814	0.495332	0.99946	-0.0121004	0.999892	0.493604	0.528271	-0.686164	0.522497	0.0507431	0.958321	1.02771	0.185093	-0.603306	0.483817	0.589862	0.485719
ENSG00000047617	ANO2	protein_coding	chr12:5531869-5946232	4.0622	3.31247	3.38303	3.7874	5.05412	4.33983	4.80877	3.48114	5.70823	6.32503	7.04612	6.10858	5.88915	6.45533	6.42166	6.21862	9.23581	9.73931	9.26374	9.93486	9.75713	9.7975	8.89644	9.35854	0.00615026	0.999993	0.0944654	0.999996	-0.170934	0.999814	-0.0666988	0.99946	-0.0581518	0.999892	0.577043	0.0442922	-1.07468	0.110411	3.55231	9.78042e-34	5.0233	5.75626e-59	0.370564	1	0.0928533	0.990528
ENSG00000047621	C12orf4	protein_coding	chr12:4487728-4538508	9.08593	9.46001	9.23683	9.36482	9.64664	9.27472	9.67807	9.29191	8.88961	8.75085	9.3869	8.83702	9.34629	9.21629	8.8427	8.81376	9.31204	9.48449	9.34964	9.41016	9.43281	9.65942	9.69137	9.33896	-0.00967735	0.999993	-0.0197664	0.999996	-0.203164	0.999814	0.393707	0.857648	0.00615648	0.999892	0.0131344	0.99364	0.199884	0.807951	0.268476	0.447631	0.0882174	0.856706	0.170425	0.932461	0.417328	0.355527
ENSG00000047634	SCML1	protein_coding	chrX:17737449-17754988	8.03975	8.51083	7.95967	7.87885	7.94662	7.50356	7.35019	8.03934	6.55379	6.97055	6.38375	6.69344	7.46513	7.6969	7.28239	7.12701	5.40723	5.87035	5.30636	5.65348	5.61037	5.70283	5.96049	6.12035	0.157847	0.999993	0.00216507	0.999996	0.0821752	0.999814	0.275191	0.99946	0.030702	0.999892	-0.300104	0.780847	0.162544	0.908163	-1.89656	7.04968e-07	-2.04191	5.79051e-08	-0.452396	0.5102	0.61222	0.304708
ENSG00000047644	WWC3	protein_coding	chrX:10015562-10144478	9.04032	9.21557	8.48419	9.43324	9.33194	9.42369	9.12606	9.23625	9.25511	9.40591	9.31445	9.43435	9.38161	9.76644	9.16833	9.63751	9.92728	9.50204	10.003	9.30893	10.6394	10.7606	9.96657	10.1162	0.0398614	0.999993	0.161186	0.999996	-0.0347674	0.999814	0.135318	0.99946	0.0082042	0.999892	0.615288	0.00501102	-0.169685	0.850883	1.10707	1.65409e-05	1.32077	6.59446e-10	0.231537	0.846054	0.231705	0.873913
ENSG00000047648	ARHGAP6	protein_coding	chrX:11137543-11665701	6.10123	7.07702	5.97695	6.28255	6.77812	6.83406	6.84866	7.14032	4.9502	4.11579	5.57106	6.40551	5.7519	6.49496	6.5934	6.49012	5.02779	5.664	4.64383	5.55764	6.96715	6.2974	4.82959	5.59056	0.103985	0.999993	-0.111784	0.999996	-0.267614	0.971541	-0.200854	0.99946	0.0293571	0.999892	1.02984	0.032456	0.557654	0.525196	0.486808	0.535145	-0.131857	0.870868	0.101263	0.988621	0.756426	0.227386
ENSG00000047662	FAM184B	protein_coding	chr4:17629306-17781512	8.40625	7.93539	8.24883	8.02788	7.77153	8.0492	8.13496	8.3301	8.72453	8.59547	8.61602	8.54511	8.76442	8.78817	8.7987	8.27333	8.80408	9.56651	8.70585	9.69694	10.2942	9.39181	8.80206	8.78516	0.0203728	0.999993	-0.223049	0.999996	0.0526065	0.999814	0.172575	0.99946	-0.018275	0.999892	0.986517	0.00101961	-0.77454	0.0259673	1.11373	0.00407834	1.9647	2.36848e-09	-0.217434	0.91598	0.106527	0.982928
ENSG00000047849	MAP4	protein_coding	chr3:47850690-48089272	12.523	12.5197	12.4093	12.5266	11.7221	12.6373	11.6675	12.5471	12.1476	12.3348	11.8975	12.2269	11.2162	12.2584	11.4338	12.1688	12.7984	12.8048	12.7203	12.8404	12.0985	12.8924	11.9519	12.8772	0.0402424	0.999993	0.0260686	0.999996	0.142198	0.999814	-0.00373852	0.99946	0.00668723	0.999892	0.0340701	0.989369	0.303245	0.876934	0.700922	0.177346	0.29748	0.576004	-0.224064	0.891805	-0.234875	0.966513
ENSG00000047932	GOPC	protein_coding	chr6:117560269-117602542	9.68597	9.68696	9.4876	9.44654	9.94518	9.74553	9.94944	9.85514	9.61492	9.60994	9.60833	9.47688	9.55839	9.84713	9.47834	9.8034	10.883	10.8401	10.7428	10.9578	11.1247	11.3271	10.7446	10.949	0.138796	0.999993	-0.0446559	0.999996	0.0502638	0.999814	0.0549891	0.99946	-0.00175318	0.999892	0.35063	0.216687	0.15641	0.85679	1.50949	1.10963e-10	1.37987	1.21462e-10	0.154855	0.925286	0.0938063	0.984026
ENSG00000047936	ROS1	protein_coding	chr6:117288300-117425855	0	0	0	0	0	0	0	0	0	0	0	0	0	0	0	0	0	0	0	0	0	0	0.936963	0	0	1	0	1	0	1	0	1	0	1	-0.0605999	1	0	1	0	1	0	1	0	1	0	1
ENSG00000048028	USP28	protein_coding	chr11:113797874-113875570	10.8983	10.8929	10.8362	11.0512	10.8413	10.6442	11.2171	11.0291	11.1486	10.9256	11.0717	10.8501	11.1323	10.4787	11.4907	11.2174	13.0475	12.6487	12.9556	12.7084	13.0665	13.1141	13.1606	13.3499	-0.0371406	0.999993	-0.324801	0.931438	0.0602985	0.999814	-0.407776	0.99946	0.00722433	0.999892	-0.170622	0.676523	-0.068403	0.961348	2.22227	1.75834e-16	2.3383	8.36597e-36	-0.132449	0.936331	-0.16985	0.955317
ENSG00000048052	HDAC9	protein_coding	chr7:18086949-19002416	9.29737	9.30562	9.36912	9.33079	9.1924	8.71039	9.16054	8.87937	7.68738	7.41494	8.47733	9.20062	7.64388	8.19485	8.93851	8.56353	11.7299	12.5455	11.6042	12.6975	12.6671	12.2959	11.3005	11.4377	-0.0294533	0.999993	-0.0425792	0.999996	-0.708698	0.000325849	-0.594366	0.426395	-0.00856762	0.999892	1.05341	5.42725e-08	0.953607	0.0144249	4.49479	8.81949e-62	3.49716	8.56427e-50	-0.287806	0.761367	0.304187	0.873714
ENSG00000048140	TSPAN17	protein_coding	chr5:176647387-176659054	7.91532	7.30373	7.8204	7.40991	7.50981	7.83787	7.69622	7.84038	8.01389	8.09648	7.91351	8.00698	7.58448	7.582	7.60063	7.84854	5.44383	6.40621	5.61468	6.54224	6.17056	6.24005	5.93915	5.49944	0.00440629	0.999993	-0.0551299	0.999996	0.0539966	0.999814	-0.104296	0.99946	-0.0273518	0.999892	0.352753	0.704872	0.116781	0.937888	-1.35696	0.000232422	-1.45073	0.000101982	0.0427679	0.994396	-0.383543	0.662135
ENSG00000048162	NOP16	protein_coding	chr5:176383938-176388975	9.31389	9.38763	9.51973	9.23592	8.80442	9.28403	9.05119	9.25237	9.08958	9.21166	9.08643	9.34972	9.11163	8.75183	9.15343	9.13097	8.88617	9.09733	8.92775	9.13722	9.04475	8.84472	8.94544	8.94261	-0.0193127	0.999993	-0.0651704	0.999996	-0.0540294	0.999814	-0.156471	0.99946	-0.0276168	0.999892	-0.00686697	0.996095	0.136023	0.916441	0.00541643	0.992738	-0.111101	0.833532	-0.241821	0.860175	-0.175072	0.953992
ENSG00000048342	CC2D2A	protein_coding	chr4:15469865-15601557	8.92672	9.24318	9.15394	9.30473	9.57034	9.6188	9.45633	9.08841	9.10925	9.35145	9.17885	9.21265	9.44236	9.98222	9.31612	9.35732	9.31452	8.75408	9.1724	9.23341	9.32929	9.08216	9.44865	9.12322	-0.076643	0.999993	0.25033	0.999996	0.0256307	0.999814	0.326467	0.99946	-0.0745253	0.999892	-0.0887181	0.932396	-0.106754	0.931313	-0.517692	0.167386	-0.374686	0.21766	0.457478	0.266794	0.441765	0.391319
ENSG00000048392	RRM2B	protein_coding	chr8:102204502-102239118	10.0223	9.68919	9.73121	9.61859	9.40018	9.79196	9.2389	9.66949	9.06389	8.77174	8.92628	8.48288	8.99227	8.80404	9.09745	8.94435	8.84913	7.99089	8.70288	8.13771	8.5328	8.74861	8.65271	8.95553	0.11605	0.999993	0.110177	0.999996	0.12794	0.999814	-0.0946871	0.99946	0.0071003	0.999892	-0.162803	0.831945	0.687806	0.0496388	-0.251111	0.536226	-0.948021	0.000739186	-0.217396	0.881056	-0.0152113	0.998345
ENSG00000048405	ZNF800	protein_coding	chr7:127346790-127431924	8.51029	8.5942	8.4896	8.5408	8.67888	9.16208	8.30711	8.74148	8.10067	8.25324	8.37992	8.48685	8.43138	9.17724	8.25	8.56006	8.91253	8.65292	8.7147	9.08232	9.17549	9.03095	8.64614	8.81381	0.0190432	0.999993	0.291025	0.999996	-0.16278	0.999814	0.316056	0.99946	-0.0663712	0.999892	0.336022	0.381936	0.108145	0.948614	0.251562	0.655321	0.166188	0.730097	0.346097	0.661385	0.54864	0.317062
ENSG00000048462	TNFRSF17	protein_coding	chr16:11965107-11968068	0	1.18674	1.23114	0	1.00502	1.38081	1.15609	0	2.07214	0	0	1.57099	1.48172	1.78395	0	2.21046	0	0	0.89307	0.855003	0	1.01559	0	0	-0.000162009	0.999993	0.0141273	1	0.00495651	1	0.00729935	1	-0.00722824	0.999892	0.0597591	1	-0.0880008	1	-0.73168	1	-0.393511	1	0.0312815	1	0.0163869	1
ENSG00000048471	SNX29	protein_coding	chr16:11976737-12574289	8.82663	8.91347	8.38881	8.6414	8.98155	8.98843	8.99325	8.77162	8.3191	8.38924	8.41611	8.56025	8.42387	8.49762	8.75659	8.65077	8.08442	8.73111	8.11371	8.73883	8.76376	8.58743	8.47502	8.41316	0.181151	0.999993	0.0792792	0.999996	-0.0892707	0.999814	-0.195657	0.99946	-0.00879267	0.999892	0.205134	0.742167	0.520635	0.153445	0.216861	0.607149	-0.297745	0.392936	0.109857	0.972342	0.0983484	0.986303
ENSG00000048540	LMO3	protein_coding	chr12:16548373-16610594	4.78542	5.24849	4.65851	5.74178	4.469	4.69289	5.04184	5.59827	9.94079	9.4584	10.1129	9.65145	8.22643	8.37555	8.60788	8.11714	4.5115	3.42569	4.11148	4.03267	4.12511	4.58429	3.34269	2.62317	-0.0280743	0.999993	-0.220643	0.999996	-0.122857	0.999814	-0.0560911	0.99946	-0.00163517	0.999892	0.595516	1	-3.25227	2.33648e-22	-3.87315	1.42445e-25	-0.191169	0.89315	-0.204769	0.961185	-1.22087	1.27073e-06
ENSG00000048544	MRPS10	protein_coding	chr6:42206801-42217865	10.0717	9.96636	9.99777	9.98597	10.2556	9.95005	10.0022	9.93556	9.96258	9.87035	9.90742	9.70694	9.76573	10.0201	9.88087	9.82952	9.28959	9.2013	9.41993	9.35242	9.3192	9.00105	9.32039	9.27516	0.0187416	0.999993	0.117616	0.999996	0.0808541	0.999814	0.0424641	0.99946	-0.0904561	0.999892	-0.131169	0.869183	0.225161	0.743541	-0.721225	0.013406	-0.925575	0.00037583	0.088951	0.976046	-0.0115853	0.998345
ENSG00000048545	GUCA1A	protein_coding	chr6:42155406-42180056	4.7208	2.61011	3.85551	2.61425	4.469	3.0389	4.74411	3.97134	5.26276	5.81493	5.69406	5.47132	5.51792	3.25593	4.88608	3.67714	4.5115	4.54937	4.54134	5.7214	5.44688	5.68861	5.60151	4.74444	0.026022	0.999993	-0.0875662	0.999996	-0.00648497	0.999814	0.0837408	1	-0.0865408	0.999892	0.224984	0.883177	-0.415931	0.814176	0.702661	0.569548	1.59193	0.047685	-0.0290919	1	-0.274658	0.941256
ENSG00000048649	RSF1	protein_coding	chr11:77659996-77821017	12.0412	11.8348	12.1492	11.7695	11.6575	11.5718	11.7568	11.7077	12.4965	12.5545	12.4757	12.5439	12.527	12.4698	12.432	12.372	12.0582	12.2015	12.0745	12.1714	12.3096	12.3529	11.8551	12.0825	-0.0205964	0.999993	-0.101927	0.999996	0.0115015	0.999814	0.095129	0.99946	-0.00168816	0.999892	0.333038	0.206648	-0.832269	2.45572e-05	-0.163941	0.574395	0.720035	0.00036646	-0.297651	0.481173	-0.018642	0.994583
ENSG00000048707	VPS13D	protein_coding	chr1:12230067-12512047	11.1078	10.8734	10.8667	11.0702	10.7889	10.8675	10.9683	10.9265	11.2143	11.0264	11.0489	11.1134	11.0185	11.1328	11.2282	11.1084	12.0257	11.9904	12.0288	11.9586	12.1127	12.1431	11.9311	12.0798	0.0157059	0.999993	-0.100931	0.999996	0.0338762	0.999814	-0.0775277	0.99946	0.00198518	0.999892	0.105881	0.859613	-0.213752	0.67832	1.04733	6.93165e-08	1.29852	1.51623e-11	-0.145778	0.921447	-0.0375168	0.991444
ENSG00000048740	CELF2	protein_coding	chr10:10798397-11336675	9.05022	9.44424	9.24646	9.4252	9.26031	9.46029	9.29076	9.52875	9.4036	9.25385	9.45371	9.54508	8.70987	10.0832	9.33605	9.9548	8.22775	9.20369	8.11371	9.17808	9.64303	10.3585	9.01339	10.0645	-0.0432053	0.999993	-0.0382156	0.999996	-0.128147	0.999814	-0.0375398	0.99946	0.013603	0.999892	0.247411	0.870971	-0.136179	0.941422	0.474857	0.499365	0.68018	0.0447609	0.100022	0.976046	0.105756	0.99052
ENSG00000048828	FAM120A	protein_coding	chr9:93451722-93566107	10.6862	10.8255	10.6552	11.0494	10.6745	10.782	10.7775	11.0554	11.1122	11.0633	11.3371	11.3261	11.2009	11.2511	11.2668	11.2289	11.4708	11.5572	11.488	11.6921	11.4386	11.4981	11.4959	11.6745	-0.0710203	0.999993	-0.162474	0.999996	-0.212237	0.999814	-0.0135064	0.99946	-0.0588621	0.999892	-0.123707	0.827821	-0.454189	0.102885	0.24347	0.367369	0.741885	0.000488247	-0.0179006	0.998127	0.137033	0.93265
ENSG00000048991	R3HDM1	protein_coding	chr2:135531455-135725270	11.6579	11.7297	11.5805	11.7604	11.6705	11.6281	11.6615	11.7342	12.1456	12.1696	12.1447	12.2087	12.0474	11.9512	12.1352	12.0833	11.642	11.5422	11.6747	11.6636	11.4108	11.3836	11.8103	11.7155	0.0153708	0.999993	-0.0415987	0.999996	-0.0195934	0.999814	-0.0936217	0.99946	-0.0595967	0.999892	-0.36136	0.144521	-0.315423	0.342183	-0.597156	0.00377397	-0.242798	0.364001	-0.0345357	0.994234	-0.142503	0.90824
ENSG00000049089	COL9A2	protein_coding	chr1:40300487-40317816	2.81565	3.11408	3.55828	3.91537	2.81595	4.33983	3.06543	2.73296	4.55063	5.32041	3.24211	4.50348	4.24247	4.36102	4.37182	3.77598	8.51686	9.17235	8.6546	9.22368	8.3096	7.27874	7.79641	7.72197	-0.0299221	0.999993	0.102124	1	0.11173	0.999814	0.054027	1	-0.0370476	0.999892	0.0928801	0.955081	-0.255584	0.913088	3.47268	1.95959e-11	3.95814	8.80119e-14	0.198291	1	-0.255976	0.954294
ENSG00000049130	KITLG	protein_coding	chr12:88492793-88580851	9.23799	9.04827	9.45196	9.29888	8.80442	8.99298	9.03777	9.14995	6.32299	6.7692	6.61927	6.87399	6.48775	8.39663	6.87347	7.22649	2.68978	2.55406	1.83648	4.03267	3.42225	3.72909	1.50029	3.67769	-0.135231	0.999993	-0.149689	0.999996	-0.0714094	0.999814	0.300091	0.99946	-0.0262559	0.999892	0.200546	1	0.645773	0.609027	-3.92136	2.10046e-09	-5.27416	1.81406e-48	-0.208492	0.894075	0.664645	0.353274
ENSG00000049167	ERCC8	protein_coding	chr5:60873831-60945073	8.38555	8.39526	8.35358	7.94032	8.39801	8.26769	8.29588	8.24671	8.09504	8.33412	7.9995	8.06654	8.37406	8.37023	8.26394	8.32729	7.89253	7.50993	7.78974	7.79307	7.74713	7.69619	7.86026	7.81465	0.103995	0.999993	0.0475021	0.999996	0.108806	0.999814	0.0676842	0.99946	-0.0384505	0.999892	-0.113848	0.922781	-0.0127508	0.994211	-0.642531	0.0459785	-0.598235	0.0713278	-0.0425216	0.99425	0.137639	0.975074
ENSG00000049192	ADAMTS6	protein_coding	chr5:65148736-65481920	7.09068	7.52981	6.78331	7.98477	7.84287	7.88758	7.17729	7.73723	8.13945	8.47326	8.70281	8.73393	9.189	9.07636	8.85196	8.8397	7.00652	8.46676	7.10101	8.70847	6.75383	8.02241	5.60151	7.29064	-0.046812	0.999993	0.248577	0.999996	-0.260944	0.999814	0.251284	0.99946	-0.0129881	0.999892	0.318116	0.797008	-1.1713	1.48161e-05	-1.55398	0.0009216	-0.31947	0.640869	0.44452	0.55443	0.72002	0.0225939
ENSG00000049239	H6PD	protein_coding	chr1:9234775-9271337	7.01185	6.5767	7.08483	6.3745	7.00995	7.00596	7.27208	6.5833	6.82245	7.19749	6.96294	7.08767	7.76178	7.59117	7.18807	6.94782	6.91823	6.73137	6.97888	7.02682	6.4673	6.88249	6.93814	7.47532	0.00966996	0.999993	0.0241955	0.999996	-0.00432315	0.999814	0.439387	0.99946	-0.0667548	0.999892	-0.458202	0.43986	-0.586625	0.266211	-0.967882	0.0179852	-0.301002	0.624166	0.155418	0.971919	0.514334	0.466556
ENSG00000049245	VAMP3	protein_coding	chr1:7771269-7781432	10.5694	10.6794	10.7131	10.5987	10.5346	10.9662	10.4388	10.6895	10.1934	10.4753	10.527	10.5317	10.8528	10.8406	10.5398	10.5589	10.9742	11.0668	11.0214	10.9994	11.2272	11.2143	11.041	11.1308	-0.0219926	0.999993	0.16368	0.999996	-0.154562	0.999814	0.275667	0.99946	-1.40663e-05	0.999931	0.118358	0.838612	-0.0495411	0.969331	0.374189	0.112015	0.455707	0.108473	0.138297	0.949554	0.475873	0.0891307
ENSG00000049246	PER3	protein_coding	chr1:7784320-7845177	8.63389	8.82285	8.34165	9.22361	8.94664	8.97239	8.64925	8.85845	9.68961	9.60762	9.59261	9.56586	9.56694	9.53179	9.52732	9.3453	9.06129	8.81467	8.99715	8.7361	9.27286	9.3393	8.54733	8.86945	-0.0496678	0.999993	0.159399	0.999996	0.0523737	0.999814	0.10144	0.99946	0.030469	0.999892	0.537233	0.0696729	-0.538602	0.0863337	-0.238731	0.469668	0.352002	0.251632	0.210322	0.894863	-0.0847757	0.985052
ENSG00000049247	UTS2	protein_coding	chr1:7843083-7853512	4.25709	5.09532	4.87272	5.51812	5.09719	5.0126	5.09467	5.3004	6.00076	6.15736	5.98654	6.08783	5.79911	5.56772	5.30094	6.18304	5.02779	5.35605	5.24246	5.28584	5.81583	5.71691	4.57666	4.62019	-0.0483733	0.999993	-0.0459953	0.999996	0.0115084	0.999814	-0.049695	0.99946	-0.0122792	0.999892	0.790501	0.18467	-0.465492	0.717855	0.0757576	0.943174	0.698465	0.342277	0.15336	0.976504	-0.225494	0.966595
ENSG00000049249	TNFRSF9	protein_coding	chr1:7915894-7943165	4.16293	3.48684	4.49571	3.7874	4.25743	3.79006	3.26299	2.95937	2.88951	3.46645	3.65935	3.56572	1.88332	3.25593	4.06721	4.03738	3.28147	4.13485	4.11148	3.3069	4.80308	2.83398	3.34269	3.83503	-0.0178467	0.999993	0.131847	1	-0.0271094	1	-0.221388	1	-5.46516e-05	0.999892	0.203396	1	0.606602	0.642098	1.19692	0.423985	0.0756126	0.969906	0.0593262	1	-0.0801734	1
ENSG00000049283	EPN3	protein_coding	chr17:50532543-50543750	3.70937	3.31247	2.33415	1.8325	1.00502	1.38081	0	0	3.67265	1.17422	0	2.30515	1.48172	1.15175	2.98118	1.49268	0	0	0	0	0	1.82957	0	0.796837	0.039096	0.999993	0.024849	1	0.033228	1	-0.0795968	1	0	1	0.0625725	1	-0.0212464	1	-0.0780219	1	0.00113094	1	-0.384993	1	-0.159338	1
ENSG00000049323	LTBP1	protein_coding	chr2:32946972-33399509	9.99009	10.3204	9.96508	10.4613	10.3643	10.7701	10.4426	10.5862	8.92492	9.28033	10.3395	10.2782	8.73133	9.49562	10.1928	10.2919	9.59437	9.09733	9.50578	8.8718	10.6408	10.9155	9.3987	9.28201	-0.0404655	0.999993	0.057098	0.999996	-0.904146	4.32733e-10	-0.819775	0.0217082	0.0544188	0.999892	1.35087	4.03532e-12	1.31761	8.19106e-05	1.59694	1.48532e-06	0.207619	0.591627	0.384011	0.436283	0.0470059	0.991836
ENSG00000049449	RCN1	protein_coding	chr11:31812391-32105755	12.8888	13.0658	12.9858	13.0349	13.2627	13.3381	13.1572	13.1961	12.5533	12.6248	12.4917	12.6233	12.8366	13.0853	12.5842	12.9045	12.2885	13.8372	12.4181	13.8482	12.2797	12.3197	12.5771	12.856	-0.0232724	0.999993	0.112705	0.999996	0.0247035	0.999814	0.192982	0.99946	-0.00309567	0.999892	-0.41364	0.0844793	0.348243	0.304977	-0.659761	0.00344582	-0.987529	2.30183e-07	0.309437	0.411598	0.362234	0.209581
ENSG00000049540	ELN	protein_coding	chr7:74027789-74069907	1.77237	4.3324	1.23114	1.8325	2.81595	3.87137	2.83646	1.09061	4.26019	3.09427	4.77837	4.43939	3.44102	1.78395	4.50297	4.3254	1.0638	0	0.89307	1.77665	1.99668	2.02332	0.936963	1.30718	0.0418188	0.999993	0.104777	1	-0.0828246	0.999814	-0.279461	1	-0.00961598	0.999892	0.145235	1	0.232561	1	-0.701009	0.727437	-1.26671	0.392452	-0.0230411	1	-0.176695	1
ENSG00000049541	RFC2	protein_coding	chr7:74231499-74254458	9.10188	9.31721	9.30603	9.31347	9.23401	8.9907	9.32984	9.09438	9.0348	8.97276	8.66947	9.09798	9.34231	8.74774	8.76642	8.94435	7.94455	8.14784	7.87649	7.80355	7.92633	7.52269	8.19339	7.64435	-0.0563543	0.999993	-0.0782233	0.999996	0.0687686	0.999814	0.174357	0.99946	0.0935041	0.999892	-0.190828	0.844273	0.0576453	0.971048	-1.31559	0.000224628	-1.35858	2.10614e-06	-0.0803539	0.984717	0.0685638	0.99052
ENSG00000049618	ARID1B	protein_coding	chr6:156777374-157210779	11.768	11.6356	11.6317	11.7519	11.7256	11.69	11.5886	11.6444	11.7518	11.8344	11.9459	11.8162	11.5561	11.8096	11.868	11.9451	12.7672	12.8967	12.6111	12.9361	12.5988	12.3545	12.9258	12.8101	0.00739026	0.999993	0.0819188	0.999996	-0.0800504	0.999814	-0.189402	0.99946	0.0260924	0.999892	-0.380002	0.135083	0.043949	0.967042	0.78845	0.00103808	0.776063	0.000256657	0.0123111	0.999045	-0.0915638	0.977734
ENSG00000049656	CLPTM1L	protein_coding	chr5:1317744-1345099	8.65998	8.76899	8.71913	9.12777	8.68596	8.93505	8.51034	9.0914	8.97173	8.80049	8.76727	9.0316	8.78508	9.01295	8.95865	8.96806	8.89281	8.92001	8.7724	8.86681	9.00331	8.82536	8.57181	8.63807	-0.113859	0.999993	-0.0079881	0.999996	-0.0123829	0.999814	-0.0454149	0.99946	0.0429824	0.999892	0.278421	0.546147	-0.0547785	0.968915	0.0157025	0.978055	0.104948	0.83147	0.0978499	0.977147	0.0174704	0.997508
ENSG00000049759	NEDD4L	protein_coding	chr18:58044367-58401540	10.3128	10.3262	10.4537	10.3651	9.98443	10.325	10.1499	10.0705	10.4037	10.4405	10.242	10.591	10.1393	10.4687	10.4613	10.486	10.2043	10.8232	9.96637	10.7239	10.548	11.1038	10.2143	10.3943	-0.0627877	0.999993	0.0479053	0.999996	-0.00562248	0.999814	-0.133515	0.99946	0.0591581	0.999892	0.497762	0.0978633	-0.112798	0.919108	0.534923	0.143221	0.68683	0.0244666	-0.131071	0.954515	-0.0934848	0.981466
ENSG00000049768	FOXP3	protein_coding	chrX:49250436-49264826	3.9539	3.7828	1.23114	2.27569	3.59415	2.53914	3.73175	3.15501	3.78873	3.29233	3.24211	2.98164	3.93947	3.85202	2.30473	4.25861	4.44083	3.13694	4.87209	4.46126	2.80356	3.48765	2.69754	4.10604	0.0576629	0.999993	-0.0377449	1	0.0280686	1	0.0539643	1	-0.0672767	0.999892	-0.142107	1	-0.34814	0.858661	-0.639694	0.677599	0.0467128	0.985342	-0.193256	1	0.0873231	1
ENSG00000049769	PPP1R3F	protein_coding	chrX:49269843-49301461	6.10123	5.89998	5.41863	6.28255	5.73776	5.4955	4.60538	5.56423	6.43411	6.70113	6.68006	6.96785	6.39859	6.23902	6.43815	6.36869	5.79497	5.38998	5.84725	4.98791	4.72366	4.55324	5.33354	4.99847	0.0145126	0.999993	0.150499	0.999996	-0.099449	0.999814	-0.0439181	0.99946	0.0189582	0.999892	-0.346213	0.767729	-0.556739	0.550185	-1.64443	0.00307016	-0.942092	0.20076	-0.236196	0.948527	-0.162015	0.981466
ENSG00000049860	HEXB	protein_coding	chr5:74640023-74722647	9.19997	9.21866	9.24326	9.16366	9.17993	9.36348	8.9616	9.34048	9.39675	9.55315	9.44498	9.33218	9.52367	9.28289	9.16338	9.18143	8.81809	8.72447	8.76104	8.79507	8.91221	9.02247	9.1796	9.11173	0.00328305	0.999993	0.088972	0.999996	0.0626592	0.999814	0.207631	0.99946	-0.00960925	0.999892	-0.175491	0.772934	-0.102371	0.926714	-0.433875	0.161291	-0.296638	0.381982	0.067908	0.988621	-0.0536338	0.990921
ENSG00000049883	PTCD2	protein_coding	chr5:72320367-72368395	9.58065	9.26729	9.61454	9.08418	9.50986	8.67402	9.51565	9.14995	9.22452	9.35422	9.02038	9.13132	9.21752	9.04667	9.46231	9.07384	8.62441	8.30725	8.78647	8.26074	8.06168	8.03089	8.88533	8.34937	0.0314646	0.999993	-0.13816	0.999996	0.153757	0.999814	-0.113092	0.99946	-0.0371089	0.999892	-0.545405	0.142317	0.0329844	0.986732	-1.07786	3.92555e-05	-1.0759	0.00197499	-0.236018	0.895854	-0.132155	0.971278
ENSG00000050030	KIAA2022	protein_coding	chrX:74732849-74925485	4.58216	5.29614	4.10183	4.66304	5.59478	5.83656	5.81464	5.17068	6.30361	5.84679	7.15719	6.70712	6.01447	6.28495	6.00117	6.20094	6.53288	6.60707	6.62516	6.51698	4.6396	4.86282	5.04471	6.54165	0.0480965	0.999993	0.0743945	0.999996	-0.29029	0.999814	0.0303977	0.99946	-0.00385207	0.999892	-0.789594	0.20475	-0.327582	0.819842	-1.35581	0.0246272	-0.926744	0.195852	0.407322	0.816999	0.039166	0.995889
ENSG00000050130	JKAMP	protein_coding	chr14:59484443-59505410	8.63827	8.65941	8.58382	8.34445	8.52175	8.72687	8.63595	8.62247	7.95919	8.54297	8.49436	8.37994	8.34652	8.8658	8.19286	8.42951	8.60029	8.42237	8.5196	8.45613	8.90097	8.878	8.38711	8.60567	0.0912432	0.999993	0.00199884	0.999996	-0.0952004	0.999814	0.239877	0.99946	0.00752856	0.999892	0.349961	0.370951	0.0268599	0.988368	0.260676	0.586774	0.265038	0.479302	-0.00913447	0.999505	0.287541	0.87808
ENSG00000050165	DKK3	protein_coding	chr11:11963106-12009769	7.35834	7.78487	7.07043	7.83096	8.36755	8.81686	7.80325	8.19759	8.02576	7.89795	7.91351	8.0876	7.88726	8.39663	8.01747	7.90422	7.17928	7.31179	7.98784	7.48974	7.78675	8.47179	7.44161	7.58464	0.0266701	0.999993	0.419287	0.976902	-0.0240733	0.999814	0.152148	0.99946	-0.197438	0.999892	0.564225	0.187236	0.432265	0.527807	0.0115664	0.98904	-0.424339	0.359877	0.857108	0.0187588	0.165962	0.972428
ENSG00000050327	ARHGEF5	protein_coding	chr7:144355288-144380632	7.09068	7.04949	7.24719	7.62174	6.7514	6.50513	6.9089	6.5833	8.69136	8.38382	8.7354	8.341	8.34254	7.52572	8.65448	8.06922	8.71704	8.92869	8.56602	9.03639	8.95413	9.20338	8.71996	8.94909	-0.123185	0.999993	-0.0658499	0.999996	-0.00417549	0.999814	-0.253233	0.99946	-0.00121495	0.999892	0.218064	0.698866	-1.15415	0.0119749	1.07216	0.00672257	2.43857	6.33449e-18	-0.326785	0.85438	-0.427501	0.635988
ENSG00000050344	NFE2L3	protein_coding	chr7:26152240-26187125	8.78378	8.82285	8.75107	8.73109	8.15974	7.96372	8.98628	8.5504	10.6934	11.0045	11.33	11.0934	11.509	10.5116	11.722	11.1914	11.2701	10.5497	11.4558	10.4074	10.6689	10.7201	11.4872	11.3232	0.0338864	0.999993	-0.52297	0.332052	-0.291547	0.829319	-0.267469	0.99946	-0.0123384	0.999892	-0.690163	0.000577512	-2.68741	2.01191e-17	-0.388208	0.452459	2.62103	3.00813e-34	-0.64013	0.0731665	0.144973	0.985052
ENSG00000050393	MCUR1	protein_coding	chr6:13786557-13814568	10.1763	10.3948	10.0464	10.321	10.2207	10.5165	10.3107	10.4201	10.3668	10.4702	10.163	10.3043	10.6641	10.8869	10.3815	10.6025	10.5395	10.3368	10.6603	10.1411	10.7016	10.9458	10.8711	10.9496	0.0634845	0.999993	0.0112447	0.999996	0.147654	0.999814	0.253729	0.99946	0.00250376	0.999892	-0.0876711	0.910686	-0.357147	0.421789	0.0515328	0.91381	0.455518	0.10465	0.0880801	0.976504	0.34086	0.385361
ENSG00000050405	LIMA1	protein_coding	chr12:50175788-50283546	9.42455	9.58755	9.3484	9.52136	9.53553	9.84953	9.57029	9.68343	9.80782	9.63524	9.76737	9.8463	9.8024	9.91443	9.77453	9.94421	10.2528	10.2791	10.386	10.1339	10.3506	10.622	10.4914	10.6743	0.0425558	0.999993	0.06244	0.999996	-0.0657238	0.999814	0.00368424	0.99946	-0.00673515	0.999892	-0.0972526	0.901507	-0.123378	0.904443	0.631306	0.0159595	0.790918	0.00245275	0.183029	0.909374	0.129139	0.966595
ENSG00000050426	LETMD1	protein_coding	chr12:51047962-51060424	9.12704	8.66849	8.65306	8.65979	9.147	8.30109	9.05786	8.53291	8.85674	8.60482	8.52782	8.36276	8.54999	8.44295	8.52156	8.00954	8.08442	8.12284	8.62045	7.76115	7.89947	8.01673	8.31438	8.15782	0.130273	0.999993	-0.0247666	0.999996	0.186502	0.999814	0.164539	0.99946	-0.0581899	0.999892	-0.262132	0.654094	0.275129	0.793516	-0.530412	0.111201	-0.798889	0.038162	-0.106068	0.979917	-0.201359	0.93265
ENSG00000050438	SLC4A8	protein_coding	chr12:51391317-51515763	9.10505	8.55557	8.93708	8.53583	9.00436	8.90399	8.6135	8.37497	8.72817	8.97637	8.70647	8.59744	8.67865	8.59656	8.11297	8.58413	12.4591	12.6848	12.3859	12.6542	12.9765	12.7113	12.2663	12.5029	0.0494418	0.999993	0.352848	0.999996	0.134798	0.999814	0.215742	0.99946	0.0255176	0.999892	0.428736	0.087273	0.322593	0.550185	4.18244	1.2333e-92	3.87569	3.87717e-85	0.0931718	0.981686	-0.183965	0.948812
ENSG00000050555	LAMC3	protein_coding	chr9:131009082-131094473	5.72648	6.39171	6.15119	4.80199	5.13902	4.97631	5.53778	5.52937	7.97153	7.63156	7.23015	7.30106	7.89271	6.19157	8.30046	7.48937	5.44383	6.48681	5.80364	7.18754	7.29709	6.5064	6.12075	5.79596	0.0652498	0.999993	-0.162411	0.999996	0.276139	0.999814	-0.306265	0.99946	-0.0975152	0.999892	0.76371	0.128336	-1.59469	0.0052589	-0.308613	0.774716	1.8519	0.000269455	-0.603664	0.475996	-0.32551	0.901259
ENSG00000050628	PTGER3	protein_coding	chr1:70852353-71047808	0	2.88399	1.88559	2.27569	3.46855	3.87137	3.06543	0	2.07214	3.46645	2.06114	3.68106	1.88332	0	3.8868	1.49268	7.67885	7.38932	7.06452	7.02682	7.86749	8.43393	6.81466	7.52814	-0.000400405	0.999993	0.119295	1	-0.00769794	1	-0.121833	1	0.190238	0.999892	0.814184	0.0370694	0.759957	1	6.65457	2.7269e-21	4.42669	7.38605e-24	0.281088	1	-0.155381	1
ENSG00000050730	TNIP3	protein_coding	chr4:121131408-121227466	0	1.18674	1.88559	0	1.59165	2.07323	1.78954	0	1.04849	2.25402	1.04105	0	1.48172	0	0.989274	1.89576	3.57341	3.66617	2.40207	2.73581	5.1756	3.78362	2.69754	2.43929	-0.00338622	0.999993	0.0259887	1	0.0173283	1	-0.0249928	1	0.0534404	0.999892	0.862524	1	0.164479	1	3.27276	0.00515376	2.5576	0.0154602	0.0874867	1	-0.0505488	1
ENSG00000050748	MAPK9	protein_coding	chr5:180233143-180292099	10.0456	9.82735	10.011	9.80157	9.98443	9.9049	10.1546	9.91376	9.98557	10.0297	9.97872	10.1376	10.0939	9.98396	10.347	10.2081	9.58416	9.73767	9.51426	9.74532	9.87324	9.97642	9.68016	9.81693	0.0195349	0.999993	-0.0769349	0.999996	-0.0441855	0.999814	-0.204754	0.99946	0.0110365	0.999892	0.15634	0.784288	-0.0675925	0.950611	-0.110875	0.776712	-0.0106747	0.984231	0.0118009	0.999045	0.0370486	0.991563
ENSG00000050767	COL23A1	protein_coding	chr5:178237618-178590555	4.0622	2.88399	4.10183	2.61425	2.00752	2.07323	2.22823	1.09061	5.48552	4.96166	5.8074	5.33706	4.89167	5.18719	6.28252	5.44731	9.54046	10.105	9.58681	9.8298	9.45142	9.90673	9.45806	9.52804	0.00207106	0.999993	0.0144649	1	-0.069637	0.999814	-0.360807	0.99946	0.0630436	0.999892	0.180136	0.776825	-1.64312	0.0118158	4.60346	2.43534e-42	7.55704	1.89449e-47	-0.304702	1	-0.0921714	0.990832
ENSG00000050820	BCAR1	protein_coding	chr16:75228187-75268053	7.16543	7.55939	7.34609	7.73014	7.92885	8.3969	7.92493	8.11182	7.88289	7.76257	7.80169	7.68646	8.07161	8.19485	7.66507	8.27333	6.94402	7.07163	7.06452	6.90555	7.19036	6.75864	7.19382	7.0062	-0.0594392	0.999993	0.114833	0.999996	0.0426745	0.999814	0.100872	0.99946	0.00422654	0.999892	-0.106848	0.945202	0.0710021	0.963682	-1.12988	0.00174113	-1.17308	0.00144162	0.663016	0.161754	0.263308	0.887799
ENSG00000051009	FAM160A2	protein_coding	chr11:6211335-6234711	7.2132	7.7932	7.92009	7.47367	7.65383	7.74922	7.88799	7.90979	7.83644	6.99918	7.82206	7.38	7.57772	7.36393	6.98986	7.25247	8.2066	8.23442	8.3328	8.15009	8.02901	8.42966	7.93225	8.42249	-0.0609572	0.999993	-0.13477	0.999996	-0.0591391	0.999814	0.250017	0.99946	-0.0174211	0.999892	0.0322397	0.98432	0.229369	0.82955	0.760716	0.0468395	0.543453	0.152768	0.143899	0.971839	0.000514273	0.999531
ENSG00000051108	HERPUD1	protein_coding	chr16:56932048-56944863	6.92845	8.66395	7.63724	7.80641	9.37852	8.4508	9.20025	7.97602	7.76029	7.93546	7.96937	7.96207	7.86524	7.9388	8.16342	8.3109	7.59996	7.77678	8.22947	7.73947	8.68471	8.64564	7.9214	7.81937	0.0252524	0.999993	0.0673872	0.999996	-0.0682486	0.999814	-0.260579	0.99946	-0.131779	0.999892	0.718275	0.0138893	0.979452	0.0242609	0.759	0.0103843	-0.30448	0.549021	0.315372	0.893616	0.0494024	0.991836
ENSG00000051128	HOMER3	protein_coding	chr19:18929201-18941261	6.10123	5.83695	5.62967	6.13261	5.21921	5.54591	5.53778	5.72692	6.55379	6.73556	6.47234	7.1187	7.3667	6.35123	6.60804	6.66794	4.44083	4.54937	3.4964	3.80118	4.4552	4.88793	5.19634	4.89502	0.0122932	0.999993	-0.087936	0.999996	-0.0684273	0.999814	0.175309	0.99946	0.0765734	0.999892	-0.230358	0.884937	-1.19993	0.0395632	-2.17346	0.000172332	-0.667408	0.44796	-0.345425	0.878294	0.202582	0.972428
ENSG00000051180	RAD51	protein_coding	chr15:40694774-40732339	8.43171	8.64568	8.45124	8.15649	8.62838	8.02719	8.30151	8.45145	8.41253	8.48343	8.08065	8.30549	7.99257	8.18882	7.96155	8.4333	9.56974	9.85466	9.46612	9.69975	9.44059	9.24163	9.35505	9.42659	0.110289	0.999993	-0.0159503	0.999996	0.155326	0.999814	-0.087475	0.99946	0.0688565	0.999892	-0.0544608	0.961727	0.260759	0.795611	1.24201	3.57236e-06	0.985228	0.00137258	-0.152991	0.96053	-0.296652	0.804254
ENSG00000051341	POLQ	protein_coding	chr3:121431427-121546641	10.6925	10.6522	10.8234	10.7437	10.5316	10.6557	10.7156	10.6484	11.0335	10.8783	10.9567	10.7815	10.9997	10.9841	10.996	10.9295	10.6775	10.2013	10.4306	10.3361	10.7267	10.3935	10.5982	10.376	-0.0799755	0.999993	-0.0726867	0.999996	0.0694507	0.999814	0.0325405	0.99946	0.034669	0.999892	0.062698	0.952516	-0.357286	0.291317	-0.41745	0.143663	-0.0191401	0.970845	-0.0631311	0.986071	0.0381378	0.991238
ENSG00000051382	PIK3CB	protein_coding	chr3:138652699-138834938	9.42202	9.45477	9.27184	9.32216	9.69651	9.94184	9.44366	9.50203	9.82492	9.66458	9.72291	9.59189	10.0173	9.63295	9.90627	9.87622	9.44438	9.24367	9.20629	9.52705	9.63492	9.83752	9.33884	9.40164	0.0861693	0.999993	0.290226	0.999996	0.0661454	0.999814	-0.0380868	0.99946	-0.0211106	0.999892	0.337839	0.314631	0.0110773	0.994551	-0.094504	0.849718	-0.0768759	0.868258	0.35942	0.468504	0.0883636	0.985788
ENSG00000051523	CYBA	protein_coding	chr16:88643283-88651152	5.75903	6.04647	5.17134	4.24266	5.4021	6.06113	6.33725	6.07999	6.07122	5.90845	5.66428	4.88659	6.01447	4.59782	5.22697	5.7198	3.69985	4.13485	3.87912	4.35123	5.1756	4.88793	4.78242	4.4359	0.138853	0.999993	-0.184817	0.999996	0.151262	0.999814	-0.00141074	0.99946	-0.0178761	0.999892	0.252366	0.867254	0.215353	0.923937	-0.416119	0.729562	-0.707922	0.363232	-0.0761206	0.993913	-0.247364	0.961398
ENSG00000051596	THOC3	protein_coding	chr5:175917873-176034680	9.32752	9.23709	9.42675	9.13107	9.06257	9.19009	9.12289	9.11216	9.71184	9.50156	9.27065	9.32776	9.54114	9.39449	9.36436	9.62762	9.15533	8.96291	8.97274	8.91836	9.17735	8.91817	9.19318	8.99983	-0.00161971	0.999993	0.0106828	0.999996	0.231479	0.999814	-0.0208104	0.99946	0.0591918	0.999892	-0.0537097	0.966806	-0.300642	0.572961	-0.411919	0.195845	-0.0682487	0.890707	-0.131058	0.959682	-0.121107	0.97452
ENSG00000051620	HEBP2	protein_coding	chr6:138403531-138422197	8.51982	8.65485	8.47875	8.50055	8.78808	8.63381	8.70128	8.55474	8.23463	8.82068	8.61991	8.7864	8.69122	8.54086	8.74339	8.62779	8.54661	8.7767	8.42563	8.61037	8.69775	9.24406	8.35524	8.56973	0.0505257	0.999993	0.0648095	0.999996	-0.0935767	0.999814	-0.0499238	0.99946	0.0703219	0.999892	0.472473	0.216425	0.110986	0.92236	0.377385	0.388271	0.291437	0.493444	0.115562	0.972342	0.0599894	0.991238
ENSG00000051825	MPHOSPH9	protein_coding	chr12:123152320-123244014	11.511	11.3956	11.4357	11.5461	11.7362	11.3793	11.5346	11.5011	11.428	11.3983	11.3318	11.4292	11.5005	11.5778	11.3799	11.3401	11.2872	11.2302	11.3447	11.2647	11.1458	10.6037	11.4784	11.435	-0.0280372	0.999993	0.043587	0.999996	0.0255666	0.999814	0.170019	0.99946	-0.0387412	0.999892	-0.530556	0.0571674	0.0507211	0.963589	-0.631333	0.0402626	-0.653436	0.0251954	0.111882	0.959754	0.126331	0.948061
ENSG00000052126	PLEKHA5	protein_coding	chr12:19129752-19376400	11.7249	11.6654	11.7254	11.6906	11.3894	11.5033	11.5995	11.6383	11.7509	11.7787	11.8462	11.7351	11.6208	11.685	11.6841	11.7231	12.046	12.1343	11.9625	12.0569	11.6329	11.8083	11.6393	11.8278	-0.00962851	0.999993	-0.148032	0.999996	-0.0260768	0.999814	-0.0398243	0.99946	0.0480289	0.999892	-0.0223527	0.983552	-0.173367	0.768627	0.0721411	0.852788	0.281428	0.304635	-0.223502	0.738503	-0.0988136	0.968765
ENSG00000052344	PRSS8	protein_coding	chr16:31131433-31135762	5.72648	4.65828	5.62967	4.92873	5.5644	3.51437	5.45938	4.81308	6.28396	6.36957	6.73839	6.47108	4.54907	4.66884	5.33655	4.95107	6.59928	5.84612	6.86681	5.69911	5.67514	7.94975	5.60151	7.09446	-0.00332771	0.999993	-0.0722195	0.999996	-0.100031	0.999814	-0.195453	1	-0.0263697	0.999892	0.194723	0.899153	0.154853	0.954819	2.41515	0.00175729	1.76357	0.193269	-0.175511	0.971956	-0.936808	0.0658842
ENSG00000052723	SIKE1	protein_coding	chr1:114769479-114780685	10.6851	10.7312	10.72	10.5103	10.6798	10.66	10.7019	10.6944	10.6091	10.7399	10.5607	10.7628	10.7311	10.7717	10.5959	10.7782	10.5822	10.56	10.6403	10.5766	10.7222	10.8666	10.7507	10.8499	0.0625692	0.999993	-0.0228253	0.999996	0.00629999	0.999814	0.0613822	0.99946	-0.032218	0.999892	-0.0144842	0.989483	-0.0540793	0.958976	0.0472022	0.911002	0.133745	0.70477	-0.0280618	0.99425	0.0780056	0.984026
ENSG00000052749	RRP12	protein_coding	chr10:97356358-97426076	8.55268	8.71743	8.5634	8.86789	8.92289	8.86481	8.82758	8.79015	9.08106	8.41071	8.55647	8.7604	8.94844	8.73124	8.43386	8.80208	8.71704	8.73441	8.7147	8.85929	8.35643	8.21578	8.85431	8.93176	-0.0439909	0.999993	0.0684673	0.999996	0.0731432	0.999814	0.177384	0.99946	-0.0408251	0.999892	-0.571009	0.057053	0.0693868	0.958912	-0.550577	0.0842494	-0.594176	0.0443981	0.23461	0.864034	0.0533248	0.991563
ENSG00000052795	FNIP2	protein_coding	chr4:158769138-158908049	8.9586	9.32585	8.92112	9.09097	9.11853	9.07894	8.91463	9.08841	9.05522	9.0805	9.45588	9.0797	8.93	9.54129	8.8703	9.29619	7.12396	7.54799	7.10999	7.17951	6.83166	7.35725	7.15731	7.28383	0.0780049	0.999993	0.0766027	0.999996	-0.149429	0.999814	0.130739	0.99946	0.073261	0.999892	-0.0942657	0.95248	-0.129848	0.918491	-2.10255	5.21008e-09	-1.94389	2.78748e-11	-0.0419706	0.99425	0.175551	0.961398
ENSG00000052802	MSMO1	protein_coding	chr4:165327623-165343160	10.9218	10.6068	10.6516	10.8018	9.89876	10.976	10.3506	11.0071	11.1835	11.3512	11.4657	11.3638	11.3038	11.4651	11.3083	11.3136	11.401	10.5318	11.4238	10.4843	10.858	9.70516	11.0398	10.2714	0.0293573	0.999993	-0.0544088	0.999996	-0.127266	0.999814	0.0746168	0.99946	-0.00189543	0.999892	-0.181151	0.925341	-0.730594	0.131479	-0.968516	0.0272305	-0.125902	0.937354	-0.127765	0.984717	0.116812	0.965605
ENSG00000052841	TTC17	protein_coding	chr11:43358932-43494933	11.3394	11.4427	11.3105	11.2935	11.5751	11.2772	11.4755	11.2486	11.5305	11.5175	11.6975	11.6188	11.438	11.587	11.6001	11.5072	11.4934	11.1856	11.4628	11.1977	11.4056	11.2619	11.3372	11.2952	0.0668938	0.999993	0.057687	0.999996	-0.119702	0.999814	-0.0300478	0.99946	-0.00049013	0.999892	0.0079698	0.994634	-0.0539418	0.960585	-0.175826	0.592707	-0.0887546	0.827525	0.0448013	0.992631	-0.00230095	0.999183
ENSG00000052850	ALX4	protein_coding	chr11:44260444-44310166	0	4.13692	2.95188	0	4.0094	4.50182	2.56416	1.70455	2.07214	2.25402	0	3.15127	2.19712	2.82968	2.56704	0.93135	2.91506	3.42569	2.97398	3.62324	3.31794	2.48485	2.47832	0.796837	0.00336837	0.999993	0.251918	1	-0.00354635	1	0.0502295	1	-0.00799142	0.999892	0.256772	1	0.854838	0.384047	0.358329	0.865957	-1.22724	0.294225	0.240988	1	0.0484045	1
ENSG00000053108	FSTL4	protein_coding	chr5:133196455-133612564	6.17545	5.4303	5.17134	5.84182	5.21921	4.90085	6.04684	6.05569	7.2343	7.15995	7.38424	7.79287	7.2008	6.93029	7.22654	7.11762	6.96934	5.82147	6.49411	5.92715	5.85363	6.89493	5.68081	6.0418	0.043291	0.999993	-0.379226	0.999996	-0.195425	0.999814	-0.0625984	0.99946	0.0501551	0.999892	0.435558	0.598033	-1.66041	0.000202504	-0.577211	0.413449	1.36635	0.0278156	-0.435282	0.777338	-0.0879153	0.99052
ENSG00000053254	FOXN3	protein_coding	chr14:89124871-89619149	10.9868	10.7388	10.9007	11.0407	10.5385	10.3456	10.7282	10.9669	11.7229	11.6316	11.7516	11.8147	11.3844	10.8406	12.0456	11.5761	11.9902	12.0168	11.9929	12.0456	12.3924	12.3908	11.8959	11.9634	-0.0728833	0.999993	-0.344435	0.847347	-0.0940335	0.999814	-0.546848	0.379736	-0.0184854	0.999892	0.433111	0.0462241	-0.628515	0.0753911	1.24257	2.27639e-06	1.94264	2.48335e-24	-0.383292	0.307009	-0.482521	0.156326
ENSG00000053328	METTL24	protein_coding	chr6:110245928-110358272	4.58216	4.50452	3.38303	5.43514	5.25769	5.81616	4.87067	4.69221	0	2.5914	2.87703	1.57099	0	2.82968	0.989274	3.4565	3.28147	1.97222	3.12335	0.855003	2.24443	3.2757	0	2.22849	-0.0144297	0.999993	0.248866	0.999996	-0.0133453	1	-0.0402878	1	0.0100071	0.999892	0.260111	1	1.75494	0.00588933	0.615047	0.779824	-2.57375	0.00084036	0.522839	0.62872	0.0126231	1
ENSG00000053371	AKR7A2	protein_coding	chr1:19303965-19312146	7.02529	7.25634	7.44981	7.58372	7.70346	7.60808	7.23726	7.47859	7.14999	7.30458	7.13565	7.27375	7.56412	7.51612	7.49429	7.27799	6.838	6.75759	7.13659	6.86608	7.55401	7.61956	7.07163	7.56792	-0.127674	0.999993	0.193304	0.999996	0.00892905	0.999814	0.115018	0.99946	-0.0766111	0.999892	0.204674	0.827821	0.12853	0.924973	0.0489115	0.940422	-0.0595209	0.92693	0.418407	0.625446	0.250767	0.926864
ENSG00000053372	MRTO4	protein_coding	chr1:19251539-19260128	9.00683	8.80649	8.96068	8.88363	8.62102	8.82709	8.70977	8.8048	8.34777	8.40537	8.67695	8.28284	8.74345	8.40185	8.19286	8.74832	7.66341	7.72456	7.88174	7.95699	7.92633	7.835	8.08095	7.99224	-0.00681721	0.999993	-0.0205906	0.999996	-0.0736335	0.999814	0.0700997	0.99946	-0.110184	0.999892	-0.151166	0.870971	0.157685	0.887063	-0.693465	0.0395592	-0.832998	0.00504467	-0.151619	0.951783	0.184163	0.956015
ENSG00000053438	NNAT	protein_coding	chr20:37521215-37523693	8.42665	8.22108	8.05778	8.42192	8.22916	8.53744	8.37809	8.643	8.40345	8.80049	8.49858	8.69672	8.14197	9.13397	7.92107	8.50349	6.69349	7.58508	6.61257	6.50419	5.77701	6.04176	6.81466	6.77322	0.0340092	0.999993	-0.0886367	0.999996	0.00595691	0.999814	0.307046	0.99946	0.174479	0.999892	-0.718239	0.137968	-0.26057	0.833658	-2.72951	1.6631e-10	-2.43647	8.49515e-14	0.0649843	0.99214	0.0871515	0.99052
ENSG00000053501	USE1	protein_coding	chr19:17215346-17219829	6.24604	6.5767	6.28185	5.96525	6.60983	6.16153	6.56023	5.72692	6.73834	6.57369	5.69406	6.40551	6.3676	6.21549	6.35377	5.9489	6.07716	5.98578	6.88784	6.252	6.91447	6.62315	6.767	6.34633	0.060472	0.999993	0.0898641	0.999996	0.178239	0.999814	0.0764562	0.99946	-0.147233	0.999892	0.15828	0.909042	0.107211	0.960073	0.471798	0.429162	0.375756	0.553622	-0.00997365	0.999751	-0.241677	0.95763
ENSG00000053524	MCF2L2	protein_coding	chr3:183178043-183428778	8.57112	8.84704	8.35951	8.58477	9.04343	9.0725	8.40448	8.37987	7.02538	7.1214	7.25034	7.45485	7.32698	7.29825	7.76647	7.29475	7.97613	8.21562	7.86592	7.78779	8.2612	8.06432	7.91595	8.04957	0.117944	0.999993	0.521831	0.203843	-0.132895	0.999814	-0.159091	0.99946	0.122963	0.999892	0.153947	0.864665	1.66074	2.21877e-10	0.844953	0.0127587	-0.878428	0.00131491	0.310984	0.691792	0.188953	0.968765
ENSG00000053702	NRIP2	protein_coding	chr12:2825348-2835544	6.19936	5.38695	5.70613	6.10603	5.73776	5.68736	5.68284	5.98026	6.1384	5.67999	4.83293	5.73428	5.65256	5.60442	5.88572	6.14656	6.33273	5.51822	6.06606	5.42813	5.73712	5.58495	6.41165	5.92411	-0.0113551	0.999993	-0.0516385	0.999996	0.124873	0.999814	-0.197186	0.99946	0.0346928	0.999892	-0.405558	0.632496	0.0855862	0.971612	0.0335502	0.975595	-0.0423295	0.970845	-0.077351	0.993913	-0.166267	0.981466
ENSG00000053747	LAMA3	protein_coding	chr18:23689443-23955066	4.0622	2.27176	3.55828	3.49136	4.40187	2.72563	4.67641	1.09061	4.79229	4.77562	4.07603	4.93388	5.70308	2.55762	3.30256	3.1959	2.09467	4.48803	2.97398	5.25562	3.77725	3.5519	4.40046	4.10604	-0.00358984	0.999993	-0.000401514	0.999996	0.0288998	0.999814	0.253414	1	-0.0386932	0.999892	-0.29427	1	-0.445815	0.786465	-1.0185	0.481426	-0.0931194	0.964286	0.0876091	1	0.0261146	0.996396
ENSG00000053770	AP5M1	protein_coding	chr14:57268909-57298742	10.4031	10.7072	10.5772	10.3679	10.4236	10.9144	10.4741	10.8205	10.3819	10.4496	10.0596	10.3077	10.4055	10.4181	10.5118	10.5371	10.2175	10.1857	10.1582	10.3611	10.3986	10.6681	10.1379	10.4178	0.05714	0.999993	0.0291574	0.999996	0.180228	0.999814	-0.0951948	0.99946	-0.045357	0.999892	0.230919	0.599028	0.288462	0.644808	0.129907	0.744808	-0.142592	0.755991	0.123449	0.96253	0.00304598	0.999183
ENSG00000053900	ANAPC4	protein_coding	chr4:25377213-25418498	9.57609	9.38763	9.67762	9.63495	9.71564	9.55716	9.75803	9.8159	9.80265	9.68013	9.79167	9.6967	9.68162	9.79847	9.65621	9.84383	10.0013	10.7902	10.0562	10.8757	12.3539	12.0006	10.3016	10.3958	-0.106616	0.999993	-0.122987	0.999996	-0.00327678	0.999814	-0.00461431	0.99946	-0.0301657	0.999892	1.73061	1.34014e-21	-0.0741702	0.947181	2.42763	1.32232e-27	2.53714	6.0188e-33	0.146412	0.94208	0.00428919	0.999183
ENSG00000053918	KCNQ1	protein_coding	chr11:2444684-2849109	2.20921	1.82894	2.33415	3.49136	2.00752	2.07323	2.22823	2.95937	2.07214	2.5914	3.07109	1.98428	2.19712	2.22204	2.98118	2.68759	2.09467	0	1.83648	2.33452	2.45581	3.02717	0	2.43929	-0.0221889	0.999993	-0.0414831	1	-0.0100454	1	-0.0710872	1	-0.012556	0.999892	0.211676	1	-0.0432894	1	0.488599	0.815936	0.627936	0.755407	0.00208331	1	-0.0165055	1
ENSG00000054116	TRAPPC3	protein_coding	chr1:36136570-36156053	8.60285	8.90965	8.87632	8.69588	8.8957	8.88208	8.57684	8.67525	8.84002	8.60947	8.89136	8.66555	8.74646	9.11184	8.66852	8.55311	8.56334	8.85166	8.73806	8.70288	8.84342	8.85272	8.63623	8.86489	-0.0123876	0.999993	0.2061	0.999996	-0.0362546	0.999814	0.268574	0.99946	-0.00838993	0.999892	0.0763326	0.945451	-0.0222601	0.988741	-0.0880732	0.868683	-0.032699	0.951394	0.117089	0.970633	0.185924	0.952663
ENSG00000054118	THRAP3	protein_coding	chr1:36224416-36305357	12.772	12.5763	12.8193	12.5523	12.33	12.4872	12.5185	12.4243	12.4957	12.7464	12.5273	12.7583	12.8192	12.6286	12.7423	12.8367	12.3519	12.3833	12.3312	12.3841	12.3938	12.3799	12.4024	12.3982	-0.0105919	0.999993	-0.0516358	0.999996	-0.0201911	0.999814	-0.0508867	0.99946	-0.000593548	0.999892	-0.0232492	0.9812	-0.27967	0.515244	-0.335576	0.174751	-0.0167653	0.970554	-0.240359	0.684558	0.101801	0.972428
ENSG00000054148	PHPT1	protein_coding	chr9:136848724-136851027	8.52456	8.37322	7.79437	8.26258	8.19981	8.78836	8.4609	8.56338	7.95919	8.10309	8.06364	7.77351	8.29803	7.9316	7.79235	7.97354	7.15741	7.32062	7.4441	7.31024	8.19648	7.55832	7.75426	7.62292	0.176516	0.999993	0.0123024	0.999996	0.0587666	0.999814	0.188884	0.99946	-0.0591362	0.999892	0.182129	0.85517	0.382153	0.627598	-0.212259	0.741872	-0.600673	0.166824	0.0733921	0.989957	0.0859983	0.99052
ENSG00000054179	ENTPD2	protein_coding	chr9:137048098-137054045	0	0	0	0	1.00502	0	0	0	0	0	0	0	0	0	0	0	1.0638	0	0	0.855003	0	0	0	0	0	1	0.0163174	1	0	1	0	1	0.00105189	0.999892	0	1	0.0870467	1	0	1	-0.506348	1	0.0384437	1	0	1
ENSG00000054219	LY75	protein_coding	chr2:159803355-159904749	2.20921	2.88399	4.40686	1.18952	1.59165	1.38081	2.56416	0	4.79229	5.32041	5.28829	5.18902	2.67321	2.82968	3.56524	3.67714	3.8161	2.96753	3.4964	3.71495	3.2055	3.19752	1.90438	2.62317	-0.0247539	0.999993	-0.0112402	1	-0.0302201	0.999814	-0.141615	1	-0.0107362	0.999892	0.262555	1	-0.372703	1	0.403654	0.834878	1.50434	0.316971	-0.14208	1	-0.711426	0.216008
ENSG00000054267	ARID4B	protein_coding	chr1:235131634-235328219	11.2541	11.1267	11.2725	11.1109	11.0317	11.0251	11.0281	11.0275	11.2827	11.171	11.1033	11.1256	11.1938	11.2945	11.2127	11.2714	11.4218	11.2649	11.2595	11.3155	11.386	11.5148	11.0597	11.1599	-0.00142108	0.999993	0.00223447	0.999996	0.0953654	0.999814	0.00871971	0.99946	0.0312732	0.999892	0.316173	0.255783	-0.184413	0.737002	0.208063	0.490863	0.428778	0.0692942	-0.14457	0.914532	0.0224315	0.99372
ENSG00000054277	OPN3	protein_coding	chr1:241590102-241677376	8.26041	8.36765	8.40611	8.46439	7.83016	8.37963	8.12229	8.289	8.88636	8.87961	8.59645	8.95918	8.6818	8.81973	8.61152	8.87914	6.46327	6.62142	6.42384	6.34105	6.94105	7.17545	6.24771	6.48341	-0.0590591	0.999993	-0.0487405	0.999996	0.0613091	0.999814	0.00567284	0.99946	0.0459673	0.999892	0.569996	0.267727	-0.540204	0.288864	-1.66655	1.00206e-08	-1.04588	0.0050711	-0.142777	0.966211	-0.109826	0.981466
ENSG00000054282	SDCCAG8	protein_coding	chr1:243256034-243500092	7.58402	8.03704	7.42739	7.99204	8.48978	8.35156	8.23835	8.14098	7.38944	7.06835	7.61192	7.42206	7.62435	7.98823	7.54844	7.6215	8.31431	8.824	8.3328	8.63992	8.44267	8.88581	8.61283	8.70587	0.0317564	0.999993	0.17319	0.999996	-0.135143	0.999814	0.173617	0.99946	0.0393483	0.999892	0.0113143	0.994634	0.58416	0.190436	0.856755	0.0216994	0.267079	0.538434	0.506888	0.343802	0.451995	0.596179
ENSG00000054356	PTPRN	protein_coding	chr2:219289623-219309648	3.56957	5.19922	4.31217	3.7874	5.62453	5.61837	4.67641	3.97134	3.54642	0	2.38706	2.98164	2.45472	5.18719	2.78892	1.89576	0	0.981537	0	0	0.805458	1.01559	1.50029	0	0.0328107	0.999993	0.372105	0.999996	-0.00108691	1	0.251127	1	0.00665341	0.999892	-0.0018119	1	0.700196	0.552673	-3.06644	0.0132868	-4.75541	2.90558e-08	0.484092	0.692297	0.246352	1
ENSG00000054392	HHAT	protein_coding	chr1:210328252-210676296	5.91158	6.34716	5.54892	6.52253	6.66814	6.92256	6.0734	6.12738	5.61696	6.13173	5.12297	5.93353	4.70595	6.82539	5.33655	5.38604	6.2106	5.57831	6.12039	5.22475	4.50356	5.78533	5.08414	5.45163	0.00460245	0.999993	0.362197	0.999996	0.0699802	0.999814	0.240237	0.99946	0.0310372	0.999892	0.000749452	0.999921	0.496182	0.715965	-0.749206	0.532457	-1.44645	0.0134303	0.469388	0.647632	0.102339	0.99052
ENSG00000054523	KIF1B	protein_coding	chr1:10210805-10381603	12.9097	12.8899	12.8268	12.9113	13.0028	12.8749	12.8258	12.7813	12.6437	12.6658	12.4692	12.5859	12.5589	12.8013	12.4934	12.5255	12.5761	12.6432	12.5743	12.6032	12.4852	12.553	12.5286	12.7131	0.0235511	0.999993	0.122619	0.999996	0.11001	0.999814	0.164638	0.99946	0.00737385	0.999892	-0.109604	0.850292	0.270618	0.526601	-0.162441	0.634418	-0.409775	0.0696628	0.0454424	0.990325	0.0356979	0.991444
ENSG00000054598	FOXC1	protein_coding	chr6:1609972-1613897	0	2.61011	0	2.61425	0	2.07323	2.22823	1.09061	0	0	1.04105	0	0	0	1.57064	0	4.36651	2.29227	2.97398	2.73581	1.69737	3.78362	1.90438	1.30718	-9.68669e-05	0.999993	-0.0133196	1	-0.00810939	1	-0.0276715	1	0.0358975	0.999892	0.337012	1	0.116193	1	2.45913	0.09862	1.3097	0.442999	-0.0304418	1	0	1
ENSG00000054611	TBC1D22A	protein_coding	chr22:46762617-47175699	8.00625	8.24556	8.03572	8.26258	8.01561	8.35863	8.15996	8.29939	8.49174	8.24729	8.3047	8.07183	8.24786	8.35954	8.35357	8.36747	8.8146	8.7767	8.70881	8.57103	8.84342	8.92728	8.88253	8.96407	-0.010352	0.999993	-0.0209603	0.999996	0.109547	0.999814	-0.0403061	0.99946	0.0783639	0.999892	-0.0448989	0.971874	-0.0720733	0.961117	0.579936	0.0544269	0.686607	0.0275527	0.0660362	0.99214	-0.0553062	0.991444
ENSG00000054654	SYNE2	protein_coding	chr14:63852983-64226433	13.7771	13.8614	13.7784	13.9033	13.8332	13.728	13.9182	13.8875	13.4418	13.4857	13.4124	13.567	13.5569	13.7631	13.842	13.6947	13.7658	13.5277	13.7772	13.5921	13.8988	13.6879	13.8717	13.8877	-0.0174683	0.999993	-0.10724	0.999996	-0.0270944	0.999814	-0.0899684	0.99946	-0.0307594	0.999892	-0.0890788	0.892776	0.138618	0.835447	0.134136	0.71451	0.0233743	0.957999	-0.0289745	0.99425	0.196638	0.762547
ENSG00000054690	PLEKHH1	protein_coding	chr14:67533301-67589612	9.21178	9.22483	8.8386	9.32216	8.87109	8.74856	8.84696	9.02099	9.30957	8.97637	9.43619	8.97622	9.56524	8.6502	9.50988	9.1003	9.99205	9.82241	9.99695	9.85396	10.2769	10.3929	10.003	9.9487	0.06208	0.999993	-0.0978822	0.999996	-0.0480619	0.999814	-0.0916898	0.99946	-0.0177093	0.999892	0.331659	0.272897	-0.309876	0.754198	1.13673	0.00238424	1.52302	4.0688e-12	-0.358959	0.512792	0.0274583	0.995994
ENSG00000054793	ATP9A	protein_coding	chr20:51596514-51768634	8.00625	8.3108	8.21652	8.35012	8.39801	8.58643	8.64483	8.60164	8.76406	9.1682	9.15496	9.37991	8.63377	9.32747	8.80188	9.58225	8.22775	8.26216	8.07755	8.12104	9.21596	9.38631	8.66901	8.79956	-0.0537588	0.999993	-0.0945146	0.999996	-0.202178	0.999814	-0.147227	0.99946	0.0685622	0.999892	0.520159	0.0721795	-0.450856	0.47575	0.280922	0.589045	0.807978	0.00309772	0.290817	0.810504	0.0403574	0.992779
ENSG00000054796	SPO11	protein_coding	chr20:57329759-57343994	0	1.18674	0	0	0	0	0	1.70455	0	0	0	0	0	0	0.989274	0	0	0	0	0	0	0	0	2.62317	0.00559088	0.999993	-0.0206164	1	0	1	-0.023529	1	0	1	-0.164564	1	0	1	0	1	0	1	-0.0441146	1	0	1
ENSG00000054803	CBLN4	protein_coding	chr20:55997440-56005472	0	0	0	0	0	0	0	0	3.08382	0	0	0	0	0	0	0	0	0.981537	0	0	0	0	0	0	0	1	0	1	0.0268523	1	0	1	0.00665341	0.999892	0	1	0	1	0	1	0	1	0	1	-0.0944717	1
ENSG00000054938	CHRDL2	protein_coding	chr11:74696429-74731385	1.14279	1.82894	0	0	0	2.07323	2.83646	2.13386	2.07214	3.09427	1.63944	2.78937	0.923271	0	2.78892	1.49268	2.68978	2.29227	0	2.73581	0.805458	1.34061	1.50029	1.68341	0.009922	0.999993	-0.0537962	1	0.0118643	1	-0.0894212	1	0.0114875	0.999892	-0.074184	1	0.0953154	1	0.369563	1	-0.19223	1	-0.00919299	1	-0.167143	1
ENSG00000054965	FAM168A	protein_coding	chr11:73400487-73598189	9.48903	9.46001	9.33942	9.34507	9.47149	9.71281	9.4538	9.59979	9.69706	9.82709	9.70474	9.77506	9.91519	9.9961	9.36436	9.93221	10.7163	10.2666	10.5915	10.3261	10.4255	10.1654	10.375	10.5549	0.0815354	0.999993	0.0585303	0.999996	0.0154709	0.999814	0.232139	0.99946	0.017019	0.999892	-0.16731	0.759079	-0.315554	0.519075	0.343967	0.2557	0.703275	0.00667262	0.120532	0.961396	0.184172	0.901259
ENSG00000054967	RELT	protein_coding	chr11:73376264-73397474	5.39487	5.51327	5.46338	5.80923	5.62453	5.57047	4.87067	6.19568	5.18015	5.5698	5.03262	6.12904	5.91081	6.16725	4.67974	5.99066	6.16748	5.32131	5.36754	5.5822	6.35318	5.78533	5.78018	6.02556	-0.0277695	0.999993	-0.028717	0.999996	-0.0595436	0.999814	0.229134	0.99946	0.0571481	0.999892	0.130717	0.942015	-0.337722	0.815354	0.0503538	0.962332	0.488398	0.513838	0.0878754	0.992516	0.37118	0.859965
ENSG00000054983	GALC	protein_coding	chr14:87837820-87993665	8.66857	8.65941	8.65788	8.93361	8.91087	9.25402	8.94731	8.77906	8.71356	8.57185	8.58059	8.83391	8.95367	9.4307	8.29595	9.1333	8.91579	8.69084	8.93282	8.8416	8.66624	8.69271	8.47131	8.91423	-0.072483	0.999993	0.178573	0.999996	-0.0462673	0.999814	0.308851	0.99946	-0.0500487	0.999892	-0.037285	0.97897	-0.0819785	0.955529	-0.522537	0.14746	-0.403671	0.233864	0.387505	0.505395	0.491497	0.303651
ENSG00000055044	NOP58	protein_coding	chr2:202265716-202303666	12.1926	11.8969	12.3606	11.8893	12.1361	11.8515	12.0786	11.7956	11.8402	12.0178	11.8279	12.1345	11.8231	11.7758	11.9192	11.8944	11.4763	11.5384	11.4532	11.4838	11.2898	11.0924	11.4452	11.6329	-0.0600226	0.999993	0.0489059	0.999996	-0.0503748	0.999814	-0.0918766	0.99946	0.0194834	0.999892	-0.340688	0.22699	0.216574	0.685419	-0.599495	0.00714342	-0.791809	0.000450712	-0.040832	0.993913	-0.117284	0.95763
ENSG00000055070	SZRD1	protein_coding	chr1:16352575-16398145	9.29737	9.49871	9.20424	9.53637	9.47558	9.9061	9.22712	9.63095	9.16401	9.07379	8.96954	9.21982	9.58221	9.59013	9.21691	9.51409	8.92229	8.8271	8.91499	9.08876	9.33431	9.19083	9.14971	9.18117	0.0120018	0.999993	0.206092	0.999996	0.0125502	0.999814	0.187079	0.99946	-0.0786286	0.999892	0.082093	0.932429	0.140164	0.895065	-0.317954	0.301642	-0.433639	0.182227	0.281587	0.761367	0.429156	0.259271
ENSG00000055118	KCNH2	protein_coding	chr7:150944961-150978315	7.2249	6.65187	7.08483	6.76267	6.95246	6.56746	6.59731	6.74397	5.48552	5.64419	5.57106	5.78673	5.70308	5.23477	5.62276	5.03329	2.68978	3.66617	4.03811	3.88254	4.18564	4.93688	5.04471	4.3859	0.00950606	0.999993	0.0534186	0.999996	-0.0283698	0.999814	0.0593292	0.99946	-0.0459898	0.999892	-0.082155	0.97387	1.06581	0.0583736	-0.829794	0.35662	-2.0848	6.21869e-05	-0.139391	0.976046	-0.0348593	0.995994
ENSG00000055130	CUL1	protein_coding	chr7:148697914-148801036	11.387	11.4119	11.6323	11.5142	11.3894	11.5657	11.5897	11.5273	11.567	11.5511	11.5551	11.5517	11.5565	11.685	11.6491	11.7632	11.549	11.6458	11.4514	11.6633	11.7624	11.6106	11.4238	11.5776	-0.130574	0.999993	-0.0658353	0.999996	0.00268093	0.999814	-0.070829	0.99946	0.0177911	0.999892	0.167602	0.71118	-0.110769	0.895065	0.0677049	0.864187	0.213263	0.483009	0.0842854	0.975647	0.0663751	0.985788
ENSG00000055147	FAM114A2	protein_coding	chr5:153990128-154038936	7.59308	7.90498	7.87939	8.06285	8.14441	7.88269	8.35662	8.18645	7.65716	7.53711	7.44681	7.89197	7.61118	7.9388	7.91519	7.58789	7.54205	7.91135	7.40815	7.8649	7.44061	7.01945	7.50835	7.3635	-0.0878794	0.999993	-0.18359	0.999996	-0.045648	0.999814	0.0204309	0.99946	0.0292947	0.999892	-0.178341	0.867188	0.239428	0.812124	-0.529741	0.264139	-0.75813	0.0452795	0.223242	0.914024	0.151945	0.976251
ENSG00000055163	CYFIP2	protein_coding	chr5:157266079-157395595	11.0686	10.8764	11.0047	11.0284	10.8555	11.0613	10.6901	11.0887	10.871	10.8362	10.7622	10.9245	10.6237	10.5812	10.9728	10.8402	11.1262	11.5729	11.0497	11.6298	12.0408	12.1739	10.4785	11.0101	-0.0294952	0.999993	0.0513253	0.999996	0.00494101	0.999814	-0.268081	0.99946	-0.00501811	0.999892	1.24839	1.09771e-09	0.370794	0.297842	1.49964	4.49102e-15	1.14557	3.70153e-08	-0.00308439	0.999751	-0.228839	0.711065
ENSG00000055208	TAB2	protein_coding	chr6:149218641-149411613	11.9787	12.0328	12.1293	12.0395	12.1077	11.9454	11.9005	11.9714	11.9499	12.0549	12.0282	12.0528	12.049	12.3124	11.9464	12.1835	12.2879	12.5393	12.337	12.5162	12.4155	12.6532	12.2842	12.5754	-0.0604013	0.999993	0.0823741	0.999996	-0.0354687	0.999814	0.109368	0.99946	-0.0130385	0.999892	0.0877446	0.910391	-0.127332	0.871604	0.351847	0.237101	0.515633	0.028331	0.028398	0.99425	0.179043	0.867758
ENSG00000055211	GINM1	protein_coding	chr6:149566294-149591748	8.02644	8.13854	7.8375	7.99204	8.16481	8.15041	8.10308	8.16389	8.53393	8.50854	8.28527	8.67253	8.54653	8.63254	8.44205	8.53911	9.07594	8.7831	8.93028	8.82625	9.22139	9.17178	9.02863	9.16273	0.072372	0.999993	0.018742	0.999996	0.0171279	0.999814	0.0865781	0.99946	0.0245064	0.999892	0.0830663	0.932154	-0.381821	0.46533	0.604629	0.028825	1.03816	5.44765e-05	0.070745	0.989957	0.0657518	0.99052
ENSG00000055332	EIF2AK2	protein_coding	chr2:37099210-37157065	10.8817	10.7655	10.6933	10.8715	10.9109	10.9522	10.917	10.8232	11.2684	11.3161	11.1816	11.4209	11.1248	11.0898	11.2453	11.0906	11.6336	11.3839	11.4859	11.3583	11.4917	11.5892	11.1874	11.6432	0.0275561	0.999993	0.0548012	0.999996	-0.0136991	0.999814	-0.0501012	0.99946	0.0501725	0.999892	0.0931645	0.91137	-0.145037	0.824407	0.433791	0.0584542	0.61337	0.00470122	0.108111	0.959682	-0.167566	0.874033
ENSG00000055483	USP36	protein_coding	chr17:78787381-78841441	9.79004	9.49105	10.0035	9.70082	9.70001	9.59506	9.65846	9.7474	9.77125	9.76801	9.70474	9.73891	9.8703	9.79252	9.55593	9.76029	9.69459	9.44267	9.26374	9.34167	9.49243	9.26817	9.52226	9.74933	-0.126076	0.999993	-0.0449078	0.999996	0.0354815	0.999814	0.154442	0.99946	0.150722	0.999892	-0.249685	0.57935	-0.152547	0.843251	-0.44279	0.120631	-0.254572	0.448025	0.00755265	0.999721	0.0643378	0.99052
ENSG00000055609	KMT2C	protein_coding	chr7:152134922-152436005	12.6966	12.7942	12.5256	12.8342	12.7124	12.7585	12.6373	12.7433	12.4864	12.4995	12.5293	12.4532	12.306	12.6355	12.444	12.4989	13.7129	13.783	13.6513	13.8128	13.8158	13.8395	13.4822	13.6425	0.0421402	0.999993	0.0413202	0.999996	-0.00153376	0.999814	0.0137069	0.99946	0.00265247	0.999892	0.243127	0.413288	0.2708	0.565974	1.33864	6.9151e-10	1.0932	4.05854e-09	-0.00192203	0.999751	-0.0048835	0.999183
ENSG00000055732	MCOLN3	protein_coding	chr1:85018082-85048499	3.04412	1.18674	2.67583	3.11846	1.59165	3.70388	3.43672	3.32727	4.67652	5.07358	4.66264	3.68106	0.923271	4.52313	3.8868	3.86848	6.51579	7.406	6.63763	7.18754	8.21838	7.79905	5.96049	6.57551	-0.0117641	0.999993	-0.0362793	1	0.078994	0.999814	-0.0313769	1	0.0217872	0.999892	1.44961	7.53896e-06	-0.166534	0.942504	2.85696	0.0328328	4.8697	1.61712e-21	0.0989269	1	-0.279816	0.899509
ENSG00000055813	CCDC85A	protein_coding	chr2:56184123-56386173	0	2.88399	0	4.14159	5.00971	5.77449	1.78954	3.97134	1.64926	0	1.04105	1.98428	3.55544	4.92239	0	0	4.92797	5.09319	5.03182	5.60635	4.6396	7.47378	1.90438	3.75851	-0.00358445	0.999993	0.417183	0.618514	-0.00825624	1	0.419289	1	-0.0546738	0.999892	0.59103	0.290738	0.688951	0.549114	2.01016	0.0426549	1.13151	0.214679	1.04072	0.0249003	0.5104	1
ENSG00000055917	PUM2	protein_coding	chr2:20248691-20352234	12.3766	12.1931	12.248	12.1771	11.9798	12.0086	11.9794	12.0842	12.2527	12.4237	12.4133	12.3929	12.3518	12.3738	12.3178	12.3338	13.032	13.1392	13.0039	13.1189	13.1729	13.0868	12.7397	12.8356	0.05657	0.999993	-0.0321584	0.999996	-0.0577258	0.999814	0.0406775	0.99946	0.00944477	0.999892	0.318635	0.204782	-0.332566	0.272587	0.76551	6.2664e-05	1.13684	1.51913e-09	-0.266959	0.573265	0.0284186	0.991836
ENSG00000055950	MRPL43	protein_coding	chr10:100969458-100987515	9.41692	9.06899	9.16075	9.21431	8.4776	8.34802	8.45586	8.37497	8.48745	8.65065	8.79845	8.84323	8.27317	8.17669	8.30945	8.33946	8.46882	9.03437	8.61099	8.64867	8.3954	8.64564	8.57873	8.46526	0.0368952	0.999993	-0.000504372	0.999996	-0.171835	0.999814	-0.0734452	0.99946	0.0642604	0.999892	-0.00582543	0.996693	0.198426	0.82685	0.300504	0.464773	0.120934	0.811838	-0.733751	0.0186132	-0.289921	0.801741
ENSG00000055955	ITIH4	protein_coding	chr3:52812975-52831479	3.83681	4.72942	4.49571	4.73419	5.09719	3.94835	4.45187	4.25355	4.73556	3.46645	3.77533	2.56748	4.09891	2.82968	4.67974	4.25861	5.20884	5.79639	3.9608	4.91243	4.59567	5.65975	5.12252	5.40218	-0.0200638	0.999993	0.0583924	0.999996	0.0701429	1	-0.192566	1	0.133406	0.999892	-0.0306577	0.990603	0.539366	0.711018	1.48297	0.144207	0.580099	0.604304	0.10732	0.988621	-0.157458	1
ENSG00000055957	ITIH1	protein_coding	chr3:52777592-52792068	0	0	0	0	0	0	0	0	0	0	0	0	0	0	1.98388	0	0	0	0	0	0	0	0.936963	0	0	1	0	1	0	1	-0.0294122	1	0	1	-0.0605999	1	0	1	0	1	0	1	0	1	0	1
ENSG00000056050	HPF1	protein_coding	chr4:169729465-169757953	8.31616	8.92109	8.50574	8.55068	8.50585	8.62797	8.7391	8.74907	8.32872	8.46302	8.60431	8.6301	8.54307	8.43788	8.22171	8.52852	8.04922	8.02367	8.17917	8.02576	8.10149	7.9074	8.70106	8.24455	0.05522	0.999993	-0.133396	0.999996	-0.146769	0.999814	0.0923219	0.99946	-0.0386203	0.999892	-0.444794	0.293615	0.096239	0.937888	-0.478896	0.170131	-0.550057	0.0937893	-0.0620975	0.992825	0.0888778	0.988452
ENSG00000056097	ZFR	protein_coding	chr5:32354350-32444761	12.0764	12.2912	12.2066	12.3633	12.5567	12.5303	12.3433	12.4136	12.4554	12.3747	12.3556	12.299	12.4973	12.6703	12.3592	12.6456	12.3236	12.4519	12.3248	12.4092	12.4251	12.4916	12.2839	12.3825	-0.0730012	0.999993	0.148008	0.999996	0.0756677	0.999814	0.0748288	0.99946	0.00766572	0.999892	0.109721	0.845431	-0.0164441	0.988368	-0.124693	0.71679	-0.0763312	0.832455	0.340659	0.332728	0.168316	0.863042
ENSG00000056277	ZNF280C	protein_coding	chrX:130202711-130268899	11.0349	10.9849	11.0047	10.8862	11.1419	10.8247	11.2755	10.9928	10.9471	11.3068	11.1783	11.2481	11.0861	11.2336	10.945	11.051	10.0451	9.81619	10.077	9.90231	9.68295	9.10376	9.68818	9.82046	0.0462146	0.999993	-0.124722	0.999996	-0.0648086	0.999814	0.152559	0.99946	-0.0408732	0.999892	-0.317496	0.477672	-0.13929	0.86379	-1.71793	5.48953e-10	-1.54521	5.12794e-09	-0.0107969	0.999045	0.0295506	0.992779
ENSG00000056291	NPFFR2	protein_coding	chr4:72031804-72148067	3.56957	3.48684	3.71454	1.18952	3.81667	1.76817	3.59177	2.13386	2.6649	3.88984	5.03262	3.8873	5.82216	3.25593	4.37182	3.86848	7.95092	8.17728	8.03575	7.97101	8.6529	9.06575	7.44161	7.91942	0.0179611	0.999993	0.00694081	1	-0.0997007	0.999814	0.190928	1	0.0260312	0.999892	1.04213	0.000317574	-0.803819	0.427787	3.07344	0.00411856	4.9949	8.2985e-09	-0.0938427	1	0.410467	0.708848
ENSG00000056487	PHF21B	protein_coding	chr22:44881162-45009999	7.43084	7.13057	7.66624	7.3432	7.4857	7.05899	7.80325	7.38419	8.01389	8.06297	8.00545	7.67954	7.59789	7.11964	8.00092	7.51106	7.83857	8.02367	7.8064	7.85988	7.58805	7.91046	8.18888	8.07346	-0.0764734	0.999993	-0.200473	0.999996	0.103594	0.999814	-0.260254	0.99946	0.0424094	0.999892	-0.343386	0.502869	-0.0645614	0.973764	0.37459	0.485903	0.477289	0.291371	0.00290383	0.999751	-0.515836	0.412891
ENSG00000056558	TRAF1	protein_coding	chr9:120902393-120929173	5.39487	5.09532	3.85551	4.58819	5.7912	3.94835	5.37648	3.74696	5.5852	5.49136	5.16611	5.67984	5.01678	5.83806	5.83682	4.99277	3.10986	3.28852	3.60201	2.90113	2.95034	2.72672	4.04844	2.62317	0.0882199	0.999993	0.0760049	0.999996	0.0197944	0.999814	0.00377046	0.99946	-0.00544764	0.999892	-0.229701	1	-0.199865	0.935484	-2.53257	0.00148324	-2.12608	0.0234128	-0.0528801	0.994396	-0.0274876	0.997249
ENSG00000056586	RC3H2	protein_coding	chr9:122844556-122905341	10.8928	10.7854	10.771	10.7491	10.861	10.9829	10.8085	10.8909	10.7518	10.8879	10.7355	10.7331	10.956	11.2055	10.7157	11.0324	11.7515	11.7601	11.7139	11.8309	12.2247	12.159	11.6614	11.895	0.0575156	0.999993	0.0653257	0.999996	0.0704396	0.999814	0.181529	0.99946	-0.0193567	0.999892	0.381618	0.123639	-0.130221	0.874401	1.1002	2.42929e-07	1.26777	8.45793e-11	0.0862309	0.975493	0.252796	0.688389
ENSG00000056736	IL17RB	protein_coding	chr3:53846580-53865800	7.59308	7.24424	7.09908	7.67696	7.79788	8.0492	7.82686	7.57576	8.11186	8.37292	8.23043	8.18364	8.10487	8.37555	8.47438	8.3109	8.62441	8.26216	8.51285	8.53688	9.10476	9.093	8.71369	8.6434	0.00350626	0.999993	0.154991	0.999996	0.0222581	0.999814	-0.113119	0.99946	-0.040722	0.999892	0.381606	0.272136	-0.264615	0.767281	0.848572	0.00312964	1.16398	1.81586e-05	0.41796	0.600789	0.00456349	0.999183
ENSG00000056972	TRAF3IP2	protein_coding	chr6:111556454-111606278	7.40021	7.00717	7.33409	7.37694	7.08677	6.53039	7.67035	6.92921	7.61846	7.10832	7.48989	6.81207	7.78542	6.80976	7.75335	7.2089	9.9529	9.90685	9.87451	10.0171	9.74461	9.47287	9.81223	9.85648	-0.0456743	0.999993	-0.28014	0.999996	0.0805391	0.999814	-0.0675538	0.99946	-0.0176377	0.999892	-0.216924	0.648399	-0.436241	0.687168	2.18533	5.79614e-09	2.76311	1.42943e-22	-0.285225	0.895854	0.00107051	0.999455
ENSG00000056998	GYG2	protein_coding	chrX:2828788-2882818	9.54377	9.52644	9.4436	9.5853	9.61549	9.49598	9.50836	9.41399	9.92026	9.79683	9.9248	10.0069	9.89903	9.94694	9.95577	9.99767	8.86945	9.74751	8.97766	9.87772	9.86054	9.72272	8.84286	9.03878	0.0115376	0.999993	0.0792424	0.999996	-0.0857196	0.999814	-0.041613	0.99946	-0.0422195	0.999892	0.785865	0.000704604	-0.32724	0.433704	-0.127217	0.741202	0.242414	0.455801	0.026825	0.995636	0.0641975	0.99052
ENSG00000057019	DCBLD2	protein_coding	chr3:98795941-98901689	11.7078	11.8824	11.7526	11.9168	11.8133	11.9463	11.7356	11.9498	12.1254	12.0819	12.1403	12.116	12.0025	12.6957	11.8921	12.2978	12.1118	11.7438	12.0682	11.8828	11.776	11.7608	11.7989	12.0949	-0.0288312	0.999993	0.032388	0.999996	-0.023857	0.999814	0.22673	0.99946	-0.0303829	0.999892	-0.186525	0.666408	-0.448388	0.353502	-0.612008	0.0815161	-0.105169	0.768869	0.0864368	0.973422	0.262036	0.797597
ENSG00000057149	SERPINB3	protein_coding	chr18:63655197-63661963	0	0	0	0	0	0	0	0	0	0	0	0	2.19712	1.78395	0	0	1.0638	0	1.44055	0	0	0	2.47832	1.68341	0	1	0	1	0	1	0.080454	1	-0.00230032	0.999892	-0.26761	1	-0.302476	1	-1.62324	1	0	1	0	1	0.103705	1
ENSG00000057252	SOAT1	protein_coding	chr1:179293714-179358680	11.0597	10.8326	11.0981	10.7893	10.3894	10.5133	10.5867	10.5475	9.27764	9.67349	9.19976	9.44663	9.66578	10.1483	8.61877	9.28994	10.1895	10.5886	10.3198	10.618	9.48342	9.31752	9.82973	9.91163	-0.00072024	0.999993	-0.0957215	0.999996	0.109805	0.999814	0.698851	0.147842	-0.0457186	0.999892	-0.45206	0.101003	0.521861	0.169637	-0.516199	0.134306	-1.03605	4.24657e-06	-0.451323	0.149508	0.388186	0.526767
ENSG00000057294	PKP2	protein_coding	chr12:32790745-32896840	9.35706	9.68919	9.35435	9.35074	9.92589	10.3041	9.7186	10.0811	7.73157	7.36082	7.91982	8.12373	7.39002	8.25379	7.9501	8.67977	10.1962	9.23902	10.0678	9.34526	10.1686	10.9975	9.37307	9.95836	0.105419	0.999993	0.174965	0.999996	-0.249731	0.999814	-0.291887	0.99946	0.0101749	0.999892	0.836755	0.00787189	2.04279	2.75562e-10	2.68916	1.49806e-11	0.513982	0.186297	0.540292	0.135687	0.242168	0.950049
ENSG00000057468	MSH4	protein_coding	chr1:75796882-75913238	0	1.18674	2.33415	2.61425	2.00752	2.89075	3.59177	2.95937	1.64926	2.86464	2.87703	2.56748	0	1.78395	2.56704	1.49268	4.82073	5.17331	5.51003	5.40077	3.77725	4.31484	3.58182	4.82169	-0.0211708	0.999993	-0.074644	1	-0.0135072	1	-0.0523212	1	-0.0778527	0.999892	-0.132113	0.951973	0.296732	1	2.59545	0.0446353	1.40788	0.256211	0.171544	1	-0.0940097	1
ENSG00000057593	F7	protein_coding	chr13:113105788-113120681	4.58216	0	1.23114	0	3.00877	0.849657	2.56416	1.09061	3.08382	2.25402	3.07109	4.22804	1.48172	0	3.1508	1.89576	2.42269	2.55406	0	0.855003	0	0	0	0	0.0380166	0.999993	0.0149231	1	-0.0581909	1	-0.104549	1	0.0353068	0.999892	0	1	0.241641	1	-0.583715	1	-1.85657	1	-0.188363	1	-0.152902	1
ENSG00000057608	GDI2	protein_coding	chr10:5765223-5842132	12.8828	12.8605	13.039	12.7764	12.6307	12.7425	12.7333	12.7559	12.8726	12.8529	12.7198	12.8662	12.7697	12.7748	12.7921	12.804	12.8598	12.7458	12.9402	12.7839	12.6228	12.6943	12.7781	12.8799	-0.0313011	0.999993	-0.048286	0.999996	0.0583678	0.999814	-0.0173036	0.99946	-0.0482773	0.999892	-0.174106	0.656136	-0.056594	0.953083	-0.110239	0.734544	-0.0211776	0.961913	-0.164661	0.878294	-0.0794622	0.975695
ENSG00000057657	PRDM1	protein_coding	chr6:106086320-106109939	8.89046	9.33443	8.71913	9.018	9.23401	9.51033	9.58421	10.0975	5.64803	5.87795	5.69406	5.22748	6.44386	6.37266	5.97881	5.69475	13.4692	13.0438	13.4642	13.1168	13.0304	13.2401	13.1761	13.5267	0.127746	0.999993	-0.37227	0.999996	0.0655894	0.999814	0.318738	0.99946	-0.0229204	0.999892	-0.220764	0.581068	2.77401	5.70552e-25	6.68056	3.65533e-192	3.73726	4.5939e-74	0.227986	0.881056	0.405569	0.800036
ENSG00000057663	ATG5	protein_coding	chr6:106045423-106325820	9.21471	9.34296	9.36028	9.11783	9.38505	9.22724	9.23007	9.10626	8.94069	8.99069	8.79845	9.06384	8.86769	8.88083	9.13838	9.19265	10.1499	10.0714	10.003	10.2939	10.0321	9.93486	9.94531	10.015	0.0212956	0.999993	0.112771	0.999996	0.0179865	0.999814	-0.243013	0.99946	-0.0330342	0.999892	-0.00672622	0.995877	0.435866	0.257018	1.10441	1.05117e-06	0.679429	0.00556212	0.0316771	0.994396	-0.0750094	0.99033
ENSG00000057704	TMCC3	protein_coding	chr12:94567124-94650562	5.07116	6.32437	5.54892	6.43981	6.76482	6.71794	6.72007	6.71324	6.04811	5.36508	5.32682	5.50302	4.8018	5.56772	5.4708	5.32206	8.13566	8.41415	8.17489	7.78779	8.88051	9.55355	7.65302	8.20904	-0.032978	0.999993	0.0148253	0.999996	0.0733581	0.999814	-0.0659969	0.99946	0.121244	0.999892	1.13924	0.000130182	1.24331	0.0228087	3.95413	1.05287e-22	2.48975	3.01214e-15	0.586338	0.479242	-0.251885	0.959063
ENSG00000057757	PITHD1	protein_coding	chr1:23778405-23788232	9.64737	9.54874	9.51177	9.35357	9.38505	9.36874	9.6319	9.44939	9.32407	9.05687	9.13066	9.07707	8.91668	8.83138	9.06066	9.16556	8.87616	9.37652	9.20209	9.24691	8.9991	9.20962	9.11444	9.27	0.101481	0.999993	-0.134508	0.999996	0.0651464	0.999814	-0.196696	0.99946	-0.043417	0.999892	-0.0894142	0.929109	0.501683	0.140102	0.234624	0.545064	-0.257543	0.456897	-0.194456	0.887109	-0.279302	0.775531
ENSG00000057935	MTA3	protein_coding	chr2:42494569-42756947	10.9877	10.6268	10.9779	10.4495	10.3774	9.87193	10.6543	10.46	10.9455	10.8984	10.9908	10.967	10.7612	10.1927	10.9166	10.8502	12.0287	12.2326	12.0247	12.1658	11.749	11.7195	11.7107	12.0051	0.0483209	0.999993	-0.334756	0.999996	-0.0505242	0.999814	-0.305733	0.99946	0.0178722	0.999892	-0.134172	0.812568	-0.310683	0.679232	1.21774	8.08413e-06	1.58359	9.96031e-12	-0.597826	0.0606115	-0.367139	0.477042
ENSG00000058056	USP13	protein_coding	chr3:179652755-179789401	10.7853	10.9387	10.818	10.8526	10.9348	10.6848	10.7936	10.7691	10.6335	10.7388	10.5946	10.8678	10.7088	10.8832	10.7721	10.8713	10.1527	10.3357	10.1053	10.4778	10.5004	10.463	10.0536	10.596	0.0204325	0.999993	0.0293891	0.999996	-0.0434183	0.999814	-0.0153778	0.99946	-0.0377812	0.999892	0.11406	0.89095	0.0396197	0.972714	-0.312454	0.261961	-0.322121	0.24477	-0.039153	0.994234	0.11084	0.969908
ENSG00000058063	ATP11B	protein_coding	chr3:182793500-182921635	10.0685	10.1182	9.71742	10.0571	10.453	10.4642	10.2494	10.1615	9.78004	10.0349	9.94816	9.952	10.3089	10.6855	10.0392	10.1552	9.26167	9.2132	9.0092	9.36309	10.1983	9.88584	9.40456	9.33896	0.122829	0.999993	0.217751	0.999996	-0.0320458	0.999814	0.35591	0.99946	0.0168557	0.999892	0.625154	0.0140782	-0.0225334	0.987667	-0.452626	0.178737	-0.398462	0.155219	0.34598	0.395411	0.544372	0.0859562
ENSG00000058085	LAMC2	protein_coding	chr1:183186238-183244900	4.16293	4.58344	4.9376	4.86675	4.9639	3.0389	5.53778	3.15501	7.3986	6.71845	6.34673	6.30119	4.70595	5.23477	5.02352	4.90814	7.84543	8.05573	7.73274	7.56561	7.96137	9.47598	6.79102	7.82876	-0.0438632	0.999993	-0.0823657	0.999996	0.279949	0.999814	0.0104012	0.99946	0.13094	0.999892	0.656017	0.368559	-0.383478	0.837683	3.76131	1.89285e-12	3.75272	0.000187863	-0.0339691	1	-1.26739	0.00175666
ENSG00000058091	CDK14	protein_coding	chr7:90466424-91210590	9.91805	9.98284	9.79606	9.99142	10.3353	10.3764	10.0448	10.2077	9.58312	9.84691	10.3241	10.728	10.1033	10.7442	10.7334	10.8755	4.57888	5.71842	5.03182	4.87316	4.91458	5.88846	3.05588	4.78358	0.0345362	0.999993	0.194643	0.999996	-0.614988	0.000354439	-0.273766	0.99946	0.0396694	0.999892	0.717286	0.30278	-0.0699345	0.960585	-4.85155	2.50799e-37	-4.78573	2.97512e-57	0.382343	0.307009	0.647811	0.0578633
ENSG00000058262	SEC61A1	protein_coding	chr3:128051641-128071683	11.4128	11.662	11.4266	11.6324	11.5884	12.101	11.6383	11.9173	11.3109	11.3246	11.0322	11.1645	11.355	11.7778	11.1891	11.5401	11.1726	11.4527	11.4174	11.4051	11.4958	11.4958	11.2736	11.5724	0.00675367	0.999993	0.071083	0.999996	0.18485	0.999814	0.178933	0.99946	-0.0649838	0.999892	0.0526712	0.956765	0.293536	0.668034	-0.0834015	0.85968	-0.362571	0.249549	0.30367	0.635183	0.249329	0.740842
ENSG00000058272	PPP1R12A	protein_coding	chr12:79773563-79935460	11.7478	11.5137	11.8684	11.6527	11.5898	11.5661	11.7009	11.5979	11.8955	11.875	11.8903	11.9027	11.9426	12.0114	11.9374	11.9424	12.5207	12.5562	12.5356	12.5661	12.7181	12.6791	12.4102	12.6405	-0.0924543	0.999993	-0.0619496	0.999996	-0.0121979	0.999814	0.0407902	0.99946	-0.016225	0.999892	0.152118	0.745005	-0.36229	0.213587	0.719459	0.000225222	1.12184	2.51799e-09	-0.0454646	0.99214	0.0943124	0.972428
ENSG00000058335	RASGRF1	protein_coding	chr15:78959947-79090773	1.14279	1.18674	2.33415	2.27569	2.81595	3.17324	1.78954	0	2.07214	3.29233	1.04105	4.83771	1.88332	2.22204	0.989274	0.93135	1.0638	0.981537	0	1.77665	2.95034	2.72672	4.63092	2.22849	-0.0159223	0.999993	0.101524	1	-0.0509063	1	0.0725186	1	-0.00154273	0.999892	-0.355922	1	0.338143	1	0.677766	0.730706	-0.14449	0.949844	0.248687	1	-0.0948179	1
ENSG00000058404	CAMK2B	protein_coding	chr7:44217150-44334577	2.54406	2.27176	0	1.18952	1.00502	2.53914	1.78954	2.46429	2.88951	0	1.04105	2.56748	1.88332	2.55762	3.78737	2.21046	1.0638	3.66617	1.83648	1.3882	2.24443	3.4204	2.2197	1.98154	0.019746	0.999993	-0.0101212	1	0.00196432	1	-0.106264	1	0.0308251	0.999892	0.221961	1	-0.0646595	1	0.602551	0.765701	0.803173	0.671187	-0.055815	1	0.0151439	1
ENSG00000058453	CROCC	protein_coding	chr1:16740273-16972979	7.03861	7.28023	7.09908	7.09552	7.59493	7.23828	6.96672	6.98174	7.5295	7.87496	7.70992	7.40538	7.05281	7.22944	7.20743	7.2352	6.838	6.5024	6.62516	6.22105	6.66095	6.79891	6.92734	6.1655	0.0211823	0.999993	0.277367	0.999996	0.0718924	0.999814	-0.0508444	0.99946	0.0662581	0.999892	0.102773	0.954574	0.275431	0.799596	-0.40088	0.455212	-0.673469	0.12087	0.211566	0.937491	-0.435891	0.632072
ENSG00000058600	POLR3E	protein_coding	chr16:22297375-22335103	9.58973	9.57312	9.56663	9.50111	9.65026	9.3844	9.40235	9.56363	9.47681	9.58183	9.58468	9.67251	9.73722	9.53417	9.47235	9.61098	8.80056	8.98528	8.99473	8.90382	9.089	8.88425	9.13101	9.00605	0.0298308	0.999993	0.0308081	0.999996	-0.0785886	0.999814	0.0895064	0.99946	-0.0358904	0.999892	-0.0848365	0.934179	-0.08859	0.937888	-0.642791	0.0202613	-0.520354	0.073359	-0.0468817	0.993913	0.106894	0.977917
ENSG00000058668	ATP2B4	protein_coding	chr1:203626561-203744081	11.613	11.6075	11.3482	11.5663	11.0324	11.0151	10.9745	10.8727	10.8494	11.0827	10.7257	10.9613	10.3873	10.985	9.95434	10.2037	11.4675	11.7232	11.4854	11.907	11.0283	10.9159	10.4495	10.7361	0.108546	0.999993	0.0880317	0.999996	0.0972156	0.999814	0.512172	0.52833	-0.0687166	0.999892	0.344378	0.248087	0.313586	0.609027	0.254674	0.566199	-0.042797	0.918507	-0.542251	0.0201638	-0.21827	0.890962
ENSG00000058673	ZC3H11A	protein_coding	chr1:203795654-203854124	12.7031	12.6812	12.6382	12.7018	12.2219	12.1822	12.299	12.2325	12.8043	12.8473	12.7567	12.8973	12.4057	12.503	12.3294	12.3566	13.2859	13.4538	13.3233	13.4006	12.7472	12.7403	12.7236	12.8404	0.0170368	0.999993	-0.0551305	0.999996	-0.0046951	0.999814	0.109391	0.99946	-0.000451192	0.999892	-0.0477256	0.956765	-0.220505	0.616641	0.289101	0.23915	0.546262	0.00853486	-0.454563	0.060382	-0.345706	0.175471
ENSG00000058729	RIOK2	protein_coding	chr5:97160867-97183260	9.28345	9.66898	9.86022	9.46757	9.39803	9.43877	9.88904	9.31512	9.53822	9.70858	9.5707	9.53361	9.67846	9.5947	9.34044	9.56508	9.27697	9.50785	9.50748	9.41358	9.41079	9.45092	9.48224	9.50919	-0.103217	0.999993	-0.161374	0.999996	0.0534514	0.999814	0.161365	0.99946	-0.0432825	0.999892	-0.0709381	0.941318	-0.18489	0.793865	-0.202486	0.557418	0.0199395	0.969342	-0.0556658	0.99214	0.0180952	0.996396
ENSG00000058799	YIPF1	protein_coding	chr1:53851719-53889834	7.54723	8.10549	8.115	7.86306	8.13411	8.27518	7.92493	8.09999	7.92789	8.25917	7.88797	8.27827	8.2436	8.15211	8.05001	8.12184	7.85225	8.18696	8.04982	7.99408	7.98711	8.38406	8.28083	8.10471	-0.0540276	0.999993	0.140024	0.999996	0.001137	0.999814	0.0956616	0.99946	-0.00123787	0.999892	-0.00408879	0.997631	0.0314514	0.985719	0.00498629	0.994193	0.00201042	0.99831	0.300435	0.830307	0.0882944	0.99052
ENSG00000058804	NDC1	protein_coding	chr1:53765460-53838860	11.5481	11.5717	11.6822	11.4996	11.3997	11.3592	11.5759	11.4519	11.7806	11.6672	11.6298	11.7542	11.5332	11.658	11.7047	11.6509	11.1312	11.0357	11.217	11.0276	11.246	10.8878	11.2182	11.3232	-0.024817	0.999993	-0.117264	0.999996	0.0256898	0.999814	-0.0675898	0.99946	-0.0340931	0.999892	-0.193094	0.686436	-0.185377	0.729084	-0.513083	0.0634232	-0.292263	0.326828	-0.161669	0.891551	-0.114217	0.962034
ENSG00000058866	DGKG	protein_coding	chr3:186105668-186362237	2.81565	4.02826	3.71454	4.42575	2.00752	1.76817	3.85935	4.25355	6.36099	6.43389	6.24979	6.50279	6.57172	6.84085	6.38811	6.44577	6.78192	5.00837	6.12039	5.40077	6.40501	6.08583	6.19466	6.48341	-0.0275059	0.999993	-0.239717	1	0.00434474	0.999814	0.184934	0.99946	0.0450642	0.999892	-0.0847683	0.965817	-3.35142	2.3491e-12	-0.448266	0.47677	4.29171	2.69961e-09	-0.311346	1	0.218949	0.966513
ENSG00000059122	FLYWCH1	protein_coding	chr16:2911937-2951208	6.83994	6.27766	5.88125	5.99452	6.57977	6.77188	6.72007	6.71324	6.34212	6.15736	5.88691	6.06677	6.79777	6.49496	6.62254	6.18304	6.05367	6.05085	6.34996	6.47825	6.06173	5.91313	6.75483	6.44729	0.132366	0.999993	-0.018416	0.999996	0.0817143	0.999814	0.144093	0.99946	-0.104222	0.999892	-0.505218	0.41953	0.0418298	0.986311	-0.654034	0.249099	-0.673231	0.210627	0.0743678	0.993869	0.273444	0.938309
ENSG00000059145	UNKL	protein_coding	chr16:1363205-1414751	7.48048	7.25634	7.41606	7.18712	6.80435	7.00596	6.7858	7.2621	7.21368	7.32734	7.04612	6.96785	7.45779	7.21764	6.88554	7.46736	6.93118	6.95182	6.94917	7.01785	7.40286	7.34823	7.21173	7.04699	0.0229321	0.999993	-0.0754382	0.999996	0.119091	0.999814	0.0956177	0.99946	-0.0194696	0.999892	0.203776	0.830115	-0.363833	0.685786	0.0325521	0.963873	0.465471	0.317058	-0.354576	0.793371	0.0625453	0.991563
ENSG00000059377	TBXAS1	protein_coding	chr7:139777051-140020325	4.65314	1.82894	3.38303	3.7874	3.46855	3.61224	4.36852	4.81308	4.99921	4.77562	3.24211	5.22748	5.09454	4.97938	4.56433	4.99277	3.28147	3.42569	3.25871	3.52531	3.9266	2.34679	3.34269	1.98154	0.00933349	0.999993	-0.203719	0.999996	0.0395898	0.999814	0.0916409	0.99946	-0.00309273	0.999892	0.156866	1	-0.930697	0.29132	-1.58267	0.122106	-0.188044	0.926513	-0.0724268	1	0.067371	0.991563
ENSG00000059378	PARP12	protein_coding	chr7:140023744-140063721	5.07116	4.23797	3.98392	3.11846	5.50166	3.17324	5.14563	3.74696	6.16012	6.15736	6.20912	5.93353	4.65553	4.59782	6.24554	5.50608	4.82073	5.42312	4.91371	5.31544	6.37933	6.31602	5.5176	5.75715	0.0667727	0.999993	0.0259908	0.999996	0.0234637	0.999814	-0.516555	0.948882	0.00268956	0.999892	0.536862	0.406406	0.0764788	0.980324	1.67981	0.00290106	1.51554	0.0509179	0.0140341	0.999286	-0.81021	0.169277
ENSG00000059573	ALDH18A1	protein_coding	chr10:95605929-95656706	9.92165	9.90046	9.8455	9.96208	10.1711	10.2604	10.1248	9.98142	10.443	10.3009	10.4828	10.2862	10.4589	10.5545	10.3879	10.3622	10.9859	11.0079	11.1418	10.8831	10.6038	10.4646	10.9162	10.9377	0.00384152	0.999993	0.138714	0.999996	-0.0131569	0.999814	0.124698	0.99946	-0.0207541	0.999892	-0.383089	0.13791	-0.254335	0.595735	0.0301616	0.945871	0.323834	0.239447	0.290023	0.600789	0.130225	0.959063
ENSG00000059588	TARBP1	protein_coding	chr1:234391313-234479103	10.0798	10.3797	10.1441	10.283	10.6956	10.3205	10.4666	10.4009	10.766	10.7153	10.8623	10.6532	10.9165	10.8804	10.8831	10.7715	10.1733	10.0701	10.1733	10.2438	9.99346	9.96909	10.2353	10.2911	0.0143379	0.999993	0.0715884	0.999996	-0.0192843	0.999814	0.0696998	0.99946	-0.0623923	0.999892	-0.278193	0.402479	-0.338895	0.441858	-0.909618	7.98598e-06	-0.524812	0.0503436	0.261169	0.759406	0.154864	0.911941
ENSG00000059691	GATB	protein_coding	chr4:151670504-151761023	7.74704	7.88175	7.53613	7.61233	8.11328	7.91181	7.90288	7.57576	7.44357	7.72878	7.45553	7.47896	7.53652	7.39568	7.52548	7.48937	8.19054	8.27129	8.57253	8.27588	8.45809	8.21826	8.52243	8.50386	0.0952786	0.999993	0.184997	0.999996	0.0617269	0.999814	-0.0230082	0.99946	-0.103183	0.999892	-0.166997	0.830338	0.523652	0.306259	0.865248	0.00934845	0.331486	0.409251	0.174152	0.950307	-0.0909343	0.99052
ENSG00000059728	MXD1	protein_coding	chr2:69897688-69942945	7.07784	7.64468	7.24719	7.40991	7.79134	7.9309	7.60812	7.5499	7.32361	7.77089	7.35658	7.15905	7.18311	8.1459	7.53317	7.87665	8.40063	8.40589	8.60465	8.32764	9.34928	9.46351	8.35926	8.58643	0.0185019	0.999993	0.19661	0.999996	0.140982	0.999814	0.0191592	0.99946	-0.0406933	0.999892	0.855875	0.00039739	0.131862	0.941929	1.63422	2.7959e-05	1.53813	9.58622e-10	0.388711	0.691919	0.132177	0.985052
ENSG00000059758	CDK17	protein_coding	chr12:96278261-96400560	9.36765	9.13925	9.18433	9.38431	9.90635	9.74013	9.48134	9.50876	9.68025	9.80294	9.4987	9.8198	9.80962	9.94336	9.89586	9.84952	8.96384	8.57026	8.5562	9.02747	8.834	8.66574	8.92115	8.80432	-0.0175168	0.999993	0.274666	0.999996	0.0538091	0.999814	0.0101758	0.99946	-0.0186773	0.999892	-0.114095	0.898117	-0.026101	0.984945	-1.11563	3.29135e-06	-1.05736	1.10346e-05	0.521574	0.115521	0.130639	0.966513
ENSG00000059769	DNAJC25	protein_coding	chr9:111631352-111654351	7.85637	7.7765	8.12895	7.78981	7.50182	7.82772	7.65284	7.903	7.90235	8.06297	8.10857	8.018	8.07641	8.02253	7.41322	8.0496	7.67115	7.7112	7.59882	7.30287	7.69082	7.5969	7.84886	7.81465	-0.0622184	0.999993	-0.0699624	0.999996	-0.0487912	0.999814	0.205947	0.99946	0.0929404	0.999892	-0.178075	0.839305	-0.318397	0.689289	-0.399955	0.311297	-0.025201	0.973204	-0.108164	0.978876	0.0615744	0.990921
ENSG00000059804	SLC2A3	protein_coding	chr12:7919230-7936275	11.9473	12.8751	12.0695	12.8548	13.3117	13.705	13.101	13.1911	13.1293	13.4161	12.979	13.3715	13.4603	13.4951	13.1551	13.5895	13.6626	13.1614	13.7218	13.1193	13.3663	13.6606	13.6268	13.8853	-0.0041262	0.999993	0.323357	0.963582	0.0729899	0.999814	0.0844316	0.99946	-0.0150663	0.999892	-0.238392	0.516926	0.0681577	0.95281	0.0454268	0.917288	0.0058074	0.992717	0.649718	0.377238	0.194268	0.799711
ENSG00000059915	PSD	protein_coding	chr10:102402617-102421539	2.54406	4.72942	2.33415	2.27569	3.00877	2.53914	3.43672	1.70455	4.26019	2.86464	2.38706	3.56572	3.03056	2.55762	1.98388	1.89576	4.82073	5.32131	4.54134	5.25562	3.99585	5.40531	4.91952	4.99847	0.0526855	0.999993	-0.00182565	1	0.0380929	1	0.0927941	1	0.0198311	0.999892	-0.0538027	0.98354	-0.00464231	1	1.86968	0.0805579	1.94116	0.0509915	-0.290421	1	-0.177421	1
ENSG00000060069	CTDP1	protein_coding	chr18:79679801-79756623	6.33508	6.47687	6.44694	6.50229	5.68225	6.45325	6.33725	6.71324	6.79496	6.27908	6.92577	6.78654	6.88789	6.55243	7.13849	6.58858	6.96934	7.17254	6.69843	6.78376	6.96715	6.68892	6.98055	7.13286	-0.0157353	0.999993	-0.187899	0.999996	-0.109762	0.999814	-0.0900993	0.99946	0.114803	0.999892	-0.20183	0.84785	-0.473361	0.656784	0.0998608	0.901565	0.695616	0.228877	-0.179544	0.967345	0.11836	0.988452
ENSG00000060138	YBX3	protein_coding	chr12:10699089-10723312	11.175	11.1495	11.1724	10.9446	11.0808	11.2537	11.1671	11.3031	10.9611	10.7077	10.8875	10.9888	10.5745	10.4562	10.945	10.8879	10.3904	10.3509	10.3693	10.3682	10.6011	10.8323	10.6058	10.7229	0.0713878	0.999993	-0.0552425	0.999996	-0.0825825	0.999814	-0.353264	0.740449	-0.00582291	0.999892	0.043311	0.967592	0.652611	0.0100537	0.206069	0.547385	-0.437573	0.0935751	0.0160636	0.998805	-0.292988	0.56749
ENSG00000060140	STYK1	protein_coding	chr12:10618939-10674318	4.78542	5.09532	3.38303	4.24266	4.76454	1.76817	4.18582	4.07167	4.79229	3.76203	2.87703	4.1501	3.44102	1.78395	2.30473	3.04553	1.0638	2.29227	3.4964	3.04943	5.05099	5.47325	2.2197	4.16653	0.0775293	0.999993	-0.0293938	0.999996	0.0618086	0.999814	0.0156633	1	-0.0504069	0.999892	0.900861	0.13736	0.363801	0.830813	2.23191	0.0175181	1.23856	0.262116	-0.330843	0.871658	-0.335022	1
ENSG00000060237	WNK1	protein_coding	chr12:752593-911452	13.451	13.7063	13.3815	13.7322	13.8004	13.9303	13.6612	13.7881	13.8876	13.8365	13.7004	13.785	13.8175	14.0608	13.6676	13.7913	13.3031	13.398	13.3194	13.4638	13.2942	13.3658	13.3733	13.4956	0.0118589	0.999993	0.126955	0.999996	0.105212	0.999814	0.198959	0.99946	-0.0360947	0.999892	-0.111072	0.840849	-0.0489637	0.961882	-0.607642	0.00746309	-0.525721	0.0144083	0.272049	0.581256	0.0845828	0.977917
ENSG00000060303	RPS17P5	processed_pseudogene	chr6:50857255-50857662	7.30423	7.1822	7.16829	7.3432	7.25789	6.98784	7.12746	6.96878	6.72383	6.94134	7.04612	6.78654	6.54427	6.6077	6.70659	6.32038	6.56646	6.89388	6.52129	6.9534	6.02906	5.9963	6.94886	6.55303	-0.00479005	0.999993	0.0473039	0.999996	-0.0365562	0.999814	0.0343238	0.99946	-0.00694136	0.999892	-0.614527	0.256745	0.507176	0.491795	-0.550939	0.345305	-1.08897	0.0121088	-0.0864136	0.989957	-0.178101	0.975074
ENSG00000060339	CCAR1	protein_coding	chr10:68721012-68792377	12.3085	12.2768	12.3524	12.3453	12.2128	12.2936	12.1734	12.3989	12.6224	12.6072	12.565	12.6174	12.6464	12.7042	12.5879	12.8612	12.4882	12.3967	12.3689	12.3766	12.4267	12.4706	12.3806	12.5245	-0.0437113	0.999993	-0.0301202	0.999996	0.0186116	0.999814	-0.043124	0.99946	0.0413433	0.999892	-0.0151213	0.988986	-0.383581	0.168638	-0.223256	0.396376	0.201291	0.475002	-0.0281814	0.99425	0.0649274	0.984854
ENSG00000060491	OGFR	protein_coding	chr20:62804835-62814000	3.9539	4.13692	3.55828	4.24266	3.33095	4.60051	4.60538	4.81308	4.9502	4.39967	4.24651	3.98032	4.84743	4.52313	4.8372	4.72234	4.1174	4.66472	3.60201	3.80118	4.4552	3.5519	3.688	3.67769	0.00590947	0.999993	-0.124009	0.999996	0.0698405	0.999814	-0.0257699	1	0.0625793	0.999892	0.16986	1	-0.324909	0.874401	-0.593407	0.637443	-0.0402245	0.984898	0.0251223	1	-0.000388746	0.999531
ENSG00000060558	GNA15	protein_coding	chr19:3136193-3163769	0	0	0	3.11846	0	0	0	0	0	1.17422	0	0.989537	4.17247	1.78395	0	1.89576	1.0638	0	0	0	0	0	0	0.796837	-0.0161503	0.999993	0	1	0.00108005	1	0.153075	1	0.00678805	0.999892	-0.0581773	1	-0.725569	1	-3.06614	0.0278583	0	1	0	1	0.257866	1
ENSG00000060566	CREB3L3	protein_coding	chr19:4153601-4173054	0	1.18674	0	0	0	0.849657	0	0	0	1.17422	1.04105	3.30304	0	0	0	0.93135	0	0	0	0	0	0	0	0.796837	0.00559088	0.999993	0.015525	1	-0.0357422	1	-0.0230799	1	0	1	-0.0581773	1	0.0830969	1	0	1	-0.486872	1	-0.0100538	1	-0.0375179	1
ENSG00000060642	PIGV	protein_coding	chr1:26787472-26798398	6.83994	6.59586	6.67333	5.87368	6.66814	6.09538	6.87909	6.30278	5.90111	5.17743	6.45505	6.00169	6.73845	6.26217	6.08731	6.18304	6.07716	5.57831	5.45471	5.48134	6.01245	5.67425	6.15818	6.18025	0.0870701	0.999993	-0.103331	0.999996	-0.166277	0.999814	0.224202	0.99946	0.0752545	0.999892	-0.254748	0.830916	-0.0789851	0.971689	-0.655317	0.302587	-0.534105	0.422982	-0.220765	0.948952	0.548043	0.566738
ENSG00000060656	PTPRU	protein_coding	chr1:29236516-29326813	6.35651	6.47687	6.83531	6.23428	6.48565	7.05899	6.75331	6.74397	6.20259	6.27908	6.10212	6.57913	5.70308	6.28495	6.02319	5.92756	8.60029	10.1328	8.44705	10.1172	9.57395	9.47805	8.17525	9.05487	-0.032988	0.999993	0.0321769	0.999996	-0.0387878	0.999814	0.0245117	0.99946	0.00267179	0.999892	0.746809	0.0245845	0.666333	0.398174	3.47757	5.47541e-30	2.69486	2.06749e-21	0.282549	0.903702	-0.131361	0.987471
ENSG00000060688	SNRNP40	protein_coding	chr1:31259568-31296782	9.68808	9.48078	9.82207	9.40898	9.61364	9.46848	9.68885	9.51099	9.51101	9.68455	9.44059	9.59373	9.64493	9.58555	9.6772	9.58736	8.89611	9.03972	9.22913	9.08232	9.17921	8.72964	9.02863	8.96194	-0.0238758	0.999993	-0.0480793	0.999996	0.0587466	0.999814	-0.00879545	0.99946	-0.112021	0.999892	-0.0331792	0.981175	-0.0465136	0.968742	-0.636639	0.045002	-0.559116	0.0695504	-0.0342117	0.99425	0.0215561	0.995889
ENSG00000060709	RIMBP2	protein_coding	chr12:130396137-130517917	4.96356	4.79722	5.11636	5.74178	5.43606	6.67329	4.08499	5.34118	6.5701	7.49752	6.91316	7.10843	5.95317	6.21549	6.00117	6.35276	3.28147	2.55406	2.40207	3.95956	1.99668	4.48905	2.88781	3.40392	-0.0663776	0.999993	0.406517	0.999996	0.0318588	0.999814	-0.0511219	0.99946	-0.0193927	0.999892	0.189701	1	0.0988947	0.968133	-2.12295	0.0206028	-2.24139	0.00709914	0.713478	0.309078	-0.642721	0.357366
ENSG00000060718	COL11A1	protein_coding	chr1:102876467-103108496	8.70244	9.25528	8.3713	9.19867	8.85863	10.4099	8.69274	9.5463	9.13962	9.24491	9.7355	9.53361	7.60455	11.2597	7.74675	10.2158	5.98081	5.42312	6.17275	6.32659	5.1756	7.04758	4.57666	5.37681	0.0654899	0.999993	0.132199	0.999996	-0.332616	0.713961	0.0698247	0.99946	-0.124387	0.999892	0.850804	0.155899	-0.134888	0.95733	-2.56508	0.0623454	-2.76837	0.00895622	0.344972	0.879349	0.172176	0.963774
ENSG00000060749	QSER1	protein_coding	chr11:32893178-32993316	13.3555	13.4348	13.3615	13.5135	13.3798	13.2912	13.4774	13.4398	14.3409	14.289	14.3521	14.3112	14.221	14.0793	14.4119	14.3027	14.5284	14.3364	14.532	14.3228	14.2713	14.2521	14.194	14.2875	-0.0340273	0.999993	-0.108168	0.999996	-0.0174997	0.999814	-0.182662	0.99946	-0.00480692	0.999892	0.00953965	0.99364	-0.76635	0.000164336	0.11172	0.732502	0.928225	7.78922e-07	-0.0488795	0.989566	-0.148919	0.885916
ENSG00000060762	MPC1	protein_coding	chr6:166364919-166383013	7.41049	7.48939	7.141	7.26126	7.87417	8.0183	7.73833	7.56719	6.67941	7.30458	6.91316	7.65858	6.73845	7.61834	6.98986	7.2089	7.29399	8.16753	7.49297	8.10842	7.71155	7.57388	7.74814	8.04555	0.0855469	0.999993	0.204767	0.999996	-0.121737	0.999814	0.0850646	0.99946	-0.0135983	0.999892	-0.243189	0.730225	0.640935	0.306242	0.396017	0.539624	-0.295308	0.509494	0.421394	0.571096	0.151587	0.983791
ENSG00000060971	ACAA1	protein_coding	chr3:38103129-38137242	6.22289	6.53759	6.67333	6.92353	6.21934	6.71794	6.56023	6.26089	7.00153	6.85	6.26971	6.28305	6.54427	6.7455	6.14869	6.2704	6.94402	6.83352	6.58708	6.99973	6.92338	6.9674	6.66668	6.95567	-0.102131	0.999993	0.0395109	0.999996	0.244054	0.999814	0.266542	0.99946	0.0236062	0.999892	0.0982208	0.950822	-0.106102	0.95987	0.29759	0.631127	0.4493	0.432203	0.0798505	0.993031	-0.196644	0.971278
ENSG00000060982	BCAT1	protein_coding	chr12:24810022-24949459	13.4226	13.5616	13.5554	13.5754	13.9402	13.9426	13.6894	13.7744	13.7482	13.7847	13.8294	13.9348	13.7889	14.4393	14.0824	14.279	7.05465	7.20149	6.87736	6.72981	7.15295	7.20572	7.09112	6.95567	-0.0558567	0.999993	0.188659	0.999996	-0.107375	0.999814	-0.0212881	0.99946	0.113604	0.999892	0.125228	0.927171	-0.171027	0.855402	-6.87796	6.3243e-141	-6.71472	2.242e-277	0.429889	0.0907391	0.353233	0.497173
ENSG00000061273	HDAC7	protein_coding	chr12:47782722-47833132	8.71078	8.91347	8.75107	9.1011	8.81736	9.12111	8.82758	8.74148	9.54442	9.42186	9.55861	9.43641	9.5394	9.52702	9.51959	9.43311	9.63253	8.97414	9.83985	9.00721	9.22319	9.146	9.47299	9.5887	-0.0630577	0.999993	0.151745	0.999996	-0.0122759	0.999814	0.055244	0.99946	-0.0564753	0.999892	-0.336373	0.322946	-0.498902	0.188696	-0.343865	0.244383	0.210978	0.597819	0.151755	0.953091	0.0504559	0.990921
ENSG00000061337	LZTS1	protein_coding	chr8:20246165-20303963	6.45912	7.03552	6.85224	6.81284	6.73785	7.19945	7.80325	7.01991	8.02576	8.16756	7.26033	7.9039	7.66315	8.22462	7.54083	7.94727	9.40779	10.3744	9.61547	10.552	10.0228	9.01679	9.89493	10.0425	-0.0147725	0.999993	-0.262253	0.999996	0.245603	0.999814	0.149908	0.99946	-0.0624158	0.999892	-0.333408	0.55275	-0.83368	0.0939863	1.59225	0.000230212	2.56664	9.19275e-13	0.163494	0.970524	-0.0985407	0.988452
ENSG00000061455	PRDM6	protein_coding	chr5:123089121-123194266	3.9539	3.7828	3.98392	3.91537	4.0969	4.15733	3.85935	4.07167	3.99613	3.6218	4.6011	3.8873	3.93947	4.17837	4.43889	3.9554	6.54977	6.69111	6.48033	7.22701	7.07509	6.95557	4.96247	5.75715	-0.00428393	0.999993	0.029654	0.999996	-0.0443401	0.999814	-0.0383843	1	-0.0813102	0.999892	1.2433	0.00227575	0.0539944	0.986848	2.90558	6.02456e-09	2.84402	2.8507e-09	0.0909633	1	0.0698416	1
ENSG00000061492	WNT8A	protein_coding	chr5:138083892-138092365	6.82465	6.15382	6.51228	5.90485	7.47757	6.73976	7.36101	6.72869	4.84687	6.36957	4.24651	6.0454	7.06252	6.41459	6.26415	5.22042	1.0638	0	0	0.855003	4.12511	2.61085	1.50029	1.30718	0.0583304	0.999993	0.0395356	0.999996	0.0585949	0.999814	0.446609	0.99946	0.00105189	0.999892	0.565899	1	0.328037	0.804167	-3.10055	3.59022e-06	-3.52108	6.08833e-10	0.44619	0.686159	0.531419	0.608759
ENSG00000061656	SPAG4	protein_coding	chr20:35615892-35621049	3.24131	1.18674	4.99968	2.27569	3.7097	3.79006	3.97658	2.95937	2.07214	3.29233	4.07603	2.78937	3.18074	0	3.68058	1.89576	2.91506	1.97222	3.12335	3.1839	3.85386	2.48485	2.88781	3.50106	-0.0491484	0.999993	0.0289354	1	-0.0408796	1	-0.0512343	1	-0.0270237	0.999892	0.0257019	1	0.444098	1	0.712505	0.731927	-0.391653	0.825125	0.256957	1	-0.0462814	1
ENSG00000061676	NCKAP1	protein_coding	chr2:182909115-183038858	12.5531	12.5254	12.5863	12.5344	12.5385	12.5547	12.5433	12.6724	12.4026	12.5704	12.507	12.6081	12.5134	12.664	12.6809	12.5881	13.2178	13.2752	13.1961	13.2652	13.0772	13.0658	13.0528	13.2085	-0.0165834	0.999993	-0.0537732	0.999996	-0.0637001	0.999814	-0.034321	0.99946	0.00360059	0.999892	-0.0685141	0.929764	-0.0174415	0.988367	0.479997	0.0291703	0.529418	0.0108806	0.0150484	0.998731	0.103554	0.967321
ENSG00000061794	MRPS35	protein_coding	chr12:27710773-27756295	8.90871	9.13925	9.10182	8.96722	8.88345	8.77257	9.1698	9.09438	9.49615	9.10376	9.31205	9.19578	9.04464	8.75183	9.40476	9.23453	8.97639	9.3744	9.21671	9.32903	8.93883	8.79912	9.2244	9.389	-0.00396618	0.999993	-0.240618	0.999996	0.0403277	0.999814	-0.3378	0.99946	-0.0500944	0.999892	-0.419882	0.188551	-0.0509205	0.971048	-0.0342032	0.951481	0.0488844	0.925381	-0.170932	0.930119	-0.347917	0.644946
ENSG00000061918	GUCY1B3	protein_coding	chr4:155758992-155807591	3.83681	3.91075	2.33415	3.64696	5.4021	5.89606	4.87067	5.25845	5.41502	5.01871	4.6011	5.37182	5.97389	5.28084	5.56388	5.22042	6.82418	6.43899	6.20663	6.2823	6.29941	6.39696	6.33201	6.97271	0.0295215	0.999993	0.204202	0.999996	0.0334051	0.999814	0.120708	0.99946	0.112437	0.999892	-0.281374	0.775678	0.0179587	0.99506	0.656431	0.343696	0.66441	0.290504	0.859697	0.142486	0.222441	0.968337
ENSG00000061936	SFSWAP	protein_coding	chr12:131711081-131799737	10.1808	10.1878	10.387	10.1015	10.1924	10.2595	10.0862	10.2592	10.6671	10.6113	10.6993	10.6646	10.7679	10.7359	10.7656	10.693	10.2241	10.3455	10.1636	10.1809	10.2761	9.99098	10.2254	10.2462	-0.0436382	0.999993	0.0450825	0.999996	-0.0377528	0.999814	0.0265192	0.99946	0.0663374	0.999892	-0.100514	0.898466	-0.48178	0.0822149	-0.605467	0.0165722	-0.0789145	0.856869	0.0472127	0.992516	0.112197	0.966513
ENSG00000061938	TNK2	protein_coding	chr3:195863364-195911945	5.75903	6.39171	5.17134	6.1587	5.98715	5.8765	5.71694	5.52937	6.48662	6.30224	6.05699	6.14922	6.28709	6.37266	6.22668	6.60212	9.05834	9.19172	9.0116	9.11845	8.93883	8.88113	9.05863	9.1775	0.0551616	0.999993	0.127085	0.999996	0.0936967	0.999814	-0.0527908	0.99946	0.029066	0.999892	-0.205522	0.702903	-0.311291	0.819842	2.56024	3.31894e-19	2.95991	1.56592e-24	-0.108682	0.988621	-0.0409279	0.99461
ENSG00000061987	MON2	protein_coding	chr12:62466817-62600479	10.6057	10.4681	10.5028	10.554	10.7599	10.54	10.581	10.6145	10.2802	10.4182	10.6687	10.33	10.5583	10.8396	10.5011	10.5211	11.0827	10.9699	11.0392	11.0975	11.1633	10.9632	11.0221	10.8355	0.00680874	0.999993	0.0486714	0.999996	-0.126724	0.999814	0.176454	0.99946	-0.0348453	0.999892	0.117247	0.85971	-0.025148	0.986002	0.359675	0.23776	0.417895	0.108134	0.113606	0.959682	0.333472	0.455265
ENSG00000062038	CDH3	protein_coding	chr16:68636189-68722616	6.67917	5.93049	6.85224	6.48177	4.469	4.22076	5.64792	6.26089	7.99589	7.45682	7.42921	7.45485	6.54427	6.16725	7.43802	7.71166	9.80247	10.3149	9.98235	10.056	10.028	10.6406	9.82973	10.2054	-0.0707805	0.999993	-0.536804	0.390617	0.1527	0.999814	-0.790639	0.106217	0.0275023	0.999892	0.300405	0.526709	-1.54292	0.0044768	3.93484	1.00968e-34	5.96305	7.17304e-69	-1.13508	0.0167733	-0.996005	0.014048
ENSG00000062096	ARSF	protein_coding	chrX:3041471-3112726	1.14279	0	1.23114	1.18952	0	0	1.15609	0	0	0	0	2.30515	0	0	0.989274	0.93135	0	0	0	0	1.31927	0	0	0	-0.00403489	0.999993	-0.0183057	1	-0.0144553	1	-0.0274919	1	0	1	0.0638782	1	0	1	0.510652	1	0.520083	1	-0.0436206	1	0	1
ENSG00000062194	GPBP1	protein_coding	chr5:57173948-57264679	11.7918	11.6321	11.8273	11.5645	11.682	11.5695	11.6511	11.5847	11.6204	11.4761	11.7744	11.5531	11.5522	11.6694	11.6028	11.5783	11.3969	11.432	11.4269	11.4197	11.4694	11.4201	11.33	11.2093	0.00897144	0.999993	0.0087789	0.999996	-0.101497	0.999814	0.0257371	0.99946	-0.0134336	0.999892	0.155776	0.742189	0.0388398	0.970005	-0.163939	0.601854	-0.172633	0.570669	-0.0741783	0.976724	0.0646569	0.986335
ENSG00000062282	DGAT2	protein_coding	chr11:75759512-75801535	3.24131	4.42102	2.33415	2.27569	3.81667	4.28152	4.60538	2.95937	2.88951	3.6218	4.32474	3.98032	0.923271	4.07758	2.30473	4.50903	6.79615	6.87004	6.37997	6.84594	7.29709	6.93764	5.96049	6.67255	0.0539733	0.999993	0.0121511	0.999996	-0.0690307	1	-0.0603108	1	0.0605229	0.999892	0.612354	0.247008	0.33437	0.858805	3.64452	2.86366e-06	2.99598	7.021e-10	0.0434463	1	-0.0117514	1
ENSG00000062370	ZNF112	protein_coding	chr19:44326555-44367217	7.07784	6.94874	6.65415	6.23428	7.4694	7.34178	7.165	7.09335	6.88899	6.71845	6.5395	6.70712	7.15616	7.56349	6.47056	7.42229	6.31308	5.87035	6.43817	5.86844	6.86905	5.90085	6.75483	6.61944	0.145648	0.999993	0.176008	0.999996	0.0695273	0.999814	0.205552	0.99946	-0.0199418	0.999892	-0.188426	0.891323	0.0550869	0.976554	-0.885173	0.131787	-0.920928	0.0642322	0.31668	0.841676	0.421145	0.709531
ENSG00000062485	CS	protein_coding	chr12:56271699-56300392	11.7605	11.6333	11.7161	11.69	11.7481	11.8202	11.6988	11.5492	11.2895	11.4491	11.3588	11.4833	11.3165	11.3462	11.2783	11.3167	10.7004	10.5995	10.7749	10.6755	10.6938	10.9125	10.81	10.9442	-0.00376234	0.999993	0.140968	0.999996	-0.0461908	0.999814	0.0373224	0.99946	-0.0564965	0.999892	-0.0773941	0.928747	0.463865	0.0721037	-0.517589	0.0327031	-0.962401	5.50248e-06	0.0895775	0.968933	-0.0303114	0.991836
ENSG00000062524	LTK	protein_coding	chr15:41503638-41513887	0	0	0	0	0	0	0	0	0	0	0	1.57099	0	0	0	0	2.09467	5.00837	1.83648	4.51328	2.80356	3.11486	2.69754	3.50106	0	1	0	1	-0.00943005	1	0	1	0.0186276	0.999892	-0.0661863	1	0	1	2.50789	0.0898757	2.62597	0.0650549	0	1	0	1
ENSG00000062582	MRPS24	protein_coding	chr7:43866558-43869893	8.1965	8.10549	7.9982	8.07661	8.28612	8.14634	8.50059	8.43271	8.08373	8.04935	7.90079	8.0125	7.97211	7.78745	7.78592	7.95257	7.78251	7.97421	7.61783	7.87984	7.90848	7.91658	8.14294	8.18731	0.0513546	0.999993	-0.185714	0.999996	0.062941	0.999814	0.0150037	0.99946	0.0522144	0.999892	-0.239615	0.701448	0.331499	0.630976	0.0305812	0.961165	-0.29349	0.474487	0.0632435	0.99214	-0.146134	0.975074
ENSG00000062598	ELMO2	protein_coding	chr20:46366049-46432985	9.09233	9.56827	8.94499	9.49344	9.51979	10.069	9.80237	9.88475	9.53406	9.51153	9.41623	9.46887	9.70195	10.0767	9.51183	9.69074	9.53411	9.49036	9.60915	9.46236	9.90171	9.83349	9.73228	9.92373	0.0508494	0.999993	-0.0143843	0.999996	0.0593093	0.999814	0.253648	0.99946	-0.0219896	0.999892	0.024754	0.983552	-0.0468623	0.976554	-0.0306222	0.955463	0.0513993	0.926917	0.417599	0.474354	0.345264	0.543825
ENSG00000062650	WAPL	protein_coding	chr10:86435256-86521815	12.3763	12.2604	12.3621	12.3049	12.285	12.1667	12.2745	12.2294	12.3489	12.5154	12.3238	12.4778	12.4775	12.692	12.5003	12.4515	12.492	12.5232	12.4817	12.6458	12.5233	12.6311	12.3463	12.5056	-0.0110736	0.999993	-0.0209961	0.999996	0.0251213	0.999814	0.108131	0.99946	-0.0471375	0.999892	0.134078	0.791155	-0.324542	0.357125	-0.00829739	0.985196	0.357455	0.133406	-0.0794007	0.975772	0.152463	0.913496
ENSG00000062716	VMP1	protein_coding	chr17:59707192-59842255	11.1313	11.5281	11.2196	11.4549	11.9244	12.3838	11.5424	11.8197	11.2622	11.1991	11.1816	11.1268	11.5837	11.8155	11.4353	11.5331	11.0067	11.1409	11.0101	11.1853	11.3077	11.2934	11.0622	11.1175	0.000953726	0.999993	0.402936	0.569117	0.063584	0.999814	0.202325	0.99946	-0.0228298	0.999892	0.191387	0.625658	0.469125	0.229029	-0.398782	0.122106	-0.858196	0.000500977	0.757019	0.00473503	0.449609	0.0801303
ENSG00000062725	APPBP2	protein_coding	chr17:60443149-60526219	9.19701	9.34862	9.00297	9.14419	9.63023	9.77621	9.11651	9.53536	9.41493	9.58419	9.53	9.59005	9.63846	9.93798	9.37296	9.69548	9.67163	9.74588	9.64202	9.64978	10.1733	10.2435	9.59742	9.80509	0.115106	0.999993	0.290281	0.999996	-0.0471423	0.999814	0.214915	0.99946	0.0327916	0.999892	0.466675	0.0738629	-0.0595055	0.961117	0.412414	0.169993	0.507036	0.0468203	0.398418	0.363443	0.270928	0.751294
ENSG00000062822	POLD1	protein_coding	chr19:50384204-50418018	7.73891	7.4996	7.62744	7.83906	7.49378	7.44499	7.31723	7.60953	7.55431	7.61316	7.2801	7.77999	7.7971	7.47708	7.38799	7.61484	7.35292	7.58508	7.4441	7.52817	7.56545	7.35275	7.71084	7.39544	-0.0436802	0.999993	-0.000247532	0.999996	0.0146063	0.999814	0.107937	0.99946	-0.00950794	0.999892	-0.0967162	0.945506	-0.140365	0.920599	-0.181966	0.760975	-0.000388762	0.999691	-0.119844	0.976504	0.0572812	0.991563
ENSG00000063015	SEZ6	protein_coding	chr17:28954901-29006440	3.56957	3.48684	3.1835	4.14159	4.53315	3.17324	3.85935	3.15501	4.67652	4.63676	5.75184	6.02371	5.33778	6.16725	5.40524	5.38604	1.0638	1.56029	3.9608	3.52531	1.99668	2.02332	1.90438	3.29975	-0.00950842	0.999993	0.0656069	0.999996	-0.250109	0.999814	0.180023	0.99946	-0.0897958	0.999892	-0.188547	1	-1.14629	0.124939	-3.70371	1.75698e-06	-1.79856	0.141835	0.13763	1	0.541279	0.585901
ENSG00000063046	EIF4B	protein_coding	chr12:53006158-53042209	13.7276	13.4375	13.7106	13.4887	13.2646	13.1489	13.4569	13.2553	13.391	13.3685	13.448	13.4151	13.2936	13.1229	13.4638	13.3322	13.4841	13.3882	13.485	13.4458	12.855	12.7984	13.3311	13.2366	-0.0104576	0.999993	-0.132555	0.999996	-0.0491753	0.999814	-0.165196	0.99946	-0.0277369	0.999892	-0.450085	0.0351202	0.0210276	0.986311	-0.379076	0.105065	-0.370597	0.104881	-0.349497	0.31155	-0.153895	0.883765
ENSG00000063127	SLC6A16	protein_coding	chr19:49289638-49325225	7.50946	6.55728	7.12716	6.92353	7.10798	7.06764	6.81757	6.78888	7.06045	6.70113	6.2296	6.78654	7.63089	7.34236	7.57849	6.92646	3.69985	5.21175	3.79253	5.16095	5.44688	4.91261	4.46162	4.28038	0.0212999	0.999993	0.169062	0.999996	0.129555	0.999814	0.139193	0.99946	0.000813864	0.999892	0.499365	0.576001	-0.345076	0.694236	-2.25741	1.46881e-07	-1.85136	3.71542e-05	-0.010171	0.999751	0.455159	0.630475
ENSG00000063169	GLTSCR1	protein_coding	chr19:47608196-47703277	7.0518	6.75776	7.01138	6.48177	6.90476	6.8033	6.73678	7.12872	6.41618	7.19749	6.2296	7.02355	6.18414	5.98445	6.38811	6.58858	6.56646	6.75759	6.82379	6.74076	6.2002	6.77219	6.82633	6.41025	0.0377355	0.999993	-0.0520826	0.999996	0.0560448	0.999814	-0.228769	0.99946	-0.0424395	0.999892	-0.0992258	0.956765	0.677235	0.295647	0.420691	0.568218	-0.319707	0.627346	-0.037789	0.996223	-0.483982	0.659597
ENSG00000063176	SPHK2	protein_coding	chr19:48619291-48630717	5.99593	6.12772	6.51228	6.10603	5.9406	6.16153	6.1251	5.63152	6.34212	6.41277	6.05699	5.95661	5.30545	5.45168	6.16859	5.2551	5.93011	6.28523	5.14098	5.84833	5.20514	5.5539	5.57408	5.37681	-0.0521932	0.999993	0.0697577	0.999996	0.115225	0.999814	-0.166242	0.99946	0.116751	0.999892	-0.066432	0.977966	0.560634	0.577416	0.0171996	0.988844	-0.637988	0.356299	0.00211674	0.999751	-0.593192	0.473354
ENSG00000063177	RPL18	protein_coding	chr19:48615328-48619536	12.567	12.4608	12.3554	12.2676	12.416	12.5128	12.5017	12.4373	11.7428	11.8368	11.7472	11.9383	11.8088	11.4317	11.8469	11.7756	12.0284	12.2436	12.2745	12.0886	11.9448	11.7166	12.2145	12.1519	0.15636	0.999993	-0.00202649	0.999996	-0.05004	0.999814	-0.150001	0.99946	-0.035722	0.999892	-0.342887	0.202365	0.818456	0.00132365	0.203019	0.598543	-0.618901	0.00536774	-0.0380086	0.993913	-0.139316	0.953992
ENSG00000063180	CA11	protein_coding	chr19:48637942-48646312	7.60208	7.34961	7.60764	7.26126	6.81729	6.16153	7.29483	6.38307	8.99909	8.73392	8.80529	8.52595	8.58071	8.17669	7.95583	8.51785	5.44383	5.664	5.75867	5.63011	6.78351	6.43153	6.77906	5.54572	0.0131244	0.999993	-0.185681	0.999996	0.130377	0.999814	0.09973	0.99946	-0.030804	0.999892	0.23737	0.854291	-1.63322	1.09486e-05	-1.75219	4.74867e-07	0.1007	0.909987	-0.719416	0.171375	-0.400802	0.56064
ENSG00000063241	ISOC2	protein_coding	chr19:55452985-55462343	8.21421	8.18357	7.92009	7.71263	8.0868	8.14225	8.15996	7.96301	7.54609	7.36082	7.09158	7.58644	7.1652	6.87128	7.14854	6.98961	7.40953	7.35538	7.76721	7.86989	7.92188	8.28121	8.07118	7.6759	0.165967	0.999993	0.0382228	0.999996	0.0446835	0.999814	-0.0238069	0.99946	-0.198451	0.999892	0.19316	0.826935	1.01244	0.00642445	1.07262	0.00408465	0.00761682	0.992528	-0.0645322	0.99214	-0.321231	0.858629
ENSG00000063244	U2AF2	protein_coding	chr19:55654146-55674715	7.68063	7.97252	7.65664	8.45389	8.00434	8.44749	8.07707	8.37497	8.09504	8.27682	7.97545	7.89795	7.99257	8.0494	7.87943	8.59094	7.76092	7.68411	7.84993	7.61406	7.91296	7.67831	7.50835	7.86571	-0.0987984	0.999993	0.0100686	0.999996	0.146889	0.999814	-0.177315	0.99946	-0.0111958	0.999892	0.0794755	0.9563	0.230134	0.820554	-0.21768	0.661591	-0.434351	0.296208	0.349758	0.731468	-0.134351	0.978525
ENSG00000063245	EPN1	protein_coding	chr19:55675226-55709858	8.14816	8.33381	8.30524	8.50564	8.26738	8.29374	8.59069	8.07603	8.17188	7.85943	8.03484	7.95636	8.37016	8.12711	8.05536	8.12653	8.55081	8.45479	8.17489	8.28339	7.9743	8.25732	8.24214	8.57532	-0.0780651	0.999993	-0.0514945	0.999996	0.01585	0.999814	0.134946	0.99946	0.137071	0.999892	-0.275826	0.632496	0.0468823	0.975767	-0.126426	0.822264	-0.146706	0.776773	0.0391973	0.99425	0.196039	0.956015
ENSG00000063322	MED29	protein_coding	chr19:39391303-39400637	8.92314	8.90581	9.16414	9.03572	9.44464	9.19996	8.98278	9.06121	8.97479	9.11361	9.28784	9.06384	9.13252	8.97492	8.98694	8.99396	9.01946	9.2132	9.38891	9.32175	9.26061	9.38301	9.26356	9.41728	-0.106057	0.999993	0.243691	0.999996	-0.097884	0.999814	0.0623219	0.99946	-0.142268	0.999892	-0.0276497	0.98236	0.278391	0.646761	0.267416	0.444044	0.00567076	0.993086	0.376269	0.468945	0.0168949	0.997329
ENSG00000063438	AHRR	protein_coding	chr5:304176-438291	5.17129	3.7828	5.37245	5.47723	4.91658	5.41643	4.60538	5.21523	4.61495	4.56198	4.32474	4.0677	4.54907	5.53007	4.43889	5.50608	4.5115	4.91825	4.11148	4.79125	4.35334	5.03005	3.688	4.74444	-0.0758259	0.999993	0.0739083	0.999996	0.0463736	0.999814	0.0159001	0.99946	0.0265693	0.999892	0.222549	0.892751	0.0743833	0.980133	-0.351091	0.78473	-0.426274	0.696293	0.251165	0.941286	0.212463	0.97055
ENSG00000063515	GSC2	protein_coding	chr22:19148576-19150283	0	0	0	0	0	0	0	0	0	1.17422	0	0	0	0	0	0	0	0	0	0	0	0	0	0	0	1	0	1	0.00867166	1	0	1	0	1	0	1	0	1	0	1	0	1	0	1	-0.0375179	1
ENSG00000063587	ZNF275	protein_coding	chrX:153334155-153360110	8.43171	8.40072	8.44567	8.39472	8.48978	9.01998	8.10308	8.92702	8.66121	8.81666	8.61213	8.99026	8.99987	8.93225	9.08703	9.07141	5.70736	6.75759	6.0096	6.29721	6.40501	6.22041	6.58657	6.85819	-0.00198988	0.999993	0.139456	0.999996	-0.0498759	0.999814	-0.0897967	0.99946	0.0332995	0.999892	-0.3495	0.656136	-0.14616	0.907174	-2.63034	1.93343e-21	-2.43076	2.80624e-14	0.321655	0.744097	0.207206	0.912345
ENSG00000063601	MTMR1	protein_coding	chrX:150692971-150765103	8.73553	8.59895	8.51108	8.26258	8.65386	8.48995	8.6404	8.67923	8.78168	8.69507	8.67695	8.87082	8.33455	9.08288	8.95293	8.92832	7.96358	8.16264	7.77287	8.08282	8.68471	8.68019	7.57213	8.50679	0.138304	0.999993	-0.0655533	0.999996	-0.0272297	0.999814	-0.132228	0.99946	0.0551301	0.999892	0.488075	0.291457	-0.139231	0.921323	-0.0694415	0.922252	0.116262	0.807759	-0.0770794	0.987803	0.0181525	0.998345
ENSG00000063660	GPC1	protein_coding	chr2:240435671-240468078	6.72931	7.23205	6.85224	7.02633	7.11848	7.61989	7.00862	7.52357	6.69437	6.47524	6.41984	6.26467	6.84353	7.60029	6.60804	6.91566	6.33273	6.79606	6.04748	7.03574	6.01245	6.48187	6.06272	5.94152	0.0168428	0.999993	0.0635997	0.999996	0.0851632	0.999814	0.301209	0.99946	-0.011302	0.999892	0.199597	0.884599	0.132835	0.944463	-0.96788	0.0797704	-1.09384	0.0148239	0.304899	0.875191	0.469692	0.654743
ENSG00000063761	ADCK1	protein_coding	chr14:77800083-77935012	6.45912	6.82427	5.32474	6.02322	6.71037	5.97176	6.42237	6.17327	6.18151	5.90845	6.18834	5.76074	6.11118	5.53007	6.35377	5.76862	6.51579	6.26709	6.12039	6.61547	7.24826	6.94962	6.8721	7.04699	0.178956	0.999993	0.03738	0.999996	0.0169598	0.999814	-0.109442	0.99946	-0.000881256	0.999892	0.111857	0.938306	0.432473	0.729639	1.22164	0.0136886	0.716734	0.171868	-0.182881	0.965199	-0.111038	0.99052
ENSG00000063854	HAGH	protein_coding	chr16:1795620-1827194	6.82465	7.25634	7.01138	6.9977	7.25789	7.26862	7.44478	7.10524	6.76692	6.45471	7.49835	6.72066	6.94148	6.88626	6.53329	6.75533	8.05514	8.17242	8.29787	8.41228	8.86672	8.83022	8.38711	8.18731	0.0152651	0.999993	-0.0115834	0.999996	-0.197921	0.999814	0.177421	0.99946	-0.127342	0.999892	0.504854	0.120404	0.335082	0.715611	1.91852	4.27453e-12	1.57813	7.17819e-09	0.16732	0.963329	0.212706	0.966513
ENSG00000063978	RNF4	protein_coding	chr4:2462220-2625320	10.3291	10.0539	10.5644	10.2755	9.95838	10.3358	10.0681	10.2323	10.1506	10.1717	10.1617	10.1933	10.1518	10.0864	10.3643	10.3472	9.95607	10.0276	10.1342	9.87896	10.0817	9.96319	9.99011	10.0129	-0.146291	0.999993	0.00900545	0.999996	-0.0156341	0.999814	-0.204838	0.99946	-0.0188019	0.999892	0.0105957	0.99364	0.0639182	0.960073	-0.0935047	0.813331	-0.1294	0.765885	-0.0243039	0.997026	-0.0315968	0.991836
ENSG00000064012	CASP8	protein_coding	chr2:201233443-201287711	6.29125	6.39171	6.37849	7.18712	6.99863	6.69579	6.87909	7.11703	7.3986	6.81822	6.64999	6.87399	7.23554	7.04151	6.92116	6.86042	10.3342	10.2214	10.2464	10.0669	10.7902	10.6945	9.74001	9.89943	-0.111993	0.999993	-0.086282	0.999996	0.147884	0.999814	0.176807	0.99946	0.0669634	0.999892	0.864609	1.22957e-05	-0.23566	0.853855	3.57418	2.40716e-56	3.87203	1.2955e-63	0.376581	0.801024	0.00661082	0.999183
ENSG00000064042	LIMCH1	protein_coding	chr4:41359607-41700044	9.64302	10.0881	9.75165	9.99505	10.9944	10.972	10.2711	10.2959	7.77443	7.95751	7.82879	7.89795	8.95367	10.8463	5.59362	8.72686	6.14542	5.77086	6.45236	6.15709	9.79161	10.267	5.57408	6.49525	0.00237	0.999993	0.607061	0.00463303	0.000594929	0.999814	0.198276	0.99946	-0.0890424	0.999892	3.45719	1.14132e-41	0.450109	0.789351	-0.122655	0.945071	-0.916181	0.000320346	1.00775	1.18036e-05	0.705745	0.230325
ENSG00000064102	ASUN	protein_coding	chr12:26905181-26938326	9.08272	9.53887	8.94893	9.15071	9.53749	9.10439	9.36252	9.24701	9.40814	9.24491	9.49236	9.40948	8.90863	9.2281	9.00088	9.18817	8.45992	8.55912	8.26206	8.72235	8.62312	8.78416	8.56834	8.68276	0.145679	0.999993	0.0237182	0.999996	-0.0925243	0.999814	-0.0123436	0.99946	-0.00448076	0.999892	0.0641515	0.957609	0.26506	0.72856	-0.363332	0.329839	-0.613397	0.0465894	0.0112239	0.999136	-0.218083	0.899528
ENSG00000064115	TM7SF3	protein_coding	chr12:26973195-27014434	10.5717	10.5391	10.2972	10.5014	10.3229	10.3241	10.2768	10.5648	10.3349	10.1764	9.84076	9.77018	9.97166	10.0977	10.0526	9.88178	8.94161	8.99357	8.96781	8.59537	9.29364	9.13948	8.86	8.95553	0.104404	0.999993	-0.0863878	0.999996	0.357658	0.293358	0.0636979	0.99946	0.0833061	0.999892	0.278985	0.510635	0.301704	0.473088	-0.809765	0.000804418	-1.09031	8.84161e-07	-0.207569	0.822999	-0.198707	0.868652
ENSG00000064195	DLX3	protein_coding	chr17:49990005-49995224	2.20921	0	0	0	2.59332	3.0389	0	1.09061	0	0	0	0	1.88332	2.55762	1.57064	2.21046	4.1174	4.96401	3.87912	4.46126	3.85386	5.21999	0.936963	4.6628	0.00788899	0.999993	0.102443	1	0	1	0.02859	1	0.0391462	0.999892	0.34205	0.766015	0.208961	1	2.22649	0.0442147	1.7192	0.100272	0.163766	1	0.128585	1
ENSG00000064199	SPA17	protein_coding	chr11:124673798-124697518	7.46083	7.7932	7.52562	7.47367	7.86796	7.91181	7.76302	8.12356	6.16012	6.51543	6.99917	7.31898	8.02768	8.52659	7.54083	7.66083	5.61409	5.664	6.50776	6.51698	7.33099	6.81209	6.50176	6.37224	0.0503122	0.999993	-0.0435824	0.999996	-0.318234	0.999814	0.513339	0.77254	-0.232254	0.999892	0.531423	0.33504	-0.346077	0.650691	-1.18194	0.00355079	-0.781859	0.0465597	0.217336	0.918446	1.48876	2.26102e-06
ENSG00000064201	TSPAN32	protein_coding	chr11:2301997-2318200	0	0	0	0	0	0	0	0	1.04849	0	0	0.989537	0.923271	0	0	0	0	0	0	0.855003	0.805458	1.01559	0	0	0	1	0	1	0.000457856	1	0.0238403	1	-0.00602267	0.999892	0.0707337	1	-0.0883522	1	0.243719	1	0.552079	1	0	1	-0.00338966	1
ENSG00000064205	WISP2	protein_coding	chr20:44714844-44728509	2.20921	1.18674	3.38303	2.27569	1.59165	1.76817	0	2.73296	2.88951	3.29233	1.63944	1.57099	3.31674	3.25593	2.30473	1.49268	0	2.77556	0.89307	1.3882	1.69737	1.01559	1.50029	1.68341	-0.0225226	0.999993	-0.0107278	1	0.0526547	1	0.158776	1	0.0119207	0.999892	-0.0345128	1	-0.558166	1	-1.71251	0.244226	-0.228713	1	-0.0101739	1	0.0382157	1
ENSG00000064218	DMRT3	protein_coding	chr9:976964-991731	0	0	0	0	0	0	0	0	0	0	0	0	0.923271	0	0	2.46866	0	1.56029	0	0	1.31927	0.595373	0	0	0	1	0	1	0	1	-0.0363026	1	0.00764924	0.999892	0.0793133	1	-0.0883522	1	0.293185	1	0.61147	1	0	1	0.034067	1
ENSG00000064225	ST3GAL6	protein_coding	chr3:98732236-98821201	7.53788	7.13057	7.32199	7.48403	7.41936	7.15142	7.51429	7.73723	8.07232	8.17385	7.92611	7.79927	7.89814	7.79541	8.38367	8.07893	7.50788	7.68411	7.07373	7.85485	8.14024	8.04212	7.74199	7.0062	-0.0192767	0.999993	-0.219921	0.999996	0.150144	0.999814	-0.294565	0.99946	0.0250518	0.999892	0.573242	0.190748	-0.487393	0.405452	0.242755	0.596689	0.801128	0.0205562	-0.0403452	0.995068	-0.223625	0.928491
ENSG00000064270	ATP2C2	protein_coding	chr16:84368527-84464187	4.7208	4.13692	3.55828	3.31692	2.59332	3.17324	3.26299	4.07167	3.78873	3.29233	2.38706	3.68106	2.45472	3.25593	3.78737	2.21046	2.68978	3.13694	3.4964	3.52531	2.80356	3.61341	3.2064	3.59208	0.0564998	0.999993	-0.0977385	1	0.023542	1	-0.0384012	1	-0.031914	0.999892	-0.0562993	1	0.0170112	1	0.330493	0.86966	0.317686	0.872883	-0.469575	1	-0.131066	1
ENSG00000064300	NGFR	protein_coding	chr17:49495293-49515017	4.96356	5.77103	4.49571	5.63428	5.29517	3.40937	5.64792	5.63152	6.34212	6.92652	6.24979	6.38864	8.04737	8.00891	7.32733	6.91566	1.0638	0.981537	2.97398	0	4.18564	4.67364	5.19634	0	0.026482	0.999993	-0.266296	0.999996	0.113337	0.999814	0.650374	0.280516	-0.0158895	0.999892	0.0145825	0.99212	-2.59368	1.55332e-08	-3.52097	5.41833e-20	-0.148442	0.929747	-0.34071	0.882592	1.0518	0.00364859
ENSG00000064309	CDON	protein_coding	chr11:125955796-126063335	10.9851	11.9872	10.6933	11.7508	11.6095	12.5307	11.1687	12.019	10.4877	10.7515	10.4241	10.9075	10.3422	11.5956	10.0201	10.9724	10.2859	10.033	10.2217	10.1978	10.8346	11.426	9.82101	10.1854	0.0265001	0.999993	0.163454	0.999996	-0.0475518	0.999814	0.171849	0.99946	-0.0345137	0.999892	1.04762	1.38142e-05	0.664873	0.570455	0.0587658	0.948556	-0.959192	0.00750041	0.290772	0.914532	0.242268	0.963774
ENSG00000064313	TAF2	protein_coding	chr8:119730775-119832863	10.5498	10.499	10.6333	10.588	10.8077	10.6053	10.7856	10.5904	10.2627	10.3406	10.3755	10.2942	10.4179	10.7837	10.6815	10.545	10.3109	10.678	10.418	10.7431	10.8287	10.5496	10.3162	10.3337	-0.0611109	0.999993	0.0167059	0.999996	-0.0298187	0.999814	0.00315278	0.99946	-0.0515956	0.999892	0.340646	0.26958	0.117421	0.907403	0.0841788	0.866411	-0.00613911	0.992188	0.178667	0.883729	0.289583	0.644946
ENSG00000064393	HIPK2	protein_coding	chr7:139561570-139777778	11.6373	11.6935	11.2779	11.6799	11.8425	12.1727	11.7014	11.905	11.88	12.0108	11.636	11.9986	12.2696	12.6238	11.9792	12.3897	11.7405	11.6637	11.6913	11.903	11.9641	11.7775	11.9052	11.9379	0.117763	0.999993	0.18147	0.999996	0.096135	0.999814	0.224704	0.99946	-0.0720682	0.999892	-0.055872	0.949967	-0.391085	0.360271	-0.577092	0.0327331	-0.136275	0.723709	0.334938	0.430895	0.481541	0.069976
ENSG00000064419	TNPO3	protein_coding	chr7:128954180-129055173	11.5187	11.478	11.5994	11.4765	11.4958	11.3072	11.4866	11.3986	11.5336	11.365	11.3013	11.3686	11.318	11.2115	11.3344	11.3587	10.9103	10.8951	10.765	10.7761	10.7197	10.721	10.8746	10.9571	-0.0303621	0.999993	-0.0328579	0.999996	0.0979167	0.999814	-0.0668751	0.99946	0.0816381	0.999892	-0.19733	0.619943	0.157076	0.812522	-0.53989	0.0138557	-0.671101	0.00211789	-0.081001	0.975772	-0.168175	0.887799
ENSG00000064489	BORCS8-MEF2B	protein_coding	chr19:19145567-19192158	4.0622	3.31247	3.55828	4.24266	3.33095	3.61224	3.97658	3.48114	3.40807	3.46645	3.65935	2.56748	4.65553	2.82968	3.43987	4.25861	3.57341	3.13694	2.40207	2.73581	3.69635	3.11486	3.96642	2.93274	-0.0103269	0.999993	-0.038336	1	0.0133271	1	0.024019	1	0.0368565	0.999892	-0.0456057	1	-0.245161	0.916928	-0.525467	0.759245	-0.0436455	0.985138	-0.0694828	1	0.13724	1
ENSG00000064490	RFXANK	protein_coding	chr19:19192229-19201869	6.97075	7.61681	7.44981	7.16154	7.67531	7.42493	7.64401	7.19695	7.26469	7.70291	6.87467	7.41375	7.57094	7.14477	7.02303	7.01006	7.03079	6.79606	7.13659	7.00882	7.234	7.72783	7.22942	7.35053	0.00537908	0.999993	0.0754413	0.999996	0.143933	0.999814	0.249612	0.99946	-0.0605395	0.999892	0.175877	0.870698	0.179573	0.897457	0.12901	0.862312	-0.0392142	0.959987	0.18135	0.959682	-0.0862208	0.99052
ENSG00000064545	TMEM161A	protein_coding	chr19:19119169-19138513	6.72931	6.53759	5.58986	6.3966	6.65378	6.55521	6.26994	6.23948	6.36099	5.84679	5.96227	6.33681	6.30356	6.43511	6.51786	6.2704	5.67694	5.71842	6.30375	5.88828	5.81583	6.07494	5.48851	5.73735	0.118829	0.999993	0.180858	0.999996	-0.00966916	0.999814	-0.0134516	0.99946	-0.0972978	0.999892	0.2416	0.85153	0.224217	0.881348	-0.404151	0.567433	-0.629678	0.261615	-0.0174706	0.999045	0.154787	0.983995
ENSG00000064547	LPAR2	protein_coding	chr19:19623668-19628930	7.66354	7.45831	7.36979	7.54466	7.54135	7.61989	7.7466	7.60116	7.54609	7.77917	8.08065	7.72729	7.82017	7.73877	7.90929	7.38363	7.91877	7.69093	7.84993	7.88971	7.97858	8.06432	8.55787	8.34283	0.0381101	0.999993	-0.0615737	0.999996	-0.133916	0.999814	0.0835333	0.99946	-0.0331396	0.999892	-0.403244	0.322386	-0.159387	0.898288	0.242031	0.603634	0.443612	0.250881	0.0214115	0.999045	0.0991058	0.988452
ENSG00000064601	CTSA	protein_coding	chr20:45890144-45898820	8.62067	8.58463	8.53748	8.71799	8.61733	8.50277	8.32933	8.63892	8.85008	8.72537	8.92314	8.54511	8.78215	8.44801	8.42974	8.76044	9.32436	9.42641	9.15515	9.35064	9.44059	9.84636	9.30587	9.6588	-0.0146105	0.999993	0.0518915	0.999996	0.0263964	0.999814	0.0227981	0.99946	0.0642699	0.999892	0.143575	0.85517	-0.0388761	0.980324	1.02261	0.000909582	1.0958	4.93339e-05	-0.0300392	0.99604	-0.13488	0.975074
ENSG00000064607	SUGP2	protein_coding	chr19:18990888-19034023	11.156	10.8487	10.9517	10.9248	10.7774	10.9227	10.7386	10.8952	11.213	10.9983	11.0865	10.9979	11.0203	10.9728	10.955	11.1001	10.3857	10.5365	10.4234	10.6982	10.5758	10.5452	10.4932	10.5683	0.0498874	0.999993	0.030548	0.999996	0.0541031	0.999814	-0.0228925	0.99946	-0.0697518	0.999892	0.0179263	0.987964	-0.114274	0.888814	-0.431438	0.0627058	-0.28252	0.310451	-0.136905	0.940251	-0.0992905	0.97499
ENSG00000064651	SLC12A2	protein_coding	chr5:128083766-128189688	9.19403	9.68472	9.51177	9.47278	9.84922	10.0978	9.80831	9.93056	9.86679	10.1351	10.2508	10.2174	10.2528	10.7035	10.4131	10.4658	10.5626	11.0556	10.6161	11.013	10.6128	10.6762	10.4257	10.5577	-0.0176874	0.999993	0.0922317	0.999996	-0.182458	0.999814	0.0524937	0.99946	-0.00362197	0.999892	0.134586	0.81419	-0.458811	0.284266	0.150018	0.740816	0.667228	0.00593628	0.468747	0.278618	0.44342	0.283857
ENSG00000064652	SNX24	protein_coding	chr5:122843439-123029354	8.4011	7.97983	8.40036	8.29824	8.82699	8.58341	8.24421	8.2574	7.43468	7.30458	7.95714	8.13389	7.56412	7.98127	7.74675	8.17262	9.45114	8.7831	9.31123	8.8693	9.28847	8.99817	9.41232	9.3241	-0.0649345	0.999993	0.346498	0.999996	-0.368418	0.800039	-0.130836	0.99946	0.0145187	0.999892	-0.21443	0.690078	0.875646	0.0160224	1.34961	1.58824e-05	0.444135	0.173689	0.439505	0.447554	0.329288	0.828853
ENSG00000064655	EYA2	protein_coding	chr20:46894624-47188844	1.77237	5.24849	3.38303	5.04523	3.00877	5.24395	4.08499	5.38083	4.08962	4.4831	3.24211	4.50348	3.44102	2.82968	4.37182	4.67189	2.09467	0	0.89307	3.3069	1.69737	1.82957	1.50029	0.796837	-0.00327622	0.999993	-0.063835	0.999996	0.0275707	0.999814	-0.305053	1	-0.0195383	0.999892	0.0904646	1	0.624418	0.626411	-1.24258	0.438585	-2.51705	0.0234073	0.0464621	0.994396	-0.292066	1
ENSG00000064666	CNN2	protein_coding	chr19:1026581-1039068	10.7634	11.0866	10.9027	11.1291	11.0639	11.6791	11.0691	11.2126	11.0496	11.1108	10.9334	11.0227	11.0651	11.445	10.96	11.4057	10.5832	9.62999	10.5318	9.66711	10.1724	10.4398	10.5905	10.7311	-0.0574669	0.999993	0.21305	0.999996	0.0845202	0.999814	0.0618652	0.99946	0.00191815	0.999892	-0.340765	0.269004	0.153974	0.894439	-0.942582	0.000486465	-1.07308	0.000128534	0.428213	0.356136	0.178874	0.907639
ENSG00000064687	ABCA7	protein_coding	chr19:1040101-1065572	5.72648	5.4303	4.31217	5.15302	4.40187	4.82122	5.75025	4.33656	5.82158	5.2743	5.03262	5.26494	4.60328	4.36102	4.93336	4.99277	5.02779	4.21274	4.54134	4.91243	5.65387	4.70223	4.78242	4.82169	0.0890366	0.999993	-0.145094	0.999996	0.0850645	0.999814	-0.159992	1	-0.00896939	0.999892	0.271068	0.847914	0.106961	0.969331	0.717646	0.489765	0.591	0.563648	-0.491443	0.680443	-0.486737	0.685177
ENSG00000064692	SNCAIP	protein_coding	chr5:122311354-122464219	6.35651	7.03552	6.55426	6.9977	7.24836	6.82388	6.9381	6.87471	4.08962	5.32041	5.28829	6.12904	5.46034	6.26217	5.83682	6.47549	3.43481	0.981537	3.25871	2.73581	4.24373	4.75777	2.47832	3.83503	-0.014148	0.999993	0.0828191	0.999996	-0.160649	0.999814	-0.128482	0.99946	-0.0121023	0.999892	0.546366	1	0.959341	0.103033	-1.31968	0.0757376	-2.45621	2.10566e-07	0.233245	0.935947	0.489832	0.678746
ENSG00000064703	DDX20	protein_coding	chr1:111755245-111768016	10.1413	10.2066	10.1093	10.3623	10.0761	10.1789	10.3397	10.2364	10.2025	10.1654	9.9106	10.1502	10.0603	10.2342	9.9166	10.2333	9.66583	9.97968	9.7508	10.0024	9.67637	9.82051	9.52406	10.1698	-0.0444497	0.999993	-0.133712	0.999996	0.116263	0.999814	0.0624748	0.99946	-0.033919	0.999892	-0.130068	0.883254	0.00547005	0.997194	-0.393461	0.169867	-0.367671	0.187869	-0.0337895	0.99425	-0.0255186	0.993255
ENSG00000064726	BTBD1	protein_coding	chr15:83016422-83067354	10.0894	10.1363	10.4579	10.1943	10.1547	10.1578	10.3009	10.1182	10.0319	10.298	9.99825	10.0152	10.2738	10.2047	9.98972	10.0798	9.93694	9.82086	9.9199	9.93843	10.376	10.4858	9.97446	10.1229	-0.144277	0.999993	-0.0456394	0.999996	0.126269	0.999814	0.188338	0.99946	-0.0379161	0.999892	0.352231	0.225016	-0.0560649	0.959203	0.193636	0.549249	0.281923	0.320505	0.0477361	0.992516	0.0710597	0.988395
ENSG00000064763	FAR2	protein_coding	chr12:29149103-29340980	7.86387	8.13854	7.63724	8.1171	7.95835	7.74922	7.84239	7.84038	8.64591	8.91008	9.00264	9.06915	8.26898	8.39663	9.12061	8.89022	9.73207	8.83636	9.59002	8.69727	9.57678	9.57497	9.38298	9.75057	0.0431653	0.999993	0.0113161	0.999996	-0.177552	0.999814	-0.547448	0.331731	0.0399427	0.999892	-0.0119917	0.99364	-0.420212	0.444219	1.23563	3.15549e-07	1.71422	1.9561e-12	-0.120803	0.975772	-0.381707	0.570817
ENSG00000064787	BCAS1	protein_coding	chr20:53936777-54070594	3.24131	4.13692	3.71454	3.91537	4.0969	3.79006	4.08499	4.62775	4.84687	4.56198	4.07603	4.22804	4.24247	4.44435	3.43987	3.86848	3.28147	3.55093	2.97398	2.33452	2.24443	2.34679	2.88781	2.62317	-0.0030323	0.999993	-0.0847988	0.999996	0.0687169	0.999814	0.167246	1	0.0353723	0.999892	-0.128011	1	-0.221	0.926879	-1.92389	0.0737158	-1.51146	0.217541	0.0621789	1	-0.13485	0.986303
ENSG00000064835	POU1F1	protein_coding	chr3:87259404-87276587	0	0	0	0	0	0	0	0	0	2.25402	0	0	1.48172	0	0.989274	0	0	0	0	0	0	0.595373	0	0	0	1	0	1	0.0140546	1	0.00981339	1	0	1	0.0490946	1	-0.103209	1	-0.30952	1	0.38934	1	0	1	-0.0264997	1
ENSG00000064886	CHI3L2	protein_coding	chr1:111200771-111243440	0	0	1.23114	0	1.00502	1.76817	1.15609	2.73296	0	1.17422	0	0	1.88332	1.15175	0	0	4.44083	5.05141	4.73951	4.16864	4.40517	4.83727	3.4672	5.32468	-0.00573572	0.999993	-0.0337023	1	0.00867166	1	0.0526913	1	0.0330611	0.999892	-0.0262473	0.993147	-0.0239387	1	2.83791	0.00787091	3.00524	0.00360918	0.0744801	1	0.0492201	1
ENSG00000064932	SBNO2	protein_coding	chr19:1107636-1174283	6.74564	7.02141	6.85224	7.22467	6.68235	6.8033	6.96672	7.03241	6.1384	6.45471	6.10212	6.08783	6.3676	5.95633	6.33628	6.5472	7.62408	8.04512	7.49297	8.4157	8.55878	7.73822	7.76036	7.90618	-0.0460878	0.999993	-0.146153	0.999996	0.06364	0.999814	-0.146185	0.99946	-0.059321	0.999892	0.309647	0.650588	0.498974	0.577042	1.97419	7.52672e-06	1.43693	0.000252251	-0.101965	0.988247	-0.0726527	0.991444
[truncated: 34,852 more rows]
[truncated: 2 more columns]
