# Supplementary material for: A critical role of PRDM14 in human primordial germ cell fate revealed by inducible degrons
Source: Nat Commun. 2020 Mar 9;11:1282. doi: 10.1038/s41467-020-15042-0 (PMC7062732; doi:10.1038/s41467-020-15042-0)
Supplement: Supplementary file 6 — Supplementary Data 2 [file 41467_2020_15042_MOESM6_ESM.xlsx]

## Sheet: Ana.PRDM14.table.human
ENSEMBL.ID	gene	gene.type	tlength	hESC_4i_Par_IAA	hESC_4i_Par_noIAA	hESC_4i_PRDM14AID_IAA	hESC_4i_PRDM14AID_noIAA	hESC_E8_Par_IAA	hESC_E8_Par_noIAA	hESC_E8_PRDM14AID_IAA	hESC_E8_PRDM14AID_noIAA	hPGCLC_Par_IAA	hPGCLC_Par_noIAA	hPGCLC_PRDM14AID_IAA	hPGCLC_PRDM14AID_noIAA	D4.PGCLC.BKO	D4.PGCLC	D4.PGCLC.BLIMP1_KO.Saitou	D4.PGCLC.BLIMP1_WT.Saitou	D4.PGCLC.TFAP2C_KO.Saitou	D4.PGCLC.TFAP2C_WT.Saitou	hESC_4i.PRDM14AID.IAAvsnoIAA.log2FoldChange	hESC_4i.PRDM14AID.IAAvsnoIAA.padj	hPGCLC_4i.PRDM14AID.IAAvsnoIAA.log2FoldChange	hPGCLC_4i.PRDM14AID.IAAvsnoIAA.padj	BLIMP1.KOvsWT.log2FoldChange	BLIMP1.KOvsWT.padj	BLIMP1.KOvsWT.Saitou.log2FoldChange	BLIMP1.KOvsWT.Saitou.padj	TFAP2C.KOvsWT.Saitou.log2FoldChange	TFAP2C.KOvsWT.Saitou.padj
ENSG00000259225	LINC02345	lincRNA	2448	0.512212	0.528194	0.473953	0.60953	0.332015	0.424624	0.610115	0.505704	0.309306	0.259252	0.198121	0.451456	0.171384	0.271063	0.980308	1.1135	1.1731	1.33137	0.41992	1	1.34129	1	-0.587668	1	0.0474704	1	0.168929	1
ENSG00000232810	TNF	protein_coding	1676	0.505463	0.528212	0.384737	0.481598	0.462484	0.423178	0.432718	0.393937	0.857704	0.743052	1.48317	1.34207	0.452726	6.82497	2.00848	2.02923	1.79554	2.48723	0.337691	1	-0.784468	1	-8.14127	5.60318e-20	-0.258171	1	0.817209	1
ENSG00000130300	PLVAP	protein_coding	2305	0.384147	0.402179	0.583673	0.365314	1.65996	1.58331	1.91379	1.52404	0.464108	0.273898	0.209535	0.607853	0.18137	0.398621	1.02378	1.16083	4.95621	1.38423	-0.907966	1	1.82784	1	-1.14078	1	0.0474704	1	-6.87891	2.07259e-05
ENSG00000152670	DDX4	protein_coding	3829	0.345215	0.360394	0.18122	0.700352	1.03286	0.432247	0.638342	0.563155	0.298563	0.610211	0.268657	0.328628	0.912557	0.17909	0.697771	0.802514	0.850495	0.978382	2.3776	1	0.213863	1	2.9119	1	0.0474704	1	0.168929	1
ENSG00000113811	SELENOK	protein_coding	2165	6.77079	6.64363	6.87607	6.99656	6.54682	6.74678	6.88612	6.64977	7.42464	7.51567	7.55381	7.46764	7.45643	7.51302	7.43432	7.41101	7.40313	7.49151	0.0833578	0.999991	-0.123195	0.855074	0.186956	0.827377	-0.172711	0.814996	-0.0446886	0.920011
ENSG00000016864	GLT8D1	protein_coding	3783	6.84914	6.77821	6.91243	6.91617	6.63736	6.77515	6.9146	6.6613	6.77608	6.54591	6.44897	6.92512	5.75414	6.5805	5.9871	5.88997	6.25628	6.26197	-0.0321394	0.999991	0.436613	0.143892	-0.713712	0.0793014	-0.283658	0.700063	-0.0934081	0.77535
ENSG00000187556	NANOS3	protein_coding	988	0.775453	0.807323	0.995294	0.980425	0.960081	0.658296	0.671505	0.615948	5.74625	5.94823	5.16429	5.98931	2.88728	10.3912	6.33426	10.097	4.52429	10.5076	-0.152313	1	0.767588	0.422364	-7.5548	2.87585e-74	3.53062	2.51187e-29	5.98419	1.65829e-58
ENSG00000138315	OIT3	protein_coding	2365	0.643277	0.54348	0.571867	0.357104	0.607222	0.312174	0.319629	1.07369	0.319041	0.571482	0.875821	0.396631	1.57186	0.279706	1.29858	1.14047	4.93601	1.36151	-0.907966	1	-1.75934	1	4.03066	0.159734	-0.537553	1	-6.75501	1.9915e-05
ENSG00000282033	AC074387.1	lincRNA	823	1.16741	2.61603	2.0373	1.95986	1.90628	1.4377	2.15963	1.48146	2.85777	2.84681	0.522463	1.87386	3.30659	2.51638	2.95648	2.56691	2.41065	3.08117	-0.0077951	1	2.60968	1	1.00956	0.715509	-0.962514	1	0.738444	1
ENSG00000204463	BAG6	protein_coding	5310	6.78465	6.86942	7.00866	6.9328	6.92333	6.81643	7.01223	6.93544	6.96126	6.96355	6.96282	7.14979	7.63109	8.22132	7.99852	7.76274	7.87541	7.54089	-0.120114	0.999991	0.150094	0.736007	-0.451865	0.289782	-0.453834	0.131383	-0.462387	0.0522474
ENSG00000249167	SEMA6A-AS2	lincRNA	482	5.67782	5.40063	5.03465	5.48813	4.67932	4.31889	4.90827	4.97626	5.69766	5.97456	6.06504	6.11671	5.9056	6.57364	3.27748	3.95396	3.34387	4.25822	0.434594	0.999991	-0.0498081	0.982024	-0.442647	0.692915	0.376307	1	0.859531	1
ENSG00000256560	LINC01486	lincRNA	716	1.77244	1.82974	1.2801	2.07877	1.81844	1.72505	1.93251	2.20431	2.09353	1.30415	1.90354	2.11509	2.82741	2.2468	2.52442	2.99848	2.57331	2.98108	1.15265	1	0.226706	1	0.875473	0.757648	0.445303	1	0.39363	1
ENSG00000227206	AL645937.1	lincRNA	389	1.84524	1.53827	1.21091	1.78513	1.39346	1.64377	1.32327	1.56622	1.32426	1.16252	0.941272	1.17346	0.842075	1.20114	2.83237	3.05637	3.14941	3.39546	0.907915	1	0.412533	1	-0.587668	1	0.0474704	1	0.168929	1
ENSG00000214402	LCNL1	protein_coding	4052	0.414205	0.242329	0.171821	0.219008	0.209587	0.190305	0.195156	0.17617	0.194679	0.162128	0.123017	0.164737	0.606382	0.169794	0.89438	0.768249	0.814766	0.938814	0.337691	1	0.412533	1	2.43657	1	-0.537553	1	0.168929	1
ENSG00000229579	USP17L26	protein_coding	1680	0.843799	1.00619	0.525415	0.914696	0.810473	0.918901	0.612164	0.865353	2.16371	2.26662	1.22357	1.23438	0.339651	1.03792	1.2736	1.4305	1.49935	1.6818	1.08334	1	-0.101792	1	-1.86469	1	0.0474704	1	0.168929	1
ENSG00000163395	IGFN1	protein_coding	12116	0.193755	0.0856592	0.0910104	0.112198	0.0735464	0.315259	0.260847	0.120186	1.25432	1.24339	3.30755	0.145882	0.0524227	0.059049	0.258903	0.304824	0.470519	0.386498	0.284135	1	-6.98598	0.000550246	-0.0458638	1	0.0474704	1	-0.598635	1
ENSG00000198483	ANKRD35	protein_coding	3363	2.26848	1.94217	2.48629	1.9894	2.92176	3.38536	2.95976	2.76889	1.79477	1.36027	0.659213	2.64551	0.126748	3.88811	2.16514	3.79655	1.1699	3.76969	-0.646905	0.999991	3.16589	0.00242995	-7.12524	2.42018e-07	1.755	0.194922	3.25633	1.39871e-05
ENSG00000262089	AC040977.1	lincRNA	343	2.85985	3.1038	3.23999	4.12867	4.06036	3.66168	2.13825	3.90655	1.79347	1.92933	2.3295	3.32534	3.08131	2.60865	4.44828	3.67951	4.98635	4.35	0.977336	0.999991	0.638466	1	1.9391	0.525321	-0.943059	1	-0.660057	0.559056
ENSG00000163762	TM4SF18	protein_coding	4482	0.953454	0.871798	0.578846	0.973198	2.24848	1.98257	1.36312	2.17266	0.177102	0.147341	0.172335	0.224802	0.384271	0.154347	0.829894	1.11306	4.72226	0.974777	0.910124	1	0.394576	1	1.68631	1	0.445303	1	-6.52726	2.37524e-06
ENSG00000142748	FCN3	protein_coding	2167	1.13547	0.714391	0.441025	0.533483	0.369956	0.337595	0.578023	0.313644	0.711403	0.289696	0.552072	0.294012	0.192178	0.54659	1.06973	1.21072	4.59223	1.58974	0.284135	1	-1.10644	1	-1.63669	1	0.0474704	1	-6.33539	0.000125476
ENSG00000007923	DNAJC11	protein_coding	5083	6.80408	6.88656	6.67593	6.85057	6.64941	6.69039	6.65228	6.90903	6.39199	6.48892	6.58503	6.5667	6.2972	6.62001	6.79293	6.99139	6.46369	6.67473	0.143426	0.999991	-0.0580223	0.93505	-0.19997	0.689115	-0.0127888	0.986058	0.109033	0.712798
ENSG00000273449	AC093788.1	lincRNA	927	5.28219	5.04224	4.9912	4.97861	5.35067	5.00184	4.97618	5.26417	5.23401	5.06123	5.28557	4.89281	1.39844	3.23266	3.05665	3.02069	2.9329	4.2126	-0.030505	0.999991	-0.450295	0.670741	-2.03115	0.372123	0.0247101	1	1.35365	0.130499
ENSG00000262919	CCNQ	protein_coding	1730	4.64284	4.65342	4.73959	4.64257	3.94099	4.69896	4.13062	4.46345	4.51598	4.59694	4.83993	4.5581	3.72042	4.99647	5.78577	6.07026	6.19079	6.20348	-0.195709	0.999991	-0.32755	0.760449	-1.21665	0.11157	0.108401	0.929983	-0.0867309	0.839915
ENSG00000125810	CD93	protein_coding	6708	0.728415	0.577449	0.72348	0.815952	1.0521	1.31572	0.787975	1.03271	0.563455	0.584257	0.380171	0.376335	0.45482	0.206018	0.438338	0.51082	3.83918	0.784621	0.210514	0.999991	-0.0343712	1	1.42137	1	0.0474704	1	-6.07571	3.36468e-05
ENSG00000137672	TRPC6	protein_coding	5537	1.51377	1.51818	1.20407	1.51054	1.20982	1.43273	1.1719	1.32763	7.63559	7.69563	7.5639	7.49293	1.26332	7.17715	3.17152	6.87654	1.15082	6.75151	0.668371	0.999991	-0.258366	0.92034	-6.53346	5.53079e-68	3.62815	3.67786e-21	6.13967	3.07746e-40
ENSG00000101972	STAG2	protein_coding	8187	7.51559	7.56155	7.23888	7.43363	7.63605	7.78073	7.67398	7.71764	7.992	7.95704	7.93713	7.85901	6.43196	6.39311	5.84875	6.16012	5.52378	6.03274	0.158811	0.999991	-0.118093	0.782235	0.162657	0.740991	0.101129	0.871907	0.347151	0.286594
ENSG00000129993	CBFA2T3	protein_coding	5972	0.460145	0.525448	0.42901	0.458733	0.860405	0.364012	0.443139	0.359306	0.199169	0.569501	0.667428	0.58135	0.141982	3.19606	0.665313	0.757561	0.599693	1.41597	0.0947573	1	-0.450046	1	-6.53203	6.59619e-08	0.0365257	1	1.66107	1
ENSG00000267058	AC006213.2	lincRNA	2193	3.55328	3.15279	3.72809	3.06065	4.51369	4.22811	4.09206	3.30215	3.25093	3.11992	2.40452	3.67048	2.13796	3.62928	2.47105	3.39878	2.87234	3.18838	-0.744303	0.999991	1.49969	0.129208	-1.55322	0.195584	0.62531	0.812899	0.38124	0.686493
ENSG00000163281	GNPDA2	protein_coding	7150	5.54286	5.40662	5.21571	5.10826	5.30317	5.27528	5.41511	5.3346	4.60835	4.58075	4.37671	4.55506	3.31811	3.06671	2.57974	3.32379	3.14785	2.70845	-0.150018	0.999991	0.144608	0.85566	0.611662	0.548832	0.637777	0.615922	-0.587687	0.202742
ENSG00000259115	AL357153.3	lincRNA	611	6.95338	7.04934	6.85101	7.16294	6.80729	6.87924	7.12758	6.67371	6.75195	6.90705	6.64323	7.06179	6.72952	5.7064	5.51679	5.70134	4.42818	5.03201	0.2682	0.999991	0.378444	0.573296	0.981318	0.293225	-0.0196696	0.991277	0.304256	0.740275
ENSG00000159527	PGLYRP3	protein_coding	1173	0.677608	0.706376	0.522601	0.647258	0.622821	0.572437	0.584412	0.534645	0.583937	0.49651	1.41614	0.674233	0.603772	0.517223	1.59949	1.7773	1.854	2.057	0.337691	1	-1.5663	1	0.477701	1	0.0474704	1	0.168929	1
ENSG00000181965	NEUROG1	protein_coding	1668	0.507507	0.530332	0.386354	0.659678	0.46438	0.592347	0.434507	0.67094	4.2939	5.04795	1.64879	4.43189	0.244993	4.2526	2.40149	1.79576	1.50603	2.17999	0.907915	1	3.20506	1.64285e-05	-6.52302	1.57344e-05	-0.943059	1	1.00203	1
ENSG00000249751	ECSCR	protein_coding	1035	4.32338	4.45365	3.15003	4.63691	4.96132	5.12601	5.22507	4.98706	1.04791	1.23781	0.795294	0.558526	0.376499	1.59291	2.53679	2.29927	5.72846	2.52683	1.56826	0.473015	-0.783419	1	-3.13046	1	-0.699754	1	-5.62757	0.000133556
ENSG00000257315	ZBED6	protein_coding	12481	8.26151	8.25332	7.77802	7.78337	8.38985	8.44069	8.02826	7.91382	8.9949	9.04864	8.32738	8.47376	7.65259	8.13227	6.05251	5.95586	5.5739	5.7184	-0.0322504	0.999991	0.107566	0.803794	-0.360535	0.386061	-0.308463	0.415441	0.0392748	0.904404
ENSG00000107018	RLN1	protein_coding	1102	0.712029	1.22935	1.0097	0.905718	0.887121	0.984151	1.20422	1.1217	0.835092	0.873383	0.923673	1.21997	0.850738	0.732893	2.46486	2.47839	2.58149	2.12585	-0.338716	1	0.340356	1	0.399198	1	-0.290813	1	-0.932625	1
ENSG00000127920	GNG11	protein_coding	3055	3.75507	3.61217	4.78723	4.18573	3.36351	3.30448	4.54316	3.94856	0.820645	0.695545	1.39509	0.560685	1.94405	0.310945	1.0938	0.950525	5.15401	1.88132	-0.683504	0.991065	-1.78817	1	3.66686	0.0826224	-0.537553	1	-5.50865	3.28538e-05
ENSG00000022556	NLRP2	protein_coding	6313	4.9434	5.17988	5.28866	5.46307	5.57746	5.47872	5.46641	5.51222	4.76448	4.97633	5.86241	5.89888	6.33149	6.97462	0.951446	1.59325	1.03965	1.05122	0.113797	0.999991	-0.00842406	0.992121	-0.521137	0.303559	0.891623	1	0.0755444	0.963469
ENSG00000242029	AC078980.1	lincRNA	262	2.27378	1.93638	2.15558	1.82136	1.77204	1.66907	1.69097	1.58869	1.69281	1.50523	1.24107	1.51738	1.12189	1.55013	3.33488	3.56872	3.66508	3.91993	-0.600313	1	0.412533	1	-0.587668	1	0.0474704	1	0.168929	1
ENSG00000105058	FAM32A	protein_coding	1921	7.44921	7.42844	7.59321	7.56719	7.31762	7.37593	7.51951	7.53991	7.46643	7.4343	7.59369	7.67696	7.44384	8.00953	8.42222	8.2896	8.21551	7.96146	-0.0792008	0.999991	0.0393434	0.969037	-0.44001	0.317148	-0.3401	0.390192	-0.345868	0.314338
ENSG00000179468	OR9A2	protein_coding	1038	0.746267	0.777234	0.772845	0.713529	0.926588	1.35914	0.883525	0.795838	0.645062	1.33332	2.04837	0.557189	0.773863	1.19749	1.72003	1.90438	1.98348	2.19276	-0.207458	1	-3.12611	1	-0.839508	1	0.0474704	1	0.168929	1
ENSG00000260388	LINC00562	lincRNA	2470	3.12003	3.76153	3.31991	3.16458	3.36092	4.03271	3.38376	3.48795	4.46994	4.48662	4.12624	4.98832	3.83508	5.11225	1.91524	2.48826	1.86083	2.3256	-0.0331192	0.999991	0.859412	0.113874	-1.02878	0.274326	0.462585	1	0.538283	0.662245
ENSG00000064989	CALCRL	protein_coding	6144	2.22071	2.31276	3.07867	3.20034	3.7036	3.24808	3.20522	3.26657	1.99977	1.54448	1.69652	1.71486	2.31524	1.74079	1.54215	1.10644	3.64822	0.860004	0.107646	0.999991	-0.0879784	0.978747	0.889106	0.434115	-0.946802	1	-5.49202	6.04846e-05
ENSG00000185090	MANEAL	protein_coding	3018	0.91856	1.13928	1.14632	1.49813	1.77049	1.7196	1.64941	1.69167	2.51568	2.40851	2.29111	2.87943	2.9925	2.028	5.12504	4.79672	3.03241	3.98913	0.571815	0.999991	0.649208	0.658065	1.34015	0.457924	-0.513809	0.579154	1.01447	0.0605776
ENSG00000151702	FLI1	protein_coding	8172	0.119101	0.125247	0.290485	0.546671	1.46535	1.17384	1.15288	1.2284	0.194128	0.156215	0.0867726	0.119177	1.33231	0.238898	0.368978	0.431646	3.30357	0.615461	1.09922	1	0.430701	1	3.60807	0.0505102	0.0474704	1	-5.34228	3.07793e-05
ENSG00000167658	EEF2	protein_coding	4027	11.2851	11.2422	11.1431	11.1951	10.7024	10.7013	10.5819	10.6443	10.9937	10.998	10.6149	10.9867	11.1038	11.7718	8.82404	9.03077	8.27607	8.63154	0.0147084	0.999991	0.324705	0.353909	-0.535235	0.14236	-0.00279621	0.994314	0.24015	0.3458
ENSG00000114742	WDR48	protein_coding	7488	6.08849	6.10116	6.18707	6.11363	6.75628	6.62087	6.67961	6.63057	6.59061	6.6616	6.4387	6.54091	5.73941	5.79167	5.07086	5.48095	4.45495	4.91154	-0.111017	0.999991	0.0633629	0.925999	0.074041	0.899639	0.187841	0.799535	0.346265	0.323317
ENSG00000064218	DMRT3	protein_coding	2387	0.372516	0.390073	0.280531	0.354186	0.339572	0.309584	0.316988	0.740143	0.441463	0.265303	0.46986	0.269314	0.403745	0.277361	0.998375	1.13319	1.77027	1.35338	0.337691	1	-0.955866	1	0.813267	1	0.0474704	1	-0.911269	1
ENSG00000171794	UTF1	protein_coding	1157	0.91948	0.714078	0.528645	1.10291	0.629795	0.578956	0.591028	0.933159	3.7683	3.60875	1.67934	4.44546	1.26792	7.38424	1.98388	6.21623	2.89908	5.91494	1.33907	1	2.95508	0.00854692	-6.50919	4.36519e-24	4.40197	0.000409751	3.0657	6.75242e-08
ENSG00000118482	PHF3	protein_coding	10378	8.52051	8.55388	8.31581	8.42515	8.7528	8.85559	8.82691	8.92561	8.73359	8.75878	8.91236	8.76423	7.51643	7.69086	5.17367	5.09364	3.99415	4.48605	0.0720313	0.999991	-0.191703	0.64291	-0.0647414	0.907846	-0.292732	0.577753	0.418199	0.234239
ENSG00000117151	CTBS	protein_coding	6939	3.22833	3.18575	3.2718	3.45053	3.22125	3.08563	3.78797	3.09976	3.40984	3.78598	4.34137	3.75106	3.62901	3.3386	3.08551	3.05186	3.83879	3.4034	0.106307	0.999991	-0.636321	0.19535	0.410892	0.672404	-0.176774	0.914887	-0.693026	0.102413
ENSG00000048342	CC2D2A	protein_coding	7606	5.32318	5.46657	5.84216	5.50003	5.44406	5.42352	5.91749	5.5512	5.30087	5.47119	5.46212	5.53718	5.34527	5.74101	3.91261	4.15503	3.74963	3.73183	-0.37592	0.999991	0.046614	0.966347	-0.317544	0.607225	0.0239802	0.986058	-0.113777	0.801432
ENSG00000138399	FASTKD1	protein_coding	4451	6.59107	6.70135	6.39677	6.57788	6.22617	6.14824	5.99814	6.12405	5.61495	5.61451	5.83171	5.86784	4.61113	4.69953	4.97786	5.61586	5.3478	5.36537	0.131325	0.999991	-0.00216865	0.998978	0.0215724	0.978118	0.460514	0.507762	-0.138981	0.742567
ENSG00000125816	NKX2-4	protein_coding	2238	0.394208	0.412647	0.297394	0.374942	0.359569	0.328014	0.335783	0.304674	1.66327	1.48282	0.971512	0.48676	0.275413	0.532607	1.04557	1.49832	1.24637	1.41058	0.337691	1	-1.27134	1	-1.0096	1	0.621027	1	0.168929	1
ENSG00000147224	PRPS1	protein_coding	2623	7.17841	7.1917	6.91193	7.12309	7.18461	7.46071	7.27509	7.37613	5.9007	6.08382	6.13036	6.05678	6.59878	7.52522	5.54455	5.92599	5.53092	5.63393	0.153752	0.999991	-0.128973	0.892729	-0.812901	0.0756664	0.190224	0.846275	0.0125327	0.983062
ENSG00000261742	LINC00922	lincRNA	2089	0.876689	1.27848	0.769145	1.3644	0.526244	0.884272	0.770586	0.56134	2.846	3.11548	1.4784	2.88973	4.52335	3.44962	1.09766	1.57606	1.44163	1.47329	1.12166	1	1.82289	1	1.15154	0.231493	0.643901	1	-0.101481	1
ENSG00000184999	SLC22A10	protein_coding	3200	0.403787	0.52458	0.644041	0.491375	0.953498	0.571242	0.417779	0.311831	1.12736	1.00406	0.704789	0.874433	0.771813	0.473296	0.802614	0.918643	0.971301	1.11143	-0.467434	1	0.205679	1	0.968831	1	0.0474704	1	0.168929	1
ENSG00000266994	AC020663.1	processed_transcript	556	2.94846	2.49033	2.97859	2.49644	2.3321	2.77669	2.33967	2.73107	3.06413	2.30068	2.06462	2.17231	2.1231	2.98672	2.40149	2.61374	2.88051	2.93814	-0.589546	1	0.048309	1	-1.0513	0.733566	0.0474704	1	-0.101481	1
ENSG00000103051	COG4	protein_coding	4786	5.44367	5.31883	5.49682	5.35206	5.58084	5.66148	5.56193	5.31201	5.86091	5.86452	5.61535	5.71814	5.73066	6.36569	6.41453	6.74745	6.28464	6.33505	-0.187493	0.999991	0.0598608	0.951636	-0.483332	0.396578	0.127012	0.836205	-0.0560088	0.897288
ENSG00000157111	TMEM171	protein_coding	1535	0.744186	0.568273	0.724582	0.899373	0.690467	0.456477	0.466594	0.425256	1.79465	1.02588	1.72267	1.58908	2.23742	1.73216	2.24129	2.8927	4.34654	3.67576	0.279517	1	-0.0731785	1	0.130913	0.966349	0.264985	1	-0.625679	0.399577
ENSG00000073969	NSF	protein_coding	5005	6.69603	6.64229	7.09436	6.90934	6.9065	6.69401	7.28034	6.6934	7.41441	7.37758	7.60065	7.41987	6.00446	6.57173	5.47927	5.45739	5.03376	5.42025	-0.220825	0.999991	-0.212709	0.621504	-0.437129	0.38794	-0.253387	0.731301	0.266523	0.427203
ENSG00000143627	PKLR	protein_coding	3164	2.24105	1.77196	1.93099	1.4189	3.29074	3.71036	2.74053	2.50946	1.83767	2.45198	1.45888	2.0509	1.24181	2.65011	2.83883	2.28766	2.53868	1.91205	-0.776925	0.999991	0.855906	1	-1.61144	0.36052	-0.859993	0.709705	-0.937861	0.298943
ENSG00000231858	AC067945.3	processed_transcript	386	1.49651	1.90624	1.91721	2.2179	1.40039	1.65126	1.32997	1.24055	1.33097	1.16871	1.20471	1.17967	1.10009	1.53997	2.84198	3.0662	3.15931	3.40557	0.438145	1	-0.106982	1	-0.661693	1	0.0474704	1	0.168929	1
ENSG00000184210	DGAT2L6	protein_coding	1553	0.893156	0.56282	0.411217	0.513663	0.493474	0.451935	0.751329	0.420981	5.02766	5.35975	3.49288	5.14166	0.261572	4.12416	1.34117	1.50283	1.57349	1.76069	0.337691	1	1.66918	0.00297498	-6.42384	5.92967e-05	0.0474704	1	0.168929	1
ENSG00000160307	S100B	protein_coding	1448	1.97618	1.67428	1.4736	1.92906	1.80887	3.33223	2.27743	2.2787	3.64556	3.89777	2.06274	3.53332	0.278805	4.05478	1.40314	3.90095	1.6412	4.36499	1.30221	0.999991	1.69986	0.140196	-6.36196	0.000127355	2.94168	0.211047	3.2369	0.000379365
ENSG00000187581	COX8C	protein_coding	533	1.54134	1.25702	1.4799	1.16726	1.1294	1.56885	2.26761	1.65745	1.06887	0.928986	1.26356	0.938765	0.872114	0.962311	2.88184	3.37287	2.75444	2.99124	-0.724658	1	-0.783419	1	-0.0458638	1	0.445303	1	0.168929	1
ENSG00000174059	CD34	protein_coding	9219	1.51926	1.88444	1.54324	1.53859	2.00661	2.04316	1.90809	1.68953	1.87363	1.55099	1.77167	1.24522	2.75737	2.19783	1.78733	1.05059	4.6068	1.30087	-0.0557496	0.999991	-0.849335	0.442068	0.87067	0.315522	-1.39713	0.474244	-5.22404	8.21018e-07
ENSG00000162552	WNT4	protein_coding	4527	1.70744	1.99306	3.75352	2.39071	1.90348	1.49984	2.26301	1.41153	2.45276	1.829	1.45412	1.58483	1.42407	2.49536	2.96743	0.932501	4.99299	0.967779	-1.82088	0.228448	0.229574	1	-0.98318	0.639809	-3.07401	0.0720162	-5.21391	3.08471e-13
ENSG00000270139	AP001172.2	lincRNA	467	1.32519	1.37096	1.67324	2.13929	1.236	1.15262	1.17115	1.08851	1.17178	1.02266	1.37453	1.03294	0.731505	1.05822	2.60877	2.82712	2.91824	3.15919	0.890952	1	-0.783419	1	-0.587668	1	0.0474704	1	0.168929	1
ENSG00000112640	PPP2R5D	protein_coding	3314	6.26994	6.16047	6.46517	6.5299	6.24935	6.20887	6.45585	6.3744	6.36053	6.13229	6.36919	6.53773	6.4851	6.85203	7.13243	7.23135	7.00879	6.8875	0.0303548	0.999991	0.129968	0.831193	-0.154313	0.841341	-0.11351	0.861137	-0.178421	0.673675
ENSG00000233928	AL591501.1	lincRNA	512	1.24692	1.63031	1.96059	1.19971	1.16116	1.59488	1.09904	1.01974	2.72372	2.21872	2.16219	2.21837	2.27573	1.29086	2.49866	3.42481	2.80392	3.04202	-1.29101	1	0.669795	1	1.53271	1	1.0297	1	0.168929	1
ENSG00000153012	LGI2	protein_coding	6428	3.54867	3.52796	2.71852	2.83414	4.48246	4.38614	3.6862	3.87973	4.38722	4.36673	4.86328	5.37435	3.66168	2.8917	3.48834	4.29295	3.12451	3.94267	0.10662	0.999991	0.487298	0.166807	1.2525	0.168291	0.643992	0.455873	0.74514	0.0503641
ENSG00000007314	SCN4A	protein_coding	8243	2.47351	2.57926	2.22404	2.70377	3.1034	2.77871	2.67434	2.78323	1.94747	2.07878	0.844542	3.14134	0.357607	4.78607	1.44277	1.84438	0.457976	2.20891	0.464365	0.999991	3.27178	9.45407e-11	-6.25305	1.65974e-20	0.530929	0.830579	3.34721	0.000214423
ENSG00000100024	UPB1	protein_coding	6793	1.55236	1.76318	1.76308	1.63363	1.92534	1.50057	1.70204	1.82383	1.53342	1.78561	1.81413	1.67915	3.09231	2.20325	1.36268	1.0313	0.991258	1.56986	-0.179671	0.999991	-0.230637	0.917948	1.21556	0.126247	-0.794655	1	0.925993	0.361334
ENSG00000214652	ZNF727	protein_coding	1679	1.34042	1.33996	1.71557	1.35484	2.29278	1.8261	1.43318	1.42732	1.51626	1.67415	1.76901	1.60055	1.16336	1.20584	1.2741	1.43104	1.4999	1.68239	-0.56834	1	-0.259698	1	-0.0813509	0.983445	0.0474704	1	0.168929	1
ENSG00000181433	SAGE1	protein_coding	2953	0.872805	0.835165	0.337652	0.840796	1.53004	1.43768	1.03474	0.714125	1.19135	1.06039	0.228214	0.726795	0.143492	0.423983	0.853206	0.974363	1.02911	1.17472	1.75701	1	2.08281	1	-1.63669	1	0.0474704	1	0.168929	1
ENSG00000225916	AC007879.2	lincRNA	551	1.18659	2.33146	1.90009	1.45067	1.40493	1.8196	1.04366	1.62669	1.56312	1.17786	0.723094	2.83811	0.641356	2.16594	2.41207	2.62465	2.71378	2.94947	-0.99253	1	3.25596	1	-3.13046	1	0.0474704	1	0.168929	1
ENSG00000205795	CYS1	protein_coding	2847	0.555001	0.465401	0.417211	0.431238	0.416206	0.378098	0.586641	0.2447	2.80594	2.59378	0.654108	2.40768	0.148566	3.29779	0.87699	1.58533	1.68177	2.55418	-0.00215499	1	3.12258	1	-6.25109	7.33916e-05	1.04757	1	0.740607	0.483021
ENSG00000278238	AL359513.1	lincRNA	557	3.7976	4.54057	4.03029	4.31778	3.50466	4.14928	3.24866	4.55999	3.38547	3.55356	4.37346	4.49587	0.86691	5.96327	3.92524	4.23401	4.80567	4.94601	0.629922	0.999991	0.0833289	0.979785	-6.18715	2.99615e-06	-0.429104	0.900378	0.0542109	0.961523
ENSG00000187516	HYPM	protein_coding	501	1.26513	1.30963	1.0152	1.21748	1.17856	1.09773	1.11579	1.0357	3.27959	2.75882	1.17618	2.0404	2.05776	2.6945	3.85823	3.18133	3.19161	3.91508	0.337691	1	1.25152	1	-0.884907	0.810874	-0.962302	1	0.800059	1
ENSG00000230178	OR4F3	protein_coding	995	1.02429	1.31567	1.12764	1.54481	0.95524	0.654573	1.95182	1.50302	1.97803	1.05271	0.991239	1.7648	0.389749	0.592906	1.76281	1.94935	2.02924	2.24061	0.515737	1	1.04183	1	-0.587668	1	0.0474704	1	0.168929	1
ENSG00000114904	NEK4	protein_coding	6391	6.79185	6.77119	6.7019	6.67071	6.8794	6.97054	6.99	6.91321	6.35872	6.39782	6.26283	6.53337	5.75624	6.18204	4.15314	4.59719	3.76478	4.38511	-0.0679126	0.999991	0.23519	0.511447	-0.31589	0.518366	0.249541	0.796802	0.544783	0.146824
ENSG00000254519	AC044839.2	processed_transcript	2421	0.784223	0.53307	0.276949	0.866245	0.698023	0.625434	0.569478	0.706868	2.72631	3.07268	2.77079	2.0827	2.47575	2.0455	1.48555	1.42676	1.31259	1.34101	1.92504	1	-0.806483	0.6991	0.685206	0.701221	-0.378141	1	-0.101481	1
ENSG00000160404	TOR2A	protein_coding	3794	2.83693	2.85708	3.49105	3.63923	2.36574	2.4817	3.40796	2.98693	2.47166	2.26079	3.11439	3.05215	2.86586	4.17453	4.29148	4.7944	4.76274	4.23947	0.124629	0.999991	-0.153714	0.952431	-1.15803	0.205409	0.30562	0.789782	-0.770981	0.0860425
ENSG00000187922	LCN10	protein_coding	4263	0.313857	0.231246	0.163785	0.208917	0.199902	0.264191	0.186102	0.24571	0.479687	0.154518	0.117177	0.62543	0.100908	1.05898	1.46863	1.73442	1.58192	1.83346	0.337691	1	2.86921	1	-4.24786	0.161275	-0.140273	1	0.0539049	0.969314
ENSG00000102753	KPNA3	protein_coding	4474	8.49939	8.57802	8.33704	8.30217	8.43534	8.45816	8.48494	8.67544	7.91385	8.01071	7.96473	8.08209	7.07163	6.66642	6.99315	7.15539	6.71787	6.56603	-0.0778647	0.999991	0.0785302	0.891465	0.530926	0.195814	-0.0465092	0.941512	-0.261079	0.319402
ENSG00000139352	ASCL1	protein_coding	2472	0.361183	0.839389	1.12792	1.2469	1.10418	2.01866	2.64332	2.1746	3.48985	3.49627	4.53865	2.56072	0.361859	4.42684	0.973384	3.76809	1.27941	3.96364	0.231349	1	-1.47167	0.698485	-6.17247	3.47286e-08	3.51063	0.0736739	3.22381	6.75945e-05
ENSG00000238201	AC114752.2	lincRNA	404	1.45441	1.50272	2.00554	1.40248	1.35992	1.27136	1.29082	1.203	1.6321	1.13258	0.915493	1.14339	0.81822	1.17057	2.78557	3.00846	3.10113	3.34618	-1.16098	1	0.412533	1	-0.587668	1	0.0474704	1	0.168929	1
ENSG00000117593	DARS2	protein_coding	3689	7.22239	7.19531	6.68005	6.6741	7.22713	7.37672	6.91744	6.98976	6.45937	6.70719	6.20316	6.34078	5.81494	5.68464	4.91639	5.31508	5.34107	5.11743	-0.0432933	0.999991	0.103741	0.898258	0.275778	0.651476	0.147949	0.893614	-0.331022	0.339939
ENSG00000177098	SCN4B	protein_coding	5649	2.91494	2.63654	0.897069	1.74297	2.68233	1.67546	0.892546	0.949389	0.604538	0.118113	0.0893251	0.469504	1.18321	0.395869	0.507517	0.80494	0.627425	0.729547	1.40452	0.999991	2.70928	1	2.3033	0.343817	0.643901	1	0.168929	1
ENSG00000239388	ASB14	protein_coding	3232	3.51603	3.61277	3.74518	3.72432	4.17839	3.80578	3.44066	3.68376	4.09629	4.02377	4.15378	4.24434	4.35987	4.2076	2.70745	2.32293	2.28769	1.46614	-0.0708784	0.999991	0.0446007	0.978747	0.271944	0.751477	-0.471877	0.8601	-1.21153	0.236446
ENSG00000270090	AL590235.2	lincRNA	933	1.40188	1.95537	1.54297	1.20427	1.86341	1.68344	1.13998	1.39128	0.931615	0.600696	1.5307	0.608197	1.32367	0.624835	1.8289	2.01868	2.09974	2.3142	-0.509933	1	-1.9534	1	1.99413	1	0.0474704	1	0.168929	1
ENSG00000116095	PLEKHA3	protein_coding	14193	4.78726	4.67843	4.97676	4.76188	4.91889	4.90311	5.16535	5.20161	4.82595	4.94032	4.97057	4.93671	5.55186	5.22547	2.73808	2.27865	3.20729	2.68458	-0.256783	0.999991	-0.0472911	0.969101	0.450281	0.440787	-0.651777	0.558701	-0.713762	0.0592197
ENSG00000249667	LINC01259	lincRNA	757	2.57369	2.27012	2.23072	2.0184	2.68134	3.27316	2.55311	3.16747	2.48273	2.60651	2.44454	3.01138	3.51156	2.87434	3.12515	2.25141	2.33601	2.73418	0.172225	1	0.605563	1	1.03299	0.622545	-1.27463	1	0.434237	1
ENSG00000182545	RNASE10	protein_coding	1200	2.04428	1.91157	1.9932	2.34355	2.62574	1.74451	1.8418	1.94135	2.46149	2.68082	2.72518	2.44816	3.40783	3.4135	1.94517	2.14356	1.99001	2.51203	0.427577	0.999991	-0.347168	1	0.0628671	0.9725	0.0584019	1	0.565929	1
ENSG00000120254	MTHFD1L	protein_coding	5021	7.25851	7.18381	7.50632	7.42742	6.7916	6.88986	6.8517	7.14221	6.23353	6.26257	6.53113	6.8397	6.17059	6.20613	6.39329	6.99342	6.4897	6.66934	-0.111208	0.999991	0.270639	0.462795	0.0752356	0.904692	0.380854	0.378865	0.127977	0.734065
ENSG00000278344	AC063943.1	lincRNA	356	2.35924	1.62338	1.86122	2.43591	1.83711	1.7238	1.40124	2.05638	2.15299	2.10403	2.43779	2.76993	1.35538	2.39391	2.94298	3.16945	3.62889	3.69764	0.83412	1	-0.267056	1	-1.23604	1	0.0474704	1	-0.0423209	1
ENSG00000196932	TMEM26	protein_coding	6907	0.139887	0.147051	0.103281	0.132479	2.47715	3.18201	0.974321	2.5236	0.169323	0.144472	0.0734764	0.098939	0.0631164	0.102027	0.427406	0.498377	0.731844	0.621468	0.337691	1	0.412533	1	-0.587668	1	0.0474704	1	-0.47343	1
ENSG00000159387	IRX6	protein_coding	3399	0.3832	0.399848	0.29813	0.257522	0.637323	0.418098	0.467602	0.467387	7.09438	7.04821	6.55179	6.68834	1.9722	8.26022	5.69086	8.09139	2.87941	7.81309	-0.28776	1	0.104073	0.916566	-6.13245	9.431e-05	2.21015	4.79424e-15	4.99677	8.06312e-43
ENSG00000186814	ZSCAN30	protein_coding	8271	5.05998	5.1789	5.1189	5.24894	5.2842	5.25158	5.2027	5.44059	5.33658	5.28777	5.36104	5.23078	4.39035	5.05148	3.32064	2.65758	2.68947	2.8145	0.0956797	0.999991	-0.173206	0.727328	-0.561824	0.250087	-1.02376	0.281867	-0.0318748	0.964895
ENSG00000124275	MTRR	protein_coding	6498	6.659	6.53137	6.46772	6.68441	6.52986	6.74099	6.53531	6.65361	5.79529	5.87381	5.7721	5.85521	6.16485	5.92203	4.21071	4.11013	4.00443	3.76775	0.157188	0.999991	0.0452677	0.959861	0.376252	0.463846	-0.318413	0.749923	-0.36261	0.365243
ENSG00000261848	AC090282.1	lincRNA	792	3.89314	3.99441	3.43601	3.84639	3.47434	3.88706	3.45263	3.87915	3.75874	4.03579	3.78288	3.85982	4.15427	4.13096	3.51432	2.87369	2.73098	3.20552	0.338496	0.999991	0.032038	0.992017	0.154813	0.928683	-0.775056	1	0.457852	1
ENSG00000254580	AP001001.2	lincRNA	409	1.79394	2.08282	1.17031	1.39148	1.34912	1.261	1.28038	1.19299	1.28126	1.12296	0.907221	1.13372	0.810574	1.16074	2.77042	2.99294	3.08548	3.3302	0.337691	1	0.412533	1	-0.587668	1	0.0474704	1	0.168929	1
ENSG00000204446	C9orf170	lincRNA	3239	0.960266	1.00489	0.628928	0.919406	0.752837	1.40777	1.37109	1.46942	1.10516	0.532369	0.401505	0.633472	0.131385	1.59422	0.795183	1.52942	1.08032	1.2213	0.701097	1	0.67828	1	-4.3562	0.0872608	1.34751	1	0.157054	1
ENSG00000279486	OR2AG1	protein_coding	6994	1.17209	1.7463	1.90368	1.85232	1.57973	1.32559	1.24401	2.08364	1.49759	1.13372	1.36775	1.4961	2.19037	1.40793	0.422797	0.493127	0.590621	0.615184	-0.167867	0.999991	0.179808	0.952124	1.34908	0.258378	0.0474704	1	-0.0687672	1
ENSG00000129562	DAD1	protein_coding	808	9.65678	9.52998	9.71162	9.52716	9.33737	9.36811	9.69681	9.43141	9.23152	9.34709	9.29728	9.25964	9.30162	9.45047	9.45574	9.37965	9.70281	9.34899	-0.227526	0.999991	-0.0698977	0.928464	-0.0178816	0.977339	-0.219745	0.73321	-0.466521	0.0802954
ENSG00000143416	SELENBP1	protein_coding	3504	4.6413	4.46622	4.23631	3.83059	4.72432	4.60816	4.77287	4.21382	4.12214	4.19505	3.99334	4.0443	4.98798	5.88127	4.75547	5.05818	5.68726	5.29343	-0.480512	0.999991	0.0258341	0.988162	-0.590248	0.47567	0.0562173	0.967576	-0.579571	0.178415
ENSG00000204930	FAM221B	protein_coding	3941	2.29635	1.85947	1.91315	1.90754	2.15342	2.05976	1.68945	2.37152	1.8765	1.73187	1.8797	1.44646	2.51276	1.97989	1.22779	1.21281	0.940147	1.06918	-0.0375919	0.999991	-0.678775	1	0.817115	0.551749	-0.290813	1	0.157054	1
ENSG00000091831	ESR1	protein_coding	13854	0.491675	0.173968	0.0977919	0.133054	0.212355	0.272352	0.23537	0.285503	0.325541	0.188764	0.27984	0.301288	0.0768069	0.0785946	0.228861	0.269944	0.385591	0.460784	0.41992	1	0.104597	1	0.0930559	1	0.0474704	1	0.182965	1
ENSG00000260676	LINC01541	lincRNA	3105	2.00494	2.32171	2.10405	2.20037	2.39733	2.30712	1.76322	1.64045	2.68104	2.50691	2.50691	2.17149	1.95299	2.68012	0.821326	0.939276	0.992719	1.1349	0.0411012	0.999991	-0.47528	0.804265	-0.796818	0.597359	0.0474704	1	0.168929	1
ENSG00000275759	AC026367.3	lincRNA	590	4.90312	4.95893	3.35095	3.87267	4.34379	4.76123	4.78531	4.61359	4.37399	4.27248	3.14062	3.73682	1.35986	3.02119	2.33247	3.43763	2.98436	2.86403	1.06944	0.999991	0.841386	1	-3.32801	0.179887	1.34751	1	-0.329742	1
ENSG00000168522	FNTA	protein_coding	9551	5.90384	5.86239	5.8921	5.74387	6.20734	6.22997	6.10473	6.02443	6.29541	6.3093	6.29757	6.38944	6.20606	6.11815	6.37347	6.14637	5.7628	6.10631	-0.193459	0.999991	0.048932	0.95195	0.216888	0.662095	-0.436387	0.200572	0.236496	0.283993
ENSG00000149328	GLB1L2	protein_coding	7280	2.41926	1.9349	2.22552	1.88286	3.21395	3.30242	2.53661	3.40683	1.03211	1.10921	1.24467	1.09459	2.22008	1.52165	2.07752	2.03713	2.27348	1.88148	-0.393479	0.999991	-0.298019	1	1.16391	0.305511	-0.0851672	0.97569	-0.659718	0.339638
ENSG00000066056	TIE1	protein_coding	6694	1.60543	1.73269	1.94808	1.83848	2.96234	2.71815	2.88943	3.33293	2.11071	1.95403	1.59502	1.79667	2.82965	2.30871	1.56138	0.987165	3.49672	1.22908	-0.188588	0.999991	0.251421	0.912651	0.754107	0.395556	-1.07271	0.719032	-5.13936	0.000492421
ENSG00000169900	PYDC1	protein_coding	861	0.861321	0.895737	0.912977	0.824818	0.795277	0.734217	0.748429	0.68805	5.40847	5.55005	4.44975	4.67406	1.09462	6.73493	6.87444	7.74744	3.96466	8.25111	-0.28776	1	0.141033	0.964454	-6.12974	1.24756e-13	0.82927	0.276526	4.11441	4.3504e-23
ENSG00000204195	AWAT1	protein_coding	1434	1.43444	0.600977	1.37415	1.38229	0.712916	1.82553	0.996944	0.988022	5.34247	5.28939	3.00589	5.37959	0.51632	5.00588	1.41187	1.57827	1.65072	1.84258	-0.018442	1	2.23452	0.00429805	-6.10282	6.07211e-08	0.0474704	1	0.168929	1
ENSG00000228486	C2orf92	protein_coding	6501	3.26781	3.19061	3.382	3.69845	3.60133	3.1485	3.75309	3.63134	3.90946	3.86057	4.08	3.88182	3.97131	4.30625	2.51426	1.76816	1.86864	2.27005	0.328564	0.999991	-0.275032	0.739901	-0.241353	0.738418	-1.24548	0.439471	0.50975	0.5077
ENSG00000099999	RNF215	protein_coding	10624	2.39115	2.52327	2.31465	2.27696	2.78561	2.61573	2.68332	2.29869	2.36008	2.37049	1.89676	2.57163	3.00295	3.63266	1.69326	1.37219	1.23246	1.3611	-0.043979	0.999991	0.820326	0.180522	-0.582085	0.33371	-0.694678	0.739743	0.198263	0.850163
ENSG00000134242	PTPN22	protein_coding	4503	0.668441	0.394073	0.364336	0.288622	0.278212	0.172338	0.422596	0.233725	0.710931	0.66804	0.723206	0.59452	0.273927	0.41278	0.612492	0.707349	0.75116	0.868111	-0.410729	1	-0.445007	1	-0.608281	1	0.0474704	1	0.168929	1
ENSG00000253103	LINC01609	lincRNA	900	7.27772	7.41016	7.02874	7.07346	7.46759	7.53706	7.34633	7.49851	7.85943	7.72691	7.51623	7.66693	8.42853	8.29202	2.90691	3.13381	2.13967	2.53139	0.0124635	0.999991	0.112583	0.913455	0.259358	0.616472	0.0540959	1	0.4473	1
ENSG00000122335	SERAC1	protein_coding	11007	4.21948	4.21652	4.69979	4.38725	4.20235	4.10537	4.56259	4.12621	4.46034	4.34448	4.63822	4.64335	4.21156	4.51224	3.63992	3.47058	3.48549	3.55508	-0.364274	0.999991	-0.0501298	0.967701	-0.111985	0.893121	-0.39413	0.639765	-0.0123113	0.980242
ENSG00000283567	C19orf85	protein_coding	1292	0.626928	0.873402	0.481681	0.814084	0.788137	0.528251	0.719036	0.492904	3.38838	3.01608	2.22559	4.67198	1.4237	7.14306	2.79059	5.59273	1.75471	5.6737	0.938687	1	2.61399	0.000631512	-6.08599	1.39058e-20	2.6693	0.0214376	4.33906	4.66487e-08
ENSG00000102243	VGLL1	protein_coding	1541	0.542341	0.566444	0.413998	0.517024	0.496723	0.454953	0.465044	0.423821	0.464471	0.772601	2.33469	1.09827	0.848264	0.409558	4.4958	3.02188	6.54777	1.92277	0.337691	1	-2.79395	1	1.41403	1	-1.76729	0.241371	-5.13829	5.58893e-14
ENSG00000277957	SENP3-EIF4A1	protein_coding	3519	10.3067	10.3657	10.2467	10.3306	10.0406	10.2055	10.111	10.232	10.3967	10.5126	10.3211	10.5432	9.7366	10.1676	10.5562	10.7953	10.1795	10.3152	0.0322418	0.999991	0.178008	0.647654	-0.304557	0.452552	0.0225107	0.965342	0.0683791	0.877863
ENSG00000229401	MIR5689HG	lincRNA	860	2.94124	2.97223	2.34571	2.58158	3.23065	3.26425	3.19144	3.42097	3.29585	3.42613	2.86878	3.02916	3.57816	3.10552	1.91431	2.52338	2.34876	2.58024	0.200143	0.999991	0.156867	1	0.652328	0.734827	0.643901	1	0.195636	1
ENSG00000274215	AC106028.4	lincRNA	607	1.10997	1.78278	1.78553	2.39345	1.81767	2.38132	1.49025	2.00189	1.54973	1.90789	1.97068	2.34535	2.63672	2.07945	2.29971	2.50862	2.59646	2.82877	0.703265	1	0.575532	1	0.855761	0.797764	0.0474704	1	0.168929	1
ENSG00000266967	AARSD1	protein_coding	3704	5.42441	5.24363	5.42438	5.2893	4.89544	5.248	5.01491	5.0103	4.85629	4.91877	4.78353	4.92412	4.46927	5.69319	5.40644	5.88489	5.99083	5.91559	-0.172207	0.999991	0.115995	0.913921	-1.17141	0.0518664	0.288247	0.707087	-0.21345	0.564711
ENSG00000162595	DIRAS3	protein_coding	2039	2.49908	2.97548	3.16418	2.52682	0.39029	1.41293	1.68355	1.46488	2.05051	2.13897	3.42166	0.426201	1.66615	1.04877	2.639	2.25862	2.09629	1.7296	-0.733859	0.999991	-5.16015	0.000433571	1.71041	0.541121	-0.291488	0.936554	-0.690995	1
ENSG00000138160	KIF11	protein_coding	4860	8.69155	8.57595	8.4662	8.46746	8.53138	8.68147	8.7379	8.69808	8.36398	8.32486	8.27396	8.43821	7.19594	7.28152	5.68416	6.49687	5.80309	5.96456	-0.031084	0.999991	0.124856	0.799956	0.0463412	0.934416	0.614239	0.138228	0.0554355	0.895941
ENSG00000166169	POLL	protein_coding	5420	4.88401	4.60959	4.37559	4.60333	4.67144	4.61894	3.98116	4.06282	4.1162	4.14648	4.18269	4.14894	3.90315	4.7285	4.31397	4.4178	4.6631	4.10871	0.204947	0.999991	-0.0719539	0.955817	-0.723931	0.21435	-0.0968727	0.93472	-0.600874	0.151422
ENSG00000265995	AC069114.1	lincRNA	287	2.99813	1.84044	1.47589	1.72833	3.5776	2.98307	1.60168	1.50228	2.77192	3.23129	1.16702	1.79806	1.05239	1.46496	3.21697	3.44881	3.5445	3.79757	0.337691	1	1.04702	1	-0.587668	1	0.0474704	1	0.168929	1
ENSG00000059377	TBXAS1	protein_coding	6200	1.04039	1.29384	1.15347	1.6355	1.84362	1.59189	2.12441	1.8553	0.987441	1.08014	1.05224	0.949866	1.11784	1.49405	0.645841	0.735932	1.45877	0.765203	0.758637	0.999991	-0.172556	1	-0.648467	0.741625	0.0365257	1	-1.51377	0.183853
ENSG00000124191	TOX2	protein_coding	3223	1.71009	1.79989	2.26023	2.82767	2.04567	1.21271	2.4365	2.0527	2.08346	1.81445	1.12008	3.14562	0.412214	4.48109	1.30911	4.98682	1.47814	4.65595	0.636075	0.999991	2.70087	0.00152887	-6.00555	2.23003e-09	4.17246	0.000119522	3.29231	1.75435e-08
ENSG00000250994	AC005355.1	lincRNA	714	0.989015	1.82805	1.23502	1.51596	1.94714	2.04585	2.89938	2.30405	1.33577	1.59649	1.4626	1.67989	1.00505	5.90102	2.11624	2.746	2.40395	2.80395	0.279517	1	0.684905	1	-5.95381	7.81851e-07	0.643901	1	0.427108	1
ENSG00000163817	SLC6A20	protein_coding	6651	2.81471	2.74904	2.53551	2.45424	2.8058	2.55652	2.74047	2.37278	3.53346	3.60313	3.63856	3.55347	3.31886	2.97354	1.38135	1.30964	1.17154	1.65978	-0.130393	0.999991	-0.123829	0.91956	0.522572	0.538829	0.0202493	0.994314	0.709769	0.468222
ENSG00000149564	ESAM	protein_coding	2920	0.773266	0.592199	2.09527	0.750444	0.815199	0.476438	2.12919	0.69622	1.07177	0.79109	1.49145	1.66649	2.51405	2.91844	3.72346	2.84365	6.19765	3.1425	-2.43203	0.769195	0.175591	1	-0.271892	0.872193	-1.16574	0.431305	-5.05646	5.23773e-05
ENSG00000273167	AL359736.1	protein_coding	4157	4.03348	4.11908	4.58867	3.85575	4.7353	4.44933	4.96166	4.8604	4.39214	4.29128	5.11473	4.42478	3.54233	3.93201	1.71882	1.75464	0.906132	1.52246	-0.752893	0.877842	-0.789719	0.117062	-0.355128	0.713607	-0.149811	1	1.03215	1
ENSG00000255772	LINC01479	lincRNA	715	0.988014	1.68614	0.778896	0.947685	0.914944	0.847162	0.862725	0.795652	1.12475	0.991945	0.770356	0.751797	0.517532	0.771603	2.11468	2.31684	2.57498	2.62838	0.337691	1	-0.106982	1	-0.587668	1	0.0474704	1	-0.101481	1
ENSG00000271888	AL136162.1	lincRNA	1078	2.94385	3.19353	3.21051	2.98065	3.71429	3.67675	3.40425	3.35324	2.26253	1.87936	1.32104	2.15493	3.08779	0.925788	1.68226	2.25298	2.44525	2.58419	0.0564443	0.999991	1.27982	1	3.29596	0.12496	0.621027	1	-0.0232252	1
ENSG00000188487	INSC	protein_coding	3435	0.783397	0.597625	0.66025	0.255049	0.930984	0.928766	0.393107	0.597149	0.856939	0.810917	0.659934	0.587675	0.669262	0.528241	0.759873	1.13363	1.1511	1.05751	-1.63162	1	-0.241854	1	0.546691	1	0.621027	1	-0.329742	1
ENSG00000163017	ACTG2	protein_coding	3811	6.39378	6.61285	7.58774	6.96294	4.48003	4.43545	5.53179	4.13537	7.98731	7.73775	8.65936	9.15501	3.97688	10.1842	4.23169	8.886	3.34427	9.33191	-0.677917	0.0909046	0.472778	0.246614	-5.94794	1.32752e-34	4.54402	5.92625e-47	6.02375	2.88432e-91
ENSG00000163958	ZDHHC19	protein_coding	2432	0.366428	0.383736	0.399693	1.27394	0.594006	0.636903	0.965828	0.680144	0.311136	0.260812	0.199336	0.38722	0.307774	0.272687	2.13768	1.11859	1.31084	1.765	2.20663	1	1.04702	1	0.346054	1	-1.76014	1	0.737627	1
ENSG00000127527	EPS15L1	protein_coding	8431	5.04029	5.27695	5.38935	5.36574	5.02803	4.95266	5.06441	4.98096	5.59393	5.53429	5.56575	5.75677	5.16045	5.8197	4.3718	4.06906	3.91443	4.06011	-0.0552846	0.999991	0.157861	0.768373	-0.541339	0.267346	-0.528368	0.450269	0.012693	0.980242
ENSG00000219607	PPP1R3G	protein_coding	4907	2.1634	2.14794	1.75552	1.99643	2.17951	1.97736	1.96773	2.8653	2.24752	2.87406	2.27713	2.49019	2.98586	2.50558	1.53646	1.27909	1.25543	1.45038	0.368796	0.999991	0.217428	0.921268	0.745054	0.479488	-0.636779	1	0.252933	0.854738
ENSG00000184113	CLDN5	protein_coding	3429	0.571801	0.282294	0.200941	0.569193	0.677128	1.02858	1.11407	0.386176	0.227388	0.189722	0.352664	0.337577	0.586448	0.198597	1.65565	1.41213	4.33235	1.5059	1.67107	1	-0.102347	1	2.10956	1	-0.952588	1	-5.03348	0.000351239
ENSG00000238039	AC244197.2	lincRNA	655	2.65084	3.45342	3.51322	3.47703	2.90694	3.13875	2.27229	2.88454	4.0141	3.44918	4.01067	3.47936	3.52597	3.68797	2.2129	2.41875	2.8463	2.91068	-0.188351	0.999991	-0.532984	1	-0.0252687	0.990267	0.0474704	1	-0.0423209	1
ENSG00000173269	MMRN2	protein_coding	5334	2.01227	2.69558	2.00678	1.46708	1.89409	2.26806	2.08585	1.82722	3.7382	3.44905	2.78926	3.37539	1.96924	3.30768	2.21156	1.76419	4.41551	1.7046	-0.799904	0.999991	0.567355	0.549621	-1.60405	0.0919533	-1.02718	0.632805	-4.99703	0.000129312
ENSG00000282419	TEX13D	protein_coding	4292	0.394377	0.229802	0.241618	0.207602	0.290454	0.41089	0.184923	0.377701	0.18446	0.353631	0.223879	0.430904	0.443054	0.160811	0.636821	0.734566	1.19372	0.89977	-0.28776	1	1.04747	1	1.73624	1	0.0474704	1	-0.788137	1
ENSG00000179133	C10orf67	protein_coding	6227	0.290439	0.616211	0.817145	0.146235	0.26852	0.452462	1.05416	0.4141	0.808888	0.252902	0.951474	0.873789	0.43319	0.16139	0.467246	0.543659	0.579496	0.675484	-2.97578	1	-0.219069	1	1.7028	1	0.0474704	1	0.168929	1
ENSG00000136830	FAM129B	protein_coding	4629	2.88969	3.1166	3.55872	3.34266	3.49282	3.50303	3.41615	3.52117	3.37126	3.07127	3.30415	3.45649	3.99193	4.6806	3.59204	4.46575	4.2956	4.026	-0.370672	0.999991	0.166366	0.932591	-0.573006	0.401518	0.743268	0.420625	-0.450885	0.300443
ENSG00000182944	EWSR1	protein_coding	10326	7.30719	7.36574	7.36979	7.31302	7.60879	7.74281	7.70379	7.69974	7.38693	7.45513	7.33819	7.47447	7.98917	7.94488	6.93347	7.11495	6.70883	6.83347	-0.0936639	0.999991	0.0941378	0.87562	0.177244	0.708476	-0.0282655	0.958806	0.0496239	0.883379
ENSG00000165355	FBXO33	protein_coding	3853	4.80889	4.88247	5.00562	5.06032	4.87477	4.97941	5.34514	4.82892	5.36736	5.35159	5.50455	5.38069	4.61526	4.36824	4.66884	4.55189	4.26104	4.11745	0.0187126	0.999991	-0.163752	0.810742	0.403166	0.589831	-0.46756	0.658139	-0.344305	0.54363
ENSG00000084693	AGBL5	protein_coding	5283	7.02321	7.17507	7.17272	7.16279	7.05886	7.07517	7.17703	6.91309	6.82127	6.82673	6.92204	6.90386	6.65821	7.12872	7.13533	7.27432	7.42262	6.98825	-0.0500786	0.999991	-0.0579132	0.93094	-0.350074	0.412271	-0.0704075	0.900652	-0.509493	0.0986988
ENSG00000135363	LMO2	protein_coding	3109	3.66497	3.25955	3.87915	3.53105	4.13862	4.56515	4.31032	3.46729	7.57105	7.71077	6.32211	6.61279	4.70198	5.25312	4.75344	5.16697	5.55856	5.33292	-0.401581	0.999991	0.27938	0.682742	-0.576939	0.623456	0.299024	0.800573	-1.01965	0.279102
ENSG00000171045	TSNARE1	protein_coding	4070	1.68182	1.73155	1.67719	2.05535	2.35322	1.99965	1.79826	2.69833	1.28123	1.84953	1.88339	2.03149	2.42687	2.60229	2.47486	1.77616	1.25889	2.06916	0.537101	0.999991	0.127394	0.970591	0.154013	0.935181	-1.14937	0.604372	1.1057	0.278512
ENSG00000021826	CPS1	protein_coding	10775	4.0766	3.78018	5.46628	5.35551	3.97587	4.78365	5.00985	5.45644	4.03345	3.85561	4.42908	4.73516	3.99375	4.73769	2.79783	3.51142	2.65096	2.60048	-0.177316	0.999991	0.25147	0.721191	-0.652854	0.152504	0.599736	0.50371	-0.111425	0.874419
ENSG00000245719	AC009292.1	lincRNA	1986	0.437323	0.457474	0.331073	0.581886	0.399383	0.364768	0.373242	0.938949	0.978129	0.779187	0.715702	0.318022	0.208475	2.45688	1.45074	2.0062	1.34833	1.8271	0.938687	1	-1.49124	1	-5.88024	0.00725272	0.763115	1	0.834271	1
ENSG00000112855	HARS2	protein_coding	3736	5.78906	5.50944	5.65899	5.52769	5.52336	5.34033	5.43553	5.61474	6.41335	6.57267	6.13429	6.62437	5.88617	6.4343	6.11883	6.29372	5.86579	6.23884	-0.159929	0.999991	0.453965	0.135997	-0.386756	0.542164	-0.0209042	0.983322	0.262628	0.44312
ENSG00000142065	ZFP14	protein_coding	7817	4.42247	4.18537	4.45534	4.57615	4.7193	4.79834	4.83053	4.98731	4.81429	4.88064	4.91932	4.96515	4.40641	4.54135	2.99192	3.54886	2.27456	3.06812	0.0893152	0.999991	-0.00205475	0.999259	-0.0131997	0.984581	0.403637	0.731301	0.708525	0.196121
ENSG00000271449	CT45A2	protein_coding	1321	0.615723	1.25166	0.47267	0.58762	1.79275	1.04715	0.529648	0.845243	0.865212	0.790333	0.347493	0.454763	0.302958	0.467714	1.48692	1.65807	1.7323	1.92883	0.337691	1	0.412533	1	-0.587668	1	0.0474704	1	0.168929	1
ENSG00000104237	RP1	protein_coding	14779	0.19019	0.103036	0.075096	0.182026	0.0605691	0.0547253	0.10271	0.0504836	0.321636	0.377184	0.309735	0.235816	0.0457992	1.52793	0.215554	0.52777	0.521922	0.324148	1.33521	1	-0.408934	1	-5.85267	3.18981e-05	1.34751	1	-1.04405	1
ENSG00000120729	MYOT	protein_coding	2893	1.80536	1.19285	1.57827	1.14382	2.53362	1.45635	2.15471	1.99996	1.60691	1.60537	0.469606	1.22357	0.986902	0.409492	0.866503	0.988974	1.04426	1.31712	-0.544261	0.999991	1.75602	1	1.66836	1	0.0474704	1	0.427108	1
ENSG00000257395	AL512310.2	lincRNA	1493	0.556801	0.940978	0.425513	0.719765	1.5773	0.640016	0.477745	0.435578	0.477179	0.403551	0.311576	0.409178	0.376859	0.730176	1.37584	1.53986	1.61141	1.80093	0.907915	1	0.412533	1	-1.09251	1	0.0474704	1	0.168929	1
ENSG00000198429	ZNF69	protein_coding	2931	6.93865	6.59996	7.05611	7.011	7.70241	7.72441	8.15137	7.82776	7.66594	7.59929	8.1036	7.81268	6.16801	6.1749	3.94453	3.3625	2.5314	3.26207	-0.0938081	0.999991	-0.335896	0.299306	0.142437	0.844232	-0.783591	0.594617	0.422984	0.629694
ENSG00000250374	TRIM75P	protein_coding	1407	0.584761	0.610377	0.62871	0.763199	0.536183	0.49164	0.502345	0.458374	1.57137	2.44289	4.14636	0.58223	1.19366	0.443102	1.78105	1.59656	1.82245	1.86239	0.314031	1	-5.11856	6.4424e-05	2.43657	1	-0.537553	1	-0.101481	1
ENSG00000111358	GTF2H3	protein_coding	3996	6.38603	6.26238	6.50555	6.45596	5.8608	5.71397	5.97656	6.00265	6.02974	5.85603	6.17875	6.17841	5.80489	5.69831	5.26703	5.18127	4.58628	4.64998	-0.144658	0.999991	-0.0425291	0.966347	0.236278	0.67724	-0.280936	0.747689	0.0543049	0.925412
ENSG00000143556	S100A7	protein_coding	536	1.20905	1.25232	0.96685	1.16277	1.42961	1.04666	1.06426	0.986629	2.77346	4.06072	6.33043	1.89908	0.655758	0.958378	2.44449	4.95982	2.92652	4.12632	0.337691	1	-4.91317	1.03663e-08	-0.587668	1	2.64529	1	1.56039	0.198131
ENSG00000256389	AC087321.1	lincRNA	460	1.68211	1.38436	1.37239	1.28896	1.24857	1.16465	1.18328	1.41319	1.49907	1.33631	0.830905	1.0441	1.14652	1.06958	2.62701	2.84586	2.93714	3.17854	-0.207458	1	0.412533	1	0.346054	1	0.0474704	1	0.168929	1
ENSG00000221946	FXYD7	protein_coding	1795	1.98064	1.79752	1.80811	1.83427	2.61953	1.56174	1.56187	2.10472	0.850677	1.92622	0.263765	0.953639	0.426352	3.045	1.54366	1.37118	1.58183	1.76547	-0.00472647	0.999991	2.29202	1	-5.8154	0.001037	-0.537553	1	0.16397	1
ENSG00000260750	AC092720.1	lincRNA	1356	1.23087	1.15947	0.462239	0.57511	0.951434	1.25329	0.518182	0.473066	0.702064	0.438681	0.457017	0.444676	0.80531	0.457372	1.46277	1.63241	1.70608	1.90114	0.337691	1	-0.106982	1	1.30896	1	0.0474704	1	0.168929	1
ENSG00000270124	AC092127.2	lincRNA	601	1.95497	1.48033	2.48168	2.10905	3.36067	2.67281	2.84252	2.05785	2.54809	2.24212	1.86386	1.74014	3.55409	2.59489	2.31115	2.52044	2.60842	2.84109	-0.726557	1	0.171816	1	1.41098	0.535341	0.0474704	1	0.168929	1
ENSG00000179344	HLA-DQB1	protein_coding	4904	0.773	0.748436	0.396889	0.540371	1.34592	1.14973	0.609328	0.457255	7.32579	7.29058	6.64183	6.0789	1.78057	7.5438	7.30421	7.1014	5.1301	6.4746	0.501155	1	-0.535497	0.331372	-5.8152	1.22745e-22	-0.435925	0.291741	1.24996	0.000101822
ENSG00000075290	WNT8B	protein_coding	2112	0.865887	1.94851	2.17776	1.787	0.640794	1.0853	0.966716	0.691458	1.01509	1.3012	1.71553	2.29409	0.996198	1.1847	1.08927	1.23189	1.29521	1.46322	-0.723437	0.999991	0.725642	1	-0.373042	0.922439	0.0474704	1	0.168929	1
ENSG00000204710	SPDYC	protein_coding	991	1.27445	1.05752	0.823397	0.739977	0.942266	0.656695	1.38532	0.61443	1.56074	0.979905	0.446449	1.67625	0.53467	4.82232	1.76692	4.02263	2.03362	3.38314	-0.28776	1	3.13619	1	-5.79589	2.9947e-05	2.51739	1	1.8343	0.1327
ENSG00000177992	SPATA31E1	protein_coding	4478	0.304148	0.220952	0.221159	0.199549	0.429756	0.327883	0.177702	0.160308	1.16151	1.07565	0.364783	0.664952	0.0962226	2.10003	0.615276	0.710466	0.754418	1.15931	-0.207458	1	1.06892	1	-5.73291	0.00234484	0.0474704	1	0.840845	1
ENSG00000127129	EDN2	protein_coding	1639	0.515057	0.538162	0.392334	0.49081	0.471385	0.431433	0.441118	0.401697	0.614298	0.371852	0.476785	0.539236	1.01592	0.388091	1.63001	2.05279	1.52244	1.7064	0.337691	1	0.144156	1	2.19723	1	0.479713	1	0.168929	1
ENSG00000225457	AC073346.1	processed_transcript	1084	0.72133	0.751511	1.12698	0.689447	0.663743	0.610715	1.21703	0.769932	0.622825	0.530589	0.593844	0.537474	0.361453	0.552453	1.67675	1.85882	1.93708	2.14418	-1.16098	1	-0.240542	1	-0.587668	1	0.0474704	1	0.168929	1
ENSG00000269399	AC008764.6	lincRNA	2069	2.98515	2.93474	2.99623	2.93058	3.03256	3.02695	3.19684	3.16704	2.95299	3.26904	3.07298	2.89272	4.05868	3.52174	2.91906	1.79404	1.95444	1.91657	-0.0972553	0.999991	-0.204149	0.937671	0.697329	0.494995	-1.55098	1	-0.248701	1
ENSG00000108231	LGI1	protein_coding	11108	6.03407	5.85724	7.32182	6.5531	1.57263	1.82369	1.91479	1.01327	1.15976	1.21279	5.49579	1.41956	1.90298	1.07179	1.1931	0.586398	0.624166	0.58951	-0.766064	0.289087	-4.75573	1.01555e-53	1.45915	0.162895	-1.52456	0.566723	-0.166246	1
ENSG00000144550	CPNE9	protein_coding	2335	1.96431	0.940824	1.62356	1.1582	2.61179	2.90329	2.24891	2.75985	1.08482	0.599322	0.559606	0.400996	0.341846	2.99711	1.81194	1.45944	1.92686	1.92668	-0.762558	1	-0.616863	1	-5.64736	0.000809556	-0.962514	1	-0.270686	0.854894
ENSG00000141086	CTRL	protein_coding	2715	3.56973	3.45307	3.5923	3.38234	3.67056	3.37254	3.5327	3.3361	3.17808	3.16886	3.36076	3.76771	3.9995	4.04834	4.54626	3.83813	3.4524	3.76738	-0.297286	0.999991	0.406627	0.720363	0.0720668	0.945878	-0.917464	0.404513	0.0397636	0.96409
ENSG00000121743	GJA3	protein_coding	5211	0.182636	0.279185	0.320209	0.31537	0.463368	0.283623	0.272113	0.32548	0.872071	0.7856	0.874853	1.32672	0.0830723	2.05324	0.739654	2.60993	0.765454	1.85824	-0.0312142	1	0.772524	1	-5.62294	0.00160962	2.8001	0.147193	1.83111	0.0842367
ENSG00000145979	TBC1D7	protein_coding	8300	4.91134	4.83281	5.01192	5.0462	4.66324	5.03967	4.799	4.99859	5.53031	5.62666	5.74466	5.40125	4.58905	4.66124	5.11751	5.17743	5.10035	5.2774	-0.00282971	0.999991	-0.406753	0.311993	-0.0221541	0.978314	-0.14561	0.83925	0.0473808	0.903827
ENSG00000138604	GLCE	protein_coding	6630	5.46631	5.45094	5.35046	5.65472	6.36638	6.44828	6.00365	6.22299	6.61229	6.68739	6.62485	6.26529	5.40778	5.71478	4.15875	4.34604	4.42238	4.53895	0.280796	0.999991	-0.395741	0.216729	-0.18878	0.74724	-0.0195874	0.987463	-0.0118104	0.982265
ENSG00000233379	AL139002.1	lincRNA	902	5.02439	5.05948	5.00205	4.80006	5.56046	5.62467	5.49639	5.56308	6.12061	5.85729	5.58494	5.41084	6.69053	6.03572	4.68826	3.59759	5.20266	4.12325	-0.246524	0.999991	-0.207767	0.886765	0.785991	0.207649	-1.18611	0.563741	-1.05857	0.0979225
ENSG00000206073	SERPINB4	protein_coding	2013	0.595519	0.452207	0.327103	0.411378	0.394698	0.360438	1.61127	0.606706	0.644761	0.732226	0.785661	1.49075	0.20587	3.13841	1.12639	3.51182	1.59844	4.56126	0.337691	1	1.02296	1	-5.59079	0.00200713	3.34148	0.125415	3.60773	5.20446e-06
ENSG00000101489	CELF4	protein_coding	6532	1.86704	1.6315	1.75728	1.48082	1.10965	1.63165	1.0142	1.33323	1.321	1.18377	1.8563	0.842945	3.08417	1.37052	0.972432	0.875942	1.13836	0.988496	-0.410434	0.999991	-1.75859	0.114664	1.95406	0.120401	-0.521582	1	-0.234762	0.872157
ENSG00000141428	C18orf21	protein_coding	2158	7.65289	7.63753	7.50783	7.62807	7.09626	7.11065	7.29947	7.36128	7.26523	7.30289	7.04149	7.5332	6.86904	6.79044	6.46237	6.30895	6.23234	6.37576	0.0824857	0.999991	0.455958	0.108433	0.20624	0.711679	-0.3126	0.694164	0.00985666	0.984858
ENSG00000132821	VSTM2L	protein_coding	1959	1.03565	1.15222	2.29061	0.998996	0.853199	0.841853	2.17548	0.950474	0.531458	0.860843	0.931107	0.909317	1.56737	1.02299	3.38502	3.28088	6.37596	2.06994	-1.86628	0.999991	0.100711	1	1.07371	0.722561	-0.367566	0.886495	-4.86322	7.70064e-15
ENSG00000147113	CXorf36	protein_coding	6720	1.0566	1.77414	1.37644	1.19193	1.3771	1.21137	1.06432	1.27996	1.39865	1.30195	1.4067	1.22782	2.27263	2.05547	1.11908	0.691043	3.58293	1.0121	-0.373563	0.999991	-0.393856	0.886765	0.403811	0.736579	-1.37709	1	-4.84654	0.000180569
ENSG00000115524	SF3B1	protein_coding	9164	9.44066	9.46267	9.4149	9.42089	9.45611	9.6058	9.56528	9.53837	9.37395	9.43102	9.501	9.37574	8.7922	8.4513	7.74911	7.43852	7.15519	7.06671	-0.0328827	0.999991	-0.168436	0.696863	0.469019	0.224351	-0.513958	0.0559128	-0.203563	0.478423
ENSG00000151014	NOCT	protein_coding	2504	6.56103	6.77988	6.38134	6.73299	5.97853	5.99851	6.03161	6.07325	6.66098	6.58017	6.56748	6.47122	5.71141	6.24	3.61673	3.11266	2.63366	2.34378	0.297615	0.999991	-0.13896	0.840728	-0.393666	0.523081	-0.73906	0.693815	-0.538272	0.620046
ENSG00000226258	GRM7-AS3	lincRNA	2974	3.47761	3.62422	3.24713	3.39396	3.63096	3.63593	3.83419	3.83933	4.35383	4.21484	3.74973	4.30995	0.425887	3.93517	0.848651	1.26375	1.02392	1.16905	0.214988	0.999991	0.54631	0.61295	-5.54177	7.75754e-07	0.643901	1	0.168929	1
ENSG00000125484	GTF3C4	protein_coding	9043	7.6563	7.79982	7.69803	7.63642	7.4517	7.41806	7.65742	7.5463	6.69824	6.78107	6.83159	6.99077	6.33618	6.10816	4.60274	5.25204	4.94583	4.85626	-0.108259	0.999991	0.119255	0.806629	0.380196	0.468923	0.452955	0.385935	-0.227722	0.498499
ENSG00000262179	MYMX	protein_coding	843	2.93159	2.59269	1.3275	3.10118	5.57964	5.62674	5.33528	5.37834	1.99152	2.98961	3.79983	3.76105	0.741709	5.06389	3.24421	5.53299	4.01906	5.19884	2.41422	0.999991	-0.0983224	0.979785	-5.48706	3.48805e-05	2.21336	0.13665	1.15312	0.0854369
ENSG00000120937	NPPB	protein_coding	694	2.21398	2.28543	5.12946	4.03889	1.85058	2.24371	4.10441	2.74193	0.882196	0.760662	0.601373	0.769385	2.95403	1.03343	6.64074	2.3513	6.38143	3.66002	-1.23181	0.999991	0.412533	1	3.27033	0.219549	-5.08258	0.000560508	-3.10234	3.88791e-06
ENSG00000231990	AL442224.1	lincRNA	391	1.48455	1.53342	1.20671	2.01366	1.38889	1.29919	1.31885	1.22987	2.22435	2.56744	2.59775	2.9157	0.838812	4.48727	3.27319	4.59081	3.14285	4.99158	1.31505	1	0.0875469	1	-5.48484	0.0108028	1.25432	1	2.01154	0.0763818
ENSG00000119471	HSDL2	protein_coding	3455	7.30026	7.25314	7.14026	7.14514	6.44195	6.66379	6.47406	6.65663	6.40684	6.46422	6.40333	6.69551	6.71127	6.02257	5.66615	5.78035	6.05971	5.90295	-0.0326992	0.999991	0.233735	0.703065	0.824709	0.0603756	-0.0991726	0.915803	-0.294612	0.343561
ENSG00000255132	AC090138.1	lincRNA	578	3.19171	3.18926	0.914778	1.10358	2.39306	2.62304	1.31799	0.933754	1.00888	0.874658	0.696399	0.884119	0.616989	0.906616	2.35627	2.56706	2.65557	2.88962	0.337691	1	0.412533	1	-0.587668	1	0.0474704	1	0.168929	1
ENSG00000249743	AC116345.1	lincRNA	1494	2.32074	1.28091	1.96342	2.03248	2.1634	2.3754	2.21301	2.28472	2.39391	2.01061	1.71013	1.56354	1.86523	2.05036	1.37525	1.90879	2.04876	1.80024	0.0704278	0.999991	-0.241568	1	-0.150386	0.957144	0.643901	1	-0.500483	1
ENSG00000249787	AC113385.1	lincRNA	563	1.48492	1.21161	2.34257	3.29622	1.40083	1.30084	2.19622	2.70602	1.95356	1.63437	1.1825	2.04682	0.630288	0.924425	2.38688	2.59866	2.68751	2.92247	1.05979	1	1.74297	1	-0.587668	1	0.0474704	1	0.168929	1
ENSG00000133226	SRRM1	protein_coding	8168	8.57606	8.6064	8.34684	8.55599	8.60643	8.65442	8.73977	8.79278	8.10103	8.1976	8.2937	8.25794	8.3316	8.08517	5.90531	5.72197	5.41073	5.41952	0.17117	0.999991	-0.0752305	0.910323	0.363291	0.39004	-0.397741	0.349785	-0.0592707	0.910517
ENSG00000132604	TERF2	protein_coding	5621	5.87582	5.82631	5.98611	6.04607	5.98259	5.91868	5.94473	5.8781	5.31972	5.26924	5.40831	5.47142	5.76726	5.85156	5.23663	5.30215	5.29399	5.06372	0.0268615	0.999991	0.0235047	0.979785	0.0243764	0.970172	-0.157114	0.84913	-0.337686	0.291737
ENSG00000213231	TCL1B	protein_coding	1882	3.85107	2.72283	1.86654	2.29688	3.31854	2.18414	2.69859	2.64603	6.20856	6.19564	5.40416	5.48617	1.75438	6.86856	4.64455	7.86499	2.84613	7.0858	0.517244	0.999991	0.0336914	0.983754	-5.46306	5.87067e-28	3.06258	1.26098e-13	4.19233	3.6166e-21
ENSG00000165071	TMEM71	protein_coding	3332	0.973421	0.406794	0.465478	0.369702	0.251125	0.228322	0.345226	0.300755	0.233498	0.277991	0.148233	0.197961	0.181699	0.203986	0.778018	0.891482	0.943084	1.08045	-0.48786	1	0.412533	1	-0.0458638	1	0.0474704	1	0.168929	1
ENSG00000242190	AC017015.2	lincRNA	376	1.88044	1.57061	1.23893	1.81977	1.42402	1.66985	3.2487	1.59835	1.3539	1.18985	1.22621	1.50905	0.863939	1.22903	2.87462	3.09959	3.19296	3.43988	0.907915	1	0.430701	1	-0.587668	1	0.0474704	1	0.168929	1
ENSG00000204909	SPINK9	protein_coding	841	6.24076	6.17935	6.00432	6.13729	6.04948	6.28242	6.22539	6.23701	6.86698	7.09042	6.74521	7.20836	5.89459	6.38364	5.4955	5.83203	4.20141	4.50202	0.0944626	0.999991	0.423705	0.404092	-0.340835	0.694141	0.098978	0.958806	0.0317994	0.980242
ENSG00000165119	HNRNPK	protein_coding	5114	9.91541	9.98071	9.93586	9.94094	9.98424	10.0936	10.209	10.1192	9.95514	9.9207	9.90799	10.0386	9.83455	9.73223	9.35321	9.36705	8.89819	9.13014	-0.0344413	0.999991	0.0916179	0.855575	0.22702	0.590225	-0.189474	0.588155	0.105079	0.73259
ENSG00000264522	OTUD7B	protein_coding	12177	5.87956	5.86678	5.23937	5.24017	5.82912	5.78295	5.40687	5.14458	5.72563	5.76755	5.17626	5.01432	5.1545	5.58006	2.2776	2.94233	2.5801	2.46044	-0.0391221	0.999991	-0.207628	0.634728	-0.311263	0.487301	0.598951	0.589613	-0.177839	0.767902
ENSG00000279686	AC142391.1	protein_coding	1002	3.83444	3.89591	2.45359	4.28813	4.39981	4.7104	4.77157	4.63321	0.895843	1.13297	0.81472	0.573672	0.387363	1.48645	2.38933	1.94187	5.04667	2.23265	2.01487	0.381241	-0.783419	1	-2.83624	1	-0.95264	1	-4.77777	0.000692082
ENSG00000250697	AC010343.3	lincRNA	979	1.46941	1.25383	1.20289	1.56908	1.37202	0.663146	1.37123	0.831825	1.55788	1.55271	1.58988	1.25242	1.728	1.60113	1.77935	1.96671	2.0469	2.25906	0.593187	1	-0.365431	1	0.26994	0.944787	0.0474704	1	0.168929	1
ENSG00000174950	CD164L2	protein_coding	2041	1.09645	0.612888	0.323085	1.0464	0.658227	1.0681	0.364366	0.469371	0.872169	0.305807	0.750945	0.754729	0.285348	2.37945	1.42621	2.0007	1.32458	1.93081	2.30237	1	-0.0629786	1	-5.42125	0.0106537	0.805743	1	0.857603	1
ENSG00000231231	LINC01423	lincRNA	859	0.86283	0.89729	0.674401	0.826279	0.796699	0.735556	0.749785	1.2475	0.749542	0.868519	1.00765	0.650249	0.442787	0.667843	1.91554	2.10935	2.19186	2.41012	0.337691	1	-0.872251	1	-0.587668	1	0.0474704	1	0.168929	1
ENSG00000080200	CRYBG3	protein_coding	10929	4.86625	4.94381	5.18393	4.99874	5.5947	5.71242	5.62688	5.55429	6.27822	6.33016	5.87005	6.10353	4.77476	5.23959	3.53943	4.09925	3.45045	3.70699	-0.228558	0.999991	0.261279	0.921739	-0.337999	0.520352	0.385919	0.612584	0.14761	0.73718
ENSG00000258393	AL049833.1	lincRNA	840	1.15139	1.39642	0.686523	0.840435	0.810473	0.74853	1.02715	0.931623	0.762701	0.654084	0.5136	0.662019	0.451379	0.679876	1.93933	2.1342	2.21709	2.43635	0.337691	1	0.412533	1	-0.587668	1	0.0474704	1	0.168929	1
ENSG00000089639	GMIP	protein_coding	3740	3.16222	2.93831	3.12101	2.75816	3.58384	2.9902	3.2091	3.55263	2.29455	2.52697	2.65943	2.89575	3.30481	3.93639	3.39654	3.16707	3.2104	3.03956	-0.49085	0.999991	0.239505	0.898258	-0.745755	0.506773	-0.691046	0.671582	-0.203751	0.799777
ENSG00000272622	AC010735.2	lincRNA	584	1.14015	1.18183	0.907809	1.92741	1.58474	1.47425	1.00116	1.21139	1.0014	0.867905	0.690738	1.16303	0.837149	0.899689	2.3443	2.55469	2.82036	3.05642	1.95718	1	1.04702	1	0.0404104	1	0.0474704	1	0.16397	1
ENSG00000181215	C4orf50	protein_coding	15353	0.315377	0.0680178	0.400807	0.319494	0.645792	0.758689	0.506078	0.475349	0.587625	0.61902	1.15963	0.0699796	1.22945	0.429849	0.298826	0.245709	0.263954	0.313266	-0.322335	0.999991	-4.7329	0.000451631	1.96957	0.230586	-0.537553	1	0.168929	1
ENSG00000224032	EPB41L4A-AS1	lincRNA	3344	7.20213	7.15648	6.85831	7.04417	6.72918	6.9675	6.55153	6.71551	6.47815	6.58891	6.86383	6.67148	7.40665	7.22752	7.5692	7.51738	6.94781	7.35168	0.131532	0.999991	-0.243295	0.610114	0.303001	0.505002	-0.263049	0.557846	0.311409	0.260409
ENSG00000124279	FASTKD3	protein_coding	2857	5.96134	6.07948	5.82368	5.88751	5.78054	5.666	5.55463	5.51223	5.37412	5.1576	5.12378	5.2311	4.65534	3.73185	4.38246	4.50802	4.36539	4.41996	0.0286928	0.999991	0.0655604	0.960204	1.12686	0.138236	-0.0540493	0.975542	-0.0208497	0.976289
ENSG00000260626	AC136944.1	lincRNA	560	2.77004	3.25962	3.21117	3.2813	2.87035	3.16971	3.40662	3.27056	3.36584	2.60847	3.27123	2.8412	3.27323	3.11371	2.39311	2.6051	2.69401	2.92915	-0.0908212	0.999991	-0.491937	1	0.34514	0.901471	0.0474704	1	0.168929	1
ENSG00000204472	AIF1	protein_coding	1276	3.09284	3.31559	1.92743	1.33599	7.86916	7.8059	6.86815	7.24009	1.1451	1.62139	1.01562	1.29419	0.312556	3.57631	1.51928	2.75914	2.39172	2.12358	-0.633034	1	0.339378	1	-5.42092	0.0039795	1.82787	1	-0.652855	1
ENSG00000131668	BARX1	protein_coding	1777	0.658156	0.502855	0.365428	0.458139	0.439826	0.402182	0.780287	0.374212	4.60308	4.11306	4.24982	4.08115	0.544517	4.5833	2.52805	6.36719	2.66244	6.5921	0.337691	1	-0.219749	0.893524	-5.39878	5.68787e-07	3.7178	4.47575e-06	3.88084	8.37898e-18
ENSG00000253170	AC108515.1	lincRNA	525	1.2261	1.60631	0.981522	1.1794	2.72799	2.0406	1.07991	1.00152	2.69313	4.07821	2.64472	2.36974	0.666746	4.71073	2.90077	3.12783	2.77302	3.66087	0.337691	1	-0.404415	1	-5.3655	0.00516051	0.0584019	1	1.00251	1
ENSG00000197935	ZNF311	protein_coding	3176	2.66489	2.58253	1.22331	1.48724	2.48543	3.3528	1.13513	1.38541	1.50549	1.93902	0.627361	0.644114	0.190033	2.19462	2.98276	2.06902	1.98443	2.24577	0.31622	0.999991	-0.0465355	1	-5.35502	0.00620508	-1.21511	0.553933	0.152844	0.901394
ENSG00000198049	AVPR1B	protein_coding	2273	0.388887	0.407112	0.293253	0.36985	0.354662	0.963176	0.452326	0.300439	0.330578	0.277405	0.289912	0.281569	1.10568	0.289956	1.03407	1.17201	1.23349	1.39668	0.337691	1	-0.106982	1	2.9959	0.425195	0.0474704	1	0.168929	1
ENSG00000239482	AC112487.1	lincRNA	1262	2.88029	3.28363	3.17788	2.76268	3.26327	3.53029	3.38782	3.41095	2.84227	2.7017	2.44893	3.15901	3.88113	3.82074	3.13187	2.33817	2.83679	3.32285	-0.513464	0.999991	0.841293	1	0.284018	0.860472	-1.26025	1	0.367796	0.750757
ENSG00000116147	TNR	protein_coding	12960	0.148645	0.193549	0.260238	0.167056	0.452068	0.569674	0.423795	0.134342	0.240793	0.222275	0.270393	0.269974	0.10209	2.02545	0.243386	0.286823	0.400691	0.364276	-0.689238	1	-0.0640094	1	-5.32742	7.75754e-07	0.0474704	1	-0.300332	1
ENSG00000177225	GATD1	protein_coding	5510	4.21998	3.97622	4.1438	4.12451	4.21406	4.11917	4.06399	4.1193	4.10096	4.13761	4.1457	3.99353	5.04128	5.07569	5.57323	5.42069	4.95513	4.89796	-0.0583849	0.999991	-0.200207	0.814738	0.0648402	0.935004	-0.366574	0.533499	-0.0898248	0.86214
ENSG00000185559	DLK1	protein_coding	5312	2.77015	1.54458	2.99689	3.41723	1.31454	1.58213	2.00645	1.55437	3.19441	3.43965	4.59421	3.5144	1.99939	3.44183	0.72876	6.23226	3.9386	5.8735	0.406252	0.999991	-1.17562	0.0439847	-1.66597	0.0591296	6.57788	1.45412e-11	1.56016	0.000499459
ENSG00000164347	GFM2	protein_coding	4197	7.31138	7.40689	7.37754	7.26898	7.40857	7.44531	7.54945	7.48624	7.35376	7.33122	7.34827	7.386	7.14712	6.89357	6.12226	5.81786	5.52475	5.60148	-0.154106	0.999991	-0.00101026	0.999597	0.386762	0.387071	-0.516752	0.29611	-0.0339465	0.929537
ENSG00000250949	AC093534.2	lincRNA	420	1.41908	1.46671	1.14918	1.36791	1.32599	1.23881	1.25802	1.17158	1.25885	2.10444	1.97238	1.61686	0.794258	1.68514	2.7378	2.95952	3.05179	3.29579	0.337691	1	-0.436397	1	-1.63669	1	0.0474704	1	0.168929	1
ENSG00000256582	LINC02390	lincRNA	560	2.20328	2.06395	1.49879	1.8331	1.39057	2.18422	2.33139	1.45164	3.51337	4.04158	3.55468	2.60708	1.00136	5.10975	2.39311	2.6051	2.69401	2.92915	0.687405	1	-0.713307	1	-5.21619	0.000666217	0.0474704	1	0.168929	1
ENSG00000186628	FSD2	protein_coding	6536	3.17739	3.23906	3.21962	3.2411	3.46616	3.27254	3.08228	2.85209	2.33895	2.93884	2.45994	2.60195	3.08547	2.83398	2.64614	2.09511	2.47911	2.57721	-0.014179	0.999991	0.133697	0.943744	0.421665	0.638125	-0.822209	0.611611	0.0428995	0.958559
ENSG00000261863	LINC01996	lincRNA	1273	0.634497	0.661828	0.658735	0.605702	0.582548	0.534837	1.05729	0.499122	0.545722	0.463132	0.889584	0.810667	0.432728	0.482689	1.52149	1.69475	2.61969	2.12695	-0.207458	1	-0.175108	1	-0.0458638	1	0.0474704	1	-0.846808	1
ENSG00000170807	LMOD2	protein_coding	2731	0.681547	0.482042	1.35959	0.980126	0.755707	0.569021	0.614559	0.254227	4.81707	4.56579	3.85086	3.22292	2.65199	0.952261	5.42034	1.32107	2.82518	1.81771	-0.728702	1	-0.670137	0.499892	2.61835	0.156927	-4.95571	1.05178e-05	-1.74493	0.0584447
ENSG00000166796	LDHC	protein_coding	2095	0.816899	0.845304	0.574142	0.548578	1.40802	0.627959	0.512003	0.906143	0.493051	0.785644	0.686339	0.416347	0.198345	0.312093	1.09546	1.56	1.30212	1.60953	-0.0924875	1	-0.940408	1	-0.587668	1	0.621027	1	0.427108	1
ENSG00000092607	TBX15	protein_coding	4349	0.570543	0.227015	1.52109	1.8528	1.70314	1.02129	3.59219	3.00065	2.46155	2.87013	4.63399	1.44871	0.383521	0.158816	0.630057	0.727005	1.0293	0.890985	0.104745	0.999991	-4.61211	0.0272196	1.62304	1	0.0474704	1	-0.47343	1
ENSG00000226372	DCAF8L1	protein_coding	3457	0.267147	0.400908	0.199421	0.25356	0.242769	0.220667	0.2262	0.204432	0.326957	0.710967	0.143139	0.191263	0.175532	0.197094	0.756109	0.867245	0.917886	1.05274	0.337691	1	0.412533	1	-0.0458638	1	0.0474704	1	0.168929	1
ENSG00000116701	NCF2	protein_coding	2928	3.11791	2.62415	2.72858	3.00365	3.62392	3.30803	2.77994	2.86077	3.91227	3.9746	2.93708	3.33448	2.66517	1.53737	1.5995	1.92997	1.43412	1.18155	0.270357	0.999991	0.398512	0.77491	1.65089	0.288789	0.0588672	1	-0.70212	1
ENSG00000253207	AC103993.1	lincRNA	1584	0.530018	0.553672	0.404203	0.505182	0.485275	0.444322	0.454231	0.413819	0.453652	0.652556	0.552334	0.388593	0.256886	0.399851	1.32398	1.48445	1.70469	1.8939	0.337691	1	-0.692095	1	-0.587668	1	0.0474704	1	0.16397	1
ENSG00000261371	PECAM1	protein_coding	7759	1.55468	2.00806	2.26884	1.59124	2.58713	2.36193	2.94255	2.78568	2.56916	2.80115	3.18194	2.61259	2.74993	2.21007	0.538546	1.05645	3.36033	1.13533	-0.877769	0.999991	-0.76916	0.352125	0.754651	0.403937	1.05949	1	-4.74557	0.000549665
ENSG00000167644	C19orf33	protein_coding	617	2.4746	2.14796	2.07533	2.27204	3.52979	2.47155	1.26379	2.86572	3.78355	3.40825	1.80013	4.12658	1.73041	7.06921	4.47238	5.14021	5.7685	6.58924	0.344097	1	2.20747	1	-5.18196	1.51871e-08	0.139038	0.983683	0.888044	0.101521
ENSG00000127362	TAS2R3	protein_coding	1101	3.05061	4.45416	3.39783	3.94196	3.77575	3.81367	4.04774	3.88551	3.63425	4.57131	3.5737	4.32245	0.508726	4.08066	1.66136	1.8426	1.92056	2.12686	0.343548	0.999991	0.764726	0.524436	-5.16138	0.00130292	0.0474704	1	0.168929	1
ENSG00000178947	SMIM10L2A	protein_coding	5230	2.16857	1.78109	1.01741	1.11721	2.48837	2.0193	2.11229	1.94308	4.30319	4.55328	3.85795	5.20457	1.02487	5.79002	2.90532	4.45929	1.45234	4.33366	0.215398	0.999991	1.33956	8.98554e-05	-5.1598	0.0348661	1.46852	0.0725065	3.39821	3.55748e-10
ENSG00000244459	AC147067.1	lincRNA	579	1.84342	2.44488	1.94005	1.78375	1.67175	2.38536	1.63982	0.932566	2.01111	2.75865	1.29004	3.72166	1.31338	5.71181	2.35427	4.05495	2.9393	4.65035	-0.121836	1	2.87649	1	-5.15483	6.45661e-05	1.83899	1	1.6707	0.104644
ENSG00000224383	PRR29	protein_coding	4142	1.23762	1.29355	0.835	0.840696	1.52381	1.60223	1.32046	1.60877	0.646317	0.602079	0.692565	0.492693	1.18026	0.491163	0.655347	0.755254	3.20263	1.13854	-0.0221797	1	-0.693466	1	1.74707	0.50706	0.0474704	1	-4.67885	0.00194992
ENSG00000114841	DNAH1	protein_coding	13872	1.70015	1.56291	1.54297	1.85912	1.66731	1.96217	1.90428	2.04792	1.71549	2.0344	2.34433	1.53836	2.54622	1.88386	0.413755	0.377911	0.934127	0.342982	0.462513	0.999991	-1.18126	0.124063	0.940693	0.207592	-0.378141	1	-1.92177	0.0840981
ENSG00000266288	AP005671.1	lincRNA	463	2.21272	2.26655	2.06783	1.62193	1.78635	1.15946	1.17805	1.62469	1.50404	1.62335	1.11066	1.35257	1.65333	1.06468	2.61915	2.83779	2.929	3.17021	-0.691231	1	0.394576	1	1.16255	1	0.0474704	1	0.168929	1
ENSG00000168530	MYL1	protein_coding	1342	1.92902	1.37293	2.24098	1.98855	1.91	0.511677	0.522708	0.477266	3.9522	3.54844	1.39979	1.96922	0.512507	4.13301	3.2932	2.63793	1.71646	3.81971	-0.527978	0.999991	0.613073	1	-5.14221	0.000265129	-1.08434	0.714094	2.67995	0.00861203
ENSG00000102109	PCSK1N	protein_coding	1363	1.55715	1.00343	1.23651	1.53671	0.550561	1.02879	1.41854	1.96036	7.69898	7.69852	7.02649	7.69068	4.92075	10.0735	8.75027	9.84551	5.39404	9.68878	0.38628	1	0.659287	0.175016	-5.07928	3.13208e-66	0.905443	0.0016185	4.32438	1.10809e-39
ENSG00000237013	LINC01812	lincRNA	725	0.978114	1.01575	1.78005	0.938073	1.17364	0.838298	0.853761	0.787193	0.853705	0.735164	0.580279	0.743708	0.688732	0.763342	2.0993	2.30085	2.38611	2.61162	-1.93474	1	0.412533	1	-0.0458638	1	0.0474704	1	0.168929	1
ENSG00000143119	CD53	protein_coding	2080	1.58074	1.26556	1.73323	0.6917	2.23106	2.11098	2.70918	1.6875	1.85913	1.23732	1.93996	1.19839	3.69635	1.67451	7.77419	3.27709	2.78825	2.68175	-1.91602	1	-1.18222	1	3.00897	0.0625837	-4.82423	5.7003e-20	-0.158517	0.894377
ENSG00000162618	ADGRL4	protein_coding	3677	1.57227	2.11114	3.03337	2.38233	4.48402	5.05215	5.89154	5.45055	0.602235	1.16664	1.44357	0.826004	0.255131	0.351812	0.959411	0.827726	3.89948	1.5126	-0.854052	0.999991	-1.75827	1	-0.392172	1	-0.537553	1	-4.64792	0.00104816
ENSG00000145888	GLRA1	protein_coding	2434	2.19471	2.65198	2.15724	2.77862	1.47805	2.30294	2.38888	2.18219	2.65979	2.85379	1.39761	2.29881	1.64031	1.29476	0.984394	1.11795	1.1777	1.33635	0.721864	0.999991	1.22382	1	0.692245	0.791617	0.0474704	1	0.168929	1
ENSG00000213145	CRIP1	protein_coding	2485	1.702	1.65065	3.43629	2.94026	0.978476	1.06528	1.26977	0.871872	3.63039	3.63472	2.90229	4.55036	2.09874	6.80497	2.53406	4.99323	2.85257	4.46963	-0.616839	0.999991	1.76077	0.000757642	-5.07473	1.43421e-20	2.48349	0.0109666	1.76662	0.00668823
ENSG00000278884	CU634019.2	lincRNA	593	1.12814	1.16954	1.3874	1.08394	1.04794	1.26511	0.990185	0.916262	0.990407	0.857975	0.68242	0.867334	0.604247	0.889501	2.3266	2.53641	2.62458	2.85772	-0.724658	1	0.412533	1	-0.587668	1	0.0474704	1	0.168929	1
ENSG00000131634	TMEM204	protein_coding	2047	1.1359	1.1904	1.61355	1.1324	1.36101	1.93902	2.00658	1.67054	1.17323	1.19831	1.53898	1.3457	0.682143	1.57508	1.11335	1.25795	4.55379	1.87083	-0.796704	1	-0.417883	1	-1.99516	0.501041	0.0474704	1	-4.6302	0.000609125
ENSG00000257341	AL928654.3	protein_coding	1408	2.43494	2.25008	4.15584	3.70106	1.23031	1.54039	1.80232	1.41788	4.33413	4.37574	3.63523	5.31168	2.76323	7.61367	3.24146	5.79289	3.55764	5.22431	-0.537749	0.999991	1.73231	0.00124366	-5.06801	1.39058e-20	2.48349	0.0109666	1.7575	0.00859612
ENSG00000253373	AC021785.1	lincRNA	453	1.69715	1.39804	1.6277	1.64292	1.80826	1.17695	1.71628	1.81272	2.97353	2.47239	1.33157	1.59023	0.749111	1.08119	2.64558	2.86492	2.95637	3.19822	-0.123169	1	0.385184	1	-0.587668	1	0.0474704	1	0.168929	1
ENSG00000136930	PSMB7	protein_coding	1787	9.68737	9.76091	9.79972	9.77078	9.4479	9.63931	9.53731	9.57827	9.46581	9.55768	9.77089	9.78501	9.35555	9.65743	9.5113	9.65584	9.59758	9.52895	-0.068833	0.999991	-0.0257303	0.972688	-0.195039	0.702368	-0.0487477	0.934063	-0.175858	0.508433
ENSG00000144290	SLC4A10	protein_coding	7550	0.128488	0.19893	0.766749	0.23384	0.167001	0.805146	0.108058	0.313791	0.107741	0.089273	0.105309	0.0907758	0.0831758	0.0936153	0.395554	0.462046	0.49349	0.577883	-2.11326	1	-0.240542	1	-0.0458638	1	0.0474704	1	0.168929	1
ENSG00000186532	SMYD4	protein_coding	6777	5.65378	5.60226	5.55429	5.64922	5.62737	5.66294	5.60749	5.53211	5.73109	5.69702	5.64064	5.78204	5.31193	5.7578	4.35354	3.93782	3.71249	4.13139	0.0596629	0.999991	0.106586	0.894825	-0.343988	0.50828	-0.625316	0.406251	0.334224	0.417476
ENSG00000119685	TTLL5	protein_coding	12266	6.40368	6.41233	6.4683	6.42341	6.68907	6.72508	6.68896	6.6948	6.339	6.36192	6.32985	6.37441	5.95425	6.0865	3.33897	2.7322	3.33835	2.97442	-0.0829401	0.999991	0.00642768	0.992382	-0.00662992	0.991059	-0.903111	0.232277	-0.582823	0.157195
ENSG00000227920	AL353597.1	lincRNA	998	1.93285	1.52869	0.597423	1.72587	0.708852	0.65299	0.666127	0.610917	0.665755	0.568341	0.443763	0.575564	0.388723	0.591445	1.75975	1.94614	2.02597	2.23719	2.14086	1	0.412533	1	-0.587668	1	0.0474704	1	0.168929	1
ENSG00000108622	ICAM2	protein_coding	3243	1.66104	1.27809	1.16112	1.50726	2.01258	1.43633	1.87438	1.97899	1.38151	0.824357	1.06333	0.810451	2.07119	1.32237	0.794428	0.909609	3.51616	1.42376	0.346246	0.999991	-0.570406	1	1.19045	0.510866	0.0474704	1	-4.61746	0.0024115
ENSG00000232774	AL355916.1	lincRNA	2653	6.23688	6.37169	6.22986	6.13636	6.37246	6.41353	6.41686	6.40442	6.76238	6.73782	6.57841	6.5476	6.86506	6.68454	2.53165	2.87821	2.55152	2.27025	-0.135885	0.999991	-0.0717442	0.936951	0.30188	0.578873	0.167378	0.957146	-0.390688	0.709833
ENSG00000143194	MAEL	protein_coding	3148	1.73595	1.63079	1.2236	1.33294	0.588658	1.22708	1.13727	0.660523	0.533375	0.440433	0.694861	1.11429	1.74669	0.673882	0.812747	0.929819	0.982904	1.36947	0.0899883	0.999991	0.907835	1	2.0455	0.35187	0.0474704	1	0.652099	1
ENSG00000259783	LINC02259	lincRNA	594	1.43627	1.16819	1.54482	1.38359	1.64655	1.25593	1.92186	2.72938	2.57163	2.2553	1.48659	1.79228	1.97527	1.17055	2.32466	2.5344	2.62254	2.85563	-0.48786	1	0.411981	1	1.4263	1	0.0474704	1	0.168929	1
ENSG00000196295	AC005154.1	processed_transcript	8920	4.50874	4.43024	4.52921	4.34156	4.12184	4.1338	4.21591	4.15199	4.73168	4.8318	4.6391	4.7325	4.44193	4.57369	3.21305	3.29245	2.82241	2.51595	-0.240418	0.999991	0.0361246	0.977426	-0.016672	0.979811	-0.105453	0.939197	-0.310694	0.611249
ENSG00000162873	KLHDC8A	protein_coding	3651	0.980838	0.816476	1.0634	0.241153	1.91342	2.28007	1.81773	0.911058	3.56565	3.49541	3.32509	2.99988	0.778269	4.67892	3.69939	4.80665	1.24993	4.88215	-2.63137	1	-0.359826	0.797092	-5.06744	2.25654e-12	0.959058	0.290768	4.18366	7.04393e-12
ENSG00000147571	CRH	protein_coding	1543	0.541755	0.565836	0.413532	0.516461	0.496179	0.454447	0.654691	0.423345	0.463956	1.38103	0.501515	0.817813	0.382348	0.409096	2.4544	2.44241	6.52018	2.5555	0.337691	1	0.92029	1	0.0404104	1	-0.345025	1	-4.60004	1.24541e-07
ENSG00000163785	RYK	protein_coding	8047	6.28561	6.02974	6.36895	6.34894	6.11443	6.20586	6.24927	6.33842	6.63573	6.72059	6.8734	6.45902	6.48134	5.83824	5.68495	5.3029	5.5909	5.45828	-0.0596881	0.999991	-0.458178	0.158281	0.759687	0.0732825	-0.600161	0.133213	-0.254103	0.468845
ENSG00000182325	FBXL6	protein_coding	3375	3.26957	3.79842	3.42428	3.21602	2.98548	2.99702	3.48258	3.14383	3.31055	3.58785	3.06937	4.02841	3.7353	4.19145	5.86182	5.78749	4.91412	5.09407	-0.28275	0.999991	0.945904	0.233883	-0.36931	0.668478	-0.265687	0.730649	-0.00218921	0.997419
ENSG00000157554	ERG	protein_coding	7588	0.353922	0.315825	0.88045	0.557767	5.26391	5.47074	4.91145	5.26503	0.599435	0.558482	0.861447	0.338524	0.379154	0.0931614	0.39382	0.460066	2.66374	0.5755	-0.85453	0.999991	-1.88027	1	2.39326	1	0.0474704	1	-4.58964	0.000443144
ENSG00000149150	SLC43A1	protein_coding	3532	3.51891	3.19807	2.71283	3.23637	4.30736	3.9633	2.7882	4.0302	7.85404	8.07317	7.70378	8.47282	2.7826	7.74372	5.94265	8.62741	2.55157	8.40542	0.575794	0.999991	0.735653	0.00075854	-5.05992	1.72766e-50	2.49153	7.64709e-23	5.80818	1.55116e-72
ENSG00000157368	IL34	protein_coding	2233	1.26916	1.93279	0.723139	0.76227	1.34612	0.802531	0.928521	1.38636	0.725784	0.954401	0.84525	0.981663	1.22023	1.68743	5.5029	1.50039	1.38173	2.24382	0.0203773	1	0.200454	1	-0.872522	0.764883	-4.76333	3.95507e-05	1.27949	1
ENSG00000164458	TBXT	protein_coding	2629	0.951048	1.15128	0.474215	1.30595	0.311457	0.52066	0.826543	0.263241	6.3635	6.62864	4.07849	6.13054	4.78303	8.82375	2.33813	7.08105	1.37032	7.2391	1.8921	1	2.01041	0.160452	-3.13657	0.103655	4.84331	3.10021e-14	6.57141	1.41708e-23
ENSG00000128040	SPINK2	protein_coding	772	3.02313	3.14644	1.727	2.97026	1.94121	2.11729	0.814074	1.42607	6.08608	5.9036	5.01398	6.00412	1.51895	6.46309	2.84198	6.68067	3.51286	6.881	1.52293	1	0.961512	0.137661	-5.05552	1.90918e-07	3.84801	0.000944175	2.83651	1.3535e-07
ENSG00000164047	CAMP	protein_coding	745	0.95892	0.996047	0.754479	0.919441	0.887413	0.821131	0.836396	0.770817	3.17446	2.59541	3.308	3.74418	0.499929	3.91689	3.59495	4.94095	2.35449	5.16858	0.337691	1	0.435487	1	-5.00138	0.0164787	1.34297	0.521385	3.14256	0.000706391
ENSG00000110958	PTGES3	protein_coding	3399	8.85873	8.86204	8.7936	8.86483	8.58328	8.672	8.67152	8.75135	8.2812	8.31501	8.44199	8.48403	7.20708	7.7627	9.19652	9.56608	9.15315	9.3223	0.0330191	0.999991	0.00123104	0.999496	-0.431043	0.303367	0.162705	0.699499	0.0574003	0.857378
ENSG00000269179	AC011452.1	protein_coding	575	6.46465	6.89309	6.20234	6.62635	5.87614	5.3563	6.02351	6.19299	6.07587	6.10517	5.84396	6.49281	6.09211	6.08097	2.78863	3.00663	2.66188	2.89611	0.388273	0.999991	0.610029	0.443834	0.256284	0.83067	0.0365257	1	0.168929	1
ENSG00000141371	C17orf64	protein_coding	1184	0.672576	0.701178	0.697656	1.484	0.618116	0.568041	0.579949	0.530489	1.48068	1.27763	1.30243	0.922282	0.334213	3.05817	1.59049	2.72596	2.0032	2.3218	1.8253	1	-0.630682	1	-4.95428	0.0254559	1.60765	1	0.411695	1
ENSG00000129437	KLK14	protein_coding	1159	0.912053	1.40138	1.21655	0.872628	1.1652	0.95	0.590193	0.740786	0.589725	0.68282	1.64728	0.709912	0.468812	0.722746	1.61112	1.78959	1.86653	2.23087	-0.677247	1	-1.84244	1	-0.661693	1	0.0474704	1	0.427108	1
ENSG00000196705	ZNF431	protein_coding	14132	5.85556	5.87857	5.8793	5.81707	6.24579	6.08004	6.16697	6.03242	6.69581	6.75522	6.657	6.54986	6.03544	5.51371	4.33263	3.83721	3.46757	3.30589	-0.10101	0.999991	-0.13664	0.821289	0.654384	0.0666214	-0.747788	0.115601	-0.273803	0.524707
ENSG00000169689	CENPX	protein_coding	1531	5.89577	5.56071	5.94282	5.80091	5.30734	5.37461	5.36559	5.23011	5.24913	5.27564	5.05578	5.57285	5.85746	7.0708	7.8583	8.20472	7.82628	8.17119	-0.191487	0.999991	0.491257	0.433763	-1.05963	0.055033	0.124623	0.851977	0.241622	0.480336
ENSG00000080839	RBL1	protein_coding	5954	6.65834	6.69506	6.79968	6.72913	6.56764	6.53473	6.90954	6.64272	6.58442	6.56858	6.44628	6.58612	6.22097	6.01458	3.19931	3.77286	2.9774	3.44975	-0.107004	0.999991	0.0920363	0.9068	0.324443	0.511383	0.383871	0.763932	0.449113	0.358088
ENSG00000124743	KLHL31	protein_coding	5743	0.514345	0.319002	0.632518	0.540838	0.467144	0.670596	0.992745	0.734848	0.425058	0.116255	0.610569	0.286672	0.373751	0.121851	0.500497	0.581322	1.28422	0.812676	-0.326087	1	-1.27246	1	1.95817	1	0.0474704	1	-1.1963	1
ENSG00000126785	RHOJ	protein_coding	3793	2.1822	2.17485	3.76684	2.54258	3.29816	3.71715	5.13888	3.55193	0.761036	1.37172	0.341035	0.530593	1.15104	1.08134	0.703013	0.808342	3.1014	0.985098	-1.47913	0.999991	0.680048	1	0.258234	0.92765	0.0474704	1	-4.56572	0.00177749
ENSG00000123594	ATXN3L	protein_coding	2164	0.405955	0.424866	0.306549	0.386187	0.370408	0.338012	0.345975	0.314034	0.777066	0.29006	0.222157	0.294381	0.192427	0.30312	1.07078	1.21185	1.27457	1.44099	0.337691	1	0.412533	1	-0.587668	1	0.0474704	1	0.168929	1
ENSG00000182583	VCX	protein_coding	1055	0.736848	1.26574	0.915027	0.935034	0.90008	0.624335	0.63707	0.583759	0.862542	1.37004	0.9521	1.09188	1.08063	1.68883	2.0834	1.88725	1.96603	2.34064	-0.0313269	1	0.0504526	1	-1.30816	0.732722	-0.537553	1	0.434237	1
ENSG00000036565	SLC18A1	protein_coding	3910	0.531317	0.444256	0.663524	0.321013	0.569547	0.44896	0.770787	0.877209	0.676893	1.11501	0.78281	0.713652	0.775976	0.398436	0.686265	0.789712	3.11867	0.963616	-1.24739	1	-0.0779922	1	1.29431	1	0.0474704	1	-4.56528	0.00151963
ENSG00000248329	APELA	protein_coding	3089	7.12902	6.71418	5.38014	6.42135	7.48786	6.81415	7.40864	7.11222	7.04531	6.63516	9.44516	6.27076	7.78585	7.55871	8.84533	4.37543	7.06755	4.78856	0.913868	0.542201	-3.3852	5.02961e-06	0.259178	0.752285	-4.72989	4.24186e-46	-2.32858	1.64702e-10
ENSG00000182628	SKA2	protein_coding	3148	7.20328	7.20442	7.2307	7.18148	7.00368	7.21961	7.49964	7.22349	7.34276	7.39926	7.67262	7.61531	7.1543	7.84107	7.28088	7.10908	7.28273	7.2401	-0.0843967	0.999991	-0.0940851	0.883579	-0.56322	0.150165	-0.344003	0.507037	-0.181137	0.572492
ENSG00000107954	NEURL1	protein_coding	4961	1.02632	1.20936	1.40554	0.980762	1.45733	1.53072	1.21387	1.56538	3.79398	3.85705	2.94908	3.51166	0.636508	4.29224	5.41423	6.43673	3.26135	5.40259	-0.636183	0.999991	0.603874	0.415148	-4.94501	4.31346e-14	0.891102	0.0716804	2.08813	1.53905e-10
ENSG00000205221	VIT	protein_coding	3710	0.250421	0.262745	0.420664	0.500629	0.403142	0.206646	0.211867	0.191376	1.26874	1.60877	3.22591	0.52784	1.06997	0.18448	2.27849	0.822115	1.9048	1.00095	0.333479	1	-4.08756	1.10875e-05	3.6716	0.254213	-2.5379	1	-1.95224	0.103806
ENSG00000249378	LINC01060	lincRNA	3202	0.286438	0.42099	0.300252	0.563556	0.260449	0.341155	0.713568	0.317867	5.51625	5.30531	3.26683	5.18767	0.894677	4.83449	1.39625	4.32078	1.18908	4.07453	1.08334	1	2.01471	5.97135e-08	-4.91107	9.61082e-13	3.14747	0.0107806	3.52871	1.19805e-06
ENSG00000258842	AL390816.1	lincRNA	322	1.67067	1.72276	1.37189	1.61448	1.56826	1.47192	1.49272	1.3971	2.52399	1.31969	1.93667	2.01035	2.11459	1.69677	3.06976	3.29885	3.39361	3.64423	0.337691	1	-0.308975	1	0.68486	1	0.0474704	1	0.168929	1
ENSG00000095637	SORBS1	protein_coding	10819	5.96897	5.84738	5.84842	5.88106	5.25024	5.33537	5.32378	5.35006	4.55687	4.59541	5.00558	5.15076	5.15752	5.56272	2.49458	2.76173	2.84259	2.88052	-0.00128908	0.999991	0.120126	0.877464	-0.35628	0.563482	0.0459667	0.980948	-0.216283	0.712402
ENSG00000177398	UMODL1	protein_coding	7278	0.195344	0.139907	0.179972	0.126013	0.283876	0.109034	0.111941	0.100726	0.944995	1.4415	0.535971	1.6956	0.767927	4.81244	0.856443	2.91441	0.508999	2.84169	-0.600313	1	2.3219	0.04354	-4.90852	0.0137634	2.88038	0.0340136	3.97464	4.12031e-06
ENSG00000228786	LINC00266-4P	lincRNA	1192	1.91112	2.33118	2.25246	2.58086	1.96583	2.15411	1.78615	1.89522	3.64518	3.97809	2.7271	3.41449	0.708662	1.64118	1.584	1.76093	1.8373	2.47418	0.358812	0.999991	0.745608	1	-1.61279	1	0.0474704	1	0.868606	1
ENSG00000089048	ESF1	protein_coding	3216	7.94898	7.91624	7.58496	7.75356	7.6737	7.93695	7.69964	7.88186	7.50306	7.45031	7.41108	7.54348	7.06371	6.57515	6.12761	6.28319	5.30658	5.77441	0.131619	0.999991	0.0916569	0.898707	0.619065	0.123122	-0.129173	0.889206	0.25327	0.616188
ENSG00000081059	TCF7	protein_coding	10063	5.0703	5.31901	4.33999	4.82868	3.10372	3.08108	3.34744	3.47135	4.82168	4.9355	5.1234	5.29639	5.28531	5.85678	3.89887	4.01622	2.64182	3.44648	0.499469	0.999991	0.136182	0.806629	-0.462961	0.334462	-0.0841261	0.935751	0.782396	0.0528284
ENSG00000272635	AC006504.7	processed_transcript	924	3.58835	3.62045	4.0836	4.1716	3.46837	3.40259	4.08684	3.41246	3.48775	3.22154	3.11906	3.38157	3.18402	4.02507	2.81758	2.88991	2.6	2.66785	0.0583744	0.999991	0.242613	1	-1.20379	0.474479	-0.195491	1	-0.0070074	1
ENSG00000105341	DMAC2	protein_coding	4381	6.12365	6.22041	6.24953	6.16966	6.18578	6.05325	6.27512	6.21211	6.40798	6.42689	6.39891	6.43646	6.64031	7.12303	7.01421	6.90145	6.88321	6.96545	-0.116366	0.999991	-0.00369927	0.996755	-0.369344	0.420983	-0.319426	0.461296	-0.0316556	0.922416
ENSG00000227544	AC018647.1	lincRNA	2849	0.450994	0.672699	0.938986	0.540112	0.289668	0.832619	0.611907	0.922607	0.387263	0.225463	0.446822	0.520486	0.210252	1.95271	0.876528	0.999982	1.05567	1.20371	-1.18484	1	0.107071	1	-4.88945	0.0254901	0.0474704	1	0.168929	1
ENSG00000162819	BROX	protein_coding	4980	7.09744	7.1043	6.64294	6.661	6.8071	6.98008	6.51148	6.32598	7.15424	7.23252	6.72554	6.73007	5.86743	6.10153	5.3652	4.74985	5.06251	5.07354	-0.0168868	0.999991	-0.0335785	0.970524	-0.122039	0.83766	-0.814129	0.194614	-0.178039	0.68306
ENSG00000167862	MRPL58	protein_coding	1108	7.7446	7.96393	8.04947	8.16812	7.55801	7.71336	7.761	7.98003	7.70491	7.68281	7.83485	7.95373	7.72126	7.37358	9.18631	8.97836	8.17443	8.67777	0.081519	0.999991	0.0805668	0.919495	0.438755	0.599795	-0.404337	0.328755	0.407108	0.099829
ENSG00000276085	CCL3L1	protein_coding	1469	0.919527	0.793107	0.431516	0.728893	0.869192	1.97527	0.484362	0.441707	3.93993	3.85593	3.74728	2.57639	4.30891	1.73661	7.53757	3.21062	3.86901	3.63317	0.907915	1	-1.2697	0.474209	2.79534	0.0737359	-4.61944	1.02119e-12	-0.277714	0.752192
ENSG00000253652	AC136628.4	lincRNA	535	1.21058	1.5798	1.24355	1.47748	1.43129	1.34449	1.06566	1.27348	6.48135	6.5745	6.02092	6.22873	1.54031	6.19253	4.05004	6.54223	3.02846	6.63446	0.361568	1	0.201352	0.9068	-4.8653	1.45544e-05	2.24337	0.0841635	3.67603	8.00859e-07
ENSG00000136840	ST6GALNAC4	protein_coding	2630	1.72429	2.55946	2.48406	1.8844	2.91981	2.68846	2.05244	2.72851	0.954699	0.543574	1.00441	0.99411	2.24593	1.82795	1.56905	1.56227	2.18073	1.40293	-0.828497	0.999991	-0.157349	1	0.761294	0.689891	-0.290813	1	-1.65035	0.163886
ENSG00000232629	HLA-DQB2	protein_coding	2028	1.53768	1.04062	1.34461	1.78805	1.23015	1.42145	1.15853	1.11497	6.90497	6.84482	6.14976	5.71493	2.62033	7.40972	1.64868	2.68976	1.59245	1.93505	0.592809	1	-0.333286	0.781566	-4.86525	2.58881e-28	1.03854	1	0.380649	1
ENSG00000251391	AC113378.1	lincRNA	445	1.36742	1.41405	1.10403	1.3174	1.27645	1.19134	1.21018	1.1258	1.2109	1.05843	0.851941	1.72188	0.759567	1.0948	2.6672	2.88712	2.97877	3.22113	0.337691	1	1.64723	1	-0.587668	1	0.0474704	1	0.168929	1
ENSG00000113088	GZMK	protein_coding	1570	0.922779	0.922493	0.555734	0.508977	0.663788	0.614713	1.02381	0.574153	1.56854	2.89427	0.752714	0.750148	0.717954	4.12899	1.33168	4.10577	1.5631	4.4883	-0.207458	1	0.0612934	1	-4.83604	0.000168038	3.21331	0.132187	3.83002	2.4653e-05
ENSG00000143643	TTC13	protein_coding	4212	6.33007	6.24803	6.10914	5.7832	6.30634	6.3949	5.93995	5.58256	6.37031	6.22401	6.1916	5.83005	4.98348	4.80058	3.97188	3.52793	3.33495	3.43222	-0.373635	0.999991	-0.407224	0.235131	0.304389	0.659157	-0.579238	0.64408	-0.024229	0.973708
ENSG00000083838	ZNF446	protein_coding	4923	2.81519	2.66359	2.88523	3.07801	3.16015	2.61173	2.79006	2.34748	2.88478	2.8405	3.10797	3.13874	3.00332	3.56158	4.57774	4.07336	3.98002	4.07881	0.206193	0.999991	-0.0334774	0.986727	-0.468952	0.610812	-0.743955	0.331644	-0.0559715	0.931944
ENSG00000113240	CLK4	protein_coding	7924	4.39387	4.30411	4.45496	4.5077	4.46199	4.73591	4.86914	4.98308	4.8339	4.8811	5.39569	5.21807	4.86481	4.21743	4.16436	3.58557	3.43055	3.55403	0.0204415	0.999991	-0.221321	0.649325	0.811208	0.0828746	-0.803241	0.250245	0.031493	0.958198
ENSG00000186479	RGS7BP	protein_coding	4379	2.58216	2.91902	1.52834	2.06977	3.76181	4.12936	3.20735	3.91094	3.89721	4.39444	3.32948	4.13005	1.43864	1.19835	0.626556	1.13068	0.767611	0.990952	0.645477	0.999991	0.830495	0.200332	0.800422	0.735365	1.0297	1	0.427108	1
ENSG00000153902	LGI4	protein_coding	4532	1.14987	1.12503	1.56162	1.50155	1.34272	0.936876	0.918515	0.762626	0.256521	0.276654	0.394912	0.207991	0.0951133	1.40134	0.609295	0.703768	1.49437	0.863939	-0.129155	0.999991	-1.18837	1	-4.83024	0.0455227	0.0474704	1	-1.45552	1
ENSG00000272274	LINC00551	lincRNA	1668	1.17115	1.01108	1.24416	0.668892	1.46279	0.842358	0.992888	1.04223	0.726855	0.63992	0.281952	0.876763	2.37452	0.382166	5.75422	1.78344	1.50603	1.68892	-1.22205	1	1.95353	1	4.15621	0.085279	-4.60002	0.000109064	0.168929	1
ENSG00000118503	TNFAIP3	protein_coding	5051	2.3577	2.63789	3.55968	3.39296	2.38657	1.40045	1.72945	2.18393	1.53512	0.963215	2.73713	1.82822	3.02644	2.40762	2.44184	2.30034	5.58763	1.55757	-0.122087	0.999991	-1.21383	0.16385	0.807292	0.421049	0.151181	0.956166	-4.49313	1.99083e-21
ENSG00000108255	CRYBA1	protein_coding	794	2.83733	1.71996	2.36172	1.76454	2.02576	2.10043	1.03458	2.32111	2.70426	2.53429	2.96874	2.12943	4.55507	2.30739	6.7988	2.60981	4.88067	2.67622	-1.23206	1	-1.04121	1	1.8285	0.335013	-4.58066	0.000118009	-2.66254	0.00317903
ENSG00000228044	AL160408.1	lincRNA	2004	0.433931	0.453949	0.452837	0.805901	0.961821	0.5031	0.37029	0.783458	0.521596	0.540938	0.96271	0.456529	0.710493	0.324774	1.1299	1.27584	1.34046	1.51186	1.08334	1	-1.44286	1	1.68631	1	0.0474704	1	0.168929	1
ENSG00000278737	AC013553.4	lincRNA	622	1.09118	1.13169	0.866093	1.04797	1.0128	0.939904	0.956466	1.62504	1.23581	0.827508	0.8567	1.63893	0.775998	0.858232	2.27172	2.47966	2.74261	2.9759	0.337691	1	1.58674	1	-0.0458638	1	0.0474704	1	0.157054	1
ENSG00000074660	SCARF1	protein_coding	4961	1.5386	1.59172	1.37432	1.72019	1.54003	1.53596	2.17248	2.11759	1.48784	1.36589	1.65822	1.40167	2.26298	1.90523	1.287	1.27832	3.07203	0.978648	0.418941	0.999991	-0.413831	0.881367	0.726287	0.616664	-0.209157	1	-4.46724	0.00187312
ENSG00000236347	AL513123.1	lincRNA	597	1.81307	2.65615	2.04233	2.27975	2.94727	2.64177	1.94086	1.95528	3.2299	3.04634	3.14987	2.18461	1.90397	2.7423	2.31884	2.95952	2.61647	2.84937	0.0779487	1	-1.09524	1	-0.57748	0.874573	0.621027	1	0.168929	1
ENSG00000215808	LINC01139	lincRNA	1537	2.28811	2.63718	3.79756	3.52288	3.97478	4.26914	5.25101	5.11718	4.22266	3.98952	5.60325	5.69654	0.675947	4.36441	3.85022	3.74937	2.8369	3.72166	-0.0162101	0.999991	-0.0371571	0.993506	-4.81248	7.12694e-05	-0.614164	0.783791	0.48205	0.62138
ENSG00000162396	PARS2	protein_coding	2347	4.87643	4.57769	4.89439	4.85032	4.81739	4.38265	4.72184	4.63809	4.03945	4.08399	3.99938	4.52655	3.2341	4.38312	4.63228	3.31315	3.65442	3.03478	-0.106156	0.999991	0.508678	0.509646	-1.14091	0.176079	-1.40423	0.220889	-0.516458	0.496539
ENSG00000185821	OR6C76	protein_coding	939	0.806419	0.839225	0.627805	0.771677	0.743602	0.685614	0.699193	0.64187	1.3474	0.812798	0.467477	0.605028	0.409959	0.621594	1.82226	2.01172	2.09267	2.30682	0.337691	1	0.412533	1	-0.587668	1	0.0474704	1	0.168929	1
ENSG00000184949	FAM227A	protein_coding	10781	3.51552	3.26747	3.93283	3.76263	3.83657	3.66044	4.25475	3.65829	3.58645	3.50823	3.5044	3.76141	3.52392	3.6939	1.27112	1.5106	0.900601	1.51359	-0.285729	0.999991	0.226308	0.779025	-0.0641275	0.932561	0.154444	0.95712	0.953996	0.255011
ENSG00000137776	SLTM	protein_coding	8157	8.41584	8.49131	8.23396	8.26351	8.77799	8.79754	8.72693	8.8404	8.63176	8.7053	8.52319	8.66542	7.64137	7.96836	6.15685	6.4645	5.77123	6.28684	-0.00855771	0.999991	0.102083	0.825925	-0.210228	0.685916	0.105186	0.851996	0.431467	0.0986988
ENSG00000152467	ZSCAN1	protein_coding	2389	0.372241	0.389787	0.280318	0.353923	0.339318	0.309351	0.621959	0.287211	0.316164	0.373698	0.202676	0.371325	0.175367	0.27715	0.997772	1.13253	1.45492	1.35264	0.337691	1	0.951436	1	-0.587668	1	0.0474704	1	-0.44479	1
ENSG00000177464	GPR4	protein_coding	3145	1.25264	0.77717	0.573766	0.883328	0.482845	0.841536	0.540252	0.573407	1.0136	0.619405	0.6342	0.829607	1.1381	0.381155	0.813339	0.930473	3.13528	1.12489	0.752952	1	0.451927	1	2.07141	0.514294	0.0474704	1	-4.46636	0.00303463
ENSG00000182993	C12orf60	protein_coding	4570	2.97639	2.9616	2.87055	2.79123	2.39087	2.37483	3.03227	3.07204	2.32728	2.09039	2.24421	2.33658	2.74007	2.61456	1.49165	1.75594	2.34204	2.23131	-0.126308	0.999991	0.0117395	0.996905	0.257909	0.838374	0.66921	0.838105	-0.232864	0.802236
ENSG00000154764	WNT7A	protein_coding	4579	0.373049	0.643672	0.359021	0.571435	0.69352	0.52278	1.26022	0.706997	5.4	5.53776	4.22358	3.79839	0.591166	3.97888	0.816267	3.04253	0.978931	3.0462	0.780522	1	-0.482851	0.592532	-4.77514	3.89756e-09	3.03797	0.0844701	2.74384	0.000423269
ENSG00000217576	AL158066.1	processed_transcript	3796	5.38572	4.90538	5.24225	5.33625	4.44772	4.92152	4.88029	4.89236	4.65366	4.7098	4.72238	4.97031	4.56715	4.6579	3.85463	3.72612	4.00006	3.4193	0.0602611	0.999991	0.217608	0.768519	-0.0160199	0.985375	-0.372584	0.801952	-0.868406	0.117106
ENSG00000077279	DCX	protein_coding	10203	4.15576	3.85993	3.09661	3.19908	4.1513	4.18021	4.06664	3.8655	3.83197	4.06118	4.00292	3.25744	2.74768	2.56438	1.34647	0.491795	0.442318	0.659828	0.0721511	0.999991	-0.757204	0.219241	0.335394	0.700334	-2.28236	0.337868	0.587605	1
ENSG00000273374	AC069222.1	lincRNA	3360	2.08065	1.86263	1.66786	1.56324	2.17151	1.81986	1.9607	1.62946	2.12712	2.19138	1.86534	1.82167	2.40678	2.07787	1.45917	1.34422	0.937316	1.19581	-0.22084	0.999991	-0.0830935	1	0.550081	0.724607	-0.290557	1	0.434237	1
ENSG00000205022	PABPN1L	protein_coding	1314	0.61839	0.645172	0.474814	0.794109	0.567521	0.868641	0.851954	0.485898	0.531477	0.987056	0.815013	0.456836	0.421083	0.637821	1.49185	1.66331	1.73765	2.09204	0.907915	1	-1.23966	1	-0.59846	1	0.0474704	1	0.427108	1
ENSG00000260803	Z84723.1	processed_transcript	773	2.34211	2.44667	2.26693	2.55992	2.14623	2.42953	1.37898	2.01836	2.87518	3.22672	2.73932	2.80223	2.95653	3.45832	2.02893	2.22764	2.31189	2.53475	0.281555	1	0.0150472	1	-0.430519	0.850241	0.0474704	1	0.168929	1
ENSG00000183172	SMDT1	protein_coding	1731	6.14685	6.18219	6.42472	6.20103	5.99158	5.70617	6.05329	6.12196	6.61751	6.70417	6.93141	6.76272	7.34994	7.43369	7.58677	7.26538	7.40697	7.40163	-0.262616	0.999991	-0.209287	0.700354	0.0444642	0.944621	-0.522131	0.267444	-0.123473	0.701789
ENSG00000089847	ANKRD24	protein_coding	4474	1.35123	1.64126	0.761244	0.508929	1.90124	2.02964	0.370598	1.74329	0.475944	0.340845	0.751129	0.293249	1.24078	0.732727	2.26572	0.710967	0.858458	1.0585	-0.839482	1	-1.6767	1	1.41345	0.626691	-2.953	0.209732	0.388199	1
ENSG00000178860	MSC	protein_coding	2113	0.975368	1.12359	0.672647	1.24875	1.1643	0.877385	1.05034	0.89889	6.1578	6.03081	5.72909	6.14641	2.23638	7.39265	4.70398	7.68727	2.00021	7.42524	1.33077	1	0.30746	0.771772	-4.768	0.00399583	2.80629	3.94031e-12	5.42783	1.08893e-28
ENSG00000006757	PNPLA4	protein_coding	3441	5.17394	5.05636	5.36701	5.12303	5.13722	4.83241	5.42116	5.13848	4.50546	4.49025	4.84694	4.85542	3.76476	4.33962	4.95839	4.76158	5.14421	5.15844	-0.291539	0.999991	-0.037572	0.978747	-0.489151	0.533522	-0.187324	0.887664	-0.117754	0.794602
ENSG00000226983	LINC01692	lincRNA	2719	0.469151	0.347729	0.362933	0.448439	0.653763	0.275159	0.28186	0.360224	0.394624	0.437707	0.30725	0.239031	0.459635	0.642834	0.907598	1.03405	1.09094	1.24215	0.314031	1	-0.48527	1	-0.573144	1	0.0474704	1	0.168929	1
ENSG00000173714	WFIKKN2	protein_coding	3971	0.56918	0.246871	0.17512	0.316616	0.451108	0.351703	0.198871	0.256661	0.198388	0.165252	1.0117	0.250984	1.02987	0.173056	0.677851	0.780343	0.827381	0.952797	0.907915	1	-2.66369	1	3.6716	0.254213	0.0474704	1	0.168929	1
ENSG00000182983	ZNF662	protein_coding	5070	4.68179	4.26406	0.960207	0.859949	5.09714	5.20131	0.854395	0.910906	4.4178	4.27294	1.14466	1.41909	1.68676	1.58092	0.911769	1.04584	0.858775	0.963271	-0.208334	0.999991	0.415467	1	0.327537	0.862878	0.0641828	1	0.175917	1
ENSG00000228877	AL669970.3	lincRNA	428	1.40209	2.36751	1.64901	2.49913	1.65396	1.77835	1.89825	2.28635	1.57717	1.08791	1.67133	1.09851	0.782808	1.12493	3.15763	2.93583	3.58389	3.27137	0.979243	1	-1.31588	1	-0.587668	1	-0.537553	1	-0.70212	1
ENSG00000101883	RHOXF1	protein_coding	769	0.936892	1.26603	1.17722	0.898068	1.97708	1.05354	0.816494	2.07594	1.33436	0.941574	1.3704	1.35162	0.67893	3.38746	2.88893	2.23353	2.31787	3.00159	-0.724658	1	-0.189387	1	-4.76418	0.026363	-1.27461	1	0.863584	1
ENSG00000178343	SHISA3	protein_coding	1971	6.17437	6.16114	6.15219	6.42119	4.62192	4.46882	4.72031	3.93159	5.5091	5.56684	6.64003	7.35031	2.01132	6.51318	6.488	7.92788	4.97324	8.29899	-0.0207722	0.999991	0.658046	0.0648488	-4.75138	6.11964e-22	1.29259	0.00185669	3.11544	6.76477e-29
ENSG00000102452	NALCN	protein_coding	8951	0.586089	0.697175	0.411892	0.612689	0.956847	1.33729	1.44947	0.98589	3.12703	3.24401	2.36916	3.04812	0.664622	4.24862	0.918316	2.14078	0.495144	2.23116	0.728478	1	0.668752	0.547046	-4.74725	7.31063e-17	1.71002	0.326047	3.09808	0.000163352
ENSG00000085563	ABCB1	protein_coding	5806	0.419073	0.465276	0.34944	0.343786	1.26887	1.32948	0.246738	0.439208	0.320881	0.170132	0.222889	0.164948	0.0747775	0.120583	0.495901	0.929358	0.68627	0.714006	-0.0844074	1	-0.493563	1	-0.587668	1	1.0297	1	-0.0687672	1
ENSG00000280179	CU639417.4	lincRNA	3973	0.235122	0.246757	0.175037	0.223043	0.21346	0.193845	0.295598	0.413043	0.198295	0.236846	0.299669	0.167827	0.831204	0.172974	0.677579	0.78004	0.827065	0.952446	0.337691	1	-1.02972	1	3.1227	0.391461	0.0474704	1	0.168929	1
ENSG00000095370	SH2D3C	protein_coding	4659	0.572845	0.959827	1.29644	0.761824	1.92776	1.54058	1.09351	1.54539	0.170757	0.208795	0.207487	0.144324	0.908115	0.286055	1.01605	0.913105	2.82299	0.951995	-1.05653	0.999991	-0.591428	1	2.18459	0.475661	-0.378033	1	-4.3851	0.00344168
ENSG00000122483	CCDC18	protein_coding	5633	6.1548	6.14892	6.31156	6.28062	6.5673	6.51971	6.86399	6.7416	7.10449	7.07511	7.22006	7.31649	5.39981	6.22705	3.87805	4.41545	3.44991	3.78604	-0.0783462	0.999991	0.0577985	0.928572	-0.70059	0.123412	0.361074	0.721037	0.240353	0.674044
ENSG00000167311	ART5	protein_coding	1691	1.41319	1.76552	1.63823	1.46317	2.93409	1.65534	1.83072	2.09145	3.64825	3.97411	2.886	3.45548	2.84904	3.17482	5.9393	5.74673	10.6518	6.43969	-0.577894	1	0.564683	0.750691	-0.489369	0.792577	-0.42191	0.660013	-4.38497	1.47628e-53
ENSG00000179542	SLITRK4	protein_coding	8914	2.50543	2.47815	0.161365	0.19409	4.03194	4.38533	0.178489	0.199448	4.47306	4.52897	0.1758	0.22022	1.044	5.27473	0.595694	0.400264	0.765264	0.50323	0.255956	1	0.276775	1	-4.72808	0.0120836	-0.95264	1	-0.954839	1
ENSG00000205856	C22orf42	protein_coding	2055	0.591187	0.618096	0.85859	0.683709	0.387626	0.608918	0.362174	0.328924	2.3763	2.5445	1.86659	1.71224	0.201946	2.40529	1.11032	1.25468	1.31868	1.64042	-0.586465	1	-0.126803	1	-4.72039	0.0350459	0.0474704	1	0.4473	1
ENSG00000146090	RASGEF1C	protein_coding	2961	0.670106	0.322255	1.02669	0.81618	1.24888	0.254539	1.1135	0.844303	0.374523	0.39034	0.460611	0.926407	0.685962	1.49844	1.79074	2.05026	1.14894	1.63674	-0.443563	1	1.21513	1	-1.93889	0.516031	-0.13047	1	0.743678	1
ENSG00000109220	CHIC2	protein_coding	1318	4.63871	4.84573	5.00989	4.78781	4.75014	5.0748	4.76238	4.45445	5.55668	5.27282	5.87765	5.26454	5.37306	4.46638	4.92767	4.09333	4.89448	3.75975	-0.259462	0.999991	-0.649993	0.276238	0.963908	0.325693	-1.09343	0.449535	-1.02144	0.180022
ENSG00000175467	SART1	protein_coding	4323	4.82368	4.77599	4.90322	5.01343	4.76119	4.6918	4.96855	5.16873	4.97294	5.05262	4.80607	5.14992	5.79978	5.84047	6.12001	6.41837	6.29179	6.09612	0.0720689	0.999991	0.311378	0.603821	0.138369	0.851829	0.0858724	0.908209	-0.342172	0.281816
ENSG00000096654	ZNF184	protein_coding	3122	5.79096	5.53918	6.14752	5.89209	5.89223	5.99281	6.22112	6.04274	5.42737	5.34792	5.19383	5.38238	5.07156	5.95298	3.43886	3.13303	3.54174	3.53703	-0.291549	0.999991	0.1523	0.865091	-0.762786	0.138186	-0.70059	0.698153	-0.107739	0.882586
ENSG00000268964	ERVV-2	protein_coding	2431	0.835298	1.15875	1.65292	0.862381	2.8261	2.59981	1.7205	1.60125	1.89189	1.61475	1.66554	1.10124	1.46145	2.5552	0.985275	1.11891	1.17869	1.33742	-1.32277	1	-0.994682	1	-1.35975	0.422508	0.0474704	1	0.168929	1
ENSG00000256226	AC092747.1	lincRNA	615	2.04338	1.7694	1.413	2.38407	1.51457	1.42834	0.964385	1.3706	1.24512	1.55452	0.662923	1.95993	1.10928	1.1435	2.28468	2.49307	2.58073	2.81257	1.53572	1	2.74658	1	0.196401	1	0.0474704	1	0.168929	1
ENSG00000263305	AP005530.1	lincRNA	610	1.10616	1.45793	1.16113	1.06254	1.02704	0.953426	1.24051	0.89724	0.970304	0.839841	0.667254	0.849087	0.787667	0.870892	2.29405	2.50276	2.59054	2.82267	-0.28776	1	0.412533	1	-0.0458638	1	0.0474704	1	0.168929	1
ENSG00000154133	ROBO4	protein_coding	7033	0.201648	0.453396	1.54845	0.306554	0.819644	0.658209	0.420723	0.704737	0.62202	0.516589	0.408229	0.437131	0.958271	0.836892	0.420764	0.49081	2.73169	0.838575	-3.06364	0.204161	0.073063	1	0.408632	0.863376	0.0474704	1	-4.37333	0.00203283
ENSG00000226409	AL450332.1	lincRNA	1586	0.719679	1.43231	0.403759	0.877695	0.673042	0.44384	0.45374	1.00894	0.967523	0.928409	0.849158	0.910136	1.63241	0.547261	1.32288	1.48328	1.55346	1.7394	1.33907	1	0.0533879	1	2.28993	1	0.0474704	1	0.168929	1
ENSG00000177483	RBM44	protein_coding	6049	1.24801	1.10431	0.711088	0.861198	1.11244	1.01687	0.95208	1.09086	0.613386	0.483598	0.671731	1.29183	1.05611	0.226364	0.478943	0.556922	0.679785	0.976843	0.382081	0.999991	1.29609	1	2.94549	0.229644	0.0474704	1	0.587605	1
ENSG00000164867	NOS3	protein_coding	5953	2.52638	2.33435	2.7094	3.00278	3.01414	2.84503	3.20283	2.60276	2.28614	2.02507	2.1305	2.88695	3.18055	3.53556	2.62032	4.15309	2.96577	3.31328	0.240768	0.999991	0.883115	0.325359	-0.265765	0.778	1.50286	0.0671993	-0.967912	0.515883
ENSG00000258873	DUXA	protein_coding	1006	0.764681	1.49679	0.791608	0.731321	0.932013	0.867801	0.903818	0.606952	1.28152	0.917378	0.440733	0.958238	0.940601	0.971698	1.75164	1.93762	2.0173	2.22814	-0.207458	1	1.48885	1	-0.0483568	1	0.0474704	1	0.168929	1
ENSG00000140945	CDH13	protein_coding	11187	2.9542	3.22596	4.60857	4.29836	0.932493	1.4049	1.17173	1.63633	0.749081	1.18307	0.813414	0.768946	2.00962	0.770851	0.395246	0.466553	3.16024	0.635211	-0.363218	0.999991	-0.123103	1	2.09784	0.0639241	0.0584019	1	-4.37066	4.28284e-06
ENSG00000122484	RPAP2	protein_coding	17142	6.45858	6.40726	6.26814	6.32421	6.85751	6.82007	6.67598	6.77654	6.84456	6.87188	6.74973	6.76869	6.95979	6.67414	2.80032	2.86597	2.48293	2.58188	0.0181406	0.999991	-0.0230291	0.977613	0.407525	0.329527	-0.150218	0.895777	0.0246874	0.968624
ENSG00000269526	ERVV-1	protein_coding	2202	1.25974	0.877401	2.06951	0.380329	1.74564	1.02692	1.16005	1.89764	2.09147	1.9438	1.36569	1.08225	1.88687	1.53677	1.86838	2.71251	2.3873	2.26497	-3.69344	0.553313	-0.474324	1	0.0109755	0.996873	0.644498	1	-0.173843	0.897466
ENSG00000165084	C8orf34	protein_coding	10499	1.38139	2.01094	1.60568	1.45842	1.39456	1.45422	1.41387	1.44728	2.52223	2.66333	2.79079	2.34766	2.08494	1.90259	1.93378	1.06748	0.854506	1.51451	-0.254241	0.999991	-0.581848	0.398437	0.317865	0.794867	-1.44219	0.390097	1.05122	0.204812
ENSG00000178726	THBD	protein_coding	4109	0.585738	0.239231	1.96448	0.46043	1.5402	1.34856	1.70696	0.959123	0.630492	0.577047	0.943866	0.227736	3.34302	1.65982	2.24779	0.759966	4.20188	1.55886	-3.08202	0.340688	-2.46938	1	1.342	0.471088	-2.76032	1	-4.36372	0.000279208
ENSG00000187690	CXorf67	protein_coding	1929	0.866979	0.641287	0.60803	0.595742	0.409651	1.07846	0.519637	0.492111	1.48983	1.06867	0.607442	1.00384	0.756409	0.336032	1.16004	1.30838	1.37394	1.54777	-0.123169	1	1.18013	1	1.53835	1	0.0474704	1	0.168929	1
ENSG00000231010	AL121672.1	lincRNA	1181	0.673941	0.702588	0.519631	0.643721	0.84298	0.569233	0.58116	0.531616	0.580682	0.816118	0.948163	0.699686	0.33497	0.514278	1.59293	1.77037	1.84693	2.04956	0.337691	1	-0.79473	1	-0.587668	1	0.0474704	1	0.168929	1
ENSG00000163877	SNIP1	protein_coding	5769	5.3491	5.32368	5.46519	5.34188	5.10799	5.33204	5.44975	5.14792	5.56482	5.33495	5.20988	5.41466	5.26285	5.52265	4.06027	4.14245	3.7738	4.23705	-0.171125	0.999991	0.171059	0.77491	-0.143204	0.812618	-0.116979	0.924782	0.332003	0.429468
ENSG00000101198	NKAIN4	protein_coding	2668	2.96517	2.99791	3.15951	2.77389	1.80348	2.03689	2.77326	2.00931	2.41963	2.30295	2.20208	2.03279	1.06459	4.97705	2.65702	3.88026	4.22149	3.80093	-0.508654	0.999991	-0.277437	1	-4.71176	3.25599e-09	0.946458	0.586346	-0.618444	0.274024
ENSG00000173114	LRRN3	protein_coding	3875	5.14083	4.78993	6.03825	5.723	5.98763	5.69566	6.83334	5.32631	4.26297	4.56488	7.84888	4.04484	2.45039	1.90376	3.16832	2.38468	1.78138	1.27437	-0.358648	0.999991	-3.66039	0.00141571	0.635664	0.715838	-1.05828	0.525247	-0.960726	0.4264
ENSG00000163739	CXCL1	protein_coding	1296	1.06014	0.652378	1.22622	0.812197	1.14712	2.16975	2.22069	2.01807	1.1338	0.894284	1.41083	0.622466	2.7696	7.42281	1.86473	1.67695	1.9087	2.10643	-1.16074	1	-1.66909	1	-4.71128	5.0391e-22	-0.537553	1	0.157054	1
ENSG00000164933	SLC25A32	protein_coding	3654	6.38055	6.51415	6.68947	6.31873	6.34094	6.40256	6.57937	6.34843	6.11728	6.10258	6.02845	6.38679	5.77666	5.05978	5.36359	5.94725	6.00874	5.51961	-0.412084	0.898309	0.323943	0.457928	0.911614	0.0972225	0.371916	0.598354	-0.626636	0.0910493
ENSG00000162738	VANGL2	protein_coding	5340	8.11199	8.02196	8.2092	7.6499	8.00929	8.07214	7.784	7.46242	8.17034	8.23564	7.88838	7.69633	8.57175	8.51264	6.5705	6.1798	5.19752	6.35516	-0.598883	0.0372199	-0.245952	0.622933	0.166847	0.745681	-0.593498	0.151186	1.05055	4.01946e-05
ENSG00000204659	CBY3	protein_coding	785	1.88247	2.30636	1.1615	1.91272	1.84955	2.1939	1.04298	1.40553	1.61417	1.90523	1.35884	1.58358	1.42337	1.69101	2.01218	2.89599	2.4646	2.5164	1.11181	1	0.378001	1	-0.255141	1	1.06528	1	-0.101481	1
ENSG00000249781	LINC02112	lincRNA	2487	1.22672	0.939042	0.668112	1.03245	0.56244	1.43551	0.516442	1.23825	1.04133	0.742488	0.26717	0.82458	0.628717	0.58469	0.969108	1.10129	1.16048	1.31769	0.664089	1	1.96446	1	0.352021	1	0.0474704	1	0.168929	1
ENSG00000225899	FRG2B	protein_coding	2097	0.417216	0.436575	0.315339	0.396971	0.524575	0.347607	0.355755	0.572992	2.29277	1.92814	2.05115	1.18365	1.55757	0.883578	1.92481	1.57247	1.3013	1.46977	0.337691	1	-1.36123	1	1.352	0.646629	-0.679574	1	0.168929	1
ENSG00000167359	OR51I1	protein_coding	945	0.802491	0.83518	0.624572	0.767878	0.73991	0.682146	0.695678	1.26802	0.69535	0.594445	1.05086	0.601893	0.556109	0.618386	1.81567	2.00482	2.08565	2.29951	0.337691	1	-1.31588	1	-0.0458638	1	0.0474704	1	0.168929	1
ENSG00000225172	AC096631.1	lincRNA	1079	0.723958	0.99577	0.7501	1.09271	0.666205	0.61302	0.625592	0.772663	1.22992	0.532644	0.414898	1.19495	1.33264	0.953832	1.68134	1.86365	1.942	2.14934	0.767473	1	1.95353	1	0.835975	1	0.0474704	1	0.168929	1
ENSG00000105983	LMBR1	protein_coding	11819	6.14301	6.13063	5.98473	5.99793	6.32585	6.20328	6.14605	6.19097	6.22462	6.25692	6.17209	6.22385	5.80036	5.5316	4.24387	4.37959	4.26591	4.26803	-0.0419303	0.999991	0.0166649	0.985294	0.404693	0.348435	-0.0601198	0.950303	-0.124259	0.740275
ENSG00000214575	CPEB1	protein_coding	8215	2.4953	2.04112	3.25877	3.02917	1.63802	1.92862	2.21115	1.95859	5.13458	5.20512	4.43892	5.22532	2.0035	6.44024	0.659764	2.90784	0.604516	2.26136	-0.312416	0.999991	0.775838	0.00313218	-4.71041	7.37424e-48	3.28946	0.0139133	3.02131	0.000258333
ENSG00000261739	GOLGA8S	protein_coding	4349	2.1048	2.35113	2.07385	2.19375	2.76567	2.80829	2.87162	2.67277	2.50834	3.08975	2.96825	2.28139	1.79036	2.22681	1.06712	0.974838	0.771703	0.890985	0.0943944	0.999991	-0.855119	0.384685	-0.548945	0.734827	-0.3572	1	0.168929	1
ENSG00000057149	SERPINB3	protein_coding	1777	0.481023	0.502855	0.365428	0.458139	0.439826	0.402182	0.95095	0.374212	0.730006	0.346171	0.266198	1.15205	0.231113	2.33632	1.55346	1.38012	1.95624	3.69617	0.337691	1	2.64306	1	-4.69579	0.0499802	-0.537553	1	2.00262	0.0178143
ENSG00000256915	AC090023.2	lincRNA	701	3.00374	2.35359	2.66822	2.3907	2.05022	2.54285	3.44232	2.05762	3.21133	2.69975	1.9374	2.25984	1.64683	1.28795	2.54972	2.33968	2.86724	2.65232	-0.370516	1	0.484017	1	0.905814	1	-0.537553	1	-0.47343	1
ENSG00000166233	ARIH1	protein_coding	22880	5.74073	5.6215	5.59316	5.70794	5.63962	5.7217	5.65654	5.70699	6.3533	6.35466	6.13976	6.34071	6.00513	5.80703	4.31006	3.87484	3.77366	3.69732	0.0797336	0.999991	0.158161	0.728033	0.323629	0.443556	-0.688394	0.0870174	-0.20291	0.585486
ENSG00000175387	SMAD2	protein_coding	36366	6.03347	6.01416	5.86327	6.03527	6.12343	6.13967	6.10587	6.12872	6.3817	6.39034	6.38429	6.23657	5.93989	5.79356	4.18372	3.85979	3.91881	3.93574	0.139004	0.999991	-0.19073	0.591707	0.274597	0.530473	-0.556079	0.105503	-0.0997031	0.757348
ENSG00000168334	XIRP1	protein_coding	6467	0.148929	0.156531	0.200814	0.141065	0.19306	0.428709	0.248945	0.335825	0.125021	0.103697	0.0783377	0.105427	0.739515	0.108712	0.452357	0.526756	1.37757	0.655361	-0.600313	1	0.412533	1	3.25243	0.285565	0.0474704	1	-1.8428	0.120315
ENSG00000150753	CCT5	protein_coding	5839	9.36462	9.43149	9.48384	9.45581	9.16663	9.29278	9.24947	9.34604	9.28746	9.31606	9.27012	9.42773	8.73988	9.12134	9.10799	9.45944	8.80842	9.1047	-0.0666132	0.999991	0.121736	0.799498	-0.254993	0.568437	0.164156	0.703168	0.177904	0.490862
ENSG00000155660	PDIA4	protein_coding	3277	8.09975	8.18848	8.33222	8.41165	8.29495	8.38456	8.41144	8.41605	8.58278	8.63366	8.46564	8.58707	8.93765	9.18865	8.15014	8.63459	7.71674	7.80441	0.0340335	0.999991	0.0831743	0.886765	-0.103118	0.868599	0.277046	0.43289	0.342573	0.724151
ENSG00000206142	AP000552.1	lincRNA	6336	1.69275	1.98415	1.91378	1.86255	1.94145	2.29795	2.06031	1.72417	2.11225	2.15598	2.10753	1.85453	2.43403	2.18037	1.16756	0.737712	0.874015	1.06717	-0.128235	0.999991	-0.354884	0.841644	0.441815	0.716658	-1.1657	1	0.293744	1
ENSG00000249492	AC114956.3	processed_transcript	482	5.83224	5.01891	5.39195	5.83885	5.0963	5.80911	5.68726	5.30545	5.09579	5.3311	6.00926	5.50989	3.47637	4.45007	3.44391	3.23087	3.06028	3.11878	0.419113	0.999991	-0.529882	0.642834	-1.15787	0.543428	-0.378033	1	-0.101481	1
ENSG00000109881	CCDC34	protein_coding	3733	6.11368	6.19606	6.49548	6.39136	6.33953	6.38691	6.9119	6.59022	5.36924	5.4707	5.87936	5.85462	6.0415	5.52434	5.80206	6.62357	6.30989	6.08615	-0.142694	0.999991	-0.0705925	0.945199	0.680597	0.465097	0.611102	0.201839	-0.363354	0.343859
ENSG00000242816	AC092691.3	lincRNA	510	1.80955	1.29436	1.51918	1.53075	1.48934	1.39382	1.42581	1.52082	1.10251	1.5995	1.51527	0.969493	2.19216	1.29414	2.50331	2.71867	2.80876	3.04698	-0.123169	1	-1.23966	1	1.36307	1	0.0474704	1	0.168929	1
ENSG00000137674	MMP20	protein_coding	2551	0.351254	0.367934	0.457857	0.576525	0.319994	0.291561	0.298601	0.270579	0.298023	0.24964	0.190642	0.25345	0.164847	0.261054	0.951293	1.08184	1.14038	1.29589	0.37432	1	0.412533	1	-0.587668	1	0.0474704	1	0.168929	1
ENSG00000105997	HOXA3	protein_coding	4306	2.69715	2.77062	3.51411	2.92352	0.198037	0.2575	0.256816	0.166355	0.533488	0.503174	0.322757	0.275659	1.36389	0.160316	0.635146	0.732694	1.87392	1.32563	-0.748913	0.999991	-0.244343	1	3.99936	0.107649	0.0474704	1	-0.981985	0.366146
ENSG00000100916	BRMS1L	protein_coding	3897	4.72173	4.70513	4.87064	4.969	4.85149	4.63605	4.98775	4.58109	4.75934	4.71837	5.38598	5.05004	4.39548	3.77841	5.13537	4.48042	4.6304	4.52926	0.0481163	0.999991	-0.382496	0.395479	0.777443	0.252277	-0.873461	0.209203	-0.237086	0.648295
ENSG00000248176	AC109349.1	lincRNA	758	2.3151	2.55732	2.42351	2.40622	3.00117	2.95065	3.40089	2.63044	2.82341	3.21109	2.96325	2.45966	1.47682	1.73283	2.05032	2.24991	2.33448	2.55816	-0.0411641	1	-0.64986	1	-0.195196	1	0.0474704	1	0.168929	1
ENSG00000172687	ZNF738	protein_coding	3905	6.78351	6.73386	6.7007	6.72423	7.20718	7.31636	6.99476	6.95865	6.45763	6.45875	6.21134	6.2637	6.63161	6.15572	4.8858	4.91046	4.7939	4.35696	-0.0200989	0.999991	0.0205988	0.983754	0.622041	0.175225	-0.187707	0.858126	-0.500475	0.289641
ENSG00000261075	LINC01195	lincRNA	451	1.35562	1.40201	1.09374	1.30586	1.26514	1.18051	1.19926	1.11537	1.73704	1.3533	0.843396	1.05883	0.751697	1.08456	2.65094	2.87043	2.96193	3.20391	0.337691	1	0.412533	1	-0.587668	1	0.0474704	1	0.168929	1
ENSG00000251185	AC025244.1	lincRNA	469	2.77155	3.23295	2.05395	2.56251	2.71467	2.387	2.09206	2.80274	1.48125	2.029	2.07544	1.51355	2.07626	2.40795	2.60362	2.82183	2.9129	3.15372	0.515024	1	-0.756113	1	-0.291649	1	0.0474704	1	0.168929	1
ENSG00000214872	SMTNL1	protein_coding	1649	1.43595	1.30578	0.845417	1.02873	1.91604	2.06887	1.32858	2.24491	0.60071	0.895084	0.385823	0.510503	0.508207	0.529886	1.62415	2.46454	4.17669	1.70032	0.388301	1	0.430701	1	0.100388	1	1.24339	1	-4.30968	0.00143563
ENSG00000181896	ZNF101	protein_coding	6560	5.55021	5.44881	5.3807	5.7463	5.94133	6.00421	5.80559	6.12599	5.0593	5.20223	5.36919	5.25146	5.26523	5.15258	3.8832	4.19648	3.43569	3.48878	0.331641	0.999991	-0.15996	0.780249	0.240007	0.656782	0.119806	0.919677	0.037411	0.954201
ENSG00000260555	AC092681.2	lincRNA	3044	0.29986	0.817685	0.790612	0.407225	0.924497	0.459815	0.565215	0.332431	2.71728	2.3039	0.995373	1.13278	0.208131	1.73817	0.833821	0.953037	1.007	1.15054	-1.41334	1	0.378486	1	-4.67816	0.0485845	0.0474704	1	0.168929	1
ENSG00000023516	AKAP11	protein_coding	9920	7.06723	7.01354	7.39979	7.21978	7.37109	7.43469	7.49171	7.2439	7.18686	7.27322	7.22319	7.28841	6.26203	6.4021	3.37811	4.12474	3.71008	4.12343	-0.213841	0.999991	0.0287774	0.974212	-0.028301	0.960196	0.507306	0.555839	0.235247	0.580464
ENSG00000188691	OR56A5	protein_coding	946	1.31415	1.10187	0.829443	1.01131	0.739298	0.916007	1.51083	0.863355	1.34096	1.30336	0.66097	1.07791	1.66774	0.617855	1.81458	2.00368	2.08449	2.29829	0.361568	1	0.999323	1	2.8569	1	0.0474704	1	0.168929	1
ENSG00000139219	COL2A1	protein_coding	6664	5.24636	4.98523	7.80843	5.94651	6.20772	6.32938	8.22208	6.02632	6.61014	6.33184	7.64595	5.9799	5.96712	6.98163	2.71473	2.84598	8.44872	3.99248	-1.85645	0.999991	-1.71952	3.32804e-20	-0.876032	0.0899335	-0.0956627	0.960363	-4.29756	1.66475e-14
ENSG00000164344	KLKB1	protein_coding	2953	4.30198	4.41701	2.81127	3.04928	4.22177	4.4772	3.29038	3.68577	1.43744	1.3604	1.10579	1.61514	1.16085	5.27421	0.853206	1.90938	1.45417	2.17603	0.0844516	0.999991	0.759207	1	-4.65956	4.3066e-11	1.62031	1	1.00272	0.375764
ENSG00000169627	BOLA2B	protein_coding	1365	6.53312	6.56364	6.50064	6.55735	6.22124	6.10578	5.92946	6.26071	6.68024	6.67158	6.86251	6.83927	6.22039	7.25876	7.53214	8.24815	7.64477	7.83202	0.0260837	0.999991	-0.0621883	0.953663	-0.915176	0.0504647	0.499046	0.289596	0.120883	0.721195
ENSG00000164896	FASTK	protein_coding	3805	4.13875	4.08418	3.90325	3.8327	3.92429	3.9769	3.87309	3.66169	4.2458	4.4587	4.00047	4.72537	4.54555	5.66939	6.16077	6.51523	6.77498	6.56705	-0.113284	0.999991	0.718651	0.16484	-1.01143	0.0897089	0.141241	0.845035	-0.315361	0.45454
ENSG00000198829	SUCNR1	protein_coding	4181	0.224289	0.23543	0.166817	0.212726	0.203557	0.184793	0.189519	0.171044	0.353431	0.157389	0.164913	0.159929	0.188067	0.233909	0.650425	0.749761	0.883714	0.917402	0.337691	1	-0.106982	1	-0.206735	1	0.0474704	1	-0.0687672	1
ENSG00000273552	AL136439.1	lincRNA	862	1.39584	1.16426	1.19065	1.08961	1.04125	1.72219	1.14825	1.85689	0.998321	1.49738	1.27628	1.27168	1.37615	0.665982	1.91185	2.10549	2.18794	2.40604	-0.310116	1	-0.133983	1	1.56901	1	0.0474704	1	0.168929	1
ENSG00000177679	SRRM3	protein_coding	6873	1.03391	1.27145	0.795441	0.975122	2.02488	1.76969	1.11131	1.48279	0.11793	0.295771	0.171607	0.336929	0.334624	0.246305	1.43869	0.871126	1.44145	0.790104	0.177397	0.999991	1.05454	1	0.640575	1	-1.27461	1	-1.58736	0.14372
ENSG00000162365	CYP4A22	protein_coding	3859	1.48291	0.894955	1.54507	1.7805	1.88807	1.47017	1.92468	1.89425	1.52722	1.46613	1.12443	1.33237	2.36175	1.01083	0.693464	0.797723	0.954526	1.19597	0.329941	0.999991	0.327192	1	1.98389	0.221015	0.0474704	1	0.37596	1
ENSG00000196787	HIST1H2AG	protein_coding	2250	8.62692	8.55064	8.39846	8.70992	8.06672	8.09629	8.19524	8.29583	7.3658	7.37359	7.38531	7.56305	7.25004	7.97695	2.63286	2.67852	2.65817	2.7375	0.331218	0.999991	0.124658	0.882098	-0.601727	0.167214	-0.115563	0.974939	0.291667	0.790267
ENSG00000129009	ISLR	protein_coding	2671	2.24352	2.40033	1.93105	2.49273	4.65638	4.65666	5.43524	4.72409	2.60276	2.76718	2.82434	2.98701	0.638911	3.86219	0.919654	1.04725	2.56436	1.60781	0.692111	0.999991	0.152452	0.953254	-4.6475	0.000182372	0.0474704	1	-1.6024	0.114534
ENSG00000172466	ZNF24	protein_coding	8257	7.07953	7.10962	7.21711	7.17486	7.13471	7.14739	7.38386	7.25733	7.20756	7.26063	7.2576	7.14703	6.33588	6.65229	5.82023	5.6515	5.52607	5.21905	-0.0776823	0.999991	-0.142878	0.793522	-0.190473	0.695247	-0.382512	0.377331	-0.40091	0.303651
ENSG00000134588	USP26	protein_coding	4145	1.01764	0.336056	0.168184	0.865658	0.366434	0.415328	0.284634	0.323769	1.80854	2.01347	1.80203	0.883863	0.760497	1.17299	0.654966	0.993808	0.80076	1.13913	2.99753	1	-1.60188	1	-1.0738	0.731701	0.621027	1	0.6457	1
ENSG00000111796	KLRB1	protein_coding	1448	4.04504	3.93068	3.94185	4.10466	4.25758	4.03007	4.73434	4.62213	7.46989	7.68146	6.69159	7.14269	1.74371	6.13522	5.93799	8.70386	2.5263	8.91258	-0.0599692	0.999991	0.406047	0.383902	-4.64525	6.31541e-12	2.57911	4.41408e-13	6.2641	2.85516e-44
ENSG00000104055	TGM5	protein_coding	3631	0.366018	0.384245	0.190472	0.525023	0.232024	0.210828	0.216144	0.558812	1.84497	1.48979	3.1209	0.777485	2.57622	0.946219	3.14512	1.09104	1.10776	1.44089	1.69014	1	-3.48979	7.38197e-05	2.31471	0.141715	-2.95875	0.0953534	0.653755	1
ENSG00000186994	KANK3	protein_coding	3594	1.74004	1.65068	1.88843	2.07323	1.59546	1.53833	1.36105	1.95086	4.65454	4.64877	4.52208	6.20262	2.17932	6.83709	5.56287	8.25316	3.74389	8.1205	0.351507	0.999991	1.64171	1.57335e-05	-4.64259	1.18895e-16	2.48366	2.33795e-18	3.47573	0.000159957
ENSG00000065320	NTN1	protein_coding	6383	2.58314	1.86193	2.3995	2.75908	1.63473	1.40238	1.24709	1.02755	1.59337	1.50841	0.868912	1.39018	2.8404	1.78804	3.23246	0.53255	1.00445	0.924732	0.351323	0.999991	0.950494	1	2.07903	0.0865178	-4.47685	0.00390357	-0.323426	1
ENSG00000263207	AC109462.2	lincRNA	613	1.40814	1.14316	1.15731	1.56591	1.02344	0.950008	0.966673	0.893967	4.71372	4.17852	3.73866	3.42059	0.588065	3.78738	2.28842	3.20338	2.7604	2.99373	0.692307	1	-0.25848	1	-4.61895	0.0483142	1.06528	1	0.157054	1
ENSG00000254870	ATP6V1G2-DDX39B	protein_coding	2372	9.31176	9.39119	9.38294	9.49792	9.24227	9.2231	9.40278	9.40284	9.17837	9.17797	9.06771	9.23829	9.30752	9.94881	7.92457	8.07123	8.2794	8.13093	0.0772465	0.999991	0.122567	0.8421	-0.565704	0.250409	-0.0627273	0.917978	-0.286812	0.27888
ENSG00000268350	FAM156A	protein_coding	6608	3.38807	3.46936	3.83863	3.73508	3.85532	3.48873	3.82096	3.68085	3.48819	3.65928	3.89382	4.01276	3.395	4.21798	3.79707	4.04515	4.55939	4.16309	-0.126609	0.999991	0.0946806	0.936951	-0.777399	0.192589	0.0475631	0.972824	-0.512068	0.104115
ENSG00000113722	CDX1	protein_coding	1758	3.55907	3.80256	2.37812	3.08265	0.443916	0.40597	0.415203	0.37777	5.24356	5.10286	2.57312	6.16253	3.74279	8.5785	4.50308	6.51489	7.80951	7.48257	0.671222	0.999991	3.80095	5.25035e-22	-4.58507	7.67835e-17	1.98413	0.00289357	-0.429564	0.417149
ENSG00000187513	GJA4	protein_coding	1717	0.830477	0.703139	0.535415	1.32837	1.49948	1.64517	1.23986	1.72235	2.38648	3.13228	2.87413	2.92485	4.36257	3.91691	4.73618	4.47889	7.32696	3.99455	1.70966	1	-0.0327863	0.991762	1.44848	0.290212	-0.466508	0.760009	-4.24065	6.67708e-06
ENSG00000272804	KRTAP10-7	protein_coding	1578	0.531703	0.750804	0.405542	0.506801	0.48684	0.445775	0.455709	0.415186	0.775868	1.0045	0.712153	0.389886	1.10689	0.7776	1.32727	1.48797	1.55827	1.74451	0.337691	1	-1.23966	1	0.776444	1	0.0474704	1	0.168929	1
ENSG00000283051	LINC01668	lincRNA	513	1.24529	2.01757	1.27858	1.52532	1.46935	1.38867	1.09754	2.3882	3.48517	3.11356	3.73588	3.51272	3.46967	4.10702	5.00835	5.81984	2.98193	4.61417	0.391419	1	-0.323904	1	-0.278457	0.910321	0.562147	0.794138	1.73394	0.115242
ENSG00000234390	USP27X-AS1	lincRNA	2175	0.978114	1.33896	1.87604	1.04263	1.68034	1.35931	1.46762	1.42898	1.09575	1.44892	0.610718	1.08198	0.339648	2.80861	1.37044	2.39169	1.62284	1.80923	-1.41414	0.999991	1.17105	1	-4.52728	0.00966711	1.28555	1	-0.0243151	1
ENSG00000198106	AC025279.1	processed_transcript	4818	1.99431	2.46087	2.03227	2.12411	2.49151	2.01231	2.29866	2.08341	2.35728	2.39441	2.45384	2.40629	2.99861	2.49906	1.31206	1.19605	1.12787	1.27408	0.0830807	0.999991	-0.116571	0.963265	0.677503	0.521283	-0.235216	1	0.171446	1
ENSG00000124479	NDP	protein_coding	1928	2.1486	1.88119	1.77396	1.44465	2.12236	0.792171	2.04916	1.90092	0.997472	0.457037	0.486649	1.06419	1.03589	0.336187	1.16046	1.30883	2.24521	1.54826	-0.636286	0.999991	1.43573	1	2.29833	1	0.0474704	1	-1.08596	1
ENSG00000135218	CD36	protein_coding	10115	1.52811	1.43107	1.03416	1.98599	0.616553	0.421037	1.13865	0.577307	0.832879	0.736703	1.07863	0.68603	1.24515	1.04681	2.62338	0.358166	0.886253	0.665363	1.44217	0.683306	-0.911054	1	0.508698	0.754941	-4.41271	0.00473701	-0.750239	0.554859
ENSG00000214900	LINC01588	lincRNA	14763	1.94748	2.27311	1.97759	1.86039	2.07865	1.97573	1.97477	2.00329	2.68291	2.63868	2.43864	2.3697	2.99633	2.61043	1.3399	0.974459	0.856782	1.45349	-0.195712	0.999991	-0.134387	0.915856	0.566703	0.369842	-0.878609	0.671171	1.11616	0.12093
ENSG00000268560	AC010636.1	lincRNA	628	3.39867	3.21043	2.62048	2.73049	3.17927	3.33	1.56385	3.47226	2.61083	3.21992	3.65399	3.19071	3.25639	2.30557	2.26075	2.4683	2.55568	2.78675	0.136574	1	-0.568616	1	1.54277	0.532913	0.0474704	1	0.168929	1
ENSG00000175356	SCUBE2	protein_coding	7099	1.04591	1.5229	1.08256	1.14557	0.776999	0.899549	1.37995	1.48888	7.34557	7.38493	7.74508	7.7318	2.43706	7.03324	1.2129	3.6336	0.853673	3.4067	0.0389774	0.999991	-0.0629686	0.949439	-4.49878	1.91191e-16	2.87853	0.00353141	3.42934	4.09048e-08
ENSG00000179873	NLRP11	protein_coding	4312	2.49587	2.14389	1.96525	2.07166	2.69699	2.77104	2.39738	2.34682	3.46601	3.79069	3.24803	3.18971	1.07452	1.0582	0.634431	0.731895	0.776812	0.896667	0.105256	0.999991	-0.143101	0.942714	0.140279	0.958059	0.0474704	1	0.168929	1
ENSG00000112406	HECA	protein_coding	5614	3.42826	3.0795	3.27681	3.1624	4.06034	4.1042	4.03373	4.32564	6.63297	6.66065	6.51038	6.1057	5.13762	5.06019	4.97461	4.80887	4.37502	4.60495	-0.151593	0.999991	-0.446791	0.143132	0.116496	0.891442	-0.383824	0.593205	0.112459	0.801783
ENSG00000272970	AC107294.2	lincRNA	701	2.90771	2.57868	2.51564	1.4442	1.39778	1.7461	3.33691	1.7799	0.875593	2.3062	1.76173	2.44471	0.729378	3.932	2.96254	4.19425	2.86749	3.11901	-1.59827	1	0.967445	1	-4.48693	0.0241822	1.22958	1	0.227869	1
ENSG00000169297	NR0B1	protein_coding	2203	0.399678	0.418337	0.301655	0.380178	0.364615	0.332668	0.340527	0.30903	0.600798	0.604038	0.327837	1.73155	0.266265	2.2195	1.05733	1.51292	3.349	2.01635	0.337691	1	3.3417	1	-4.47638	0.039385	0.621027	1	-1.80795	0.0357016
ENSG00000197961	ZNF121	protein_coding	7251	8.31009	8.26944	8.15125	8.3386	8.25049	8.32605	8.19523	8.27094	7.49753	7.58664	7.42659	7.62435	7.37347	6.85654	6.11681	5.92265	5.56245	5.85507	0.141296	0.999991	0.155235	0.723935	0.636953	0.10031	-0.407586	0.32728	0.156393	0.627668
ENSG00000135312	HTR1B	protein_coding	2021	1.78046	1.62391	1.53667	1.36184	1.24846	0.963926	0.659526	0.721527	5.74841	5.66096	6.41498	6.56062	2.43316	7.62235	1.1233	1.59417	1.47355	1.64456	-0.342331	1	0.0857912	0.944388	-4.45474	0.0463389	0.621027	1	0.157054	1
ENSG00000268439	EMG1	protein_coding	1292	6.86697	6.90948	6.87662	7.07476	7.04656	6.89617	6.76513	6.87362	6.79524	6.65411	6.39229	6.86024	6.33352	6.54981	5.88408	7.16332	6.68458	6.80419	0.16104	0.999991	0.414874	0.463122	-0.102985	0.914932	1.18424	0.0621858	0.0041477	0.99425
ENSG00000275302	CCL4	protein_coding	2032	0.428758	0.448573	0.4656	0.408028	0.391467	0.357453	0.36579	0.332249	0.365192	0.307027	0.586603	0.311555	0.204076	0.320763	1.11906	1.26413	1.32841	1.79144	-0.28776	1	-1.23966	1	-0.587668	1	0.0474704	1	0.663874	1
ENSG00000228789	HCG22	lincRNA	2211	0.966503	0.812913	1.67707	1.1285	0.363449	0.670723	1.21561	0.308024	1.04165	0.511112	0.297246	0.49171	0.560243	0.513128	1.05462	1.19433	1.2565	1.55832	-0.908404	1	0.818942	1	0.356907	1	0.0474704	1	0.427108	1
ENSG00000137090	DMRT1	protein_coding	3253	0.28236	0.64906	0.557977	0.589028	1.51037	1.5765	3.5382	1.27217	2.8842	3.23941	5.09582	2.24981	1.01867	0.760564	1.48891	2.49826	3.17468	2.22782	0.0652025	1	-3.3761	2.32778e-08	0.682727	0.837886	1.17518	0.67496	-1.23085	0.0829841
ENSG00000231460	AL365204.1	lincRNA	1430	4.10392	4.1156	3.57676	3.29445	3.36916	2.74806	2.13167	2.43663	1.37688	1.61634	0.69684	2.0984	0.958867	0.436956	1.41439	1.58095	1.65346	1.84549	-0.360113	0.999991	2.57788	1	1.65246	1	0.0474704	1	0.168929	1
ENSG00000111837	MAK	protein_coding	4226	4.49907	4.38865	3.8839	3.99499	4.59229	4.14837	4.60974	4.66093	3.56899	3.50854	3.474	3.77603	3.82519	3.39998	2.51816	1.30054	1.62489	1.39958	0.0813598	0.999991	0.308743	0.783001	0.58786	0.459531	-1.73378	0.415157	-0.580715	0.638057
ENSG00000236022	AC106017.1	lincRNA	699	1.00429	1.54608	0.792592	0.963497	0.930362	0.861752	1.80965	0.809581	0.877469	0.756428	0.597866	0.765121	0.527443	0.785207	2.13986	2.34299	3.38743	2.65578	0.337691	1	0.412533	1	-0.587668	1	0.0474704	1	-1.59253	0.231335
ENSG00000182674	KCNB2	protein_coding	3582	1.05559	1.23743	2.48597	1.40497	0.90262	0.827562	0.636577	1.01201	3.44818	2.97945	4.47433	3.33771	0.428392	3.22651	0.977609	1.75923	1.63026	1.78522	-1.50202	0.9942	-1.2557	0.00906163	-4.43786	0.000115496	1.04758	1	0.0408693	0.977878
ENSG00000169418	NPR1	protein_coding	5003	1.14567	1.74581	0.792118	1.33071	4.93252	4.98334	4.71957	4.46319	0.542917	0.358931	0.658203	0.134856	1.15166	0.139027	2.23678	1.05535	3.2075	1.1459	0.877423	0.999991	-2.73265	1	3.85286	0.140188	-1.94073	0.377338	-4.17392	0.00233533
ENSG00000110375	UPK2	protein_coding	1106	1.39335	1.85223	1.8189	1.62419	1.70039	1.35015	1.09313	1.03963	0.832839	0.521732	0.727268	1.33595	2.92286	0.5433	2.40783	3.43949	6.23091	2.38717	-0.310336	1	1.1102	1	4.1098	0.0844381	1.23781	1	-4.17272	1.14407e-09
ENSG00000100731	PCNX1	protein_coding	16715	6.37947	6.34683	6.24255	6.19086	6.47237	6.44284	6.41467	6.37447	6.58916	6.747	6.31767	6.4299	5.71609	5.82362	4.1821	4.13091	3.74671	3.85532	-0.0855556	0.999991	0.0717647	0.90985	0.0238252	0.966121	-0.265373	0.664155	0.0236494	0.955933
ENSG00000108798	ABI3	protein_coding	2456	1.93508	1.39341	1.31545	1.8302	2.52793	2.43692	1.51914	2.00807	1.15018	0.764127	1.15352	0.947982	0.461434	3.28205	1.63192	1.41391	4.00206	2.45471	0.888337	0.999991	-0.499982	1	-4.42344	0.000683414	-0.699754	1	-3.04429	0.0149173
ENSG00000139567	ACVRL1	protein_coding	5040	0.270005	0.664358	0.717647	0.411242	1.0912	0.360156	0.716085	0.393116	0.895455	0.585822	0.72424	0.369021	1.72596	0.501985	0.915647	0.646535	3.54796	1.22242	-1.00472	1	-1.24948	1	2.96297	0.111049	-0.95264	1	-4.16939	0.000654112
ENSG00000134668	SPOCD1	protein_coding	7085	0.971391	0.988592	0.928347	1.62544	1.07851	1.26583	1.1298	1.3743	0.827016	0.803421	0.513846	0.563938	1.06832	1.06463	0.580133	0.67645	1.30216	1.06721	1.17447	0.999991	0.148974	1	0.128302	0.952528	0.0584019	1	-0.657754	0.56783
ENSG00000235885	LINC01828	lincRNA	6480	0.343763	0.297172	0.373315	0.750466	0.978014	0.839685	0.840399	0.645414	0.693154	0.370857	0.277553	0.244184	0.477787	0.475375	0.794994	0.725061	0.628463	0.654306	1.18126	1	-0.243586	1	0.147054	0.968067	-0.3572	1	-0.0687672	1
ENSG00000157741	UBN2	protein_coding	16386	6.28291	6.37042	6.3417	6.4899	6.60622	6.38543	6.62912	6.67933	7.0678	7.08247	6.93178	7.23745	6.02798	6.5893	2.4908	3.26862	2.32656	2.79207	0.113067	0.999991	0.268452	0.30471	-0.434472	0.289782	0.695964	0.358582	0.514418	0.234921
ENSG00000014914	MTMR11	protein_coding	4562	2.36772	2.64496	2.45337	2.92801	3.0703	2.68825	3.30905	3.11821	3.68944	3.70115	3.53163	3.48434	3.75618	4.5595	3.87988	3.05729	3.25564	2.64565	0.501368	0.999991	-0.103645	0.966069	-0.401097	0.737493	-0.892081	0.459179	-0.756647	0.201082
ENSG00000233096	AC099541.1	lincRNA	670	2.21607	2.19931	1.76902	2.48562	1.73857	2.37798	2.5314	2.3771	1.54731	2.47563	1.96376	1.81409	1.58853	0.811163	2.18735	2.39226	2.47871	2.70733	0.550834	1	-0.544615	1	1.99413	1	0.0474704	1	0.168929	1
ENSG00000157227	MMP14	protein_coding	4464	4.89706	4.76291	5.96619	5.57231	4.85651	4.41883	4.92102	4.90421	6.35868	6.21652	6.88981	6.31442	7.0648	6.80317	2.26898	1.40555	1.76168	1.59277	-0.42531	0.999991	-0.61049	0.100326	0.490268	0.436001	-1.25524	0.604322	-0.288081	0.811032
ENSG00000253649	PRSS51	protein_coding	3036	2.57418	2.63985	1.00858	0.819429	2.88703	2.97552	1.1734	1.67201	2.92894	2.63747	2.84142	1.53471	2.91848	2.96632	0.835489	0.954873	1.25186	1.15262	-0.45572	1	-2.0373	0.107458	0.394402	0.808382	0.0474704	1	-0.329742	1
ENSG00000148634	HERC4	protein_coding	15847	4.75442	4.72148	4.70029	4.67106	4.7887	4.80602	4.84691	5.02871	5.70936	5.69773	5.52857	5.59121	4.84044	4.58268	4.32868	4.01443	3.73971	3.95358	-0.0685019	0.999991	0.0238076	0.977993	0.402381	0.432361	-0.511245	0.355931	0.0884064	0.818157
ENSG00000223726	AL020994.1	lincRNA	578	1.14831	1.50731	1.67517	1.10358	1.67346	0.991539	1.28561	1.71315	1.00888	1.14965	0.904919	1.7759	0.616989	0.906616	2.35627	2.56706	2.65557	2.88962	-1.01068	1	1.80469	1	-0.587668	1	0.0474704	1	0.168929	1
ENSG00000264729	AC022596.1	lincRNA	302	2.11502	3.06317	1.77109	1.67742	2.25605	1.53175	1.90424	2.23152	2.84729	2.85075	2.11601	1.38759	1.01484	2.19424	3.15156	3.38221	3.4775	3.72951	-0.207458	1	-1.54996	1	-1.96894	1	0.0474704	1	0.168929	1
ENSG00000060566	CREB3L3	protein_coding	2678	0.475189	0.352452	0.252575	0.319654	0.306323	0.392953	0.285769	0.258832	0.285199	0.238729	0.182165	0.242396	1.503	0.24969	0.917875	1.0453	2.3942	1.72573	0.337691	1	0.412533	1	3.4074	0.235282	0.0474704	1	-0.920323	0.404274
ENSG00000255079	AC104241.2	lincRNA	789	1.56059	2.22331	1.15764	1.42392	2.32468	1.38134	1.83047	1.87449	1.23561	0.687677	1.54262	1.12917	0.815196	0.714475	2.00667	2.20445	2.72193	2.51036	0.279517	1	-0.624918	1	0.477701	1	0.0474704	1	-0.47343	1
ENSG00000169718	DUS1L	protein_coding	5999	4.23731	3.93791	4.60798	4.10006	4.22431	4.22597	4.22695	4.08464	4.19863	4.1841	4.43305	4.28946	4.51344	4.94065	6.9629	6.89335	6.88731	6.59494	-0.581538	0.849419	-0.194534	0.803922	-0.32637	0.614073	-0.290679	0.491689	-0.411485	0.105516
ENSG00000214226	C17orf67	protein_coding	2410	1.5444	1.86927	1.97558	2.37272	4.09939	3.43057	3.66985	3.41237	2.38721	2.85502	3.07747	2.94861	1.35339	1.84644	1.28234	1.80933	2.06746	1.47907	0.605211	0.999991	-0.115103	0.970524	-0.760137	0.768204	0.763115	1	-1.07579	1
ENSG00000277142	LINC00235	lincRNA	2253	1.74928	1.74729	1.86479	0.636349	1.82204	1.60267	1.70962	1.39926	1.33044	2.23744	0.852246	0.880034	1.58257	1.19379	1.04061	1.17911	1.57698	1.40459	-2.23233	1	0.0126432	1	0.811118	0.774664	0.0474704	1	-0.47343	1
ENSG00000180543	TSPYL5	protein_coding	4491	5.0616	4.92253	2.53659	2.36072	4.78113	4.73514	2.3395	2.41905	5.4302	5.3524	2.54873	2.39139	0.783974	4.06762	4.11356	3.34888	3.38589	4.02917	-0.13874	0.999991	-0.934567	0.936168	-4.40793	2.46313e-08	-1.04778	0.262091	0.467209	0.423808
ENSG00000167757	KLK11	protein_coding	3113	1.56087	1.46827	1.44469	1.64541	1.74738	1.45445	1.87662	1.6736	1.73237	1.23571	1.3383	1.7086	2.44934	2.07317	1.27034	0.937501	1.09367	1.25422	0.254044	0.999991	0.427769	1	0.610806	0.700334	-0.95264	1	0.188733	1
ENSG00000276087	AC008073.3	protein_coding	2281	2.65492	2.86623	3.12351	2.79765	1.60596	2.83246	3.13997	2.18423	1.53832	2.02209	2.33939	1.97114	2.35255	2.03505	1.83697	1.6977	2.14886	1.66526	-0.385085	0.999991	-0.572343	1	0.739209	0.713124	-0.290557	1	-0.975062	0.441887
ENSG00000204193	TXNDC8	protein_coding	2135	0.410753	0.429856	0.310293	0.697892	0.374837	0.59069	0.350141	0.317862	0.349545	0.293624	0.224945	0.297989	0.19487	0.306827	1.08101	1.22294	1.28599	1.45329	1.33907	1	0.412533	1	-0.587668	1	0.0474704	1	0.168929	1
ENSG00000226194	LINC02519	lincRNA	2685	2.36757	2.64194	1.74833	0.984711	1.71168	1.24228	1.85637	1.61665	2.4177	2.27285	2.59633	2.45248	0.233526	2.28959	0.916103	1.04336	1.21066	1.38191	-1.28272	0.999991	-0.257514	0.922294	-4.40379	0.0256849	0.0474704	1	0.188733	1
ENSG00000255433	AP001803.2	lincRNA	2901	0.444123	0.328215	0.327966	0.297446	0.628911	0.555131	0.265727	0.240505	0.926061	1.11042	0.601559	0.866459	0.759059	0.681248	1.75009	1.47265	1.04221	1.43808	-0.207458	1	0.423017	1	0.350002	1	-0.55318	1	0.6457	1
ENSG00000176381	PRR18	protein_coding	3149	0.290804	0.543947	0.217515	0.667272	0.264453	0.346201	0.550444	0.222954	0.585707	0.840314	0.156383	0.363713	0.191553	1.98631	1.41118	1.69505	0.982678	2.08028	1.95718	1	1.34129	1	-4.37263	0.0345576	0.0542221	1	1.74376	1
ENSG00000154240	CEP112	protein_coding	7849	4.6996	4.61964	5.48846	5.09766	4.17651	4.44909	5.07543	4.72437	3.63636	3.5792	3.67267	3.52287	4.342	3.99992	1.23907	0.920747	1.78623	0.943654	-0.433334	0.953837	-0.214579	0.819209	0.411392	0.581645	-0.80656	1	-1.65465	0.0623002
ENSG00000238063	LINC01685	lincRNA	1497	0.555566	1.0869	0.424529	0.529737	1.05629	0.466375	0.47666	0.434573	0.476093	0.402611	0.310829	0.408227	0.392465	0.419994	1.37347	1.53733	1.60882	1.79818	0.337691	1	0.412533	1	0.0404104	1	0.0474704	1	0.168929	1
ENSG00000169896	ITGAM	protein_coding	5665	0.371152	0.258891	0.289014	0.479521	0.477941	0.321717	0.271577	0.50442	3.45568	3.84937	2.76077	3.78153	0.546127	3.46144	4.18261	3.21522	0.62599	3.85881	0.825813	1	1.01275	0.142742	-4.3659	3.78691e-07	-1.26667	0.0974893	4.61658	4.99796e-09
ENSG00000138172	CALHM2	protein_coding	3108	3.82374	3.93524	3.02182	3.28601	3.79355	3.14493	3.07023	2.92577	3.68974	3.83273	2.74027	3.57291	2.90714	3.45689	2.50241	3.67055	2.34752	3.30949	0.260249	0.999991	0.921771	0.309966	-0.500511	0.68108	1.11452	0.497563	1.09269	0.108613
ENSG00000148335	NTMT1	protein_coding	3029	4.84131	4.57529	5.08061	4.99894	4.60184	4.50858	4.61816	4.56737	4.39088	4.74181	4.45484	4.44637	5.2647	5.40138	6.35387	6.77041	6.83757	6.39146	-0.133673	0.999991	-0.0805643	0.964454	-0.0165961	0.985179	0.217602	0.75311	-0.512891	0.0909938
ENSG00000230714	AL355526.1	lincRNA	215	2.09433	2.15233	1.75596	3.67384	1.97934	1.87051	1.89334	1.78517	1.89563	1.69625	1.41162	1.70891	1.28283	1.74403	3.59423	3.83194	3.92959	4.18786	2.53841	1	0.412533	1	-0.587668	1	0.0474704	1	0.168929	1
ENSG00000082929	LINC01587	processed_transcript	1164	2.66619	1.90332	2.29948	3.26959	2.95309	2.42182	2.91958	2.50042	3.77131	4.27673	2.93436	4.1753	3.83794	4.91996	1.60695	1.78518	1.86203	2.06544	1.14578	0.999991	1.31678	0.197674	-0.686396	0.63475	0.0474704	1	0.168929	1
ENSG00000233569	AL161630.1	lincRNA	1299	1.25013	0.869908	0.479474	0.59577	1.42685	1.82858	0.537122	0.490653	0.536601	0.6322	0.352697	0.461344	0.307576	0.474459	1.50255	1.67466	1.74924	2.10662	0.337691	1	0.412533	1	-0.587668	1	0.0474704	1	0.434237	1
ENSG00000187808	SOWAHD	protein_coding	1552	0.930663	0.769677	0.561037	0.513941	0.860703	1.13482	1.23165	0.724038	5.25754	5.67583	5.688	5.66834	3.54555	7.96639	4.71748	7.16069	3.78288	7.33876	-0.207458	1	-0.058306	0.970591	-4.36115	1.88652e-16	2.31521	2.1021e-05	3.4003	3.08495e-20
ENSG00000273802	HIST1H2BG	protein_coding	1534	7.38345	7.47348	7.35636	7.51679	7.19723	7.3422	7.46734	7.43878	6.47519	6.52499	6.54208	6.59241	6.10734	5.61846	4.29797	2.28441	2.65792	3.85211	0.122515	0.999991	0.0105174	0.992511	0.574028	0.431706	-2.28842	0.170146	1.17788	0.157169
ENSG00000125414	MYH2	protein_coding	6623	0.39894	0.224488	0.427337	0.486596	0.959212	1.1522	1.14715	1.15437	2.39881	2.33325	2.01154	1.20814	0.0999715	1.23724	0.74976	1.04122	0.700072	0.883223	0.180554	1	-1.1557	0.437006	-4.32417	0.0442836	0.362602	1	0.348526	1
ENSG00000115665	SLC5A7	protein_coding	5168	0.419171	0.437811	0.728556	0.598412	0.237555	0.411135	0.274152	0.139909	4.7379	4.31434	2.43784	5.059	0.908725	4.33289	0.546799	3.23098	1.9789	3.15957	-0.682293	1	2.78163	1.9644e-07	-4.31656	5.14124e-13	4.19511	0.0142348	1.1874	0.0865031
ENSG00000206418	RAB12	protein_coding	2467	7.50802	7.7067	7.14526	7.31435	7.88801	7.67056	7.83437	7.81463	7.71778	7.70404	7.92093	7.52383	6.99411	6.56867	6.44837	5.83928	5.14401	4.97757	0.129364	0.999991	-0.422753	0.34111	0.581721	0.25169	-0.849926	0.124594	-0.23688	0.690445
ENSG00000175809	CBLL2	protein_coding	1519	0.548873	0.573212	0.571031	0.523302	0.502794	1.24284	0.47078	0.429129	2.78598	3.22686	3.34588	2.27264	0.595177	2.59314	1.36058	1.52357	1.59473	1.78324	-0.207458	1	-1.3313	0.321943	-4.29749	0.0381866	0.0474704	1	0.168929	1
ENSG00000284931	AC104389.5	protein_coding	651	1.57489	1.09633	0.836821	1.0144	0.980028	0.908808	0.925046	1.32276	0.925131	1.05002	0.633356	0.808168	0.559622	0.829146	2.21984	2.85179	2.5128	2.74253	0.337691	1	0.412533	1	-0.587668	1	0.621027	1	0.168929	1
ENSG00000007171	NOS2	protein_coding	4369	1.1316	0.505077	0.520892	0.383005	1.75005	1.42764	0.666951	1.60694	0.265174	0.217018	0.505986	0.420819	0.84389	0.158127	1.06367	1.30181	3.68442	0.887944	-0.599515	1	-0.278352	1	3.16114	0.349329	0.390034	1	-4.13078	1.0875e-06
ENSG00000168079	SCARA5	protein_coding	4435	0.212343	0.222937	0.15777	0.201355	0.361572	0.399345	0.179321	0.237	0.610031	0.606337	0.112811	0.518673	0.14649	1.64477	0.620124	1.52043	0.964806	1.63832	0.337691	1	2.53375	1	-4.25524	0.039963	1.64475	1	1.06662	0.389428
ENSG00000182591	KRTAP11-1	protein_coding	912	1.42138	1.32678	0.642782	0.789259	0.760694	0.701678	0.71547	0.87701	1.65018	2.25164	0.964884	1.10488	0.420476	1.03953	1.85257	2.04348	2.12495	2.34047	0.337691	1	0.364068	1	-1.63669	1	0.0474704	1	0.168929	1
ENSG00000188269	OR7A5	protein_coding	4261	0.220384	0.327932	0.163857	0.375899	0.199989	0.181534	0.259291	0.168013	0.271238	0.154587	0.11723	0.157086	0.1999	0.161917	0.640562	0.738746	0.783968	0.904623	1.31505	1	0.412533	1	0.477701	1	0.0474704	1	0.168929	1
ENSG00000243056	EIF4EBP3	protein_coding	691	5.36324	5.46441	6.00977	5.60548	5.92022	5.85804	6.18082	5.99519	4.43481	4.89968	4.9788	5.39568	5.18946	5.50789	6.96717	7.20187	7.40067	6.94557	-0.461154	0.999991	0.388904	0.783116	-0.162779	0.900623	-0.0173206	0.989436	-0.499899	0.245297
ENSG00000162928	PEX13	protein_coding	5910	5.83534	5.91402	5.8845	5.86416	5.81711	5.97365	5.95194	5.77435	5.58801	5.72189	5.90274	5.70904	5.29565	5.00036	5.09914	4.48673	4.69041	4.20502	-0.0567181	0.999991	-0.238771	0.584834	0.385006	0.544786	-0.895737	0.118115	-0.629602	0.10891
ENSG00000248296	AC025465.1	lincRNA	797	0.912479	0.94834	0.715668	0.874392	0.843529	0.779694	0.794469	0.731328	0.794304	0.682177	0.536633	0.69033	3.11189	0.935623	1.99575	2.19307	2.27683	2.49838	0.337691	1	0.412533	1	3.55331	0.139422	0.0474704	1	0.168929	1
ENSG00000165458	INPPL1	protein_coding	6519	6.20648	6.211	6.06978	5.95969	6.27208	6.18951	6.19598	6.1069	6.3368	6.32539	7.01618	6.5428	6.72337	6.72091	5.58972	5.54695	5.48712	5.07746	-0.152188	0.999991	-0.555236	0.160397	0.129349	0.798827	-0.252468	0.682975	-0.569721	0.122333
ENSG00000161973	CCDC42	protein_coding	1757	0.485671	0.507679	0.525391	1.00775	0.444133	0.406172	0.415408	0.377959	0.414815	0.34967	0.364903	0.3547	1.66684	0.365067	4.79775	1.39019	1.45798	1.88049	1.33521	1	-0.106982	1	3.90142	0.203342	-4.27519	0.00784149	0.645342	1
ENSG00000080815	PSEN1	protein_coding	9947	6.08084	6.01984	6.10338	6.11134	6.06325	6.07092	6.32168	6.13661	6.31959	6.38709	6.5819	6.4568	6.35123	7.0594	5.63608	5.19284	4.87426	4.73717	-0.0289807	0.999991	-0.16434	0.720607	-0.602074	0.134358	-0.662844	0.0743027	-0.167843	0.672906
ENSG00000267593	LINC01926	lincRNA	478	1.3051	1.35045	1.04981	1.25651	1.21678	1.13424	1.15262	1.07082	1.1532	1.00571	1.49374	1.29527	0.718254	1.34904	2.58074	2.79832	2.88917	3.12942	0.337691	1	-0.330806	1	-1.20494	1	0.0474704	1	0.168929	1
ENSG00000100526	CDKN3	protein_coding	1836	6.55507	6.65893	6.56986	6.80199	6.68944	6.80111	7.09232	7.08267	5.78018	5.79962	5.81546	6.03255	6.19642	5.53035	6.24485	6.70811	6.62815	6.69703	0.200833	0.999991	0.122208	0.943744	0.828399	0.163768	0.307453	0.720721	-0.0709602	0.869806
ENSG00000130528	HRC	protein_coding	2685	2.18305	2.2787	0.630933	0.687554	2.75073	3.02246	2.34785	2.37814	0.497694	0.589913	0.95014	0.546631	2.03615	0.858863	4.21336	1.04336	2.38871	1.72928	-0.0151199	1	-1.18555	1	2.50288	0.224127	-4.27519	0.00784149	-1.08113	0.308712
ENSG00000255328	AC136475.5	lincRNA	1277	1.37679	1.96989	1.354	1.3561	1.68511	1.73541	1.53182	2.01297	2.14637	1.99868	1.26232	1.83991	2.81251	3.43438	2.90106	3.72345	2.55404	3.06663	-0.0475202	1	0.92713	1	-0.575562	0.741313	0.696444	0.814251	0.419799	0.742581
ENSG00000255245	FXYD6-FXYD2	protein_coding	782	6.79631	6.48424	7.13308	7.05909	7.81056	7.52857	7.50623	7.44874	8.68965	8.90566	8.59878	9.26537	5.39304	9.39244	4.14445	6.31911	3.52882	5.31666	-0.169015	0.999991	0.627193	0.0371097	-4.25242	1.09522e-12	2.18439	0.0472002	1.08803	0.177667
ENSG00000259124	AC008050.1	lincRNA	632	1.60241	2.17514	0.855764	1.55206	1.00124	1.48933	1.68394	1.34754	4.79885	5.31161	6.27103	5.41826	0.766541	3.9795	2.67349	5.29336	2.54809	4.73978	1.36254	1	-0.900357	0.186512	-4.24694	0.0400131	2.54792	0.216096	2.4252	0.0191124
ENSG00000214946	TBC1D26	protein_coding	5699	1.21655	0.758283	0.988312	0.661163	0.629537	0.67167	0.598313	0.581416	0.202632	0.948436	0.562022	0.74919	0.11545	1.37524	0.690272	0.58501	0.943109	0.885774	-1.0315	0.999991	0.517276	1	-4.22501	0.0457323	-0.537553	1	-0.199439	1
ENSG00000282142	AC245187.2	lincRNA	475	1.31052	2.09871	3.75481	2.37658	2.62578	3.11031	3.51151	3.1169	3.4	4.0459	3.02207	2.6986	0.721819	3.6203	2.58831	2.8061	2.89702	3.13746	-1.63132	1	-0.351589	1	-4.07591	0.141604	0.0474704	1	0.168929	1
ENSG00000118307	CASC1	protein_coding	2952	1.20684	1.26438	2.07053	1.2973	0.403474	0.9764	0.984394	0.587312	1.67556	2.15523	1.07996	1.66295	0.329292	2.10561	1.11992	1.25543	1.13478	1.42242	-1.18676	0.999991	0.995494	1	-4.21692	0.0294249	0.0365257	1	0.406515	1
ENSG00000183741	CBX6	protein_coding	8030	4.35325	4.33419	4.04226	4.08681	4.60771	4.49154	4.36118	4.00803	1.99489	2.0167	1.99515	2.31039	2.3487	3.39486	1.5053	2.98423	3.31573	3.1718	0.012758	0.999991	0.368499	0.779823	-1.10221	0.152729	1.5267	0.218614	-0.242211	0.599268
ENSG00000244020	MT1HL1	protein_coding	316	2.69221	1.74172	1.74525	1.63281	1.58629	1.48933	1.51024	1.41399	3.25405	2.89897	2.29742	3.01732	0.982224	1.73186	5.1307	5.00928	3.90499	4.45738	-0.28776	1	0.392966	1	-1.20494	1	-0.734687	0.809247	0.458366	1
ENSG00000163625	WDFY3	protein_coding	16856	6.86339	6.83489	7.22179	7.1353	7.16704	7.25671	7.33209	7.33173	7.62752	7.64965	7.79219	7.62434	7.17952	6.94375	3.57692	3.62172	3.21456	3.28428	-0.125792	0.999991	-0.206956	0.510376	0.366607	0.368106	-0.156237	0.855651	-0.0709088	0.875911
ENSG00000169933	FRMPD4	protein_coding	8478	0.31544	0.734854	0.164661	0.108832	0.103987	0.0940931	0.0966231	0.283087	2.98794	2.89239	0.529565	1.64627	0.281077	2.29311	0.500049	0.418122	0.447076	0.754629	-0.663457	1	2.23228	0.0309088	-4.20626	9.54019e-05	-0.537553	1	1.02375	1
ENSG00000224228	AL031599.1	lincRNA	808	0.903244	0.938848	0.707974	0.865439	0.834812	0.771472	0.786147	0.723498	1.04478	0.898945	0.530544	0.682855	0.801138	0.701173	1.98096	2.17764	2.26118	2.48214	0.337691	1	0.412533	1	0.477701	1	0.0474704	1	0.168929	1
ENSG00000068120	COASY	protein_coding	4032	5.03579	4.74405	4.9015	4.94221	4.40066	4.24125	4.42814	4.31797	4.68271	5.02027	4.87294	5.07564	5.72145	5.94854	6.36094	6.56233	6.45851	6.171	0.0040143	0.999991	0.17052	0.841644	-0.11288	0.88049	-0.00678667	0.991277	-0.393933	0.204942
ENSG00000104290	FZD3	protein_coding	13787	7.33531	7.25754	8.06706	7.48524	7.37169	7.41346	8.34741	7.39926	5.80116	5.88943	6.36076	5.66234	5.47559	4.54389	4.28943	3.53576	4.05043	2.96051	-0.618722	0.0388451	-0.733923	0.00562059	1.15117	0.0130469	-0.969172	0.0509004	-1.32325	0.000230646
ENSG00000116783	TNNI3K	protein_coding	4719	1.14456	0.46378	0.863369	1.10396	0.181754	0.593025	0.328664	0.388355	0.168708	0.516188	0.164252	0.214433	0.95158	0.146979	0.589465	0.681538	0.968332	0.837995	0.30069	0.999991	0.394576	1	3.70166	0.241778	0.0474704	1	-0.47343	1
ENSG00000196188	CTSE	protein_coding	2671	0.33718	0.353271	0.253182	0.320405	0.307046	0.279653	0.286448	0.259453	0.285877	0.239305	0.182612	0.731602	1.47609	1.44504	0.919654	1.04725	1.54945	2.14034	0.337691	1	2.46459	1	-0.00633573	0.998313	0.0474704	1	1.02056	0.391546
ENSG00000238034	AL109807.1	lincRNA	569	1.16077	2.06417	0.925442	1.11572	2.69496	1.95438	2.95495	2.48819	1.02031	0.884993	0.705071	0.894517	0.624899	0.917215	2.37452	2.58591	2.67462	2.90921	0.337691	1	0.412533	1	-0.587668	1	0.0474704	1	0.168929	1
ENSG00000120942	UBIAD1	protein_coding	5082	5.48837	5.50715	5.61935	5.45687	5.43146	5.45534	5.29702	5.12195	4.39454	4.36887	4.49234	4.79707	4.95639	5.33406	5.0825	5.1239	4.93306	4.84833	-0.192009	0.999991	0.2771	0.644212	-0.250186	0.684099	-0.139522	0.888005	-0.18916	0.611509
ENSG00000221836	OR2A5	protein_coding	8681	1.82441	1.66519	1.51167	1.78882	1.75455	2.00725	1.9981	2.26609	1.82754	1.94772	1.86683	1.73594	2.75607	2.20636	0.849633	0.709951	0.760823	0.938273	0.374362	0.999991	-0.228402	0.90694	0.784946	0.340343	-0.52194	1	0.39268	0.778139
ENSG00000198400	NTRK1	protein_coding	4356	1.24479	0.86883	0.637937	0.291438	0.441671	0.324375	0.182373	0.16455	0.181914	0.22214	0.114775	0.153839	2.57944	1.3328	0.629237	0.726087	2.03862	0.999081	-1.36109	1	0.412533	1	1.69893	0.351241	0.0474704	1	-1.8294	0.0778945
ENSG00000255429	AP003400.1	lincRNA	231	2.0157	2.07273	1.68391	1.95389	1.90279	1.79603	1.81853	1.71245	1.82066	1.62546	2.05751	2.02284	1.2228	1.67222	3.49954	3.73592	3.83312	4.09022	0.337691	1	-0.154647	1	-0.587668	1	0.0474704	1	0.168929	1
ENSG00000249551	LINC02216	lincRNA	581	1.67334	2.22158	1.82977	1.92914	1.56703	1.28211	1.69489	1.491	1.30413	1.95749	1.74299	1.81502	2.3791	2.00999	2.77572	2.56086	3.00482	3.24485	0.0253821	1	-0.0563279	1	0.576101	1	-0.537553	1	0.16533	1
ENSG00000135763	URB2	protein_coding	6001	6.75318	6.91909	6.03525	6.11081	6.73734	6.75626	6.11688	6.15153	5.88394	5.99977	5.15589	5.52243	5.39288	5.05012	3.15412	3.94998	2.97731	3.23039	0.0404581	0.999991	0.336403	0.368497	0.474869	0.340343	0.658193	0.517675	0.112944	0.863348
ENSG00000166960	CCDC178	protein_coding	4475	0.387288	0.221089	1.85826	0.360301	0.622817	0.436353	0.399749	0.841589	0.333201	0.14756	0.625905	0.411684	0.145254	0.154576	0.615611	0.710842	1.04263	0.87218	-3.2131	0.284008	-0.923221	1	0.0404104	1	0.0474704	1	-0.736131	1
ENSG00000177791	MYOZ1	protein_coding	1541	1.37252	1.43463	1.49852	1.09828	1.50862	1.67755	1.46364	2.01901	0.952586	0.680358	1.07887	1.07936	2.47673	1.33643	3.56298	3.03521	6.29487	2.56063	-0.520959	1	-0.206801	1	1.34524	0.607054	-0.752375	0.769674	-4.06996	9.13987e-13
ENSG00000141837	CACNA1A	protein_coding	43159	2.64386	2.43294	2.18573	2.20417	3.80157	3.63131	3.14198	3.32144	1.88123	1.97443	1.78894	1.71302	2.86984	2.25747	0.986119	0.643288	0.680473	0.66388	-0.0105471	0.999991	-0.147496	0.879342	0.88673	0.0676076	-1.02977	0.45131	-0.105639	0.9028
ENSG00000233392	AC104809.2	processed_transcript	2274	0.388737	0.406956	0.293136	0.369706	0.866938	0.323363	0.331039	0.30032	0.330448	0.277294	0.212185	0.281456	0.18369	0.28984	1.03374	1.17166	1.23313	1.39629	0.337691	1	0.412533	1	-0.587668	1	0.0474704	1	0.168929	1
ENSG00000097021	ACOT7	protein_coding	4124	5.27405	5.251	5.36626	5.39373	5.25496	5.44123	5.57143	5.46893	4.46147	4.27121	4.70706	4.78236	5.91894	6.55849	6.02787	6.87395	6.26455	6.69686	-0.0199353	0.999991	0.0404525	0.97583	-0.558742	0.292421	0.647632	0.104431	0.294093	0.401487
ENSG00000269313	MAGIX	protein_coding	5107	1.53671	0.846447	1.10375	1.1954	1.60662	0.962764	1.31434	1.27147	1.52164	1.38195	1.4972	1.28812	2.18463	1.96389	2.35401	2.27041	2.35047	2.35352	0.14974	0.999991	-0.385929	1	0.360799	0.814061	-0.199778	0.938332	-0.120842	0.895658
ENSG00000283148	AC137936.1	lincRNA	845	1.1405	1.85999	1.20619	1.71093	1.51418	0.985494	1.42726	1.10129	2.88837	1.94498	1.79975	0.868235	2.12725	1.09447	1.933	2.12759	2.21038	2.59979	0.687124	1	-1.59686	1	2.20082	0.511388	0.0474704	1	0.427108	1
ENSG00000261701	HPR	protein_coding	1610	1.93772	1.61311	1.65106	2.3726	1.70035	2.43601	2.06238	2.45788	0.957631	1.96915	0.990021	0.520828	2.58901	0.394204	1.30992	1.46941	1.53924	1.72428	1.11955	0.999991	-1.19532	1	4.24555	0.0631951	0.0474704	1	0.168929	1
ENSG00000214650	AC073592.1	lincRNA	1282	3.1289	2.3571	2.66888	2.99781	3.37483	2.71504	2.87327	3.25952	3.05132	2.7219	2.91896	1.97606	3.28813	3.09716	2.23741	2.0714	1.91887	1.96079	0.321237	0.999991	-1.18437	1	0.381008	0.836471	-0.3572	1	-0.101481	1
ENSG00000257355	AC008770.1	protein_coding	542	5.27034	4.73643	4.89315	5.35038	4.68486	3.77524	4.91649	5.20122	4.46008	4.62836	5.0483	5.01805	5.2598	4.10175	2.86113	2.64458	3.26261	2.97016	0.466355	0.999991	-0.0441805	0.986846	1.2938	0.314924	-0.537553	1	-0.500483	1
ENSG00000121413	ZSCAN18	protein_coding	8307	3.35464	3.10341	3.78976	3.54232	3.55795	3.81049	3.89108	3.50913	3.0835	3.2555	3.45335	3.54116	3.3376	4.22837	4.79503	4.48647	4.04526	4.23375	-0.295033	0.999991	0.0660078	0.965192	-0.81808	0.148432	-0.533842	0.34219	0.0508711	0.916419
ENSG00000260683	AL591643.1	lincRNA	1900	2.9229	3.09921	2.95102	2.89991	3.14523	3.06616	3.13773	3.60906	3.45624	3.68677	3.58366	3.59779	2.958	2.89902	1.49101	1.32145	1.38737	1.70528	-0.0939981	0.999991	-0.0641988	0.979785	0.200979	0.910594	-0.537553	1	0.427108	1
ENSG00000261652	C15orf65	protein_coding	843	4.50269	3.31884	4.28756	3.90124	3.06732	4.55849	4.56423	3.66932	4.65531	5.2311	4.55819	4.66669	1.89866	6.01598	3.05052	6.22835	3.60152	5.7512	-0.291167	0.999991	0.040512	0.990523	-4.19625	5.67465e-06	2.6962	0.0227079	2.25331	0.000178297
ENSG00000153093	ACOXL	protein_coding	5747	3.75579	3.57105	2.83566	4.07462	3.30907	3.68836	2.03587	2.96427	3.27561	3.04007	2.13943	2.46317	1.05284	4.32748	1.94265	2.74306	1.01642	2.45578	1.30848	0.0572975	0.254284	0.929021	-4.17873	9.22741e-10	0.665849	0.733855	2.02839	0.00822961
ENSG00000119915	ELOVL3	protein_coding	1371	1.10953	1.15125	0.788126	0.768774	1.2938	0.502537	0.942189	0.468647	3.64456	4.08295	3.04886	4.0441	0.839609	3.99259	2.22141	5.13401	1.69511	4.92303	-0.152313	1	1.06589	0.309626	-4.17081	0.00162524	2.76661	0.0479294	3.91881	1.01074e-05
ENSG00000269976	AC012065.3	lincRNA	439	1.72278	1.42631	1.41382	1.32915	1.28798	1.20238	1.22131	1.13644	1.22205	1.06864	1.64873	1.36885	1.69369	1.10524	2.68372	2.90407	3.17203	3.23862	-0.207458	1	-0.771988	1	1.51238	1	0.0474704	1	-0.0687672	1
ENSG00000170891	CYTL1	protein_coding	1003	4.8826	4.77602	5.26349	5.34564	6.04658	5.43501	6.24678	6.04798	2.12377	3.25325	3.5628	3.42997	1.46506	5.12473	3.85906	3.77663	5.13291	4.82209	0.0468881	0.999991	-0.229979	0.942608	-4.15131	0.000127355	-0.866456	0.730287	-0.30015	0.702593
ENSG00000231826	LINC01819	lincRNA	2759	1.26121	1.22815	1.55655	1.27987	1.71426	1.54942	1.5962	1.33062	1.24095	1.90759	1.89932	1.22178	2.48491	1.7154	1.37052	1.31234	1.54622	1.48505	-0.496139	0.999991	-1.03176	1	1.15541	0.477677	-0.378141	1	-0.334291	1
ENSG00000113389	NPR3	protein_coding	9866	0.233472	0.104501	0.627166	0.176661	0.0898048	0.0812212	0.0834209	0.272804	0.231535	0.368135	0.0518433	0.0699813	0.68755	0.0721818	0.643807	0.366146	2.34546	0.597134	-2.09186	1	0.412533	1	3.74031	0.156141	-1.27461	1	-4.06512	0.00161393
ENSG00000007908	SELE	protein_coding	4585	0.205869	0.216164	0.152874	0.195194	0.186735	0.243166	0.173799	0.156763	0.173354	0.3698	0.109261	0.260481	0.869126	0.151056	1.11232	0.697319	0.889278	0.856419	0.337691	1	1.34129	1	3.06212	0.343939	-1.27461	1	-0.27025	1
ENSG00000255475	AP001007.2	lincRNA	593	1.12814	1.16954	1.16028	1.08394	1.86321	1.76446	1.92364	0.916262	0.990407	0.857975	1.39452	0.867334	0.604247	0.889501	2.3266	2.53641	2.62458	2.85772	-0.207458	1	-1.31588	1	-0.587668	1	0.0474704	1	0.168929	1
ENSG00000090659	CD209	protein_coding	4413	1.69955	1.18893	1.41343	1.27662	1.59137	1.76004	1.46014	1.53926	1.4088	1.23138	1.42841	1.60756	2.37804	1.77491	1.05615	0.949956	1.00395	0.985714	-0.296901	0.999991	0.241659	1	0.94088	0.527147	-0.378033	1	-0.269512	1
ENSG00000157625	TAB3	protein_coding	12711	4.86932	4.80738	5.00135	4.98281	5.10525	4.96418	5.14733	5.13552	5.68786	5.75127	5.9876	5.71644	5.45156	4.98005	4.40168	3.81172	3.12047	3.48559	-0.0541871	0.999991	-0.32384	0.387119	0.580868	0.212875	-0.833464	0.0755762	0.235016	0.610168
ENSG00000241743	XACT	lincRNA	497	1.93713	1.99314	1.84194	2.61891	1.18502	1.72182	1.12202	1.04163	4.93273	4.9312	5.01179	4.49034	1.08785	4.46644	3.23821	3.46338	3.02168	3.81027	0.81873	1	-0.631819	0.728405	-4.11452	0.0313478	0.0307224	1	0.753548	1
ENSG00000204228	HSD17B8	protein_coding	1171	3.7441	4.60445	4.01663	4.27955	3.54635	4.33812	4.01183	2.88759	3.53851	3.90241	2.73961	3.81863	0.718655	3.70785	3.87612	5.51126	5.04962	5.47166	0.127942	0.999991	1.25983	0.358571	-4.09844	0.0105062	1.49818	0.222768	0.361161	0.497795
ENSG00000237541	HLA-DQA2	protein_coding	1524	0.742273	1.42973	0.418004	0.521862	1.49292	1.17027	0.469464	0.427911	2.82595	3.28722	1.57572	2.01134	0.659933	3.6512	2.10823	2.11347	4.36561	2.09343	0.337691	1	0.550082	1	-4.07744	0.00787438	-0.290813	1	-2.75407	0.000595982
ENSG00000255267	AC018716.2	lincRNA	2597	1.14582	1.18708	0.82127	0.920974	0.789189	1.49705	1.74453	1.11807	0.737526	1.03492	0.98081	0.561792	1.69266	1.13429	1.22071	1.3646	1.12638	1.28069	0.181076	1	-1.08409	1	1.02504	0.679894	0.0365257	1	0.168929	1
ENSG00000070159	PTPN3	protein_coding	9995	2.3096	2.52977	2.22506	2.43472	2.72009	3.02516	2.55085	2.8492	3.2187	3.44146	2.74143	3.4515	2.8668	3.15023	1.53436	1.5501	2.01479	1.92554	0.245919	0.999991	0.804387	0.160074	-0.133167	0.903819	-0.154639	0.955452	-0.310122	0.674044
ENSG00000265374	LINC01908	lincRNA	555	1.8212	1.22337	1.4099	1.13519	1.09803	1.313	1.32026	1.73562	1.34307	1.53984	1.4412	0.911202	1.04423	1.2057	2.4036	2.61591	2.70495	2.94039	-0.600313	1	-1.23966	1	-0.0770599	1	0.0474704	1	0.168929	1
ENSG00000267250	AC011591.1	lincRNA	518	3.78035	3.86439	3.50298	3.33682	2.413	2.51561	3.22445	3.21392	4.56901	4.88031	3.87345	5.03651	3.29972	7.36596	3.61832	3.76055	2.78955	4.69048	-0.157865	0.999991	1.14623	0.378497	-4.06428	2.55636e-09	0.287344	1	2.2856	0.0372457
ENSG00000152953	STK32B	protein_coding	5324	2.25118	2.12389	2.02437	2.26351	2.26592	2.98661	2.42187	2.69887	2.33663	2.24921	2.14958	2.42303	1.81566	5.75195	1.07497	1.87753	0.973254	1.74221	0.270109	0.999991	0.318911	0.856788	-4.05779	9.10301e-11	1.04759	1	1.06844	0.321838
ENSG00000183791	ELOA3	protein_coding	1877	0.944864	1.12709	0.949324	0.771995	0.702487	0.77342	0.837107	0.729745	1.58357	0.823814	1.02643	1.35627	0.411863	1.21524	1.18196	1.33201	1.39822	1.57379	-0.523509	1	0.579831	1	-1.83242	1	0.0474704	1	0.168929	1
ENSG00000159248	GJD2	protein_coding	2889	0.314312	0.329433	0.235562	0.61114	0.28603	0.373312	0.266734	0.241424	0.95161	1.39907	1.50356	0.640242	0.38789	0.232853	1.60088	1.47638	4.9721	1.66052	1.63204	1	-1.95548	1	0.953468	1	-0.290557	1	-4.054	1.43333e-09
ENSG00000204291	COL15A1	protein_coding	6653	0.488696	0.661374	1.0814	0.672026	1.05203	0.514714	0.82199	0.524176	0.679873	0.750203	1.11838	0.643621	1.22941	0.337152	0.44146	1.09913	3.09158	0.991774	-1.05272	0.999991	-1.02188	1	2.49069	0.198454	1.65719	1	-4.03889	0.0013677
ENSG00000120057	SFRP5	protein_coding	1836	0.467819	0.666995	0.871309	0.445472	0.427597	0.39086	0.541468	0.636321	0.550245	1.02697	0.740359	0.341123	1.32789	0.484319	1.74481	2.089	1.65451	3.20282	-1.29101	1	-1.54996	1	2.02619	1	0.348529	1	1.76058	0.0791316
ENSG00000004776	HSPB6	protein_coding	1721	2.50566	2.1843	1.38538	0.964353	2.31637	1.42814	1.11139	0.669057	2.43582	1.62967	0.856832	1.43388	0.847425	3.82187	1.98048	3.11071	2.61176	2.10296	-0.843847	1	0.939422	1	-4.0191	0.00119385	1.03289	1	-0.731254	0.552427
ENSG00000255871	AC007529.1	lincRNA	2178	0.794072	0.839831	0.669218	0.757956	0.368307	0.764049	0.469089	0.680287	0.773426	0.28837	0.301303	0.647568	0.832679	0.661666	1.06591	1.20658	1.26913	1.43513	0.285931	1	1.24228	1	0.544725	1	0.0474704	1	0.168929	1
ENSG00000227869	AC073486.1	lincRNA	955	1.39395	2.02462	2.05816	1.89099	1.53568	1.76229	1.751	1.14663	2.69573	2.07184	1.80444	1.5956	5.27495	4.07558	2.19355	1.99344	2.07408	2.45626	-0.238535	1	-0.303406	1	1.39991	0.1314	-0.537553	1	0.434237	1
ENSG00000259041	AC015722.1	lincRNA	385	1.49893	2.1484	1.21939	1.44607	1.40271	1.31247	1.33222	2.11453	1.33323	1.17079	0.948404	1.18176	0.84868	1.20958	2.8452	3.06949	3.16264	3.40895	0.337691	1	0.412533	1	-0.587668	1	0.0474704	1	0.168929	1
ENSG00000269524	AC245052.7	lincRNA	359	1.92887	1.61522	1.82261	1.86747	2.04994	1.72228	2.08776	1.64266	3.26961	2.67056	1.84569	1.89418	0.894361	2.50039	2.93245	3.1587	3.2525	3.50058	-0.0313269	1	-0.241836	1	-2.82923	1	0.0474704	1	0.168929	1
ENSG00000255423	EBLN2	protein_coding	1679	6.4241	6.59334	6.3001	6.21574	6.78101	6.3991	6.73041	6.48721	6.88472	6.88248	6.56783	6.89359	6.11337	6.11194	4.42909	3.10144	3.84273	3.11529	-0.116753	0.999991	0.278257	0.61553	0.187919	0.850216	-1.69259	0.237583	-0.755146	0.338297
ENSG00000144331	ZNF385B	protein_coding	5310	0.179434	0.501416	0.414556	0.714545	0.309186	1.63066	0.356974	0.760096	1.42164	1.51109	1.81152	0.944488	0.24269	0.957916	0.72935	2.53496	0.879631	1.37761	0.937826	1	-1.46868	0.42252	-2.22052	0.440043	2.62837	0.188857	0.729878	1
ENSG00000282757	DUXB	protein_coding	1079	2.38597	2.34132	1.11242	1.33611	1.29673	1.84937	1.6516	0.573043	1.15605	1.3127	2.46832	1.60219	2.15642	0.554577	1.68134	1.86365	1.942	2.14934	0.369977	1	-1.19908	1	3.06212	0.343939	0.0474704	1	0.168929	1
ENSG00000163209	SPRR3	protein_coding	1441	0.573374	0.598588	0.438738	0.546862	0.525583	0.481777	0.49232	0.44908	0.491763	0.416197	0.321622	0.421958	0.280035	0.434077	1.40749	1.5736	2.36251	2.14538	0.337691	1	0.412533	1	-0.587668	1	0.0474704	1	-0.498259	1
ENSG00000126860	EVI2A	protein_coding	2071	2.74654	2.88084	3.20262	3.00992	3.24274	3.25534	2.29234	2.59372	3.19412	3.09222	3.91616	3.34416	2.73214	2.08332	1.10433	1.24819	1.312	1.62085	-0.237805	0.999991	-0.668591	0.503553	0.969111	0.573445	0.0474704	1	0.427108	1
ENSG00000135437	RDH5	protein_coding	2983	3.83869	3.64905	3.3091	3.73513	4.1092	4.1927	4.32705	4.21927	3.61721	3.36302	3.61626	3.66438	4.65965	4.57563	2.47673	2.60155	2.804	2.75492	0.430733	0.999991	0.0120214	0.99387	0.241209	0.782329	-0.0871666	0.980619	-0.19831	0.829011
ENSG00000228876	AC010745.2	lincRNA	2983	0.542614	0.689994	0.228701	0.830448	0.388567	0.357631	0.259049	0.417845	0.895095	0.312897	0.326998	0.513309	1.08117	0.226063	0.846714	0.967224	2.18283	1.16663	2.15481	1	0.80125	1	3.16114	0.349329	0.0474704	1	-1.70669	0.146952
ENSG00000258689	LINC01269	lincRNA	602	1.11639	1.47882	1.97764	1.37185	2.21469	0.962666	1.55606	1.80912	0.979658	1.72063	1.41807	1.34181	1.7223	0.879548	2.30923	2.51846	2.60642	2.83902	-0.881371	1	-0.037622	1	1.59904	1	0.0474704	1	0.168929	1
ENSG00000147905	ZCCHC7	protein_coding	3992	6.78877	6.81289	6.68584	6.8014	7.0495	7.06869	7.05261	7.01762	7.32694	7.25315	6.60241	7.11297	6.4793	6.74591	4.52627	4.80789	4.20127	4.626	0.0821432	0.999991	0.476444	0.070743	-0.146502	0.788101	0.083265	0.945591	0.38113	0.374435
ENSG00000188573	FBLL1	protein_coding	1519	1.39988	0.573212	3.07674	2.02133	2.3255	1.93247	2.00132	2.89891	1.78547	1.92902	3.40452	2.50035	1.16827	1.44485	5.78363	4.48431	3.56046	4.58656	-1.42063	0.999991	-1.073	0.499659	-0.434448	0.915533	-1.53408	0.0675364	0.890378	0.147486
ENSG00000070413	DGCR2	protein_coding	5605	5.1928	5.02299	5.33667	5.12087	4.87296	4.62441	4.93662	4.83491	4.66705	4.83918	4.53206	4.72945	5.43653	5.90633	6.61603	6.47435	6.18819	6.16934	-0.261992	0.999991	0.139575	0.90377	-0.346054	0.504628	-0.35212	0.395178	-0.134277	0.649971
ENSG00000249618	LINC02465	lincRNA	2477	1.82429	1.0042	1.25951	0.840236	0.686161	0.547231	0.420121	0.703739	0.993534	1.0056	0.66815	1.28313	0.77864	0.622609	0.971955	1.10439	1.16369	1.32117	-0.835655	1	1.41421	1	0.431401	1	0.0474704	1	0.168929	1
ENSG00000268734	AC245128.3	lincRNA	748	0.956108	1.28909	1.609	1.47268	1.14897	1.52589	1.07904	1.267	1.09025	1.37572	1.11144	1.37448	1.22511	1.23345	2.06488	2.26506	2.34984	2.57407	-0.248142	1	0.61504	1	0.162911	1	0.0474704	1	0.168929	1
ENSG00000258733	LINC02328	lincRNA	1568	2.26526	2.31347	1.32662	2.54572	1.1448	1.74893	0.458195	1.32275	1.52225	2.12014	1.07541	0.699381	0.450116	0.403409	1.33279	1.49388	1.56432	1.75094	1.48021	0.999991	-0.871735	1	0.346054	1	0.0474704	1	0.168929	1
ENSG00000244731	C4A	protein_coding	7191	1.22636	0.778952	0.80324	0.793511	0.722545	0.50454	0.952087	0.9643	1.0339	1.04319	1.1099	0.944397	0.809087	0.897827	0.73326	1.74846	0.707661	1.39501	-0.0384401	0.999991	-0.273042	1	-0.0557638	0.982129	1.63873	0.517889	1.38018	0.211248
ENSG00000118017	A4GNT	protein_coding	1771	0.659925	0.686252	0.758333	0.780881	0.919407	0.403371	0.58691	0.51988	0.411963	0.48317	0.759296	0.352215	0.231836	1.41413	1.22946	1.38312	1.45073	1.62993	-0.0347325	1	-1.54996	1	-3.67806	0.293124	0.0474704	1	0.168929	1
ENSG00000204160	ZDHHC18	protein_coding	5436	4.34082	4.09877	4.57375	4.62284	4.10208	4.01426	4.23147	4.26216	3.64134	4.18087	4.19102	4.32252	4.3745	4.51274	4.09771	4.38097	4.71251	4.2192	0.0183995	0.999991	0.0920527	0.939046	-0.00197609	0.998093	0.0832588	0.946006	-0.618603	0.281529
ENSG00000253161	LINC01605	lincRNA	1522	1.83382	1.83393	0.977202	0.709043	0.501958	0.950349	0.661753	1.39426	1.78346	2.1019	1.74071	1.281	1.55709	0.834591	2.45279	1.52172	1.97175	1.78122	-0.805989	1	-0.758803	1	1.85339	0.591768	-1.5377	1	-0.47343	1
ENSG00000214189	ZNF788	protein_coding	7434	5.96979	5.81746	5.95546	6.05404	5.87263	5.88481	5.89642	5.90553	5.70185	5.78153	5.67558	5.8213	4.46096	4.94412	2.71693	3.54764	2.28293	3.23396	0.0481989	0.999991	0.110985	0.864949	-0.394706	0.484186	0.682423	0.53528	0.924845	0.0565482
ENSG00000178741	COX5A	protein_coding	1411	10.2128	10.1923	9.95094	10.1204	9.93562	10.0724	9.68705	9.90844	9.74851	9.67343	9.85559	9.89215	8.9822	9.73357	9.33528	9.51303	9.61034	9.46076	0.13214	0.999991	-0.00244458	0.998096	-0.621501	0.101179	-0.0572202	0.931564	-0.288547	0.330433
ENSG00000232301	LNCPRESS1	lincRNA	867	6.96948	6.93744	6.22336	6.8786	7.0328	7.13205	6.42558	6.71591	4.90578	4.62142	5.18515	5.25237	1.65171	5.39772	3.54465	4.51561	2.34955	4.54822	0.568967	0.999991	-0.222372	0.929919	-4.01859	9.90736e-05	0.937369	0.702681	2.42883	0.0101776
ENSG00000278023	RDM1	protein_coding	1975	3.6402	3.66004	3.59907	4.05229	3.53596	3.51041	4.18381	4.0381	3.54297	3.51456	3.56039	3.79292	2.9604	4.4652	2.37458	2.93778	2.36497	2.73556	0.450582	0.999991	0.230146	0.903084	-1.5041	0.12233	0.548037	0.863272	0.549359	0.618511
ENSG00000187569	DPPA3	protein_coding	1079	1.56313	0.754222	1.12602	1.10827	2.04796	1.93482	1.59638	1.44657	1.73578	1.34952	0.553979	1.78453	2.891	1.11559	6.28914	2.65018	3.9967	3.38317	0.0131232	1	2.3885	1	2.57304	0.25464	-4.14303	0.000173416	-0.772704	0.387031
ENSG00000086288	NME8	protein_coding	2439	3.70905	3.88531	4.62978	4.64919	2.58483	2.52801	4.08947	4.01331	3.29413	3.51927	3.93778	4.4856	0.531557	2.96534	0.982931	1.11636	1.3063	1.33456	0.0953823	0.999991	0.384037	0.86161	-3.98579	0.00691803	0.0474704	1	-0.101481	1
ENSG00000255693	LINC02389	lincRNA	3970	1.3473	2.23768	1.75349	1.32915	1.45699	0.717699	1.17311	1.25797	0.198435	0.165292	0.125447	0.167946	0.154075	0.255364	0.677987	0.780495	0.82754	0.952972	-0.820663	0.999991	0.412533	1	-0.661693	1	0.0474704	1	0.168929	1
ENSG00000277459	AP001527.2	lincRNA	631	2.87726	3.94514	2.15614	3.08409	3.29763	2.62766	1.98446	2.67966	2.36596	1.26105	2.64139	2.67228	1.04539	4.26942	2.67562	2.46267	3.00949	3.53015	1.09649	1	-0.0646723	1	-3.95142	0.0299248	-0.537553	1	0.463072	1
ENSG00000255198	SNHG9	lincRNA	551	5.06457	4.40076	4.71954	5.11054	3.37659	4.42636	4.57618	4.57832	5.31057	5.15615	5.43906	5.11507	4.90049	6.47521	6.36173	6.58877	5.55125	5.62555	0.368413	0.999991	-0.376144	0.805156	-1.41284	0.10405	-0.172119	0.922299	0.00364419	0.996751
ENSG00000232268	OR52I1	protein_coding	2961	4.23286	4.37725	4.30083	4.25919	4.44274	4.52239	4.51077	4.53922	4.79427	4.94476	4.69455	4.85543	4.97335	4.89134	2.63577	1.54782	2.09144	2.11569	-0.0816062	0.999991	0.128188	0.918052	0.197649	0.800193	-1.6532	0.505067	-0.162143	0.898518
ENSG00000250969	AC097658.2	lincRNA	624	1.39837	2.1423	0.864007	1.35022	1.80304	1.85773	1.52217	2.00603	1.45132	2.28085	1.56968	1.41064	0.991318	1.11319	2.26805	2.47586	2.56332	2.79463	0.938687	1	-0.130999	1	-0.140786	1	0.0474704	1	0.168929	1
ENSG00000228309	LINC01350	lincRNA	1265	0.63774	0.66518	0.490387	0.608827	0.585574	0.736824	0.549102	0.501787	0.741092	0.465634	0.361055	0.471901	0.435076	0.485279	1.52742	1.70104	1.77618	1.97511	0.337691	1	0.412533	1	-0.0458638	1	0.0474704	1	0.168929	1
ENSG00000139436	GIT2	protein_coding	13542	5.46996	5.49155	5.71079	5.60544	5.82045	5.63527	5.80684	5.7438	5.85346	5.97047	6.20052	6.02401	4.87064	5.42692	3.19693	3.54186	3.1324	3.18208	-0.147136	0.999991	-0.215208	0.560034	-0.446801	0.286323	0.145869	0.8928	-0.0512849	0.919968
ENSG00000205002	AARD	protein_coding	2412	3.20141	3.85692	3.68891	3.39162	3.45472	3.70529	3.32013	3.47242	4.6588	4.52028	4.95818	4.50515	3.48808	2.94372	2.68069	2.08433	1.44861	2.65106	-0.388101	0.999991	-0.467554	0.572425	0.784405	0.512451	-0.581769	0.855317	1.65352	0.114073
ENSG00000132938	MTUS2	protein_coding	8445	2.01477	1.24624	1.86135	1.74658	1.61984	1.3506	1.3235	1.71096	2.95686	2.97419	2.45847	2.5399	0.347804	2.40377	1.17383	2.06955	2.66796	0.809245	-0.142048	0.999991	0.0420485	0.989894	-3.94225	6.51851e-05	0.971679	0.641611	-3.02337	1.69357e-05
ENSG00000253825	AC097173.2	lincRNA	474	1.31233	2.45429	1.58571	1.59059	1.22369	1.14085	1.15928	1.07718	1.15988	1.52154	0.812214	1.02203	0.723015	1.04711	2.59085	2.80871	2.89965	3.14015	-0.152313	1	0.412533	1	-0.587668	1	0.0474704	1	0.168929	1
ENSG00000275395	FCGBP	protein_coding	12961	0.517902	0.262827	0.356023	0.0721118	0.928063	1.00745	0.670795	0.414967	0.34695	0.177114	0.201893	0.110241	0.0638412	0.810379	0.243369	1.164	0.307743	0.825115	-2.5284	1	-0.975029	1	-3.90914	0.0496152	2.65173	1	1.68004	1
ENSG00000145423	SFRP2	protein_coding	2032	8.55924	8.79359	8.32172	8.81464	10.68	10.648	10.5904	10.7469	9.81406	9.69168	8.11731	9.86477	6.21752	10.2057	8.29005	11.4934	6.36454	11.4593	0.456801	0.553791	1.71006	5.81138e-15	-3.90551	1.38289e-31	2.96655	1.06809e-33	4.92071	1.25685e-93
ENSG00000187608	ISG15	protein_coding	942	4.8387	4.31899	5.93722	5.62234	3.28867	3.37301	3.25336	4.46165	1.48285	0.801571	1.22405	0.799839	3.92458	1.3713	3.55843	3.26621	8.17712	4.47525	-0.361825	0.999991	-0.886991	1	2.9918	0.085886	-0.527062	1	-4.0224	1.13227e-07
ENSG00000185662	SMIM23	protein_coding	1647	0.890554	1.07627	0.390666	0.80871	0.469431	0.429621	0.992211	0.399994	0.6013	1.26391	0.285205	0.375521	0.247862	0.386438	1.29045	1.44856	1.51787	1.70153	1.31505	1	0.412533	1	-0.587668	1	0.0474704	1	0.168929	1
ENSG00000224968	LINC01645	lincRNA	491	1.28219	1.32705	1.02995	1.23413	1.19486	1.1133	1.45953	1.05067	1.13203	0.986407	0.790648	0.996501	0.949922	1.02112	2.98422	2.76525	3.21623	3.38878	0.337691	1	0.412533	1	0.0404104	1	-0.537553	1	0.159984	1
ENSG00000117480	FAAH	protein_coding	2776	2.71247	2.67016	2.94977	2.59445	3.53315	3.63403	2.94847	3.1506	5.51821	5.43065	5.22101	5.78288	3.81369	7.72531	7.09749	7.85338	3.68132	7.7012	-0.498881	0.999991	0.542672	0.223248	-3.8927	1.9407e-25	0.499519	0.680273	4.02858	3.42869e-37
ENSG00000112195	TREML2	protein_coding	3302	0.712709	1.1566	0.628006	1.14183	1.2943	0.830238	0.838948	0.479036	2.35934	2.53393	0.92454	1.88114	1.10024	4.2769	1.03573	2.97037	0.949347	2.83217	1.1004	1	1.69307	1	-3.88744	1.06351e-07	2.68785	0.188906	2.6521	0.00648972
ENSG00000136110	CNMD	protein_coding	1628	7.77026	7.68087	6.47245	7.55428	7.86185	7.80189	6.7153	7.54442	4.45789	4.55661	2.87109	4.65992	1.5817	5.7839	6.24309	6.07367	5.47864	5.49125	1.03353	0.145195	1.85229	0.00505872	-3.87495	0.000598751	-0.377991	0.674657	-0.237824	0.709922
ENSG00000260066	AC112176.1	lincRNA	3024	0.700804	0.549296	0.576364	0.409539	1.50014	0.887769	1.06042	1.31089	1.04477	1.02327	2.08289	1.09531	0.605184	2.86695	0.838004	0.957641	1.01177	1.40616	-0.732424	1	-1.36032	1	-3.85572	0.0185869	0.0474704	1	0.652099	1
ENSG00000136197	C7orf25	protein_coding	3248	5.80508	5.63953	5.48798	5.58654	5.56825	5.49427	5.8	5.7457	5.37155	5.6861	5.29427	5.46173	5.07732	5.05415	4.66778	4.96495	4.37422	4.43473	0.0667531	0.999991	0.132908	0.916005	0.0865874	0.924983	0.0681238	0.959639	-0.0473892	0.938269
ENSG00000075407	ZNF37A	protein_coding	13190	1.59727	1.63449	1.64757	1.66186	1.98384	1.98627	1.94788	2.13036	2.19894	2.08741	2.00499	2.15125	2.47985	2.10821	1.85116	1.44054	1.82488	1.75569	-0.0210779	0.999991	0.168816	0.910323	0.597212	0.437869	-0.814377	0.606182	-0.292386	0.676088
ENSG00000226251	AL451060.1	lincRNA	511	1.96999	1.29269	1.30443	1.2013	1.16272	1.38452	2.26023	1.31223	1.101	1.85648	1.71928	0.968114	0.681284	1.2738	2.50098	2.71627	2.80634	3.0445	-0.28776	1	-1.75161	1	-1.14078	1	0.0474704	1	0.168929	1
ENSG00000274373	AC148476.1	lincRNA	705	0.998124	1.03629	0.787399	0.957504	1.21159	0.856221	1.15757	0.804299	0.871865	0.75141	0.593712	0.760068	0.523682	2.09387	2.13034	2.3331	2.41879	2.64542	0.337691	1	0.412533	1	-3.40674	1	0.0474704	1	0.168929	1
ENSG00000277639	AC007906.2	protein_coding	1983	4.44195	4.98069	3.66174	4.41669	3.68009	3.48895	3.77302	3.76379	2.13644	3.07866	2.75925	2.23574	3.36492	2.48071	1.67066	1.62552	1.72122	2.25755	0.77611	0.999991	-0.750714	0.711641	1.141	0.382063	-0.35707	1	0.598934	1
ENSG00000256100	AP000721.1	protein_coding	559	7.81697	7.70327	7.96933	8.098	7.51132	7.62393	7.62441	7.64903	7.47186	7.48051	7.60868	7.90757	7.86706	8.10344	9.27631	9.57949	9.57315	9.4162	0.0938151	0.999991	0.260322	0.695629	-0.11071	0.87836	0.093484	0.891068	-0.28453	0.499647
ENSG00000106541	AGR2	protein_coding	2845	0.800327	1.04259	0.622572	0.302727	0.960289	1.05519	0.844693	0.352804	2.08994	2.09657	1.83389	1.7994	0.926844	0.832931	0.877451	1.001	4.46663	1.83031	-1.37593	1	-0.116147	1	0.367293	0.928683	0.0474704	1	-3.99325	0.000417092
ENSG00000011083	SLC6A7	protein_coding	4391	0.393602	0.545082	0.393086	0.289347	0.194451	0.176475	0.181008	0.16331	0.93183	1.43495	0.219207	1.71363	0.968718	4.04808	0.625166	0.953403	0.870428	1.92698	-0.591394	1	3.79841	1	-3.81843	1.94329e-05	0.621027	1	1.74621	0.112613
ENSG00000196468	FGF16	protein_coding	1650	1.36472	0.92456	1.15808	0.994204	2.66733	2.08093	0.773631	1.25048	7.19009	7.5522	5.3562	5.31259	4.15898	8.24697	6.01824	6.80639	2.35179	7.4062	-0.380729	1	-0.484635	0.964454	-3.79885	1.7422e-12	0.503758	0.53844	5.05686	9.96758e-26
ENSG00000114626	ABTB1	protein_coding	6149	0.360091	0.309115	0.27599	0.442964	0.854692	1.38209	0.915682	0.813817	2.14922	2.02948	2.39479	2.25435	1.11043	4.44521	3.39061	4.12707	2.31228	3.55904	0.834017	1	-0.178015	0.929758	-3.79582	1.14951e-06	0.631357	0.510773	1.178	0.0233185
ENSG00000188747	NOXA1	protein_coding	1678	0.694544	0.864987	0.788597	0.812632	1.18038	0.879921	0.432273	0.552214	0.431685	0.742398	0.738792	0.52897	1.1341	3.64916	1.60778	1.78973	3.39911	2.62841	-0.0347325	1	-0.79473	1	-3.77514	0.00795395	0.0584019	1	-0.994431	0.271568
ENSG00000249359	AC093274.1	lincRNA	5454	0.814329	0.18382	0.412699	0.312156	0.344683	0.589567	0.522825	0.562278	0.66688	0.122162	0.128105	0.385971	0.23696	0.128028	0.522734	0.606445	0.645467	0.843504	-0.467434	1	1.77194	1	1.12182	1	0.0474704	1	0.427108	1
ENSG00000009724	MASP2	protein_coding	4251	4.41539	4.24539	4.64682	4.56398	4.59008	4.38818	4.78758	4.28449	4.52841	4.51889	4.35597	4.53258	3.86765	4.72417	1.83939	1.41452	1.58592	1.69613	-0.0898671	0.999991	0.146087	0.898707	-0.506505	0.634318	-0.848325	0.793653	0.0785963	0.955995
ENSG00000185737	NRG3	protein_coding	5072	2.76924	3.14948	3.34943	2.77878	2.22464	4.06153	2.41528	3.90459	3.40151	3.82442	5.24163	4.68823	1.37643	4.69036	1.63426	2.64815	1.28941	2.33666	-0.693937	0.999991	-0.588508	0.334078	-3.7671	7.20081e-11	1.11986	0.566723	1.20445	0.166112
ENSG00000260902	LINC02011	lincRNA	3830	0.2432	0.2552	0.181176	0.230737	0.409726	0.200601	0.205687	0.18575	0.205195	0.170989	0.129826	0.173725	0.111881	0.179046	0.697627	0.802353	0.959185	0.978197	0.337691	1	0.412533	1	-0.587668	1	0.0474704	1	-0.101481	1
ENSG00000132589	FLOT2	protein_coding	3336	5.76426	5.52123	5.80019	5.82812	5.72238	5.71082	5.82983	6.01313	5.89146	5.71796	6.24733	5.96736	7.09776	7.76218	6.7495	6.2659	6.69813	6.339	-0.0102783	0.999991	-0.32588	0.524556	-0.532823	0.212702	-0.669865	0.141947	-0.468265	0.110029
ENSG00000135643	KCNMB4	protein_coding	4874	5.6155	5.53097	5.27093	5.2121	5.56813	5.55842	5.67069	5.73376	5.47755	5.57115	5.21234	5.34124	5.64957	5.07866	4.59338	5.12332	5.15122	4.7244	-0.0897889	0.999991	0.0969471	0.911862	0.697674	0.143781	0.348959	0.688232	-0.568313	0.0628542
ENSG00000166484	MAPK7	protein_coding	5196	5.14544	4.99033	5.20027	5.36851	4.93642	5.07355	5.15613	5.094	6.05016	5.90376	5.98384	6.19889	5.83869	6.16332	4.90026	5.06985	4.0461	4.74628	0.135911	0.999991	0.177167	0.765885	-0.20664	0.693801	-0.033984	0.976005	0.656618	0.0564061
ENSG00000260634	AC012508.2	lincRNA	1472	0.918185	0.588234	0.430756	0.537246	0.867917	0.828766	1.07938	0.778099	0.816741	0.726531	0.315556	0.875081	0.274668	0.737986	1.38844	1.92427	2.02971	2.20173	0.337691	1	1.76973	1	-1.63669	1	0.643901	1	0.0936591	1
ENSG00000100564	PIGH	protein_coding	2915	5.53408	5.22239	6.10719	5.81637	5.18042	5.02186	5.93741	5.33375	5.55817	5.35282	6.21382	5.8324	4.89312	5.41005	6.12887	6.47063	5.86621	6.11178	-0.351125	0.999991	-0.421168	0.323012	-0.406429	0.541115	0.136136	0.863337	0.138802	0.708406
ENSG00000148300	REXO4	protein_coding	2654	5.00567	4.8558	4.99469	5.01188	4.8563	4.75338	5.01034	4.92487	4.50673	4.88359	4.97738	4.96628	5.56732	5.92214	6.61251	6.86502	5.8109	6.10654	-0.0192465	0.999991	-0.0526737	0.970941	-0.231514	0.722683	0.0607951	0.941898	0.145875	0.763578
ENSG00000283663	AC008687.8	protein_coding	1748	1.12072	0.693342	0.967517	1.31298	1.14877	0.996605	0.593089	0.646846	1.64515	1.23728	1.37431	1.55043	2.84162	2.39366	1.24031	1.73621	1.92098	1.64271	0.569198	1	-0.136645	1	0.469478	0.819657	0.621027	1	-0.70212	1
ENSG00000131187	F12	protein_coding	2769	1.09589	0.618441	0.454342	0.433959	1.09429	0.855874	0.277235	0.616827	1.593	1.39842	1.23874	1.73683	0.468968	2.84695	3.05571	4.28475	3.37183	4.09946	-0.152313	1	0.699711	1	-3.76045	0.014167	1.01835	0.463862	0.763888	0.163267
ENSG00000101193	GID8	protein_coding	4622	7.10746	7.08665	7.15181	7.04643	6.95496	7.08382	7.16751	7.16044	7.00926	7.01791	6.97253	6.89313	7.20355	7.46293	6.34707	6.41978	6.29617	6.20545	-0.142812	0.999991	-0.135766	0.845136	-0.13643	0.782329	-0.146713	0.827474	-0.164772	0.650107
ENSG00000133069	TMCC2	protein_coding	4964	2.5284	2.43324	2.16859	2.28624	2.25061	2.68943	2.45976	1.92844	3.92894	3.59168	3.35405	3.45076	2.08122	5.54686	4.16951	4.67975	2.47872	4.30125	0.0977909	0.999991	0.100777	0.955201	-3.75571	5.49174e-10	0.205373	0.86385	1.85433	7.8676e-05
ENSG00000186329	TMEM212	protein_coding	2719	5.91037	6.15251	6.04965	5.94594	6.28825	6.20636	6.27117	6.18342	6.47099	6.45438	6.24443	6.32371	6.89685	6.20893	3.46786	2.50659	2.4399	2.54984	-0.144076	0.999991	0.0353009	0.974991	0.804131	0.0667406	-1.30938	0.449078	0.126609	0.92047
ENSG00000176925	OR51F2	protein_coding	1136	0.695111	0.72445	0.536796	0.664142	1.25352	0.587744	0.599947	0.54912	0.59949	0.510125	0.396754	0.516821	0.973259	0.531302	1.63064	1.8102	1.88753	2.09222	0.337691	1	0.412533	1	1.47454	1	0.0474704	1	0.168929	1
ENSG00000149656	LINC00266-1	lincRNA	1438	2.35047	2.65212	2.21071	2.54711	2.15741	2.19286	2.66618	2.48576	3.79279	3.86684	3.09445	3.26808	2.88352	2.77454	1.75876	1.5756	1.79927	1.83969	0.368131	0.999991	0.152879	0.962326	0.234598	0.911676	-0.537553	1	-0.101481	1
ENSG00000170445	HARS	protein_coding	7853	5.48907	5.69983	5.54253	5.56147	5.6171	5.54443	5.71261	5.43284	5.99655	6.17695	6.17072	6.17608	5.89225	6.47883	6.1026	6.5901	5.71433	6.26438	-0.017416	0.999991	-0.028207	0.977613	-0.47091	0.304201	0.279663	0.516043	0.432315	0.0852194
ENSG00000111344	RASAL1	protein_coding	4813	0.659948	0.830386	0.399732	0.427927	0.839412	1.25889	0.575853	0.991534	0.570805	0.584769	0.254109	0.645155	0.864025	0.880839	1.39484	0.670894	0.812921	1.22706	0.0829259	1	1.55943	1	0.104411	0.97169	-1.76013	1	0.768353	1
ENSG00000183801	OLFML1	protein_coding	3436	2.03618	1.70635	3.20188	2.63608	1.91115	1.65764	2.57906	2.72481	1.42614	1.21784	2.13637	1.50841	1.94242	0.886823	2.51182	1.95794	4.46503	1.26274	-0.866064	0.999991	-1.05108	0.591783	1.8118	0.354961	-1.04792	0.66671	-3.96688	1.01558e-08
ENSG00000169085	C8orf46	protein_coding	5808	0.812922	0.592843	1.67913	1.47421	0.763446	0.795557	0.992369	1.39028	0.488603	0.622678	0.996887	0.709492	1.07585	0.220639	0.495756	0.575959	0.879872	0.713813	-0.378212	0.999991	-0.655062	1	2.84217	0.240108	0.0474704	1	-0.62633	1
ENSG00000186867	QRFPR	protein_coding	2160	2.02369	2.39863	1.39955	2.42877	1.15141	1.87452	1.66124	2.05527	2.82797	2.23986	0.902939	2.42802	1.21583	2.01211	1.37649	2.90006	1.39672	2.46804	1.43708	0.999991	2.27811	1	-1.07407	0.6958	1.77715	1	1.58083	0.182761
ENSG00000255686	AC073864.1	lincRNA	562	2.00921	2.25249	2.19086	1.12537	1.91212	2.25562	1.34172	2.94155	1.95531	2.14679	3.3452	1.64302	1.06824	1.42024	3.08309	3.74825	2.97673	3.57105	-1.6964	1	-2.1616	1	-0.634661	1	0.376307	1	0.5051	1
ENSG00000196154	S100A4	protein_coding	1025	5.69047	5.3859	4.68804	4.4405	5.70158	5.74554	4.03668	4.07657	2.4428	1.85367	3.7985	1.28042	3.99891	1.90968	6.64733	2.96944	6.76911	4.4053	-0.296158	0.999991	-3.22167	1	2.23517	0.184162	-4.05526	2.91075e-05	-3.02477	0.000183481
ENSG00000181541	MAB21L2	protein_coding	2772	1.59285	1.21753	1.1335	1.05159	0.53511	1.14736	1.73582	1.28903	4.41267	4.09754	5.6924	2.73015	3.11263	1.89113	0.894661	1.01987	1.19993	1.493	0.104993	1	-3.09702	3.39571e-13	1.82984	0.241453	0.0474704	1	0.39363	1
ENSG00000278611	ZNF426-DT	lincRNA	865	3.26764	2.99762	3.39546	3.1168	3.32003	2.98682	3.06981	2.94768	3.27641	3.10903	2.70069	3.28098	3.5083	2.88597	2.55977	2.92273	3.36958	3.18764	-0.359134	0.999991	0.612194	1	1.02156	0.605463	0.0475006	1	-0.399453	0.756486
ENSG00000164331	ANKRA2	protein_coding	2659	5.20319	5.34087	5.25637	5.45421	5.08643	5.08206	5.36124	5.20148	5.73933	5.42456	5.64494	5.59383	5.46794	5.11067	4.72424	4.88777	4.7804	4.62381	0.158645	0.999991	-0.0913971	0.930597	0.472761	0.462626	-0.0253075	0.987044	-0.271611	0.587213
ENSG00000051009	FAM160A2	protein_coding	4736	4.39517	4.55847	4.56557	4.74947	4.28494	4.50627	4.32377	4.01067	5.09997	5.1512	5.08872	5.11464	5.25269	5.7477	5.39548	5.16415	5.22703	4.92289	0.153309	0.999991	-0.0173418	0.990523	-0.387969	0.459531	-0.460178	0.481066	-0.501727	0.164386
ENSG00000228261	AL162742.1	lincRNA	954	3.01427	2.50049	1.62353	2.00297	2.55573	2.40363	1.75232	3.09628	2.0923	1.40643	1.08719	1.18884	3.05994	2.50606	1.8059	1.99457	2.07523	2.28863	0.552326	1	0.17562	1	0.94441	0.674945	0.0474704	1	0.168929	1
ENSG00000129194	SOX15	protein_coding	1541	2.96883	3.09471	2.94615	2.54813	2.07654	1.7181	2.60183	2.29891	6.23973	6.45412	6.44853	6.69483	5.5379	9.35536	9.31584	9.4789	5.9342	9.30274	-0.530663	0.999991	0.200506	0.775147	-3.71928	3.48701e-34	-0.0422219	0.941943	3.1997	6.19054e-31
ENSG00000152591	DSPP	protein_coding	4373	0.538816	0.933553	0.159886	0.378097	0.195199	0.253905	0.725915	0.444661	0.55476	0.277305	0.114347	0.733642	0.839642	0.233858	0.627253	0.723868	0.768426	0.887338	1.36254	1	3.08606	1	2.68185	0.438386	0.0474704	1	0.168929	1
ENSG00000259306	AC020891.2	lincRNA	776	4.01536	3.84427	2.56472	3.06506	3.73543	3.16853	1.9625	2.67598	3.47746	3.10885	2.58251	2.57964	1.34646	3.64966	2.02471	2.22324	2.30744	2.53013	0.988383	0.999991	-0.213705	1	-3.67178	0.0492494	0.0474704	1	0.168929	1
ENSG00000260913	LINC01254	lincRNA	3225	1.85125	1.60345	1.83309	1.83332	1.84391	1.96756	2.04932	1.97481	2.34229	2.49561	2.0989	1.99918	3.22242	2.81286	1.9578	1.67153	1.18634	1.87223	-0.0925772	0.999991	-0.125298	0.973231	0.60584	0.597613	-0.624533	1	0.95621	1
ENSG00000187559	FOXD4L3	protein_coding	2039	0.589353	0.447249	0.464258	0.560933	0.39029	0.356366	0.364682	0.33123	0.638357	0.428639	0.234695	0.525815	0.203423	0.319776	2.12088	1.58571	1.69681	1.64795	0.284135	1	1.34129	1	-0.587668	1	-0.962302	1	-0.249995	1
ENSG00000162419	GMEB1	protein_coding	6459	5.21922	5.26641	5.09053	4.98296	5.44765	5.45438	5.51394	5.35798	5.57532	5.65424	5.42404	5.45913	6.25633	5.86959	5.17529	4.89868	4.50822	4.43858	-0.14833	0.999991	-0.00242326	0.998733	0.50829	0.241453	-0.494582	0.390521	-0.188838	0.622771
ENSG00000075336	TIMM21	protein_coding	5208	6.14366	6.30433	6.1643	6.19127	5.98006	5.93549	6.01269	5.93755	5.19986	5.28687	5.31097	5.31221	4.59809	5.29347	4.70556	4.97138	4.91728	4.96462	-0.00938708	0.999991	-0.0331901	0.977426	-0.622401	0.336001	0.13418	0.903354	-0.0753164	0.878747
ENSG00000108510	MED13	protein_coding	12677	7.83215	7.83313	7.7968	7.75634	7.8812	7.8889	8.07974	8.03754	8.37682	8.41975	8.66422	8.36915	7.85484	7.46015	5.18924	4.96852	4.43101	5.03062	-0.0794346	0.999991	-0.333741	0.167901	0.520655	0.135126	-0.442156	0.298688	0.48393	0.0587073
ENSG00000008517	IL32	protein_coding	3209	2.60614	3.01769	3.63156	3.96086	1.9847	1.35558	2.17185	2.47735	2.68534	2.41277	2.65147	3.20958	2.00498	5.39131	4.57474	5.91591	3.65784	5.81726	0.277617	0.999991	0.567162	0.695286	-3.66685	6.31136e-09	1.12824	0.0652555	2.0399	1.82585e-07
ENSG00000256137	AC117373.1	lincRNA	392	3.14561	3.09732	2.50685	4.10332	2.94659	3.74047	3.46584	4.14171	5.64806	6.2921	5.21047	5.8071	2.52297	5.8622	2.82285	3.04662	3.13959	3.38544	1.59312	0.999991	0.559369	0.725413	-3.66158	0.00387214	0.0474704	1	0.168929	1
ENSG00000197921	HES5	protein_coding	1306	0.621468	0.648355	0.477288	0.593152	0.570391	0.523502	0.744693	0.488422	0.534197	0.453088	0.351024	0.459229	1.52953	0.472292	1.85711	2.2841	1.74381	1.94098	0.337691	1	0.412533	1	2.41495	1	0.445303	1	0.168929	1
ENSG00000106538	RARRES2	protein_coding	1921	4.30199	4.03047	3.73964	3.97276	6.30614	6.4942	4.532	6.07208	4.64093	4.29861	5.18958	4.63161	3.80572	7.97317	6.54519	7.69943	7.86845	7.55751	0.246757	0.999991	-0.575032	0.518637	-3.64192	1.86754e-07	0.942134	0.0316111	-0.449498	0.330736
ENSG00000085465	OVGP1	protein_coding	2567	2.72108	2.09237	2.42996	2.59294	0.799081	2.41372	2.7292	2.91629	2.91592	2.67321	2.52531	2.83184	2.07792	2.2785	2.81048	2.68724	2.4833	2.65037	0.0939773	0.999991	0.385033	0.864657	-0.158704	0.939012	-0.337474	0.906966	0.229538	0.831179
ENSG00000101049	SGK2	protein_coding	4374	1.07365	0.403989	0.935789	1.04352	0.584993	0.17712	0.925222	1.00435	1.60628	0.779352	0.981421	0.496197	1.90932	2.68613	3.89551	0.970863	1.65762	0.996148	0.00616732	0.999991	-1.23968	1	-0.902389	0.531183	-4.03701	0.0020793	-1.4439	0.230347
ENSG00000254160	AC110288.1	lincRNA	446	1.36544	1.41203	1.1023	1.31546	1.27455	1.18952	1.51646	1.43129	1.20906	1.56363	0.850505	1.06719	0.758243	1.09308	2.66448	2.88432	2.97595	3.21825	0.337691	1	0.412533	1	-0.587668	1	0.0474704	1	0.168929	1
ENSG00000235621	LINC00494	lincRNA	4204	1.05321	0.494668	0.318428	1.06211	0.643192	0.263173	0.188548	0.319789	3.12378	2.62491	4.01565	3.13347	2.62656	2.21965	3.36635	0.74656	1.1895	1.47293	2.11459	1	-0.991377	0.0574825	0.51358	0.786824	-3.99761	0.0190107	0.332263	1
ENSG00000105784	RUNDC3B	protein_coding	4710	1.47513	1.60534	0.932287	1.60606	1.83028	1.29214	1.53644	2.23463	2.53021	2.56481	2.61928	2.76173	0.335857	1.01338	2.03443	1.74587	0.906902	1.6065	1.07893	0.999991	0.154853	0.938594	-1.98266	0.47497	-0.660817	0.814418	1.28839	0.281253
ENSG00000224973	LARGE-AS1	processed_transcript	2809	3.44435	3.85909	3.84842	3.46765	4.36343	4.11401	3.94392	4.31807	3.67703	3.34802	2.53862	3.55238	3.40351	2.01125	1.15806	1.01021	1.17413	1.34524	-0.301723	0.999991	1.11213	0.186101	1.78768	0.09824	-0.537553	1	0.195636	1
ENSG00000237797	AL161935.3	lincRNA	347	1.59756	1.64843	1.30673	1.54275	1.4977	1.98204	1.42425	1.33115	2.00485	1.25602	1.80811	1.26734	0.917204	3.00986	2.97517	3.20233	3.29644	4.11599	0.337691	1	-0.872251	1	-3.74456	0.272712	0.0474704	1	1.03415	1
ENSG00000231720	AL353747.3	lincRNA	579	6.14685	6.09206	4.15025	5.53696	4.50029	4.93432	4.04288	4.1242	1.8139	1.9675	0.695449	2.3987	1.20443	2.47246	2.77994	2.56499	2.65347	3.5341	1.48035	0.625884	2.95278	1	-2.02478	1	-0.537553	1	1.01321	1
ENSG00000108592	FTSJ3	protein_coding	5212	6.54636	6.69989	6.50772	6.67371	6.74958	6.68889	6.66329	6.7764	6.26542	6.31919	6.2412	6.46416	5.98648	6.07972	5.99209	6.06052	5.78898	5.43389	0.126014	0.999991	0.185726	0.677922	0.0331361	0.963716	-0.135955	0.845778	-0.425593	0.242886
ENSG00000176208	ATAD5	protein_coding	7075	7.32797	7.4578	7.17283	7.19819	7.40685	7.46229	7.52175	7.41331	7.14736	7.12154	7.1258	7.33122	5.87294	6.29075	2.88524	4.06079	2.93478	3.03967	-0.00241516	0.999991	0.169435	0.675422	-0.25506	0.675718	1.08606	0.161984	0.00447786	0.994601
ENSG00000196155	PLEKHG4	protein_coding	7328	1.52041	0.976067	1.59673	1.22496	2.11219	2.06726	2.18026	1.89677	2.46643	2.31789	1.92496	2.29736	0.651003	3.14427	2.02096	3.27778	1.1888	2.46889	-0.607774	0.999991	0.418417	0.764453	-3.64005	8.61848e-07	1.29569	0.232583	1.84713	0.00713425
ENSG00000257771	LINC02395	lincRNA	4701	1.59342	1.49175	1.43797	1.90351	1.66775	1.58145	1.44166	1.82942	1.77266	1.20341	1.6112	1.71559	2.54702	2.26738	0.96264	1.14532	0.825612	0.840422	0.624763	0.999991	0.103345	0.977426	0.562751	0.672481	0.0475006	1	-0.101481	1
ENSG00000267683	AC008991.2	lincRNA	487	1.28915	1.6705	2.56467	1.24092	1.75741	1.11966	1.13791	1.05678	1.13845	0.992263	0.795616	1.00239	0.707771	1.02711	2.55837	2.77532	2.86595	3.10562	-2.62669	1	0.412533	1	-0.587668	1	0.0474704	1	0.168929	1
ENSG00000262874	C19orf84	protein_coding	1447	3.22419	2.94749	3.02103	3.1288	3.80919	4.10251	4.30792	3.38234	3.91858	3.81861	2.67146	4.30817	0.893996	3.58348	4.98157	4.77704	2.7314	3.79975	0.0622457	0.999991	1.77257	0.0225833	-3.63147	0.0171394	-0.4026	0.803014	0.895087	0.312645
ENSG00000267123	LINC02081	lincRNA	1271	1.01835	0.893536	0.488425	0.60648	0.583301	0.53554	0.728313	0.499785	0.546436	0.463755	1.14947	0.470003	0.843142	0.483334	1.52297	1.69631	1.77136	2.12869	0.337691	1	-1.88254	1	1.16255	1	0.0474704	1	0.427108	1
ENSG00000164220	F2RL2	protein_coding	3429	2.74747	3.3221	3.95553	3.49122	3.42138	3.05713	3.96583	3.36498	1.78802	1.60047	1.77662	2.25362	2.57997	1.34714	1.00849	1.13499	3.46262	1.50701	-0.576843	0.999991	0.600167	0.759349	2.13355	0.142673	0.0365257	1	-3.94988	0.0036527
ENSG00000264920	AC018521.5	processed_transcript	496	5.70067	5.12282	5.59502	5.48676	4.95007	5.13936	5.68452	5.40259	5.48854	5.86201	6.20636	5.82031	5.30943	4.84335	4.64434	4.26479	3.97094	3.86039	-0.145526	0.999991	-0.480895	0.671484	0.56511	0.682097	-0.480725	0.884333	-0.0842604	0.957206
ENSG00000162645	GBP2	protein_coding	6276	0.153228	0.235835	0.361161	0.213372	0.13876	0.411353	0.275387	0.116175	0.72017	0.741399	0.682812	0.398969	0.374007	0.520445	0.639245	0.540119	1.10064	0.7583	-0.962288	1	-1.03942	1	-0.574094	0.887038	-0.537553	1	-0.986002	1
ENSG00000285212	AL009178.3	lincRNA	821	3.13726	3.11858	3.40724	2.72381	3.66354	3.22347	3.04228	3.16219	2.26658	1.91326	2.41437	2.28039	4.78977	3.59085	2.76591	2.57826	4.47063	3.16183	-0.82912	0.999991	-0.222144	1	1.41356	0.227768	-0.3572	1	-1.66449	0.054702
ENSG00000156983	BRPF1	protein_coding	5477	5.46077	5.57422	5.57081	5.66333	5.27587	5.31003	5.46678	5.35648	5.22147	5.31689	5.43792	5.50821	5.37059	5.97875	4.87985	4.82192	4.70229	4.70396	0.0525023	0.999991	0.0388506	0.970981	-0.495728	0.269485	-0.271956	0.744489	-0.110335	0.779275
ENSG00000276984	AL023881.1	lincRNA	301	1.7381	1.79125	1.4323	1.68071	1.63345	1.53488	2.71606	1.45821	1.55759	1.37879	1.41807	1.39055	1.01726	1.42155	3.15581	3.38654	3.48186	3.73394	0.337691	1	-0.106982	1	-0.587668	1	0.0474704	1	0.168929	1
ENSG00000235169	SMIM1	protein_coding	981	1.03454	1.06506	1.69145	1.67787	1.78598	2.53009	0.887246	1.52009	1.13283	1.63925	1.26622	1.79809	1.1358	3.48689	4.35205	4.12535	3.42564	4.28811	-0.00377442	1	0.746852	1	-2.7993	0.183904	-0.378354	0.884008	0.827367	0.333258
ENSG00000167700	MFSD3	protein_coding	1823	3.71531	3.01519	3.45815	3.75047	4.03483	4.23182	3.8703	3.83058	3.2479	3.48825	2.48408	3.12908	3.74296	5.15291	6.32962	6.11417	6.05538	5.83138	0.219554	0.999991	0.714783	0.671362	-1.11205	0.301275	-0.419853	0.591576	-0.416765	0.46937
ENSG00000074370	ATP2A3	protein_coding	6893	1.69981	1.64461	1.10722	1.70121	3.54015	3.15246	1.67895	2.81565	1.73295	1.64398	1.7504	2.71655	1.73411	5.10077	1.60805	2.21237	1.48659	2.18362	0.916221	0.999991	1.18289	0.0871589	-3.62868	1.35357e-06	0.302495	0.909676	0.666672	0.460802
ENSG00000105220	GPI	protein_coding	10680	7.04016	7.04107	6.8047	6.93331	6.63576	6.67279	6.43539	6.6499	5.34774	5.42319	5.80361	5.72425	6.33363	6.29482	5.82904	6.17827	5.95266	5.99616	0.0915238	0.999991	-0.125126	0.843701	0.172146	0.732953	0.154176	0.771417	-0.0743182	0.837498
ENSG00000104408	EIF3E	protein_coding	6005	9.00225	8.97694	8.69442	8.83487	8.67833	8.96102	8.50333	8.64545	8.59151	8.62573	8.16813	8.50293	9.06268	8.55539	8.7568	8.91889	8.79115	8.71619	0.105325	0.999991	0.298239	0.272723	0.595583	0.186105	-0.0559637	0.911202	-0.190212	0.4766
ENSG00000123933	MXD4	protein_coding	7058	2.97173	2.4299	3.5646	2.88672	3.73094	3.08306	3.9445	3.35576	3.23626	3.20129	3.83884	3.4077	4.58001	4.52214	5.14859	4.6197	5.11179	4.63738	-0.776102	0.999991	-0.517642	0.361864	0.181577	0.774992	-0.762461	0.120763	-0.617141	0.0813684
ENSG00000037241	RPL26L1	protein_coding	1164	7.57252	7.76883	7.96986	7.58732	7.36449	7.53468	7.62971	7.42478	7.14992	7.16526	7.43439	7.42615	6.63059	7.10992	7.57224	7.69997	7.8049	7.61176	-0.431275	0.999991	-0.0512439	0.962039	-0.346025	0.583315	-0.093358	0.914004	-0.312113	0.374816
ENSG00000183111	ARHGEF37	protein_coding	5324	0.95772	1.31915	1.89023	0.97833	1.82717	1.99888	2.28497	1.46263	0.286017	0.725184	0.585161	0.272706	0.445562	2.30512	0.533402	1.23164	1.21663	0.970638	-1.673	0.999991	-1.26486	1	-3.62413	0.0264885	1.60765	1	-0.752311	1
ENSG00000120820	GLT8D2	protein_coding	3271	3.07732	3.38042	3.46454	3.57992	3.75151	3.83138	2.8398	3.24969	1.84268	1.73648	2.28663	1.77912	1.66556	0.999834	0.78919	1.94526	1.79603	1.55762	0.0831226	0.999991	-0.449094	0.889626	1.07814	0.66233	1.87083	1	-0.575404	0.657068
ENSG00000173762	CD7	protein_coding	2735	0.581719	0.345921	0.34557	0.313666	0.300562	0.273692	0.280363	0.365184	0.279797	0.234137	0.178601	0.237743	0.504601	0.935374	0.903652	1.02973	1.08647	1.23728	-0.207458	1	0.412533	1	-1.26643	1	0.0474704	1	0.168929	1
ENSG00000168273	SMIM4	protein_coding	2482	5.72731	5.52344	5.73655	5.51395	5.51842	5.67133	5.68384	5.6125	5.6561	5.72264	5.46721	5.63527	5.32421	5.0208	5.91011	5.13932	5.6738	5.36513	-0.260029	0.999991	0.132661	0.886355	0.436504	0.506575	-1.00823	0.112038	-0.424881	0.202415
ENSG00000267201	LINC01775	lincRNA	371	1.53368	1.58345	1.25008	1.48012	1.78206	1.34463	1.69379	1.2738	1.36569	1.20073	0.974273	1.21183	1.13064	1.24013	2.89132	3.11666	3.21016	3.45742	0.337691	1	0.412533	1	-0.0458638	1	0.0474704	1	0.168929	1
ENSG00000167822	OR8J3	protein_coding	3806	0.798281	0.657045	0.343909	0.763805	0.467237	0.536363	0.761263	0.186848	0.61717	0.52173	0.41867	0.260799	1.03186	0.673723	0.701111	0.806227	1.075	0.982662	1.33886	1	-0.802582	1	0.922547	0.761916	0.0474704	1	-0.329742	1
ENSG00000223379	AL391987.2	lincRNA	492	3.85326	3.51534	2.11512	3.19454	3.12343	3.48578	3.57563	3.46381	3.1216	2.71761	1.64934	2.55852	3.14011	1.6106	2.54614	2.76274	2.85326	3.09262	1.26018	1	1.11942	1	2.06386	0.501852	0.0474704	1	0.168929	1
ENSG00000144840	RABL3	protein_coding	4684	5.82826	5.78714	5.5219	5.7104	6.17589	6.2401	6.23458	6.29989	5.58199	5.67063	5.70153	5.51027	5.56409	4.77541	4.8177	4.17936	4.48057	4.17306	0.140115	0.999991	-0.249579	0.66859	0.969192	0.0840145	-0.843842	0.232739	-0.472301	0.310768
ENSG00000203496	AL133216.1	lincRNA	727	1.76007	2.02037	1.77962	2.29608	1.64961	1.82748	2.19601	2.31296	2.56375	3.52894	2.5302	2.80481	1.70918	2.04209	2.09625	2.71632	2.3829	2.6083	0.701097	1	0.284071	1	-0.249932	1	0.621027	1	0.168929	1
ENSG00000115353	TACR1	protein_coding	5308	1.64129	1.25668	1.57317	1.75558	0.931399	1.72735	1.86431	2.05771	2.94076	2.68512	3.70673	3.03626	3.46082	4.75894	2.99626	0.619994	0.900134	1.18397	0.218365	0.999991	-0.853268	0.252844	-0.924885	0.379205	-3.9532	0.0228634	0.487051	1
ENSG00000248441	LINC01197	lincRNA	6992	0.926843	1.56431	1.0419	1.27753	1.22504	0.984049	1.03479	1.09	0.924311	1.51526	1.03897	1.32445	1.91819	1.56122	0.749529	0.958256	1.0403	0.701184	0.393335	0.999991	0.475465	1	0.640907	0.630096	0.390034	1	-0.979427	1
ENSG00000171873	ADRA1D	protein_coding	2790	0.702391	0.339845	0.243249	0.549292	1.73245	2.25559	0.903247	1.32598	0.274775	0.22987	0.175292	0.23342	0.32581	0.24046	1.78971	1.30283	4.69663	1.47351	1.36254	1	0.412533	1	0.653528	1	-0.962302	1	-3.93662	1.85425e-08
ENSG00000118271	TTR	protein_coding	2173	0.404489	0.423341	0.305405	0.384784	0.727439	0.336763	0.344702	0.312865	0.774722	0.288971	0.701561	0.293279	1.79134	0.301988	1.06764	1.20846	7.0661	3.18676	0.337691	1	-1.73049	1	3.65987	0.180883	0.0474704	1	-3.93138	3.10291e-16
ENSG00000214643	DEFB133	protein_coding	609	1.10743	1.14833	0.879912	1.06378	1.31759	1.43697	0.971282	0.898336	0.971463	0.840886	0.668127	0.850139	0.811427	0.871964	2.29593	2.93465	2.59251	2.8247	0.337691	1	0.412533	1	0.0404104	1	0.621027	1	0.168929	1
ENSG00000101280	ANGPT4	protein_coding	4676	1.7671	1.56519	1.63083	1.18782	2.78926	2.61477	1.60131	2.03298	1.75553	1.9764	1.62924	1.73973	2.31503	1.76242	1.92329	1.55975	3.77868	0.960485	-0.756209	0.999991	0.0535547	0.988162	0.842157	0.554284	-0.387141	0.907667	-3.92776	1.98022e-07
ENSG00000166037	CEP57	protein_coding	7101	7.2841	7.09394	6.98223	6.97488	7.23573	7.20049	7.18103	7.18572	7.16538	7.20349	7.1836	7.2197	6.1476	6.10024	5.60591	5.52037	5.03828	5.43487	-0.0472089	0.999991	-0.00413391	0.994464	0.184168	0.762242	-0.301929	0.586682	0.262543	0.380679
ENSG00000113555	PCDH12	protein_coding	6820	1.86352	1.66417	0.845896	1.97267	1.30692	1.50008	1.81124	2.25333	0.956394	1.42069	1.30726	0.890455	1.10174	0.980529	0.597981	0.696893	2.58181	0.882124	1.7158	0.823746	-1.35779	0.599027	0.219641	0.928872	0.0584019	1	-3.923	0.00520759
ENSG00000163539	CLASP2	protein_coding	15211	6.57907	6.58188	6.88485	6.76648	6.39533	6.46442	6.55892	6.56888	7.13091	7.13658	6.98343	7.067	6.00911	6.09121	4.33303	4.28119	3.60009	4.02055	-0.161284	0.999991	0.0429697	0.951675	0.0446618	0.933722	-0.255927	0.688245	0.294556	0.465405
ENSG00000156170	NDUFAF6	protein_coding	6406	4.46721	4.50513	4.31033	4.38763	4.10791	4.13224	4.31382	4.17094	4.31749	4.26328	4.38141	4.4744	4.39595	3.94675	3.55199	3.51443	3.68352	3.52261	0.0403028	0.999991	0.056996	0.959937	0.6194	0.303066	-0.253726	0.847518	-0.347181	0.443082
ENSG00000255275	AL080251.1	protein_coding	4369	3.13827	3.68605	4.08911	3.5097	3.64692	3.58983	3.21054	3.76951	4.44548	4.55198	4.64824	4.37864	4.60112	4.29925	2.11555	2.43101	1.74088	2.05084	-0.704673	0.999991	-0.312245	0.642619	0.373932	0.646893	0.144573	0.959827	0.196037	0.86397
ENSG00000273576	AC009283.1	lincRNA	645	4.56493	3.87761	4.48961	2.92319	5.27614	4.69795	4.41069	4.65798	4.86256	4.00864	3.94817	4.42385	4.18552	3.09335	6.0199	4.3189	4.95704	4.09216	-1.72132	0.996347	0.480624	0.817039	0.539525	0.829551	-1.681	0.215891	-0.829565	0.334203
ENSG00000172771	EFCAB12	protein_coding	7789	2.76546	2.67734	2.60078	2.28884	2.68638	2.65687	2.72275	2.57144	2.40072	2.65246	2.41842	2.31252	3.2243	2.72811	0.813872	1.48379	1.15178	1.5945	-0.308063	0.999991	-0.17251	0.921752	0.639416	0.465931	1.04039	1	0.615068	0.52265
ENSG00000144452	ABCA12	protein_coding	9416	0.673112	0.928777	0.736709	0.654503	0.557974	0.271311	0.359697	0.623821	1.32053	0.960961	1.01183	0.834141	0.391762	2.35803	0.325311	0.381513	0.639163	0.55224	-0.213206	0.999991	-0.43383	1	-3.61427	0.000503864	0.0474704	1	-0.436573	1
ENSG00000147536	GINS4	protein_coding	5475	6.59673	6.52728	6.48732	6.61635	6.46629	6.43603	6.74034	6.58491	5.31189	5.50255	5.48571	5.65514	5.51088	6.09377	4.95903	5.44733	5.37852	5.27134	0.0966545	0.999991	0.132441	0.848696	-0.472604	0.314799	0.28624	0.692992	-0.206762	0.54837
ENSG00000232118	BACH1-AS1	lincRNA	879	3.74583	4.32993	4.32953	3.29348	4.03261	3.94006	3.4535	3.79022	3.98992	4.31384	4.07918	3.78851	4.66485	4.25016	2.9364	2.08392	2.33473	2.83022	-1.10736	0.999991	-0.299099	0.910323	0.600184	0.655142	-1.27463	1	0.576882	1
ENSG00000260548	AL035425.2	protein_coding	563	3.59783	4.26557	4.06527	3.70518	4.17835	4.29429	4.82328	4.5306	5.48374	5.65421	5.54116	6.27512	3.71746	7.38472	2.38688	3.03967	2.68751	3.28049	-0.445912	0.999991	0.694676	0.379371	-3.60445	7.49893e-08	0.643901	1	0.6457	1
ENSG00000167772	ANGPTL4	protein_coding	2482	1.70123	2.10369	2.32795	2.23574	1.63334	0.934079	1.61419	1.46404	5.78965	5.82735	5.51818	6.8786	4.79532	8.55825	7.81989	9.11005	4.93829	9.04781	-0.179771	0.999991	1.34826	3.57793e-07	-3.60171	3.54021e-19	1.08377	8.28439e-06	4.04596	2.88945e-49
ENSG00000268533	AC003002.2	protein_coding	521	4.96245	4.8166	4.58374	4.23205	5.16469	4.33008	5.08646	5.09991	5.01846	4.44315	4.85231	4.68093	5.27685	4.93167	2.91008	3.84945	4.081	4.63933	-0.4059	0.999991	-0.171449	0.956886	0.50692	0.713221	0.791527	1	0.485321	0.656517
ENSG00000231213	PLSCR5	protein_coding	2140	0.409918	0.428987	0.309641	0.389982	0.374066	0.341387	0.349416	0.317195	0.34882	0.931723	1.04619	1.16682	0.658649	0.306182	1.07923	1.22102	4.42285	1.45115	0.337691	1	0.554782	1	1.44735	1	0.0474704	1	-3.89333	6.73632e-06
ENSG00000100354	TNRC6B	protein_coding	19998	7.00764	7.07193	7.04745	6.97124	7.46346	7.31075	7.43929	7.29716	7.45305	7.46223	7.52406	7.28652	7.01501	7.15302	4.13027	3.61235	3.15085	3.23347	-0.115247	0.999991	-0.278785	0.317819	-0.0198664	0.970172	-0.779718	0.0724012	0.0629333	0.899927
ENSG00000140955	ADAD2	protein_coding	4111	0.227821	0.239124	0.169496	0.21609	0.842334	0.187744	0.192537	0.173788	0.192063	0.159926	0.121326	0.486484	0.149068	0.247402	0.659313	0.759679	0.805823	0.928894	0.337691	1	2.2997	1	-0.661693	1	0.0474704	1	0.168929	1
ENSG00000171476	HOPX	protein_coding	7753	1.95096	1.75398	1.66717	1.76045	1.87645	1.59676	1.56498	1.66491	1.8336	2.29852	1.73904	1.74235	2.73837	2.28302	0.816514	2.11075	4.8893	2.10044	0.135351	0.999991	-0.0333933	0.990523	0.690777	0.43376	1.98759	0.29611	-3.89078	8.61747e-05
ENSG00000112214	FHL5	protein_coding	2135	0.410753	0.429856	0.310293	0.390782	0.374837	0.342099	0.350141	0.317862	0.784721	0.293624	0.507942	0.506209	0.19487	0.306827	1.08101	1.22294	1.28599	1.59138	0.337691	1	-0.102127	1	-0.587668	1	0.0474704	1	0.427108	1
ENSG00000153266	FEZF2	protein_coding	2193	3.36163	3.23635	3.6096	3.29404	2.7089	1.57739	0.617916	1.03936	1.41483	1.4419	3.14562	0.994594	0.636368	0.299502	1.36289	1.20098	1.90869	1.4289	-0.411143	0.999991	-3.05588	0.00616566	1.48007	1	-0.537553	1	-0.976324	1
ENSG00000245526	LINC00461	lincRNA	6174	0.483909	0.37904	0.887922	0.934222	0.201573	0.244984	0.470681	0.265486	2.20627	1.33942	2.26236	1.09506	0.703851	3.2688	0.470668	1.435	0.709623	2.32479	-0.0183931	0.999991	-1.66662	0.122522	-3.59301	3.2879e-05	2.33824	1	2.51905	0.00332029
ENSG00000135747	ZNF670-ZNF695	protein_coding	3197	6.07775	5.82104	6.07231	6.08927	5.54558	5.55061	5.47548	5.57779	5.12483	5.45298	5.03081	5.31106	4.68096	4.37087	3.36531	3.92121	3.83651	3.6163	-0.0171295	0.999991	0.246873	0.721403	0.469721	0.586274	0.408099	0.810726	-0.403594	0.492121
ENSG00000230873	STMND1	protein_coding	2882	2.28585	1.72529	1.63194	1.32008	1.54453	1.83092	1.48917	1.4416	2.012	1.87529	2.03326	1.78836	2.61105	2.40299	2.18667	1.27545	1.6251	1.44509	-0.576537	0.999991	-0.379603	1	0.371894	0.820711	-1.54638	1	-0.377401	1
ENSG00000100060	MFNG	protein_coding	3042	0.53409	0.314545	0.573739	1.20772	2.3673	2.66691	1.44958	1.14209	0.253902	0.212161	0.161577	0.215472	0.208257	0.222001	1.09703	0.953496	2.87466	1.15106	1.2661	1	0.412533	1	0.0404104	1	-0.537553	1	-3.87283	0.00801643
ENSG00000156427	FGF18	protein_coding	1986	3.1412	4.0654	3.02524	4.10649	3.35348	3.47041	3.74606	2.9948	3.40103	3.01384	3.5967	3.12391	1.42971	4.8483	1.8358	2.0062	3.50254	3.46443	1.15325	0.816345	-0.502418	0.761461	-3.57243	0.000370763	0.0269892	1	-0.00311013	0.997476
ENSG00000183808	RBM12B	protein_coding	7618	6.51595	6.51898	6.26182	6.31988	6.65916	6.71541	6.68612	6.60466	6.16993	6.1693	6.09452	5.96126	5.0871	4.98546	4.47403	3.91842	3.60444	3.91452	0.0212621	0.999991	-0.175677	0.693363	0.236136	0.684953	-0.795485	0.189841	0.195965	0.707106
ENSG00000084652	TXLNA	protein_coding	5103	6.85658	6.94037	7.08847	7.0087	6.67988	6.75311	7.10504	6.82819	6.56991	6.64641	6.78775	6.74596	7.37498	7.24254	5.69301	5.76626	5.59904	5.08123	-0.121247	0.999991	-0.0766981	0.915627	0.25993	0.564366	-0.11906	0.888164	-0.594433	0.0794095
ENSG00000132840	BHMT2	protein_coding	3182	2.14222	1.33613	1.92584	1.30503	1.73213	1.81151	1.92383	2.12863	1.9365	2.44037	2.14027	2.20197	2.59001	2.76627	1.50917	1.68475	1.21252	1.38568	-0.885221	0.999991	0.0472601	0.989417	-0.0497909	0.974436	0.0540959	1	0.336687	1
ENSG00000138696	BMPR1B	protein_coding	6312	3.24429	2.62003	3.909	3.62208	1.01243	2.98586	2.29789	3.06533	3.32969	3.54409	4.73265	3.13242	0.374996	2.15588	0.77672	1.32501	1.52678	1.20554	-0.277127	0.999991	-1.7632	0.000151913	-3.56886	0.00676684	0.87026	1	-0.75857	0.480726
ENSG00000281477	LINC01955	lincRNA	792	1.54577	2.32975	0.96938	0.878525	1.12043	0.783492	0.798312	0.982178	0.798153	1.0993	0.711283	0.94202	0.777695	0.712341	2.00256	2.20016	2.28403	2.50585	-0.28776	1	0.523808	1	0.346054	1	0.0474704	1	0.168929	1
ENSG00000173335	CST9	protein_coding	1592	0.527787	0.55136	0.402432	0.503039	0.483203	0.442399	0.452275	0.41201	0.451695	0.381495	0.294093	0.386882	0.255703	0.398096	2.06154	1.47979	1.54988	1.73559	0.337691	1	0.412533	1	-0.587668	1	-1.27461	1	0.168929	1
ENSG00000042304	C2orf83	protein_coding	2543	2.57751	2.34103	2.46396	2.35719	2.31994	1.99906	2.47942	2.54952	2.31639	2.56881	2.38921	2.35617	3.70956	3.04563	1.44186	1.08423	1.77267	1.80009	-0.155237	0.999991	-0.0669947	0.983754	0.834492	0.443713	-0.95264	1	-0.133704	1
ENSG00000136243	NUPL2	protein_coding	4366	6.3305	6.57743	6.60489	6.60533	6.21633	6.50866	6.46669	6.31163	6.27619	6.26411	6.14615	6.33065	5.64068	5.24564	5.73697	5.59492	5.33791	5.4964	-0.0373704	0.999991	0.146235	0.860858	0.51102	0.351897	-0.350837	0.590288	-0.0265849	0.962265
ENSG00000223586	LINC01312	lincRNA	1364	0.599837	0.625979	0.459919	0.572326	0.550226	0.504713	0.515632	0.470698	0.515092	0.436461	0.337755	0.442433	0.294324	0.962337	1.45736	1.62667	1.70021	1.89494	0.337691	1	0.412533	1	-2.10669	1	0.0474704	1	0.168929	1
ENSG00000236760	AC019118.2	lincRNA	952	0.797959	1.09709	0.84829	1.01675	0.735649	1.31374	0.691623	0.849442	2.0424	0.795169	0.613921	0.598276	0.405081	0.614686	1.80806	1.99684	2.07754	2.29104	0.314031	1	-0.106982	1	-0.587668	1	0.0474704	1	0.168929	1
ENSG00000264643	AC024614.1	lincRNA	307	1.71822	1.77106	1.41446	1.66118	2.23793	1.87448	1.53737	1.44017	1.53886	1.36133	1.11417	1.37303	1.00294	1.40379	3.13056	3.36082	3.45597	3.70763	0.337691	1	0.412533	1	-0.587668	1	0.0474704	1	0.168929	1
ENSG00000180979	LRRC57	protein_coding	8114	4.88832	4.94704	4.99164	4.95681	4.58218	4.6641	5.18119	4.70815	5.59054	5.55061	5.81968	5.63849	5.36045	5.28519	4.82483	4.86987	3.94498	4.57155	-0.0748396	0.999991	-0.230395	0.615682	0.22925	0.700656	-0.18651	0.819161	0.498714	0.147814
ENSG00000161040	FBXL13	protein_coding	4009	5.1148	5.34103	4.97718	5.00116	3.18677	3.75793	3.65617	3.88343	3.27407	3.04391	2.84088	2.9522	2.16836	1.72187	0.901407	0.774621	0.928562	1.0594	0.0750221	0.999991	0.070369	0.977308	0.642845	0.704886	-0.537553	1	0.16397	1
ENSG00000180209	MYLPF	protein_coding	1119	2.7093	2.45559	1.93525	2.0894	3.04759	2.10351	3.34929	3.11492	2.68856	3.40957	3.81997	3.74447	2.69581	3.43748	6.96687	3.44215	5.08494	4.4198	-0.0775354	1	-0.256571	0.927963	-0.721519	0.750927	-3.88739	1.14103e-06	-0.706741	0.238762
ENSG00000177363	LRRN4CL	protein_coding	2585	2.49155	2.32534	2.18682	2.27605	2.03768	2.30691	2.24885	1.89647	2.16738	2.08108	2.08445	2.07697	3.3838	2.96705	2.1998	2.19766	1.72757	2.04306	0.061421	0.999991	-0.00967538	1	0.658431	0.600811	-0.131038	1	0.202348	0.890084
ENSG00000178028	DMAP1	protein_coding	5599	5.36008	5.36739	5.4495	5.44283	5.27826	5.32139	5.55415	5.27882	5.51256	5.73021	5.73745	5.79486	5.39284	6.15406	5.72463	5.34856	5.59013	5.51097	-0.0439588	0.999991	0.0183462	0.983754	-0.651969	0.115064	-0.576784	0.242977	-0.182315	0.660838
ENSG00000173610	UGT2A1	protein_coding	3919	0.988166	0.732284	0.82174	0.504634	0.456068	1.02729	0.840623	0.477649	0.915483	0.575231	0.781422	0.756955	0.482109	0.867006	1.23217	1.04903	0.835694	0.962003	-0.979638	1	-0.066628	1	-0.978313	0.77734	-0.67937	1	0.168929	1
ENSG00000134917	ADAMTS8	protein_coding	4523	0.448508	0.316866	0.594965	0.803166	3.48668	3.28921	2.68563	3.81417	4.71574	4.72793	4.05608	3.91388	1.42853	4.99431	4.57807	5.75031	1.30179	5.68956	0.617504	1	-0.170787	0.894718	-3.54618	0.000210422	0.979186	0.0605312	5.01019	5.71821e-22
ENSG00000152154	TMEM178A	protein_coding	2470	2.42285	2.60838	3.15195	2.74819	4.52973	4.43813	4.90657	4.48094	6.37893	6.26648	7.80462	6.98147	2.6167	6.08785	6.67586	7.36303	2.66226	6.5256	-0.841665	0.999991	-0.858261	0.000383248	-3.5448	1.16425e-12	0.488694	0.290768	4.32906	3.16445e-07
ENSG00000102580	DNAJC3	protein_coding	5591	6.33397	6.49318	7.16312	6.87161	6.34799	6.43857	6.71263	6.60155	7.82839	7.78413	7.78793	7.82288	7.47632	7.10154	6.01103	6.26386	5.55649	6.06406	-0.3471	0.999991	-0.00262226	0.998323	0.502264	0.1811	0.0388063	0.95886	0.379594	0.201024
ENSG00000272899	AC025594.2	protein_coding	3902	1.38811	0.803313	1.24849	1.58769	0.923241	1.5318	1.08847	0.786675	0.862833	0.44512	0.195943	0.978356	1.80366	0.315694	1.09468	0.790957	0.948702	1.18708	0.52467	0.999991	2.752	1	3.57405	0.0714884	-0.95264	1	0.37596	1
ENSG00000165494	PCF11	protein_coding	9951	7.18433	7.23173	7.05259	6.95255	7.21579	7.27481	6.97864	7.1162	7.2892	7.46955	7.06609	7.2193	6.73136	6.74126	5.33524	5.17785	4.56963	4.80859	-0.138935	0.999991	0.114758	0.796866	0.120572	0.822684	-0.373483	0.439443	0.126974	0.70442
ENSG00000267284	AC022031.2	lincRNA	1231	5.378	5.63091	5.28204	5.37202	4.9591	4.97011	4.60799	4.83607	5.71547	5.40356	5.37835	5.62032	5.05864	5.39279	2.76641	2.53418	2.46338	2.33133	0.0449803	0.999991	0.236643	0.880284	-0.22039	0.82001	-0.235216	1	-0.318567	1
ENSG00000151651	ADAM8	protein_coding	4780	1.0213	1.28438	1.05219	1.50424	0.407582	0.723428	0.575556	0.477598	1.80376	1.5268	1.5298	1.53178	0.817621	3.34715	1.78949	2.80027	1.86731	2.54057	0.922684	0.999991	-0.0363712	1	-3.53646	5.12825e-05	0.939368	0.646111	0.763902	0.307954
ENSG00000025434	NR1H3	protein_coding	4533	3.37148	3.50105	3.64228	3.45269	3.57947	3.56881	3.70123	3.80545	2.9858	2.83804	3.47236	3.42728	3.37508	4.21682	4.2285	4.03229	4.70082	4.2019	-0.111426	0.999991	-0.0882905	0.959447	-0.769627	0.272896	-0.423216	0.701114	-0.640462	0.157765
ENSG00000170925	TEX13B	protein_coding	1248	1.16728	1.44232	0.496034	0.835466	1.68421	2.03913	0.555298	1.36979	2.37892	1.80972	0.365386	1.30435	0.318843	1.59654	1.5402	1.71457	1.79	1.98967	0.938687	1	2.70928	1	-2.91243	1	0.0474704	1	0.168929	1
ENSG00000091542	ALKBH5	protein_coding	3190	6.87843	6.9408	7.00148	6.98509	6.86518	6.85953	6.98714	6.93318	7.31559	7.33709	7.30167	7.31186	6.94009	7.49828	6.56029	6.96087	5.89686	5.89445	-0.0554103	0.999991	-0.0275744	0.97583	-0.408253	0.425488	0.189452	0.76138	0.137723	0.832226
ENSG00000091536	MYO15A	protein_coding	20002	0.737736	0.874819	0.702031	0.790232	1.00995	0.910677	0.743102	0.869765	0.900006	0.891285	0.847233	0.917656	1.50657	1.48848	0.501372	0.431713	0.280369	0.367479	0.140782	0.999991	0.107442	0.970524	0.14206	0.901248	-0.418879	1	0.343345	1
ENSG00000257366	AC138969.3	lincRNA	1459	2.51963	2.21001	2.21325	2.34238	2.41588	1.77236	2.09174	2.4105	2.5232	2.25552	2.23364	2.21864	3.27373	2.50397	2.09246	1.56174	1.6338	1.82467	0.126953	0.999991	-0.103435	1	1.07613	0.511668	-0.952652	1	0.168929	1
ENSG00000259334	LINC00596	lincRNA	937	1.39824	1.5583	1.64819	2.1359	1.67249	1.90044	1.58489	1.08606	1.61318	1.93217	1.42963	1.61374	2.62352	2.84007	1.82447	2.01404	2.25034	2.47623	0.787162	1	0.298962	1	-0.148318	0.953846	0.0474704	1	0.188733	1
ENSG00000169129	AFAP1L2	protein_coding	5789	1.30232	1.23755	2.62582	1.70705	1.06629	1.63162	1.58153	1.66933	1.36006	1.21038	2.31396	2.24602	4.83295	3.00724	2.4326	1.7723	5.51477	2.13039	-1.12288	0.999991	-0.151569	0.947271	2.28301	0.337572	-1.22158	0.499433	-3.82529	5.59875e-25
ENSG00000270972	AC136475.9	lincRNA	497	1.27189	1.31654	1.02105	1.22408	1.18502	1.1039	1.12202	1.04163	1.12253	1.77192	0.783315	0.987804	0.696484	1.01226	2.53406	2.75032	3.55533	3.26079	0.337691	1	0.412533	1	-0.587668	1	0.0474704	1	-0.417826	1
ENSG00000178395	CCDC185	protein_coding	2054	0.42478	0.444439	0.321253	0.404217	0.387791	0.354059	0.36233	0.329067	0.361733	0.304062	0.233116	0.308554	0.202037	1.18072	1.1107	1.25509	1.3191	1.48891	0.337691	1	0.412533	1	-3.37485	1	0.0474704	1	0.168929	1
ENSG00000112232	KHDRBS2	protein_coding	2332	4.35412	4.10065	4.28847	4.19985	4.43614	5.20969	4.51887	5.15128	2.34891	2.69295	2.97491	2.22234	3.0109	2.32637	1.01527	1.15157	1.2124	1.3739	-0.139999	0.999991	-1.04658	0.476254	0.94151	0.535861	0.0474704	1	0.168929	1
ENSG00000166578	IQCD	protein_coding	2460	2.39326	2.20586	2.58786	2.29942	2.71445	2.12571	2.88485	1.87581	1.32999	1.24242	1.10086	1.35365	0.796947	3.26899	1.75945	1.41246	1.54306	1.46031	-0.439672	0.999991	0.522297	1	-3.53342	0.00794813	-0.699584	1	-0.24206	1
ENSG00000180066	C10orf91	lincRNA	2040	0.594696	0.447061	0.323227	0.406633	0.658479	0.801165	0.76354	0.331085	0.363926	0.305942	0.234589	0.761499	0.20333	0.319636	1.11601	1.26083	1.32501	1.49525	0.337691	1	2.11335	1	-0.587668	1	0.0474704	1	0.168929	1
ENSG00000267385	AC011498.4	protein_coding	1803	1.89221	2.22536	2.09093	1.76163	2.00232	2.3534	2.37965	1.91347	2.69762	2.31459	2.6039	2.21746	3.3398	2.8385	1.2147	2.05615	1.43443	1.85388	-0.488895	0.999991	-0.462883	1	0.695887	0.626819	1.04757	1	0.645342	1
ENSG00000256043	CTSO	protein_coding	2954	2.02272	1.9902	2.60697	2.20839	2.21452	2.57136	3.53441	3.0804	4.35094	4.61657	4.23885	4.55442	1.05896	4.00254	5.50281	5.17028	3.96483	4.10854	-0.430352	0.999991	0.287172	0.768627	-3.52741	0.000291292	-0.547219	0.47192	0.0379681	0.96409
ENSG00000228543	AC003684.1	lincRNA	1715	1.04525	0.898458	0.80547	1.50736	0.941245	1.22175	0.979139	1.14499	1.31782	1.08657	1.0672	1.07275	1.51818	4.49851	1.25623	1.41187	1.62584	1.80948	1.33661	1	-0.0276071	1	-3.51859	0.000402415	0.0474704	1	0.157054	1
ENSG00000156931	VPS8	protein_coding	10366	5.77925	5.67507	5.78902	5.71278	5.60579	5.65017	5.82481	5.80236	5.41107	5.37039	5.56628	5.50637	4.95199	4.54583	3.84467	3.83587	3.84565	3.4228	-0.117251	0.999991	-0.0991801	0.881068	0.546831	0.221449	-0.27442	0.778311	-0.574768	0.102397
ENSG00000133640	LRRIQ1	protein_coding	7560	3.2063	3.08067	3.31406	3.33024	2.30272	2.97593	2.5447	2.5805	2.52682	2.67186	1.98151	2.19161	2.24709	2.5046	1.1621	0.946468	1.10338	1.3085	-0.0229136	0.999991	0.218194	0.911195	-0.412136	0.75763	-0.636779	1	0.250032	0.838995
ENSG00000214719	AC005562.1	processed_transcript	6036	5.6678	5.74771	5.93695	5.68189	5.76	5.67186	6.04198	5.83807	6.47377	6.52101	6.8529	6.5055	6.52427	6.0501	4.72376	4.70871	5.446	5.04419	-0.301612	0.999991	-0.396647	0.214398	0.606917	0.187609	-0.284625	0.755492	-0.596361	0.100072
ENSG00000272597	AC063944.3	lincRNA	533	1.21365	1.25702	0.970806	1.16726	1.44945	1.05084	1.06848	1.28638	1.06887	0.928986	0.742086	0.938765	1.33466	0.962311	2.4511	3.10868	2.75444	2.99124	0.337691	1	0.412533	1	1.08554	1	0.643901	1	0.168929	1
ENSG00000213648	SULT1A4	protein_coding	1979	5.22415	5.17686	4.76143	5.02739	4.85017	4.64067	4.77246	4.81258	5.02681	5.30646	5.59176	5.21782	5.13944	5.70641	5.75216	5.73102	5.66304	5.89679	0.233404	0.999991	-0.422213	0.463122	-0.458705	0.542488	-0.217804	0.842567	0.023561	0.969266
ENSG00000145321	GC	protein_coding	2381	0.373343	0.390934	0.281173	0.501343	0.340334	0.310286	0.317704	0.609316	2.82727	2.2387	3.09331	0.917645	4.69263	2.70101	1.66086	1.13516	1.32729	1.35558	0.938687	1	-3.03972	0.011074	1.82281	0.110466	-1.27461	1	-0.101481	1
ENSG00000111445	RFC5	protein_coding	3249	6.51698	6.58029	6.53617	6.75296	6.61666	6.48282	6.66196	6.59271	6.10595	6.11286	6.14935	6.42897	5.75856	6.36774	6.40661	7.20853	6.45548	6.90613	0.181624	0.999991	0.251017	0.631623	-0.481378	0.350033	0.611335	0.140353	0.324055	0.258336
ENSG00000140688	C16orf58	protein_coding	3630	4.36588	4.26001	4.10118	4.3882	4.24199	4.51241	4.09822	4.48694	4.879	4.69694	4.83334	5.13099	5.69069	6.15145	6.06431	6.50791	6.10639	6.10609	0.276968	0.999991	0.229764	0.826309	-0.348235	0.558367	0.239793	0.705864	-0.141787	0.750045
ENSG00000196811	CHRNG	protein_coding	2615	1.30676	1.48733	0.815989	2.04226	1.79854	1.28336	1.52544	0.926431	1.64386	1.39341	0.967942	0.57025	0.690701	0.556185	1.2155	1.0631	1.24737	1.27484	1.92326	0.999991	-1.03801	1	0.528834	1	-0.537553	1	-0.101481	1
ENSG00000134480	CCNH	protein_coding	6070	5.80177	5.80651	5.72851	5.81795	5.60956	5.87656	5.79474	5.91266	5.94681	6.02268	5.92422	5.95622	5.59802	5.34212	6.40176	6.12857	5.70583	5.86908	0.0533817	0.999991	-0.0101144	0.990537	0.394195	0.503179	-0.471897	0.342814	0.0637772	0.876546
ENSG00000235731	LINC02250	lincRNA	2491	0.988987	1.49939	1.28478	1.56898	2.41002	1.9059	1.79223	2.38106	1.55964	1.72007	1.91365	1.66252	1.45043	0.372537	0.967975	1.10005	1.1592	1.31631	0.4106	0.999991	-0.402317	1	2.67168	0.365837	0.0474704	1	0.168929	1
ENSG00000248397	LINC00498	lincRNA	455	2.24173	1.3941	1.5908	1.29829	1.25772	1.1734	1.1921	1.10852	1.19278	1.04185	0.837797	1.05223	0.746543	1.07785	2.64024	2.85944	2.95085	3.19256	-0.600313	1	0.412533	1	-0.587668	1	0.0474704	1	0.168929	1
ENSG00000258289	CHURC1	protein_coding	5404	6.12579	6.28946	6.44655	6.16797	6.22688	6.25536	6.29255	6.16109	7.03681	7.08389	7.0843	7.02792	5.42984	6.03568	6.70701	7.23039	6.53325	7.05216	-0.328523	0.999991	-0.0918222	0.911963	-0.494645	0.323307	0.31921	0.45627	0.421052	0.0822019
ENSG00000142583	SLC2A5	protein_coding	6693	3.86439	3.74331	2.5843	2.19252	4.40425	4.46853	2.23747	2.45313	3.13516	3.34449	2.71803	2.51414	2.92739	2.75305	1.46285	2.05357	1.00367	2.01656	-0.52264	0.999991	-0.282003	0.822848	0.328981	0.728479	0.639598	0.79757	1.45466	0.0781643
ENSG00000283434	CSNKA2IP	protein_coding	3300	0.278703	0.292281	0.208251	0.372836	0.253357	0.327111	0.236115	0.213471	0.235587	0.436826	0.149596	0.199752	0.129062	0.205829	0.783838	0.897913	0.949767	1.08779	0.907915	1	0.412533	1	-0.587668	1	0.0474704	1	0.168929	1
ENSG00000224109	CENPVL3	protein_coding	1945	3.51472	3.85859	4.08851	3.98605	4.39378	3.85621	3.99792	4.31447	5.19584	5.40111	4.67862	5.19059	0.899578	3.70392	4.10949	5.64336	3.55629	5.65557	-0.180702	0.999991	0.489905	0.443013	-3.51164	0.00668852	1.37354	0.105572	2.11225	7.72077e-07
ENSG00000100146	SOX10	protein_coding	3710	1.57241	1.37714	0.814287	1.16692	0.908211	1.19928	1.01343	0.582103	0.823115	0.820347	1.25437	0.480203	0.866005	2.72422	1.73526	1.28427	1.2506	1.48464	0.782509	1	-1.90506	1	-3.50772	0.0196449	-0.937718	1	0.214369	1
ENSG00000170903	MSANTD4	protein_coding	5105	5.98503	5.94057	5.68248	5.68285	6.00797	5.97842	5.81314	6.08003	5.0249	5.03434	5.05391	5.10889	4.95661	4.59904	3.47121	3.30348	3.34197	3.13104	-0.037273	0.999991	0.0264759	0.983226	0.516779	0.398183	-0.409188	0.783073	-0.435323	0.477118
ENSG00000131355	ADGRE3	protein_coding	2837	0.45261	0.334821	0.239538	0.303496	0.290777	0.488259	0.271185	0.245493	0.270625	0.226346	0.17256	0.229849	0.149063	0.236787	0.879304	1.00303	1.05882	1.20715	0.337691	1	0.412533	1	-0.587668	1	0.0474704	1	0.168929	1
ENSG00000186334	SLC36A3	protein_coding	4575	1.24285	1.69913	1.22147	1.55677	1.47425	1.59613	1.0646	1.02432	1.72292	1.74924	1.45208	1.50722	2.15821	1.79382	0.981175	0.698526	0.890709	1.17069	0.416143	0.999991	0.0141594	1	0.626205	0.670393	-0.95264	1	0.397677	1
ENSG00000040608	RTN4R	protein_coding	3339	3.26775	3.21117	3.05997	3.23404	3.90669	3.113	3.14674	3.28854	1.38976	1.0015	1.81935	2.27163	0.945308	3.62505	3.6465	3.54194	3.51982	3.57624	0.165141	0.999991	0.560556	0.777842	-3.4902	0.000115819	-0.354361	0.83852	-0.131702	0.850839
ENSG00000256699	TMEM132D-AS2	lincRNA	1568	1.6846	1.50823	1.7116	1.03704	2.01163	2.34041	1.31664	2.46955	4.96802	4.68446	4.18267	4.60185	1.36285	4.15611	1.33279	1.49388	1.56432	1.75094	-1.15998	1	0.40643	0.715436	-3.48655	0.00229395	0.0474704	1	0.168929	1
ENSG00000177733	HNRNPA0	protein_coding	8726	6.79242	6.78762	6.6942	6.74589	6.45423	6.70348	6.76986	6.55127	6.22069	6.32069	6.28828	6.37348	6.30946	5.97288	6.83913	6.88733	6.95134	6.65339	0.0128322	0.999991	0.0482916	0.949439	0.463076	0.259867	-0.161272	0.715469	-0.413676	0.127769
ENSG00000170881	RNF139	protein_coding	2700	5.30072	5.47971	5.63959	5.59108	5.06862	5.36645	5.7156	5.35177	5.45569	5.26428	5.6578	5.89217	5.15642	5.66648	6.06932	6.35749	6.27162	6.42156	-0.0866009	0.999991	0.204267	0.760449	-0.546808	0.566574	0.121955	0.893813	0.00238664	0.995803
ENSG00000153064	BANK1	protein_coding	6144	0.892743	0.508427	0.967342	1.13653	0.783593	1.0807	1.38283	1.13456	1.3597	0.949645	0.814024	0.843857	0.383019	2.20701	0.7925	0.549763	1.09346	1.21145	0.360682	0.999991	0.0536066	1	-3.48415	0.00442615	-0.95264	1	0.0448927	0.977243
ENSG00000131233	GJA9	protein_coding	2057	3.83993	3.15261	4.0281	3.63837	2.67902	3.38092	3.69286	3.3139	2.4532	2.50672	2.332	2.74094	2.34982	1.58994	1.10957	1.25386	2.35839	2.32293	-0.392288	0.999991	0.401736	0.886765	1.19952	0.556324	0.0474704	1	-0.0500665	0.972931
ENSG00000154096	THY1	protein_coding	5925	5.06151	5.37063	4.87998	5.0919	6.98882	7.01707	6.92398	7.26767	5.04725	5.27612	4.77414	6.11982	3.9357	7.4942	4.51097	8.17373	6.73003	7.9951	0.182281	0.999991	1.32231	2.19486e-05	-3.47678	4.85505e-16	3.50592	3.43009e-41	0.482152	0.649186
ENSG00000205293	LINC01602	lincRNA	2109	1.48222	1.69908	1.91088	1.26941	2.4085	1.77792	1.74779	1.62886	2.47433	1.98728	1.30097	1.67476	2.50344	2.25284	1.39748	1.55371	2.00563	1.83865	-0.823031	0.999991	0.32459	1	0.431103	0.823386	0.0365257	1	-0.394384	1
ENSG00000165948	IFI27L1	protein_coding	2380	4.40837	4.54953	4.96018	4.71309	3.93966	4.55845	4.06275	3.86222	3.95012	3.40193	4.01214	3.87314	4.09346	4.70564	5.48958	5.3892	5.60077	5.74342	-0.299052	0.999991	-0.167261	0.921948	-0.406125	0.712619	-0.278296	0.819709	-0.0623199	0.923221
ENSG00000143816	WNT9A	protein_coding	3971	2.7336	2.73147	2.97728	1.53539	1.28574	1.27644	1.14855	1.30624	2.1004	2.06144	2.4367	1.75729	1.08563	3.88077	1.45134	1.02462	1.02523	1.06213	-1.91045	0.228448	-0.805463	0.63268	-3.47605	1.77151e-05	-0.962302	1	-0.0423209	1
ENSG00000113552	GNPDA1	protein_coding	3961	5.86171	5.92169	6.12221	6.07783	6.27438	6.22904	6.11586	6.01634	5.83735	5.6884	6.21803	6.00663	6.26995	6.27127	7.57259	7.25224	7.24257	7.15337	-0.0775566	0.999991	-0.237199	0.709052	0.123479	0.827546	-0.536837	0.104494	-0.225683	0.461649
ENSG00000168038	ULK4	protein_coding	6579	3.93998	4.24021	4.25023	4.14952	4.04319	4.23024	3.84445	4.30602	4.63101	4.5657	4.43777	4.93092	3.80974	4.55094	2.62703	2.8059	2.60736	3.00655	-0.132619	0.999991	0.474936	0.200734	-0.678507	0.339735	-0.0596404	0.979698	0.378605	0.5303
ENSG00000177301	KCNA2	protein_coding	17379	1.43815	1.40217	2.14253	2.12386	2.52271	2.02141	3.31117	1.98743	2.94752	3.04227	1.0517	3.47012	0.650754	2.96397	0.340865	1.23112	0.267814	1.19533	-0.00570658	0.999991	3.16954	1.80625e-20	-3.45096	2.92014e-11	2.12388	0.305495	2.63769	0.00448797
ENSG00000275066	SYNRG	protein_coding	14277	6.19489	6.26188	6.27601	6.22924	6.10053	6.08087	6.42082	6.24906	6.69883	6.76238	6.85547	6.69836	6.07759	5.75658	4.43854	4.46761	3.86173	4.11882	-0.0823003	0.999991	-0.197203	0.560179	0.455709	0.25492	-0.185503	0.783566	0.140366	0.711291
ENSG00000137726	FXYD6	protein_coding	5137	6.09874	5.66446	6.43298	6.27527	6.99342	6.93269	7.12369	6.86482	8.0056	8.17598	7.83248	8.50114	5.39818	8.87326	6.34031	7.87319	4.93297	7.53947	-0.210217	0.999991	0.631988	0.00190458	-3.44862	2.66805e-12	1.39851	0.0579238	1.55625	0.125978
ENSG00000271755	AL031118.1	lincRNA	2955	3.40618	2.83378	2.99059	2.85397	3.16502	3.13818	3.02458	2.83472	2.94187	3.18047	3.02389	3.2933	4.01372	3.4696	1.73201	1.63967	1.51671	2.01808	-0.205345	0.999991	0.293026	0.866848	0.73634	0.405026	-0.195895	1	0.57766	0.650078
ENSG00000164434	FABP7	protein_coding	2728	3.14732	2.85352	3.11956	2.71703	5.47803	5.73864	6.0441	5.41994	2.37268	2.65433	2.27378	4.08643	2.68956	3.42012	2.14399	3.34947	5.96278	2.55677	-0.38474	0.999991	2.11662	0.00299536	-0.722414	0.558309	1.05584	0.616798	-3.80343	5.54615e-14
ENSG00000226430	USP17L7	protein_coding	2022	2.62753	2.6975	1.31353	2.17404	2.87136	1.80396	1.7303	2.06064	5.04908	5.17288	3.93285	4.28509	0.984127	3.97165	1.12291	1.26829	1.33268	1.5035	1.27548	0.999991	0.331017	0.779888	-3.43793	0.0104093	0.0474704	1	0.168929	1
ENSG00000137824	RMDN3	protein_coding	5114	4.75022	4.74279	5.30203	4.95685	4.74757	4.63644	4.91575	4.66994	4.90638	4.95516	5.04649	5.15884	5.28934	5.11657	5.75296	5.34037	5.46311	5.16447	-0.377057	0.999991	0.0682754	0.94777	0.336414	0.605994	-0.636081	0.188109	-0.359411	0.306877
ENSG00000178804	H1FOO	protein_coding	1264	0.638147	0.665601	0.662468	1.11133	0.94234	0.538015	0.549463	0.692649	0.548953	0.775802	0.887466	0.826615	0.435371	0.485605	1.52817	1.70183	1.93284	1.97596	1.08334	1	-0.17505	1	-0.0458638	1	0.0474704	1	-0.101481	1
ENSG00000162494	LRRC38	protein_coding	2209	0.557455	0.417351	0.300916	0.37927	1.25082	1.02459	0.339704	0.628223	4.54564	4.62426	4.98298	5.65084	2.43588	5.56644	2.54273	6.12294	2.18311	6.29596	0.337691	1	0.666324	0.280188	-3.41679	5.5006e-07	3.61592	2.33623e-06	4.23477	2.822e-18
ENSG00000259803	SLC22A31	protein_coding	2610	0.480487	0.360575	0.360134	0.708694	0.766952	0.728253	1.07469	1.14365	0.923561	1.00819	1.03755	0.806862	0.99249	3.88984	3.05311	2.9629	3.91154	3.51552	1.12097	1	-0.445781	1	-3.39607	0.00381971	-0.0248033	0.991277	-0.522999	0.420861
ENSG00000186665	C17orf58	protein_coding	2396	5.17798	5.09912	5.67446	5.63692	5.87116	5.82955	6.15037	6.26414	4.51742	4.59271	5.57186	5.18256	4.20519	4.91793	5.51371	5.21379	4.884	4.88775	-0.0754062	0.999991	-0.43179	0.438386	-0.650013	0.43755	-0.516327	0.551692	-0.161118	0.764937
ENSG00000226097	AC099342.1	lincRNA	1477	0.561796	0.586598	0.584285	0.535727	0.514811	0.645543	0.482136	0.439645	0.481573	0.407359	0.314599	0.413026	0.397034	0.424917	1.38542	1.55007	1.62186	1.81201	-0.207458	1	0.412533	1	0.0404104	1	0.0474704	1	0.168929	1
ENSG00000114204	SERPINI2	protein_coding	2835	0.319682	0.335032	0.528963	0.303689	0.290963	1.11497	0.271359	0.947026	0.270799	0.405132	0.172674	0.398349	0.211214	0.438698	0.879768	1.00354	1.05935	1.20773	-0.96035	1	1.34129	1	-1.09251	1	0.0474704	1	0.168929	1
ENSG00000112305	SMAP1	protein_coding	4161	6.98116	7.00398	7.23515	7.125	6.8367	7.14493	7.0981	7.14288	7.04467	7.07039	7.29623	7.13346	6.15652	6.11615	6.35904	6.30465	6.31391	6.0982	-0.148499	0.999991	-0.181372	0.799691	0.17312	0.763304	-0.256063	0.677395	-0.395786	0.231025
ENSG00000077935	SMC1B	protein_coding	4253	1.5743	1.10279	1.40017	0.997502	1.24801	1.14326	0.845464	1.48317	2.19238	2.13148	2.60551	1.95993	0.831938	1.69427	0.862595	0.739833	0.785103	1.1192	-0.854255	0.999991	-0.858799	0.445542	-1.73848	0.413901	-0.537553	1	0.6457	1
ENSG00000135637	CCDC142	protein_coding	4897	4.80705	4.96913	4.66622	4.63918	4.51993	4.85965	4.7563	4.75848	5.08139	5.05981	5.01521	5.11128	5.57395	5.43607	6.04772	6.25825	6.23377	6.01265	-0.0741214	0.999991	0.0625192	0.954189	0.255689	0.656746	-0.0112206	0.989032	-0.337067	0.212648
ENSG00000196704	AMZ2	protein_coding	4214	7.24127	7.03796	7.3158	7.26466	6.79456	6.83808	7.15846	6.89977	6.47044	6.50874	6.2892	6.63974	6.34938	6.01577	5.91629	6.30017	6.14613	5.71826	-0.0898717	0.999991	0.315616	0.355442	0.463782	0.348543	0.204628	0.78378	-0.535807	0.0530592
ENSG00000117407	ARTN	protein_coding	2658	1.24571	1.25923	1.07252	0.960751	2.62949	1.77587	1.06469	1.74284	1.4897	1.53625	1.8108	1.2769	0.8531	3.65167	1.20234	2.64496	1.3637	2.40968	-0.183929	1	-0.870514	1	-3.38758	0.0109839	1.77715	1	1.35975	0.223109
ENSG00000183780	SLC35F3	protein_coding	3195	1.10261	2.40292	2.14476	2.45336	2.47366	2.62497	1.81776	3.08373	1.91683	1.28302	4.28947	1.54404	1.95662	0.396733	3.23105	4.45289	1.6397	2.89364	0.514456	0.999991	-3.01074	0.000147037	3.4979	0.0880478	1.08101	0.322258	1.4278	0.0863326
ENSG00000111432	FZD10	protein_coding	3282	7.31916	7.45154	7.72466	7.47282	3.25277	4.2168	4.83822	4.40222	3.67238	3.66322	4.24409	3.5592	3.83942	4.33726	1.22771	2.55418	3.21942	2.45349	-0.310817	0.999991	-0.823395	0.417393	-0.226708	0.858824	1.72753	0.501118	-1.75203	0.135835
ENSG00000260025	AC009414.2	lincRNA	366	3.94257	4.18358	3.32761	3.45087	4.18539	4.86013	4.54079	4.50547	2.5921	3.22336	3.69873	3.88937	2.57991	2.71283	5.03994	3.87255	5.327	4.41171	0.101229	1	0.146297	1	0.083403	0.983445	-1.26073	1	-0.980108	0.301154
ENSG00000229921	KIF25-AS1	lincRNA	3088	2.78724	3.09381	2.83114	3.13574	2.75013	1.98426	3.18626	2.46196	3.3891	3.72675	2.81652	4.04031	0.745103	3.01354	2.11063	3.4722	1.49958	2.85805	0.31477	0.999991	1.39165	0.0706328	-3.37701	0.00673374	1.33377	0.449078	1.78952	0.038412
ENSG00000248489	LINC02062	lincRNA	478	2.0489	2.67391	1.8355	1.59153	1.21678	2.53093	2.43644	1.36987	1.46389	1.80916	1.31866	1.60485	1.64986	2.03456	2.58074	2.79832	3.35222	3.31563	-0.563298	1	0.412169	1	-0.650343	1	0.0474704	1	-0.197328	1
ENSG00000136826	KLF4	protein_coding	3659	3.20495	2.92807	3.42362	3.95673	1.04745	1.49149	1.94371	1.9714	8.76698	8.70708	8.33603	8.84332	4.07448	7.46543	8.01569	8.76631	5.43932	8.81581	0.594805	0.999991	0.471523	0.0497108	-3.34708	3.70033e-24	0.546246	0.050419	3.26396	1.22493e-49
ENSG00000227192	AL023581.2	lincRNA	552	1.72299	1.22785	1.24067	3.23548	1.1022	1.02492	1.04232	2.14911	2.81381	0.905219	1.39034	1.46905	1.01153	1.2101	3.30005	2.62246	2.99939	2.94719	2.53575	1	0.049312	1	-0.206735	1	-1.27461	1	-0.330124	1
ENSG00000109475	RPL34	protein_coding	3393	10.1876	10.2216	9.93807	10.1775	9.60239	9.77111	9.41347	9.49163	9.30045	9.5122	8.83918	9.38709	8.94491	9.6081	11.3105	11.9507	11.4597	11.7657	0.201603	0.999991	0.508442	0.0657407	-0.503753	0.273602	0.42293	0.122644	0.209256	0.414983
ENSG00000172742	OR4D9	protein_coding	6274	2.75633	2.89844	2.82478	2.62014	2.90978	3.18611	2.94155	2.97694	3.02356	3.11708	2.98118	3.03347	3.89309	3.43846	1.71265	1.69883	1.34869	1.55877	-0.297726	0.999991	0.0144737	0.992551	0.622477	0.339023	-0.20905	0.944712	0.186241	0.87797
ENSG00000131042	LILRB2	protein_coding	3810	0.453275	0.535651	0.269141	0.231856	0.313113	0.36456	0.206692	0.186664	0.206198	0.171835	0.130477	0.174583	0.221376	0.628531	0.700528	0.805579	0.853689	0.981915	-0.28776	1	0.412533	1	-1.64282	1	0.0474704	1	0.168929	1
ENSG00000162241	SLC25A45	protein_coding	7855	1.56307	2.22579	1.80982	1.88937	1.54521	1.7959	2.04507	1.82571	2.13207	2.22277	1.83205	2.14711	3.22334	2.73725	1.49391	1.39032	1.18963	1.36744	0.069706	0.999991	0.39577	0.779025	0.692399	0.35183	-0.693116	0.801248	0.0921128	0.942134
ENSG00000197408	CYP2B6	protein_coding	3765	1.3711	0.91459	1.2262	1.62197	1.54437	1.76608	1.22328	1.45768	1.97674	1.7677	1.09018	1.6508	2.28697	1.72425	0.707145	1.27232	0.97105	1.8551	0.576439	0.999991	0.902471	1	0.867853	0.567682	1.06528	1	1.3884	1
ENSG00000259967	AC087761.1	lincRNA	556	2.4577	1.87371	2.191	2.88007	2.3321	2.48442	1.56885	2.10083	1.84762	2.12924	2.15735	1.74397	2.78008	2.62424	2.40149	2.61374	2.70275	2.93814	0.83878	1	-0.404016	1	0.282437	0.932609	0.0474704	1	0.168929	1
ENSG00000253474	AC022568.1	lincRNA	922	1.07395	1.38243	1.04345	1.02989	1.17148	0.92531	0.962072	1.43918	0.939691	0.814699	1.31732	0.813019	1.65753	1.40281	1.84121	2.03158	2.28029	2.4954	-0.152313	1	-1.15417	1	0.577219	1	0.0474704	1	0.157054	1
ENSG00000069122	ADGRF5	protein_coding	6650	0.14503	0.152443	0.107126	0.137362	1.30585	1.26458	1.29121	1.11515	0.121722	0.100941	0.134399	0.102628	0.0995814	0.105828	0.746875	0.514565	2.24189	0.640818	0.337691	1	-0.48527	1	0.0404104	1	-0.95264	1	-3.78681	0.00440658
ENSG00000112320	SOBP	protein_coding	6904	4.20138	4.14857	4.85159	4.33135	5.01232	5.4665	5.64417	5.14965	3.32029	3.39066	4.31288	3.81197	2.60062	2.7656	0.936427	2.46614	1.0463	1.80714	-0.621053	0.82185	-0.572268	0.224449	-0.135081	0.910334	1.92561	0.273996	0.946475	0.316742
ENSG00000103490	PYCARD	protein_coding	1661	3.74199	3.57562	2.6196	3.0284	4.97221	5.15454	4.80506	4.98307	8.50079	8.52806	7.68156	8.69064	5.64856	9.07415	9.09043	10.6062	6.18748	10.6726	0.446161	0.999991	0.978856	4.82697e-05	-3.34013	2.0785e-23	1.30455	3.70316e-09	4.35224	1.47099e-62
ENSG00000183066	WBP2NL	protein_coding	6180	1.67387	1.827	1.6596	1.45554	1.37293	1.5357	2.09218	1.71882	2.07445	2.03913	1.93193	1.91865	2.32397	2.5619	2.70418	3.38437	1.69932	2.72667	-0.298444	0.999991	-0.00330583	0.999597	-0.159413	0.901248	0.548027	0.6905	1.05789	0.111298
ENSG00000126091	ST3GAL3	protein_coding	19475	3.96697	3.79721	3.72992	3.82959	3.94969	3.9806	4.06404	4.17232	3.61954	3.54901	3.15454	3.58987	3.57572	3.87755	1.83429	2.24146	1.84249	1.73728	0.0711252	0.999991	0.45127	0.290097	-0.201454	0.736145	0.328367	0.806477	-0.164937	0.801833
ENSG00000271141	AC010680.4	lincRNA	543	5.66516	5.24041	5.59232	5.34386	5.01141	5.75727	5.80566	6.04959	5.06875	5.04136	5.58405	5.3383	2.94545	6.03185	3.12653	3.07889	3.63671	3.72631	-0.360818	0.999991	-0.390553	0.818907	-3.33362	0.00260596	-0.378141	1	-0.245589	0.868752
ENSG00000260988	AC090260.1	lincRNA	1931	1.29663	1.75296	1.90209	1.22934	2.24401	1.33924	1.48641	1.53123	0.648996	1.04901	1.28623	0.985811	0.834189	1.653	1.15922	1.30749	1.37302	1.54679	-1.09713	1	-0.520396	1	-1.61021	0.584966	0.0474704	1	0.168929	1
ENSG00000185823	NPAP1	protein_coding	7526	2.84957	3.20411	2.64519	2.82483	3.36713	3.28113	3.21217	3.25365	3.66525	3.48605	3.28877	3.46288	4.15203	4.1286	0.835106	0.631545	0.770769	0.834387	0.174415	0.999991	0.152946	0.909711	0.0946903	0.912503	-0.699584	1	0.010605	1
ENSG00000100150	DEPDC5	protein_coding	17331	3.75332	3.87499	3.82486	3.68095	3.89219	3.80787	3.9572	3.61485	3.55737	3.54875	3.46489	3.54901	4.27049	3.7195	2.02764	2.39805	1.79411	1.91179	-0.18476	0.999991	0.047407	0.969037	0.706011	0.0992064	0.257507	0.850649	0.0680439	0.918965
ENSG00000284917	EEF1AKMT4-ECE2	protein_coding	3445	2.55919	1.69754	2.41034	1.84537	2.37523	2.4538	2.4353	2.16486	2.42094	2.51673	1.13507	2.1486	1.50972	2.58633	3.40269	3.45134	2.84101	3.01553	-0.794078	0.999991	1.48388	1	-1.31672	0.403627	-0.176178	0.931586	0.193794	0.823599
ENSG00000226497	LINC02549	lincRNA	674	1.62594	2.49029	1.80886	1.47924	1.52508	1.34914	1.39957	1.70429	2.00701	2.11492	1.63985	1.46381	3.6068	2.70257	2.18065	2.38531	2.47167	2.70007	-0.545484	1	-0.101528	1	1.14128	0.593603	0.0474704	1	0.168929	1
ENSG00000272856	AC112250.2	lincRNA	491	2.40488	1.89057	1.82823	1.5662	2.37404	1.41992	2.04426	1.57008	1.13203	1.47592	1.19223	1.30293	0.703212	1.02112	2.54858	2.76525	2.85578	3.09521	-0.361515	1	0.144156	1	-0.587668	1	0.0474704	1	0.168929	1
ENSG00000234692	AL355601.1	lincRNA	427	1.98345	3.07465	1.13615	1.69189	1.31171	1.5551	1.24423	1.15837	1.80695	2.1115	1.60079	1.42287	1.86597	5.01637	4.50034	2.93877	3.03086	3.64171	0.907915	1	-0.242291	1	-3.33345	0.0463389	-1.95282	1	0.6457	1
ENSG00000272384	AC016405.3	lincRNA	860	1.48401	0.896513	1.75596	1.7295	1.2509	0.734886	1.42983	0.688686	3.11207	3.18868	2.88942	4.01315	1.55594	4.90195	3.40638	5.22531	2.81444	4.75357	-0.0781132	1	1.18695	0.450131	-3.3268	0.0212306	1.69971	0.314673	1.94596	0.0193281
ENSG00000236125	USP17L4	protein_coding	1593	1.44678	1.02433	0.818586	0.828922	1.34981	0.75381	0.794852	1.2208	2.7271	2.99867	1.48488	1.50498	0.560066	1.58167	1.31907	1.47921	1.54929	1.73496	-0.0796861	1	-0.0305029	1	-2.06052	0.558004	0.0474704	1	0.168929	1
ENSG00000270761	AL355353.1	lincRNA	330	3.78483	4.06314	2.37643	2.20819	2.15898	2.81458	2.84535	2.88267	2.59818	4.12696	3.39254	1.31006	2.42651	5.66728	3.03862	5.93969	3.98234	4.24513	-0.538052	1	-2.76319	1	-3.32433	0.0302701	2.85501	0.233864	0.230065	1
ENSG00000223443	USP17L2	protein_coding	1910	1.45966	1.56896	1.37979	1.33072	1.6342	1.68131	1.80174	1.67261	4.59809	4.36558	3.499	3.72094	1.32805	4.12378	1.16795	1.31691	1.3827	1.55717	0.0252474	1	0.226838	0.915116	-3.32425	0.00240295	0.0474704	1	0.168929	1
ENSG00000107593	PKD2L1	protein_coding	3065	0.298003	0.312423	0.223035	0.282994	0.271058	0.2466	0.348705	0.408316	0.252154	0.210679	0.160431	0.213971	0.138494	0.220456	0.829476	0.948253	1.00203	1.1451	0.337691	1	0.412533	1	-0.587668	1	0.0474704	1	0.168929	1
ENSG00000272871	AL159169.2	lincRNA	1269	2.20031	2.93444	3.07575	3.14227	2.28542	2.16591	2.54258	1.25181	2.65067	2.00547	3.39351	2.34147	1.79857	4.56436	2.97984	1.69788	2.55445	2.23116	0.0211438	0.999991	-1.27022	1	-3.32096	0.00729606	-2.53782	1	-0.56878	1
ENSG00000184304	PRKD1	protein_coding	5187	3.99836	3.59292	1.77662	1.76411	4.14091	4.57521	2.06172	2.27052	4.76025	4.69023	2.55145	2.00146	1.82072	1.33672	6.30779	2.90358	4.59814	2.30479	0.32682	0.999991	-0.791354	0.921948	0.736393	0.677668	-3.84968	0.000105703	-2.68274	1.06922e-09
ENSG00000204814	AL935212.1	lincRNA	997	2.93033	2.2172	2.55047	2.83283	1.94026	2.56111	3.07865	2.31838	1.46489	1.70625	1.37402	1.74085	2.2398	1.16632	2.39543	2.35168	2.35515	2.40369	0.331238	0.999991	0.644071	1	1.7966	0.55958	-0.35707	1	-0.070921	1
ENSG00000275557	AC242842.1	processed_transcript	447	4.49419	4.54554	4.69578	4.61924	4.66991	4.39856	4.21627	3.65014	3.99383	3.59955	3.50875	3.93226	4.29109	4.5144	3.96029	2.88153	4.10803	3.58219	-0.145678	0.999991	0.432348	1	-0.0644774	0.975799	-1.95278	1	-0.74056	1
ENSG00000105538	RASIP1	protein_coding	4149	1.88686	1.56612	1.26899	1.76492	2.64793	2.14641	1.28371	1.79534	1.93493	1.32324	1.29653	1.67857	0.588468	2.09341	2.21799	3.0751	4.39123	2.60368	0.698526	0.999991	0.534974	1	-2.49139	0.162408	0.800033	0.674043	-3.76881	0.00302691
ENSG00000269404	SPIB	protein_coding	4281	1.85912	2.02748	1.91873	1.97234	3.82838	3.08069	2.49239	2.92498	2.02669	2.29747	1.9279	1.66987	2.82627	2.47875	2.1382	1.40601	1.32071	1.90569	0.0299061	0.999991	-0.398908	0.871181	0.569823	0.630807	-1.32566	0.601958	0.877398	0.423945
ENSG00000162999	DUSP19	protein_coding	5376	2.87571	2.61942	3.13454	3.31077	2.69339	3.05769	3.53461	3.03151	4.09253	3.99649	3.36659	3.36251	2.68545	2.82174	1.1996	2.235	1.06513	2.09726	0.16092	0.999991	-0.0488681	0.979785	-0.104515	0.93632	1.04763	0.679966	1.43221	0.107046
ENSG00000262628	OR1D5	protein_coding	939	0.806419	0.839225	0.627805	0.771677	0.995472	1.4419	0.699193	0.64187	0.69887	0.597554	0.467477	0.605028	0.409959	0.621594	1.82226	2.01172	2.09267	2.30682	0.337691	1	0.412533	1	-0.587668	1	0.0474704	1	0.168929	1
ENSG00000172167	MTBP	protein_coding	8326	5.26062	5.32574	5.24977	5.23881	5.31477	5.43379	5.33901	5.16437	5.16756	5.36157	5.1996	5.15615	4.3939	4.52193	1.55925	2.3472	2.06811	1.92565	-0.0449021	0.999991	-0.079893	0.927963	-0.0108235	0.987214	0.822195	0.643862	-0.539997	0.478101
ENSG00000179195	ZNF664	protein_coding	6340	7.06223	7.14374	8.18712	7.58702	7.61078	7.69194	8.45486	7.90233	8.10164	8.05294	8.25157	8.06661	7.69121	7.28156	7.1088	6.96158	6.49341	6.88885	-0.634035	0.0448182	-0.222146	0.50615	0.513401	0.238315	-0.317748	0.489155	0.264738	0.347541
ENSG00000161905	ALOX15	protein_coding	3404	1.09414	0.725119	0.537322	1.0412	1.00896	0.964267	0.52196	0.944413	0.894932	1.13955	1.03005	0.975245	1.58284	1.02819	1.44731	1.14069	1.76536	1.45192	1.226	1	-0.184823	1	1.08786	0.628646	-0.699584	1	-0.597615	0.646904
ENSG00000203879	GDI1	protein_coding	5256	6.35024	6.42136	6.91875	6.65491	6.37044	6.16327	6.4462	6.22132	7.08171	7.11136	7.33327	7.22048	6.97687	7.702	5.39462	5.06519	5.13453	5.51101	-0.299823	0.999991	-0.154383	0.730483	-0.529548	0.337356	-0.567933	0.333004	0.161775	0.754477
ENSG00000178026	LRRC75B	protein_coding	3422	3.18765	1.98976	2.64845	2.63104	3.29627	3.00132	3.31978	3.178	3.01338	3.06528	3.20914	3.8485	3.95899	4.36488	3.79039	4.6096	4.73591	4.60197	-0.0582709	0.999991	0.73522	0.413273	-0.27198	0.764802	0.665302	0.533819	-0.365543	0.550704
ENSG00000078668	VDAC3	protein_coding	3141	7.62127	7.51997	7.55673	7.65917	7.23768	7.30236	7.47686	7.21228	7.10978	7.05358	7.28684	7.25208	7.08319	7.52082	8.35997	8.40338	7.93283	7.96392	0.0668199	0.999991	-0.0764293	0.912411	-0.310626	0.506739	-0.161118	0.721218	-0.0889469	0.824064
ENSG00000271762	AC123595.2	lincRNA	549	1.89679	2.8573	3.07071	2.89579	2.75739	3.29726	3.58764	3.0773	3.03606	3.57977	2.95981	3.01771	4.40834	3.64261	2.84549	3.06498	3.07503	3.13836	-0.207374	1	0.0277739	1	0.984111	0.574958	0.0365257	1	-0.0520394	1
ENSG00000129455	KLK8	protein_coding	1865	2.27471	2.17379	0.350126	1.25816	3.32259	3.67411	1.07161	1.41737	2.8043	2.61135	0.828773	1.85411	0.831134	3.27391	6.0815	3.08507	3.55222	2.79354	2.32851	1	1.444	1	-3.31513	0.0214407	-3.50511	1.43674e-05	-0.89999	0.259718
ENSG00000177272	KCNA3	protein_coding	2569	0.611297	0.895933	0.828057	0.829662	1.37937	1.73621	1.43405	1.54841	0.296136	0.350622	1.10269	0.251822	0.163756	0.259381	1.43292	1.0765	1.3518	1.2899	0.141886	1	-3.12357	1	-0.587668	1	-0.95264	1	-0.330124	1
ENSG00000162624	LHX8	protein_coding	3977	0.526972	0.246529	0.464604	0.41578	0.31089	0.351241	0.198591	0.325889	0.198109	0.515772	0.172876	0.250641	1.05389	0.328697	0.677035	0.779434	0.917126	0.951746	-0.329404	1	0.523808	1	2.22128	0.457224	0.0474704	1	-0.0687672	1
ENSG00000188580	NKAIN2	protein_coding	4197	1.99977	1.79292	2.19532	2.45276	0.202833	1.54893	0.687947	1.57864	3.92063	3.91084	1.59748	4.28221	1.34215	4.42319	0.648428	1.86944	1.05216	2.18929	0.353315	0.999991	2.86404	0.000140172	-3.31347	0.000238246	2.19637	1	1.9807	0.0499933
ENSG00000143257	NR1I3	protein_coding	3305	4.50742	4.32125	3.8521	3.59083	4.14719	4.30191	3.90472	3.67376	4.06647	4.24623	3.63416	4.06648	3.80897	4.52179	4.81526	5.41665	4.7479	4.98466	-0.321739	0.999991	0.408552	0.663795	-0.625646	0.403997	0.397715	0.651054	0.112633	0.806954
ENSG00000100129	EIF3L	protein_coding	4296	9.89526	9.77863	9.74914	9.71487	9.63852	9.74931	9.50711	9.61336	9.75579	9.82943	9.45978	9.81834	9.28954	9.54732	9.81498	9.99378	9.36009	9.6113	-0.0723479	0.999991	0.321051	0.195538	-0.129682	0.796683	-0.0309914	0.944712	0.115523	0.705317
ENSG00000205810	KLRC3	protein_coding	1148	1.23187	0.718486	0.532108	0.658569	0.633789	0.582689	0.594817	0.544339	0.594355	0.505627	0.925535	0.512281	0.620479	0.526652	1.62039	1.79938	1.87651	2.08064	0.337691	1	-1.31588	1	0.413205	1	0.0474704	1	0.168929	1
ENSG00000260337	AC091544.4	processed_transcript	3889	1.7741	1.69108	2.09683	2.02827	1.47983	1.14632	2.59242	1.65535	2.98507	2.47307	3.85725	2.92237	0.778271	2.9736	1.46987	2.09566	0.947913	2.03513	-0.147023	0.999991	-1.02109	0.269501	-3.31187	0.004833	0.628625	1	1.73945	0.115793
ENSG00000130755	GMFG	protein_coding	1490	2.67587	2.8743	2.24889	2.11573	1.81355	1.93632	2.16221	1.55527	1.46285	1.82157	1.55772	1.78972	2.6367	1.48831	1.72363	2.26965	4.18785	2.11077	-0.207533	0.999991	0.25114	1	1.84548	0.375613	0.462568	1	-3.75078	0.0046154
ENSG00000265055	AC145343.1	lincRNA	650	2.37687	2.33697	2.05132	2.61398	1.76135	1.18267	1.38073	1.30878	2.07473	2.06339	2.17568	1.5206	2	1.6876	2.22158	2.42774	2.51463	2.92205	0.818656	1	-1.1037	1	0.528566	1	0.0474704	1	0.434237	1
ENSG00000125999	BPIFB1	protein_coding	3101	1.40878	1.28302	1.54662	0.708208	1.43242	1.70735	1.54534	1.35202	1.52937	1.3525	1.21967	1.00762	2.13109	1.50267	0.822134	1.50434	0.993643	1.13592	-1.619	1	-0.368392	1	1.01893	0.573445	1.04757	1	0.168929	1
ENSG00000268352	AC006115.1	lincRNA	517	2.76842	2.40554	2.67995	1.50898	2.17816	2.57256	2.07129	1.60167	2.43829	2.65758	2.71678	2.71585	3.47407	2.76111	2.91984	2.70201	2.97222	3.21151	-1.53901	1	-0.0541729	1	0.997156	0.697132	-0.537553	1	0.16397	1
ENSG00000112130	RNF8	protein_coding	6575	6.31456	6.2912	6.30011	6.35136	6.35455	6.13629	6.30561	6.27417	5.67443	5.78224	5.62032	5.8682	5.90454	5.93372	4.81162	5.15962	4.36846	4.57582	0.0140235	0.999991	0.211809	0.640037	0.0879304	0.882641	0.153623	0.854561	0.121131	0.794654
ENSG00000253368	TRNP1	protein_coding	1976	5.11737	5.22801	4.49451	5.0106	5.14231	5.37684	4.32945	5.00578	6.76289	6.77568	6.99824	7.27074	4.96679	8.35287	6.70031	7.48843	4.8253	7.10263	0.500024	0.999991	0.247829	0.651694	-3.30674	1.09135e-23	0.569458	0.244078	2.11267	1.16327e-10
ENSG00000142512	SIGLEC10	protein_coding	3667	3.65529	3.48643	2.96815	3.29617	3.64054	3.68871	3.42725	3.86327	2.91008	2.79062	2.59117	2.85475	3.52925	3.28667	1.14067	1.09835	1.76241	1.62332	0.377451	0.999991	0.260763	0.894189	0.370142	0.720739	-0.35707	1	-0.415227	0.744819
ENSG00000132639	SNAP25	protein_coding	3357	0.789462	1.18565	1.76447	1.70696	0.732176	1.38587	1.36697	1.32169	3.95042	3.61164	4.74709	3.6277	1.45401	4.15067	3.82772	2.68481	2.43468	1.88836	-0.168565	0.999991	-1.32477	0.0285554	-3.30517	0.000134744	-1.4055	0.272171	-0.773447	0.411929
ENSG00000006606	CCL26	protein_coding	706	3.07944	3.90125	0.78654	2.46003	1.21045	1.97387	1.15648	1.96996	1.62891	2.96484	0.593026	2.49573	2.36887	6.55601	3.21431	3.01602	3.52801	4.45246	2.96015	1	3.40779	1	-3.29542	0.00720487	-0.290557	1	0.991504	0.286952
ENSG00000179776	CDH5	protein_coding	5972	0.554177	0.796819	1.3164	1.33755	2.66195	3.20513	3.9255	3.60281	1.30979	1.47817	1.61665	1.75096	0.339557	1.93578	1.76247	1.69897	3.85016	1.42762	0.202082	0.999991	0.242234	0.93805	-3.29472	0.0456962	-0.0562722	0.986921	-5.20715	0.000333424
ENSG00000139613	SMARCC2	protein_coding	8555	6.34761	6.21061	6.30639	6.19387	6.70451	6.83281	6.72427	6.84433	6.34757	6.18425	6.28406	6.15369	6.30718	6.68835	3.3081	3.2433	3.43174	3.25785	-0.150957	0.999991	-0.171167	0.714362	-0.247366	0.626691	-0.282033	0.818774	-0.329845	0.502781
ENSG00000130720	FIBCD1	protein_coding	3831	1.34688	1.37407	0.901263	1.08629	0.835516	1.33542	0.457253	1.28673	0.685581	0.249823	0.129794	0.831162	0.910315	1.09906	0.931765	1.23552	1.87464	1.287	0.13091	1	3.06491	1	-0.352523	0.907791	0.445303	1	-1.05489	0.351121
ENSG00000259753	AC068234.1	protein_coding	2785	1.49081	1.90345	1.69278	1.56518	2.0814	2.43499	1.90005	2.38943	7.60971	7.32596	7.7821	6.71425	2.56555	5.56299	1.16481	1.30435	1.07273	1.34885	-0.281844	0.999991	-1.03193	0.010648	-3.28586	5.29191e-07	0.0365257	1	0.427108	1
ENSG00000126216	TUBGCP3	protein_coding	7014	5.79508	5.66767	5.70383	5.79356	5.74045	5.79886	5.7476	5.8907	5.71765	5.73956	5.69914	5.71506	4.98491	5.44582	2.88497	4.07695	3.44062	3.71492	0.0434827	0.999991	-0.0218278	0.980009	-0.346017	0.558118	0.953725	0.29376	0.143392	0.767536
ENSG00000109099	PMP22	protein_coding	3222	5.30755	5.18451	6.83484	6.32746	4.43986	4.48769	5.60623	4.6301	6.35086	6.25521	8.78722	6.94918	8.26834	7.53423	5.4367	5.00498	9.78284	6.15143	-0.573885	0.64474	-1.90805	2.55997e-16	1.15911	0.121184	-0.652444	0.359782	-3.74278	1.81957e-44
ENSG00000274419	TBC1D3D	protein_coding	2116	2.83707	2.85414	2.65206	2.69518	2.27382	2.70546	2.66333	2.79099	3.50348	3.52659	3.89927	3.31624	3.20414	3.6793	3.96266	3.82905	3.13185	3.6832	0.0217745	0.999991	-0.691718	0.504807	-0.393469	0.757921	-0.324488	0.86895	0.474422	0.548397
ENSG00000162367	TAL1	protein_coding	5700	0.747018	0.39654	0.781394	0.714767	0.470149	0.679282	1.57242	1.47859	0.202599	0.169395	0.708865	0.657442	0.21723	0.175389	0.503684	0.785139	2.72005	1.00081	-0.230793	1	-0.0195936	1	0.443801	1	0.621027	1	-3.74019	0.00601919
ENSG00000171243	SOSTDC1	protein_coding	2473	1.52287	1.3984	2.97365	2.53882	1.75829	2.01589	2.97078	2.28455	8.6334	8.55805	9.31465	8.80891	5.20696	8.88955	8.21499	8.19245	5.8817	8.58682	-0.636708	0.999991	-0.59844	0.654278	-3.26992	1.11967e-08	-0.119122	0.935751	2.57408	2.08413e-29
ENSG00000237019	AC004470.1	lincRNA	382	1.50623	1.5555	1.22583	1.45323	1.40974	2.59409	1.33902	1.24924	4.75279	5.36704	5.34889	4.95131	3.07164	4.8869	2.85492	3.07944	3.17266	3.41918	0.337691	1	-0.449895	0.813763	-1.68907	0.384327	0.0474704	1	0.168929	1
ENSG00000104341	LAPTM4B	protein_coding	3197	10.1622	10.191	10.1556	10.1804	10.0378	10.1349	10.0576	10.1418	10.0832	10.1489	10.2345	10.408	10.2807	10.5405	10.5872	10.3403	9.62937	10.2473	-0.0104531	0.999991	0.13452	0.727212	0.0501298	0.955054	-0.452628	0.0601619	0.418768	0.198936
ENSG00000280800	FP671120.3	lincRNA	923	17.3447	17.3614	17.2916	17.3053	17.0965	17.0726	17.1691	17.1336	17.1649	17.157	17.1863	17.3091	16.6625	18.0606	5.41377	5.57308	4.42559	4.90122	-0.0242987	0.999991	0.0843192	0.868193	-0.493244	0.669669	-0.0348767	0.986575	0.544045	0.501714
ENSG00000101017	CD40	protein_coding	2527	2.91186	3.3709	2.36978	2.61062	4.79148	4.61467	4.57944	4.08804	1.08271	1.53484	1.19342	1.44483	2.15148	1.10372	1.24302	2.20923	3.99743	2.01499	0.249829	0.999991	0.410876	1	1.67403	0.395248	1.25432	1	-3.73973	0.00608166
ENSG00000267244	AC012615.6	processed_transcript	1697	3.63614	3.55936	3.30808	2.99087	3.36661	2.97286	2.74779	3.08689	3.66635	3.61295	3.51485	3.68759	3.11724	4.57787	1.2651	1.42138	1.49	1.67184	-0.400291	0.999991	0.159796	0.944888	-1.8169	0.104241	0.0474704	1	0.168929	1
ENSG00000089356	FXYD3	protein_coding	3334	0.495631	0.737034	0.431794	1.28411	0.352486	1.13707	0.233895	0.211446	2.32486	1.90188	4.56812	1.99029	1.9729	5.02498	6.15014	3.98247	3.82976	4.00686	1.968	1	-2.83696	0.000390023	-3.24546	2.92557e-07	-2.44941	8.58266e-07	0.201396	0.788462
ENSG00000204632	HLA-G	protein_coding	1763	1.56756	1.58299	1.19043	1.83426	2.77698	2.40795	2.35015	2.6021	0.970728	1.09416	1.14422	1.06818	2.46844	2.33101	2.93285	3.48865	6.64968	3.12342	0.951471	1	-0.183295	1	0.123174	0.956659	0.418027	0.882109	-3.73077	1.37646e-16
ENSG00000087095	NLK	protein_coding	5290	6.83311	6.86732	7.06982	6.84108	7.4835	7.33873	7.31289	7.39537	7.17885	7.12752	7.25808	7.04818	7.08657	6.53663	4.01624	4.04207	3.69516	3.27437	-0.268224	0.999991	-0.247815	0.610037	0.677205	0.0696882	-0.259429	0.84074	-0.434978	0.42118
ENSG00000269741	AC011473.4	protein_coding	1933	1.90581	1.91219	0.339156	1.13257	2.97512	3.3615	1.04501	1.13391	1.79758	2.16125	0.929166	1.6498	0.7552	3.02679	5.96932	2.92343	3.36654	2.70212	2.14086	1	1.04303	1	-3.24064	0.0375522	-3.56637	1.61443e-05	-0.825328	0.325748
ENSG00000145708	CRHBP	protein_coding	2803	2.00364	3.01658	3.47726	2.40672	2.73747	2.26554	3.3645	2.05093	7.92456	7.55929	5.91006	9.25304	6.34511	9.68902	5.73111	8.55317	8.29502	9.10271	-1.28434	0.846721	3.30682	6.41381e-36	-3.22223	2.47396e-17	2.68816	3.1186e-16	-0.20098	0.884001
ENSG00000273032	DGCR9	lincRNA	2415	1.43161	1.41911	1.76124	0.846383	1.74121	1.5247	1.6089	1.20199	2.0728	1.33161	1.27984	1.55261	1.50052	0.824512	0.989997	1.12406	1.184	1.75579	-2.02019	0.999991	0.262347	1	1.34941	0.640075	0.0474704	1	0.851812	1
ENSG00000184860	SDR42E1	protein_coding	11911	1.38836	1.53975	1.4542	1.38773	1.17149	1.25708	1.32141	1.36989	1.6493	1.37387	1.34876	1.34719	2.04797	1.67493	0.666769	0.564154	0.375642	0.45125	-0.150088	0.999991	-0.0414177	0.986882	0.674069	0.540409	-0.537534	1	0.188733	1
ENSG00000171067	C11orf24	protein_coding	3406	6.52617	6.49483	6.95422	6.9758	6.7307	6.5366	6.52626	6.59137	5.62699	5.59679	5.76549	5.97875	5.98834	6.28267	5.0991	5.53447	5.73146	5.59194	-0.0191259	0.999991	0.176714	0.774713	-0.172528	0.763315	0.223014	0.823133	-0.218807	0.525673
ENSG00000084207	GSTP1	protein_coding	1911	10.3614	10.2139	10.4883	10.561	9.25428	9.21185	9.30796	9.35445	11.2973	11.3822	12.0184	11.7866	9.68003	13.0482	11.7645	13.4514	12.5196	13.4358	0.0282735	0.999991	-0.320327	0.592082	-3.2168	6.94488e-26	1.46162	3.925e-13	0.83571	0.000119221
ENSG00000269502	DMRTC1	protein_coding	1853	0.636564	0.804025	0.352136	0.606368	0.594761	0.387716	1.30138	0.828361	0.39602	0.333494	0.256219	0.338337	0.311253	0.348268	1.19237	1.69117	2.1687	1.58612	0.907915	1	0.412533	1	-0.0458638	1	0.643901	1	-1.06586	1
ENSG00000136932	TRMO	protein_coding	4203	4.63756	4.67239	5.1667	4.80348	4.33632	4.46902	4.77065	4.56279	4.38954	4.71019	5.10752	4.66484	4.39635	4.26726	3.54092	3.5247	3.06276	3.42087	-0.414991	0.999991	-0.473636	0.405563	0.287879	0.720189	-0.246424	0.885248	0.253671	0.687475
ENSG00000113716	HMGXB3	protein_coding	6263	5.46089	5.45794	5.64951	5.54465	5.35112	5.5012	5.67374	5.63291	5.55561	5.61256	5.6342	5.63368	5.86905	6.01912	4.56091	4.82988	4.3572	4.56898	-0.147688	0.999991	-0.0437311	0.965542	0.0222094	0.974973	0.0531577	0.961035	0.0752968	0.886199
ENSG00000081692	JMJD4	protein_coding	4315	3.83624	3.79571	3.17074	3.24179	3.6016	3.60063	2.94227	3.63756	4.12757	4.22788	3.84048	3.82423	3.24456	3.93365	5.27737	5.87641	5.66316	5.82119	-0.0366334	0.999991	-0.111853	0.948888	-0.643926	0.422508	0.405211	0.516209	-0.00395382	0.993365
ENSG00000229697	AL391987.3	lincRNA	778	0.928899	1.44921	1.54561	2.11178	1.1184	1.62337	1.49338	1.55335	1.07263	0.924216	0.861295	0.703641	0.842075	0.722414	2.02191	2.22033	2.30448	2.52707	0.703265	1	-0.48527	1	0.413205	1	0.0474704	1	0.168929	1
ENSG00000131471	AOC3	protein_coding	4524	1.54601	2.17978	1.70321	2.12071	1.84211	1.28818	2.12216	1.58762	2.76112	2.72362	4.05022	3.30401	1.08209	3.44166	2.51396	2.20752	0.748445	1.17985	0.502963	0.999991	-0.84952	0.164395	-3.21665	0.000477953	-0.482113	0.843663	0.841149	1
ENSG00000261296	AC126323.6	lincRNA	3624	1.27019	1.05077	1.11457	0.710692	1.194	1.22877	0.938278	1.13592	3.31738	3.39096	3.22017	2.93209	0.675181	1.03095	0.728732	0.836904	0.886316	1.132	-1.00256	1	-0.373878	0.77952	-0.669863	0.836751	0.0474704	1	0.427108	1
ENSG00000249267	LINC00939	lincRNA	6471	3.04675	3.19918	3.0326	2.97715	3.09112	3.17634	3.23101	3.3072	3.57864	3.56089	3.42049	3.36756	3.71806	3.31312	1.37732	0.88186	0.812714	1.21961	-0.092585	0.999991	-0.103672	0.942714	0.552016	0.440787	-1.10824	1	0.762435	1
ENSG00000105219	CNTD2	protein_coding	2046	0.998106	0.746368	0.322378	0.405594	0.38912	1.20275	0.605406	0.330217	0.958982	0.544275	0.233955	0.565124	0.581822	0.318795	2.05505	1.25836	1.45975	1.63605	0.337691	1	1.48885	1	1.16255	1	-1.7601	1	0.16397	1
ENSG00000137628	DDX60	protein_coding	6750	2.76123	2.86965	2.35354	2.09573	2.80669	3.47819	2.36445	3.37446	3.31439	3.31872	1.39431	2.8507	0.692289	2.87684	0.435984	2.9321	1.35407	1.96212	-0.256768	0.999991	1.89817	0.00132142	-3.21605	0.000402415	4.10524	0.0160534	0.744751	0.406963
ENSG00000044524	EPHA3	protein_coding	6674	1.38077	1.18123	1.69972	1.74197	4.11138	4.57309	4.65532	4.14194	2.46391	2.46822	2.39017	0.63546	1.02864	0.384625	0.440263	0.839853	0.629352	0.638959	0.0399194	0.999991	-2.9397	0.000320869	1.88848	0.39877	1.0297	1	-0.101481	1
ENSG00000279072	AC118758.3	lincRNA	24137	1.49367	1.54261	1.81096	1.62152	1.45571	1.46655	1.57835	1.70754	2.56032	2.58647	2.40114	2.58496	3.15537	2.95164	1.4451	1.23022	0.907809	1.22939	-0.323976	0.999991	0.184329	0.806928	0.374822	0.542029	-0.562414	0.715469	0.540431	0.418516
ENSG00000214413	BBIP1	protein_coding	8075	4.81752	4.84125	5.03142	4.89097	5.09064	5.22247	5.32237	5.039	5.44813	5.33137	5.61029	5.37237	5.00096	4.68464	5.67197	5.16553	4.60972	4.89662	-0.212542	0.999991	-0.279462	0.502236	0.455185	0.35187	-0.754221	0.0693223	0.189804	0.59338
ENSG00000204301	NOTCH4	protein_coding	9748	1.39942	1.87178	1.70495	1.51889	1.81627	2.01521	1.86357	2.0521	1.61087	1.58576	1.61016	1.56313	2.28628	1.84171	0.793237	0.664167	2.83348	1.1694	-0.313181	0.999991	-0.100402	0.970591	0.735604	0.471326	-0.537541	1	-3.72096	0.00311256
ENSG00000095319	NUP188	protein_coding	8041	7.98932	7.96809	7.94949	7.91256	7.93518	7.82224	7.89599	7.93648	7.60072	7.63549	7.52021	7.68919	7.15622	7.12917	4.815	5.27383	5.36698	5.58466	-0.0745665	0.999991	0.129717	0.76212	0.154983	0.751477	0.253967	0.72072	0.111686	0.6996
ENSG00000203724	C1orf53	protein_coding	611	3.24473	4.68616	4.6415	4.22811	3.4278	3.20915	3.02897	3.00749	2.52865	3.15082	3.09847	2.51425	3.60927	2.91796	3.55688	3.3672	4.71371	3.46348	-0.402476	0.999991	-0.728036	1	0.980196	0.660696	-0.952588	1	-1.67025	0.0723473
ENSG00000102103	PQBP1	protein_coding	1903	6.2229	6.33814	6.40452	6.4974	6.34939	6.24535	5.92378	6.31334	7.65266	7.7765	7.30729	8.07318	6.66484	10.1074	8.52415	9.55558	8.01688	9.5958	0.0416411	0.999991	0.733414	0.00243609	-3.21548	1.35555e-14	0.821968	0.00338486	1.4426	1.91447e-08
ENSG00000226355	AL353803.1	lincRNA	800	3.15537	3.74669	3.26456	3.77606	4.13611	3.78446	3.47059	3.82078	3.33882	3.21129	3.01474	3.59666	4.32716	3.43023	3.24411	2.18884	2.44363	2.49393	0.533446	0.999991	0.662243	1	1.08877	0.452171	-1.5377	1	-0.101481	1
ENSG00000214407	LINC02085	lincRNA	2051	0.425318	0.759179	0.461975	0.404732	0.388288	0.493429	0.362798	0.467444	0.362201	0.304463	0.23343	0.30896	0.202313	0.318098	1.11183	1.25631	1.32036	1.49026	-0.28776	1	0.412533	1	-0.587668	1	0.0474704	1	0.168929	1
ENSG00000129354	AP1M2	protein_coding	2214	1.94381	2.03695	2.79053	1.9925	2.03398	2.63688	1.47206	2.39854	0.61228	1.06215	1.46601	1.5889	1.76313	4.54745	8.50629	7.83415	7.55042	7.27323	-0.892325	0.999991	0.385309	1	-3.2056	0.000417443	-0.881352	0.00238727	-0.394961	0.148035
ENSG00000272375	AC026979.3	lincRNA	645	1.06362	1.10345	2.05978	1.5335	1.97934	0.915066	1.83572	1.58781	1.69115	1.31835	1.06255	1.05633	0.563927	1.10709	2.23034	3.12944	2.69905	2.75389	-0.642918	1	-0.149295	1	-1.20494	1	1.0297	1	-0.101481	1
ENSG00000117640	MTFR1L	protein_coding	5817	5.27821	5.23995	5.22414	5.19553	5.19656	4.95633	5.08813	5.11314	5.30143	5.37922	5.43209	5.35529	5.3743	5.75156	5.17496	5.07439	4.98344	4.78485	-0.0718526	0.999991	-0.105087	0.912651	-0.346345	0.626174	-0.364779	0.613439	-0.312354	0.327225
ENSG00000226690	AC013470.2	protein_coding	3737	1.08091	1.23949	0.616912	0.693644	0.593021	0.811384	0.834361	0.714082	1.28516	1.08297	1.09782	1.00932	0.896969	1.25416	0.711327	0.817582	1.05574	0.995736	0.168229	1	-0.21	1	-0.54521	0.844738	0.0474704	1	-0.330124	1
ENSG00000182492	BGN	protein_coding	2453	4.29442	3.67305	4.43573	4.10334	6.34997	6.23316	6.39449	5.6372	1.16767	1.29322	1.70287	0.999044	2.64919	1.97927	2.41871	1.94481	4.84327	2.04558	-0.353409	0.999991	-1.21665	1	0.730689	0.755128	-0.80656	1	-3.71889	3.31301e-07
ENSG00000109255	NMU	protein_coding	975	7.55715	7.37497	7.59562	7.6221	5.63413	5.41118	6.42842	6.28551	9.44625	9.50321	9.94816	9.83329	5.98068	9.37288	9.90318	10.452	8.4102	10.3245	-0.0397007	0.999991	-0.12345	0.886646	-3.18524	2.64068e-13	0.344159	0.389924	1.81291	2.17128e-12
ENSG00000226854	AL451105.2	lincRNA	1234	2.73794	2.5731	2.24644	2.72511	2.8337	2.43046	2.63184	2.57794	5.61785	5.52377	5.83401	6.0843	1.92737	4.84784	2.94391	2.11292	1.80157	3.17065	0.717464	0.999991	0.203268	0.837266	-3.18061	0.000648544	-1.16583	1	1.76512	1
ENSG00000255243	AC099687.1	lincRNA	510	1.57711	1.85178	2.00224	1.52163	1.88286	1.91195	1.39423	1.3139	1.78244	2.23533	1.91308	1.73964	2.61913	1.57596	2.93663	3.87583	2.98844	3.04698	-0.677247	1	-0.346877	1	1.53801	1	0.777502	1	-0.101481	1
ENSG00000160460	SPTBN4	protein_coding	11549	0.521138	0.174687	0.122691	0.117471	0.654799	0.630753	0.599274	0.372652	0.172995	0.162504	0.143763	0.37875	0.151734	0.472428	0.48289	0.318248	0.39835	0.669796	-0.0924875	1	1.3928	1	-1.83213	0.597626	-0.95264	1	0.892025	1
ENSG00000186790	FOXE3	protein_coding	1981	0.438275	0.458463	0.475623	0.703333	0.400263	0.637989	0.783202	0.339868	0.996889	0.314128	0.913169	0.318741	1.20454	1.18704	1.83895	1.28564	4.34894	1.52267	0.692307	1	-2.02725	1	0.0312486	0.992645	-1.27461	1	-3.71417	2.60172e-05
ENSG00000231943	PGM5P4-AS1	lincRNA	1435	1.27247	0.807327	1.3383	1.49552	1.44283	0.986966	0.860466	1.07029	1.5871	1.47506	1.22657	1.07112	1.69074	1.15032	1.41125	1.5776	1.65003	1.84186	0.219034	1	-0.397371	1	0.992004	0.765976	0.0474704	1	0.168929	1
ENSG00000167600	CYP2S1	protein_coding	2874	7.38868	7.46223	6.83722	7.49596	9.05479	8.88276	7.68326	8.80974	9.50361	9.55199	9.89722	9.92261	7.35676	10.7624	10.3938	10.0759	6.79865	9.95358	0.603231	0.500716	-0.00968368	0.991265	-3.15004	3.53211e-13	-0.539221	0.0386473	3.009	5.60099e-37
ENSG00000158445	KCNB1	protein_coding	17733	3.41981	3.55524	3.46062	3.38749	3.55723	3.33049	3.55163	3.39409	4.45848	4.48043	3.91658	4.17083	4.01194	3.39106	2.1167	2.22593	1.43471	2.04356	-0.0857814	0.999991	0.204417	0.774713	0.853124	0.128175	-0.186853	0.903354	0.767338	0.10867
ENSG00000212127	TAS2R14	protein_coding	2350	5.2714	5.11128	5.30677	5.16051	4.91253	5.24603	5.25336	5.49379	5.15317	5.14065	5.24309	5.27555	4.65928	4.78012	2.09964	2.11089	2.9118	3.07005	-0.185456	0.999991	-0.00458426	0.99785	0.021722	0.982027	0.0721405	1	-0.0807293	0.940428
ENSG00000262155	LINC02175	lincRNA	1875	2.63262	2.81971	2.8173	1.70965	1.80902	2.20907	3.36602	3.00867	1.58459	1.69178	2.30223	1.55727	2.42557	1.28477	1.18282	1.33294	1.39918	1.57481	-1.46184	0.999991	-1.1038	1	1.74077	0.389778	0.0474704	1	0.168929	1
ENSG00000285424	AL162718.1	lincRNA	3989	1.4832	0.624361	0.876573	0.843552	1.32665	1.45399	1.44401	1.41721	2.31011	1.97969	1.88771	2.10263	1.84564	1.42352	1.07782	0.777622	1.03981	0.949652	-0.0692809	1	0.132945	0.970981	0.825639	0.657366	-0.95264	1	-0.329742	1
ENSG00000279571	AL162426.1	lincRNA	743	3.51143	3.13091	3.81204	3.97585	4.85988	5.30251	5.10581	5.07979	4.62073	4.48146	4.38919	5.00216	2.4224	5.8182	2.88964	4.0459	2.99257	3.42198	0.123017	0.999991	0.619804	0.631753	-3.13309	0.00584406	1.34716	1	0.53481	0.697884
ENSG00000121577	POPDC2	protein_coding	2445	2.16263	2.00766	2.83814	3.04024	1.59259	2.12387	2.26857	2.54558	1.71044	1.45978	1.12315	1.74666	2.84401	1.12116	2.55475	2.33217	5.9925	2.60425	0.207128	0.999991	0.949319	1	2.48388	0.112401	-0.850134	0.762888	-3.70832	1.1309e-14
ENSG00000186340	THBS2	protein_coding	6397	5.59634	5.92707	6.30517	5.62507	4.52199	4.39727	4.58793	3.89441	3.5214	3.82806	5.26491	4.10321	1.13833	3.50123	1.93982	4.37493	1.15746	4.60594	-0.733047	0.189666	-1.20052	0.00110237	-3.12206	0.00400716	2.27874	0.00479753	4.00293	1.43843e-14
ENSG00000160963	COL26A1	protein_coding	3156	5.47978	5.74351	6.16963	6.17096	5.33576	5.15392	5.67526	5.85645	5.90936	5.99531	7.30603	6.88318	5.18783	6.05156	8.61727	5.10104	7.33416	4.95067	-0.0827913	0.999991	-0.450728	0.197015	-0.624131	0.403627	-3.77112	1.51016e-38	-2.54454	3.98683e-23
ENSG00000250814	LINC02221	lincRNA	499	1.82313	1.31307	1.01811	1.22077	1.18178	1.10081	1.11889	1.03866	1.65561	0.974908	0.780901	1.7402	0.69427	1.00935	2.52927	2.74539	2.83573	3.07465	0.337691	1	1.89916	1	-0.587668	1	0.0474704	1	0.168929	1
ENSG00000171502	COL24A1	protein_coding	9568	0.523864	0.510342	0.279999	0.391171	1.45236	2.25097	0.854746	1.78465	0.311322	0.164527	0.294261	0.299895	0.386572	0.215372	0.320676	0.376179	0.402669	0.473939	0.522793	1	0.0252104	1	1.12369	0.755863	0.0474704	1	0.168929	1
ENSG00000172795	DCP2	protein_coding	9951	8.08875	7.99721	8.18958	8.11843	7.93535	8.10501	8.30555	8.33451	8.10986	8.18558	8.20879	8.20725	7.08736	7.18828	5.87737	6.00981	5.42691	6.0698	-0.1092	0.999991	-0.0418533	0.949439	0.0233851	0.964734	-0.075532	0.897967	0.509199	0.0577511
ENSG00000122386	ZNF205	protein_coding	2330	3.36693	3.08235	3.72165	3.57838	2.68492	3.00867	3.35478	2.99878	3.75358	3.51997	3.34739	3.8852	3.43237	4.95552	5.00627	5.63372	5.10399	5.04201	-0.238125	0.999991	0.54729	0.593218	-1.32782	0.139012	0.463511	0.628354	-0.00744556	0.991244
ENSG00000151952	TMEM132D	protein_coding	7075	3.03974	2.68697	2.57096	3.14829	3.65146	4.25708	2.74461	4.40196	6.60588	6.60617	5.99894	6.61603	2.61428	6.00878	2.05449	3.49156	0.665499	2.66915	0.69218	0.999991	0.518924	0.31818	-3.11519	5.63745e-06	1.40039	0.173097	3.11276	6.36138e-05
ENSG00000140481	CCDC33	protein_coding	7067	3.56553	3.37522	3.04865	3.5819	2.97231	2.37205	3.22614	2.62749	3.45514	3.42064	3.31046	3.52891	1.48964	4.16553	1.08301	2.36986	1.53	2.46719	0.512827	0.999991	0.230016	0.872802	-3.11199	2.61393e-09	1.49303	0.433028	1.08418	0.106083
ENSG00000173585	CCR9	protein_coding	2809	2.07772	1.7805	0.996326	0.668738	1.21019	0.482015	0.376554	0.67803	1.28138	0.981643	1.16106	0.401518	0.150474	0.238961	0.885852	1.01021	1.06626	1.21527	-0.853334	1	-1.92937	1	-0.587668	1	0.0474704	1	0.168929	1
ENSG00000112149	CD83	protein_coding	2515	3.77741	4.03434	3.6883	4.3804	4.1247	4.66412	4.26165	4.64083	4.98235	4.79489	3.63859	4.88054	2.80908	5.89734	3.3822	5.53085	2.26528	5.40048	0.774322	0.999991	1.27441	0.00555023	-3.10478	6.01914e-09	2.10589	0.00617323	3.33702	1.31994e-11
ENSG00000259362	AC046168.1	lincRNA	3814	0.622081	0.732324	0.539129	0.601272	1.0626	0.29205	0.992946	0.924819	0.205997	0.313146	0.263708	0.174411	1.33033	0.179752	0.699945	1.41391	0.853015	0.981169	0.0434672	1	-0.692095	1	4.04677	0.129963	1.39129	1	0.168929	1
ENSG00000163288	GABRB1	protein_coding	3140	0.512473	0.428119	0.218093	0.276844	0.464256	0.347073	0.247158	0.223545	0.246619	0.20599	0.156807	0.209217	0.135337	0.215567	0.814329	0.931564	0.984715	1.12614	0.337691	1	0.412533	1	-0.587668	1	0.0474704	1	0.168929	1
ENSG00000278013	AC245033.2	lincRNA	421	2.11775	2.0518	3.03633	1.93606	1.32393	1.56119	1.25603	1.48364	2.96634	3.58119	3.31186	3.17139	2.2143	5.16093	2.73489	2.95653	3.04878	3.29271	-1.29002	1	-0.242657	1	-3.07893	0.044228	0.0474704	1	0.168929	1
ENSG00000187713	TMEM203	protein_coding	1557	7.60155	7.48057	7.38746	7.59177	7.54673	7.51205	7.5581	7.42409	7.01548	7.10007	7.06657	7.24538	6.60148	6.4306	6.85401	6.9689	7.62401	7.44454	0.167638	0.999991	0.144933	0.836739	0.300023	0.632802	-0.0699092	0.942717	-0.295961	0.297377
ENSG00000247774	PCED1B-AS1	processed_transcript	1074	1.67559	2.91501	2.23023	2.83958	3.73572	2.71744	3.43192	2.71802	2.47577	1.94501	2.19538	1.96604	4.1116	3.1223	2.68906	1.86851	1.94695	2.32016	0.693524	0.999991	-0.37379	1	1.04109	0.4851	-1.27463	1	0.434237	1
ENSG00000116991	SIPA1L2	protein_coding	7641	6.88689	6.92671	7.75482	7.15285	6.23348	6.49234	7.55985	6.64667	8.00248	7.95486	7.47989	7.99957	7.72839	7.29935	5.75856	6.15046	5.66849	5.77639	-0.646432	0.0247538	0.48256	0.0163745	0.554935	0.146914	0.214111	0.713691	-0.0175939	0.964977
ENSG00000187950	OVCH1	protein_coding	3958	0.429768	0.878189	0.824326	0.860392	1.16489	0.64871	1.07777	0.257429	4.66487	4.90772	4.51917	4.2229	0.888739	3.28311	0.679626	0.782321	0.829444	0.955081	0.0513175	1	-0.310078	0.745581	-3.06756	0.00530115	0.0474704	1	0.168929	1
ENSG00000253507	AC104257.1	lincRNA	984	7.23881	7.17416	5.90793	6.38279	6.46129	6.33113	5.62403	6.62445	7.62538	7.77626	6.37657	6.94304	6.70346	9.93755	5.6109	6.77541	2.30901	6.97413	0.443674	0.999991	0.48057	0.620017	-3.06587	4.74016e-15	0.967737	0.240096	5.29567	5.58767e-12
ENSG00000204174	NPY4R	protein_coding	1956	0.443098	0.642906	0.480698	0.421769	0.404722	0.369702	0.378269	0.343732	0.377671	0.317731	0.243834	0.322387	0.211447	0.33189	1.149	1.29647	1.50346	1.53463	-0.28776	1	0.412533	1	-0.587668	1	0.0474704	1	-0.101481	1
ENSG00000174307	PHLDA3	protein_coding	3138	5.7116	5.49103	4.78527	5.11754	3.4602	2.97589	3.03698	3.36701	8.07538	8.10879	7.67213	7.91602	5.12443	8.53788	7.03011	9.22729	5.76326	8.54458	0.303951	0.999991	0.196188	0.723095	-3.06208	3.03673e-08	1.99071	2.67238e-18	2.67638	4.5602e-29
ENSG00000144771	LRTM1	protein_coding	1584	2.35134	2.50849	2.58361	3.02004	2.61255	2.79388	1.66682	2.2635	5.0648	4.94502	5.42884	5.38392	2.29473	5.4225	1.32398	1.48445	1.55466	1.74068	0.471634	0.999991	-0.128666	0.947005	-3.06094	0.000243626	0.0474704	1	0.168929	1
ENSG00000115596	WNT6	protein_coding	1703	0.498687	0.521184	0.539016	1.08889	0.4562	0.417352	0.426789	0.388462	0.426199	0.82572	1.08006	1.07349	2.17709	0.375253	4.13424	1.4182	5.91314	2.5145	1.28801	1	-0.312993	1	3.69824	0.159161	-3.5381	0.0667958	-3.67859	5.22924e-10
ENSG00000065518	NDUFB4	protein_coding	1889	8.98342	8.90198	8.66534	8.82485	8.89885	8.99401	8.63776	8.73876	8.22846	8.26867	7.69758	8.25021	7.66001	8.18131	9.42979	9.80821	9.36476	9.67033	0.123164	0.999991	0.511202	0.117062	-0.377325	0.452316	0.167679	0.674713	0.197817	0.521098
ENSG00000003756	RBM5	protein_coding	10368	6.66188	6.7011	6.80494	6.69848	6.76503	6.96874	6.92645	6.77477	7.36551	7.37359	7.50926	7.49235	7.21499	7.7517	6.68997	6.52096	5.99673	6.42226	-0.145183	0.999991	-0.0598619	0.92811	-0.385267	0.435115	-0.381182	0.233857	0.307326	0.237118
ENSG00000157445	CACNA2D3	protein_coding	4670	3.11421	3.30454	3.78447	3.68585	3.27178	3.56367	2.53245	3.37681	7.08098	7.09533	7.03389	7.08995	3.41018	6.45493	4.41908	4.79652	2.49465	5.22735	-0.0894076	0.999991	-0.0110221	0.991385	-3.05274	4.07156e-18	0.183467	0.863275	2.85958	1.36458e-14
ENSG00000157827	FMNL2	protein_coding	6519	7.84918	7.71594	7.64491	7.73854	7.51568	7.63566	7.40365	7.57079	9.28018	9.3174	9.09849	8.88028	7.57809	8.26834	4.02357	4.70606	3.72937	4.77079	0.0511653	0.999991	-0.251245	0.471883	-0.494164	0.365748	0.467975	0.576157	0.846809	0.389499
ENSG00000106105	GARS	protein_coding	4152	9.01729	8.87036	9.45869	9.2985	8.37512	8.45085	8.49856	8.65671	8.82761	8.86941	9.29118	9.45122	8.22709	8.11026	9.01356	8.72761	7.77266	8.22109	-0.210124	0.999991	0.10994	0.858667	0.250103	0.614073	-0.495697	0.0517835	0.343209	0.0570893
ENSG00000114850	SSR3	protein_coding	4627	8.98609	8.99289	9.18134	9.09905	8.76352	8.73264	9.0819	8.92829	8.46711	8.42393	8.44847	8.63711	7.63028	7.5593	7.24786	7.45181	7.64848	7.46442	-0.127137	0.999991	0.149847	0.69031	0.195882	0.667908	0.008573	0.989394	-0.295964	0.138723
ENSG00000129933	MAU2	protein_coding	11145	4.30289	4.41723	4.49363	4.61616	4.494	4.68725	4.74846	4.5893	5.03262	5.08669	5.27796	5.1531	4.94504	5.36694	4.90364	4.72502	3.97469	4.57602	0.0900861	0.999991	-0.160264	0.779846	-0.300481	0.626324	-0.387387	0.466234	0.520393	0.0637939
ENSG00000261298	AC122134.1	lincRNA	1677	0.68896	0.880047	1.04895	0.988499	0.947417	0.990952	0.908257	0.792661	1.18721	0.655024	1.18823	1.29487	0.340189	1.44646	1.27511	1.43212	1.50101	1.68358	-0.157206	1	0.175928	1	-2.59269	1	0.0474704	1	0.168929	1
ENSG00000198673	FAM19A2	protein_coding	9255	2.19099	2.32248	2.10895	1.91132	1.60026	1.98652	1.92824	1.94137	1.2108	1.02354	1.16839	1.03924	0.874076	1.32673	0.464529	0.387331	0.803636	0.556305	-0.30423	0.999991	-0.255467	0.934001	-0.766944	0.642361	-0.537553	1	-0.807676	1
ENSG00000260778	AC009065.4	lincRNA	980	4.1935	4.07922	4.0023	4.48785	3.92493	3.28417	3.39311	3.45902	3.56883	3.75643	3.70309	3.94194	4.92206	4.62145	3.05149	3.28022	3.26077	3.6764	0.502972	0.999991	0.215332	0.936168	0.458743	0.696957	0.0474974	1	0.268414	0.823348
ENSG00000164070	HSPA4L	protein_coding	11621	4.67188	4.69175	4.60488	4.56937	4.44753	4.43527	4.28617	4.44958	4.69331	4.72843	4.71648	4.76917	4.20975	4.43965	3.03979	3.878	2.82651	3.45755	-0.065464	0.999991	0.0173084	0.985275	-0.108167	0.867536	0.70724	0.309216	0.510358	0.247377
ENSG00000164303	ENPP6	protein_coding	4703	1.50982	1.00407	0.660552	0.972674	1.45838	1.09992	0.354964	0.774876	0.937947	0.734619	0.675845	0.488695	1.01267	0.926236	0.591111	1.07718	1.30515	0.840152	0.703901	1	-0.672134	1	0.332982	0.905981	1.0297	1	-1.22566	1
ENSG00000213029	SPHAR	protein_coding	648	6.04699	5.95279	5.39685	5.60382	6.07736	6.22784	5.65608	5.31567	5.86849	6.12765	5.60886	6.06898	4.5696	4.91293	6.82124	6.50813	6.34218	6.33718	0.208514	0.999991	0.435402	0.662834	-0.258165	0.868529	-0.5265	0.627514	-0.135815	0.845818
ENSG00000102096	PIM2	protein_coding	2761	6.41102	6.48336	5.42747	6.33743	7.24738	7.20467	6.70465	7.25182	9.9784	10.1557	9.92316	10.4021	7.58431	10.9814	9.47914	10.1066	5.04973	9.63321	0.909034	0.0842731	0.440281	0.0288586	-3.04694	1.40869e-09	0.413577	0.121161	4.53894	6.84466e-67
ENSG00000143977	SNRPG	protein_coding	1795	8.24563	8.40413	8.17927	8.20434	8.16857	8.41753	8.21694	8.11883	7.57697	7.53703	7.55323	7.77875	7.55128	8.19287	8.82742	9.22567	9.30842	9.36483	-0.00200041	0.999991	0.186045	0.702646	-0.517909	0.209282	0.203628	0.65898	-0.0794262	0.828208
ENSG00000271840	AL031281.2	lincRNA	748	2.92213	3.42141	4.46217	3.69077	3.62857	1.81416	3.884	2.62702	3.37875	4.89749	3.00159	4.29926	1.84228	5.19703	2.06488	2.26506	2.34984	2.74878	-0.685951	0.999991	1.22559	0.454379	-3.03946	0.039385	0.0474704	1	0.434237	1
ENSG00000254367	AC087269.1	lincRNA	925	1.79494	2.19839	2.2704	2.17819	2.24648	1.91203	2.73838	1.71136	2.93258	2.50058	2.71457	3.21267	3.18713	2.68469	2.22901	2.02805	2.10926	2.32412	-0.139876	1	0.504873	1	0.793974	0.713176	-0.537553	1	0.168929	1
ENSG00000175193	PARL	protein_coding	2268	6.61251	6.61363	6.63529	6.47099	6.61418	6.52911	6.76311	6.64561	6.09592	6.14106	6.17897	6.15233	6.03409	6.43396	7.18518	7.25169	7.25285	6.97458	-0.20509	0.999991	-0.0716724	0.943744	-0.276855	0.648182	-0.145797	0.834787	-0.38254	0.150777
ENSG00000231987	LINC01787	lincRNA	1994	1.15657	1.30107	1.20045	0.571279	1.08873	1.51601	1.30114	1.54294	2.2671	1.29256	1.20547	1.44037	1.1163	0.816129	1.13382	1.28008	1.34482	1.51654	-1.49078	1	0.373089	1	0.777227	1	0.0474704	1	0.168929	1
ENSG00000249884	RNF103-CHMP3	protein_coding	1503	6.71826	6.67959	6.88746	6.52285	6.76732	6.44461	6.79221	6.61995	7.0361	7.09614	7.25304	7.21802	6.26387	6.91013	6.77361	6.83903	7.22369	7.48639	-0.405079	0.999991	-0.0715948	0.933251	-0.473452	0.478506	-0.155835	0.863425	0.10582	0.804568
ENSG00000264324	AC006030.1	protein_coding	5059	6.34669	6.28008	6.62987	6.51185	5.9883	5.87714	5.93741	5.91905	6.12666	6.14936	6.22123	6.42124	6.10692	6.84077	6.04307	6.31763	5.91241	6.33556	-0.173687	0.999991	0.155365	0.795553	-0.608089	0.204374	0.0678731	0.925052	0.350363	0.408854
ENSG00000258183	LINC02392	lincRNA	1122	1.1721	1.16106	0.542373	0.670767	0.859916	0.593754	1.03039	0.749804	0.812341	0.515476	0.712966	1.04544	0.500829	0.926855	1.64278	1.823	1.90059	2.10591	0.337691	1	0.706415	1	-0.96212	1	0.0474704	1	0.168929	1
ENSG00000187475	HIST1H1T	protein_coding	718	5.71016	4.4333	5.1618	6.09648	3.14899	3.99362	2.85096	5.37516	5.68398	6.38441	4.51743	6.0641	2.53977	5.44553	2.11004	2.31201	2.39743	2.62333	0.716834	0.999991	1.38137	0.180355	-3.03052	0.0022818	0.0474704	1	0.168929	1
ENSG00000138182	KIF20B	protein_coding	6851	7.8726	7.98005	7.50896	7.72746	7.93135	7.97616	7.91757	7.96454	7.55164	7.61808	7.35619	7.57994	6.31566	6.13495	4.75863	5.25711	4.66963	4.4045	0.181907	0.999991	0.180862	0.671893	0.300292	0.572751	0.313489	0.638524	-0.434119	0.257934
ENSG00000242028	HYPK	protein_coding	6393	5.74748	5.9386	5.81148	6.01141	6.03655	6.25833	6.10134	6.02682	5.87616	6.07911	5.98612	6.04971	6.64884	7.38057	6.29391	6.63096	6.06963	6.63648	0.161321	0.999991	0.0241912	0.979785	-0.612992	0.08404	0.133366	0.820008	0.481247	0.0667759
ENSG00000178295	GEN1	protein_coding	11827	5.70944	5.7561	5.66452	5.79114	5.77426	5.64622	5.91438	5.85085	5.97077	6.07385	5.99958	6.16612	5.00847	5.00305	3.43447	4.0832	3.19149	3.62091	0.0830961	0.999991	0.132567	0.792342	0.133901	0.814061	0.413262	0.612423	0.266948	0.573175
ENSG00000130147	SH3BP4	protein_coding	7129	6.41241	6.20878	7.31868	6.71674	6.52956	6.47376	7.0986	6.3745	8.37699	8.37831	8.56228	8.39455	6.65384	6.96377	7.47417	7.43672	5.54675	6.97188	-0.650627	0.0433851	-0.19267	0.767616	-0.180479	0.717295	-0.248315	0.486128	1.35249	1.13889e-08
ENSG00000110108	TMEM109	protein_coding	2421	6.26201	6.36496	6.99328	6.74771	5.80686	5.97434	6.46611	6.07862	6.16964	6.15027	6.3176	6.63252	5.64489	6.03695	8.01533	7.76141	7.70806	7.56003	-0.298748	0.999991	0.279385	0.557558	-0.350071	0.693331	-0.455155	0.255926	-0.369148	0.35044
ENSG00000125122	LRRC29	protein_coding	2807	0.667516	1.44053	0.921921	1.19911	1.07647	1.61457	1.02707	1.13433	0.494396	1.3219	0.587207	1.2313	1.46563	0.979203	1.15902	2.01558	1.50212	1.69523	0.423553	1	1.31377	1	0.885522	0.776052	1.04758	1	0.193909	1
ENSG00000119125	GDA	protein_coding	7904	1.85769	1.54357	1.6933	1.53064	1.64018	1.65579	1.39458	1.56605	1.61725	1.79098	1.58438	1.74292	2.5349	2.02485	0.760832	0.739875	0.743814	0.908238	-0.287805	0.999991	0.185181	0.93805	0.779163	0.418136	-0.290813	1	0.312053	1
ENSG00000251421	AC016556.1	lincRNA	935	0.809059	0.841944	0.629979	0.774231	0.998482	0.687947	0.701557	0.644085	0.701237	0.599645	0.667001	0.607137	2.77984	0.623751	1.82668	2.01636	2.09738	2.31174	0.337691	1	-0.240542	1	3.60903	0.183743	0.0474704	1	0.168929	1
ENSG00000197249	SERPINA1	protein_coding	4902	1.11599	0.376362	2.02615	1.53337	0.691871	0.595183	0.677882	0.147125	0.162753	0.135291	0.214677	0.137504	0.162125	0.141754	1.13821	0.661125	2.72784	0.814111	-0.350257	0.999991	-0.783419	1	0.346054	1	-1.27463	1	-3.64915	0.000266781
ENSG00000156313	RPGR	protein_coding	8378	4.48687	4.51182	4.53659	4.50991	4.67973	4.80954	4.73139	4.84831	4.84129	4.68621	4.95409	4.60838	4.35019	3.94924	3.10989	2.74222	2.36989	2.65347	-0.0634027	0.999991	-0.396856	0.303965	0.550546	0.296867	-0.625634	0.584603	0.239338	0.706056
ENSG00000142530	FAM71E1	protein_coding	1566	0.535107	0.558947	0.408246	0.693387	0.490002	0.448711	0.458695	0.417947	0.458119	0.535415	0.298491	0.392498	0.259586	0.403858	6.57102	6.02771	5.11506	5.31313	0.907915	1	0.412533	1	-0.587668	1	-0.730584	0.307956	0.0814283	0.890277
ENSG00000268041	AC010616.1	protein_coding	2078	0.420524	1.02288	0.439013	0.560857	0.671453	0.350428	0.883464	0.795256	0.712465	0.428856	0.614141	0.558209	0.199859	0.565218	1.10173	1.24538	1.3091	1.47816	0.391419	1	-0.175108	1	-1.63669	1	0.0474704	1	0.168929	1
ENSG00000198730	CTR9	protein_coding	6026	7.45475	7.60845	7.39769	7.61151	7.69147	7.52166	7.8084	7.67971	8.22811	8.22787	8.50203	8.19215	6.84283	7.14233	6.92712	6.86978	5.81776	6.42402	0.16531	0.999991	-0.350666	0.1938	-0.198389	0.724371	-0.267179	0.51679	0.45539	0.125636
ENSG00000148908	RGS10	protein_coding	1252	4.84618	4.47035	4.19143	4.58277	4.13329	3.8519	3.00477	3.09702	4.7295	5.12631	4.36707	5.00946	2.45971	5.47955	4.68757	6.24249	6.22306	6.52144	0.405846	0.999991	0.591825	0.600072	-3.02749	0.000754699	1.23059	0.180689	-0.449887	0.670365
ENSG00000278766	AC092683.2	lincRNA	1295	5.56687	5.36687	5.77953	5.70605	5.77694	5.85457	6.14117	5.62809	6.03163	6.08272	6.17059	5.67945	5.65461	6.59334	2.78777	2.29362	3.24235	2.26516	-0.137094	0.999991	-0.510677	0.471672	-0.703021	0.367026	-0.775214	1	-1.31888	0.227973
ENSG00000250571	GLI4	protein_coding	3057	2.32856	2.0799	2.24815	2.25905	2.23664	2.13798	2.08639	1.72141	2.70811	2.63241	2.20572	2.75128	2.93226	2.88074	3.98922	3.98159	4.08704	4.55685	-0.0436853	0.999991	0.610007	0.707185	0.156142	0.922066	-0.230919	0.89581	0.417619	0.451665
ENSG00000185669	SNAI3	protein_coding	1732	1.94174	1.54587	1.29128	0.821187	2.07528	1.10466	1.27534	1.09872	0.983181	1.01979	1.37163	1.27209	1.03808	1.1173	1.97393	2.15152	2.12578	1.65172	-0.960181	1	-0.244416	1	-0.0743856	1	0.0269892	1	-0.811494	1
ENSG00000224877	NDUFAF8	protein_coding	1376	6.84075	7.1038	7.11718	6.88753	6.81166	7.03239	6.90959	6.89631	6.12969	6.34876	6.35247	6.63782	6.30569	7.16158	4.51851	5.9663	5.6409	5.92034	-0.260168	0.999991	0.249065	0.683188	-0.736088	0.130448	1.25912	0.172232	0.164072	0.749781
ENSG00000180801	ARSJ	protein_coding	5146	2.92977	2.99659	2.33264	2.81255	4.58863	4.43885	4.30038	4.37936	5.29105	5.29618	5.70084	5.99677	2.65908	5.83267	3.64311	4.56384	1.77593	4.66825	0.555159	0.999991	0.248709	0.733906	-3.02474	1.55864e-06	0.75952	0.353354	3.15452	1.9763e-11
ENSG00000113456	RAD1	protein_coding	6766	6.21445	6.28268	6.30444	6.25896	6.1627	6.12575	6.34764	6.3137	5.8509	5.86074	6.07449	5.96271	5.41113	5.86061	5.36346	5.40733	5.20826	5.23089	-0.0837798	0.999991	-0.152995	0.786719	-0.334221	0.491563	-0.169348	0.814091	-0.10242	0.773734
ENSG00000268940	CT45A1	protein_coding	1325	0.832002	0.640848	0.471454	0.586162	1.14449	1.19744	0.704938	0.814661	0.913231	0.613716	0.346564	0.453587	0.302134	0.466508	1.48411	1.65509	1.72926	1.92562	0.337691	1	0.412533	1	-0.587668	1	0.0474704	1	0.168929	1
ENSG00000248993	AL645941.2	protein_coding	612	2.75364	1.99502	2.48101	1.06009	3.20453	3.53898	2.12504	2.47781	0.967995	0.83776	0.665515	1.32819	0.785697	0.868755	2.29029	2.92852	2.76295	2.99625	-2.13594	1	1.48885	1	-0.0458638	1	0.621027	1	0.157054	1
ENSG00000228709	LINC02575	lincRNA	912	5.60702	6.066	5.86014	5.84292	5.87724	5.74177	6.26629	5.78234	5.52516	5.12022	5.25535	5.51166	3.11436	6.16749	2.24521	2.04348	2.12495	2.34047	-0.058407	0.999991	0.207152	0.889781	-3.01706	2.23754e-05	-0.537553	1	0.168929	1
ENSG00000144589	STK11IP	protein_coding	5694	2.55517	3.38027	3.41454	3.13054	2.81599	2.91871	3.17946	3.42986	3.43913	3.7504	3.65651	3.50638	3.84742	3.94747	4.84083	4.97706	4.18837	4.65682	-0.349856	0.999991	-0.200513	0.868223	0.0451877	0.95924	-0.0877548	0.930618	0.420811	0.276966
ENSG00000267420	AC007993.2	lincRNA	521	1.23243	1.27621	0.986972	1.18557	1.14732	1.06792	1.08572	1.00705	1.08615	0.944674	1.24583	0.954541	0.670835	1.78182	2.478	2.69261	2.78244	3.01998	0.337691	1	-0.591428	1	-2.23902	1	0.0474704	1	0.168929	1
ENSG00000184117	NIPSNAP1	protein_coding	3067	7.83248	7.59927	7.38331	7.65933	7.96136	8.0949	7.92732	8.03292	6.82692	6.89723	6.89201	7.20044	7.29742	7.469	6.85678	6.1727	6.1975	6.22884	0.239545	0.999991	0.254087	0.643406	-0.0452215	0.936189	-0.850382	0.0570351	-0.0427768	0.92047
ENSG00000119723	COQ6	protein_coding	6686	4.47163	4.26608	4.72499	4.42878	4.44415	4.29742	4.59051	4.34764	4.79705	4.91663	4.5845	4.87646	4.41586	4.74359	4.64047	4.67651	4.50571	4.74259	-0.323582	0.999991	0.262946	0.605019	-0.217061	0.724016	-0.188687	0.840753	0.138506	0.700118
ENSG00000088930	XRN2	protein_coding	3437	9.55773	9.5588	9.48578	9.45844	9.56666	9.62482	9.67261	9.60526	9.08386	9.12103	8.93498	9.00485	8.40131	8.28754	8.18076	8.24901	7.81379	7.87714	-0.065086	0.999991	0.0304865	0.96846	0.228732	0.632709	-0.142766	0.756287	-0.0366184	0.926647
ENSG00000215374	FAM66B	lincRNA	3339	2.82489	2.624	1.68589	1.52081	3.43943	3.24162	2.55956	1.7928	4.02713	4.30103	3.0758	3.25554	0.791874	2.78966	1.4649	1.63759	1.28894	1.51724	-0.432227	0.999991	0.18244	0.922156	-3.01656	0.0194117	0.0540959	1	0.203021	1
ENSG00000188707	ZBED6CL	protein_coding	2933	3.0092	2.81646	1.52576	1.98143	1.96511	1.52731	1.47186	2.30554	1.49644	2.10717	1.71051	1.87211	3.78847	2.86477	2.49659	3.09324	2.99315	2.51095	0.637775	0.999991	0.0960949	1	1.16547	0.196991	0.453775	0.855651	-1.07778	0.222044
ENSG00000213533	STIMATE	protein_coding	5730	4.40906	4.39808	4.59253	4.4188	4.93648	4.49534	4.98035	4.89913	5.08165	4.93403	4.87491	5.21504	5.05789	5.96828	4.7063	4.931	4.05881	4.20173	-0.22339	0.999991	0.294015	0.616177	-0.819198	0.0544815	0.0214365	0.985535	0.0482296	0.919799
ENSG00000264187	AC055811.2	protein_coding	1693	5.57497	5.08794	5.53738	5.61978	4.82664	4.65767	4.99507	4.80278	5.04779	5.09753	5.69207	5.27643	4.45839	5.37955	1.26709	1.42352	1.49219	1.67417	0.0512581	0.999991	-0.475757	0.445667	-0.820398	0.256764	0.0474704	1	0.168929	1
ENSG00000089335	ZNF302	protein_coding	5032	5.17404	5.12153	5.84431	5.68037	5.51767	5.41557	5.7283	5.67075	5.27013	5.38453	5.7309	5.66309	4.56982	4.51783	6.14751	6.02057	5.3717	4.88992	-0.2099	0.999991	-0.113897	0.882161	0.118435	0.895711	-0.341331	0.509911	-0.568206	0.15593
ENSG00000180287	PLD5	protein_coding	9545	2.0189	1.88896	2.09117	1.78726	2.66834	3.0405	2.25052	3.19655	1.21547	1.22057	2.35849	1.43649	0.66978	0.97821	0.452546	0.741647	2.76713	0.614549	-0.484799	0.999991	-1.35279	0.103735	-0.810051	0.718632	0.763115	1	-3.63363	5.87998e-07
ENSG00000261659	Z92544.2	processed_transcript	407	4.48695	3.98338	3.82096	3.96333	3.54557	4.0337	3.70454	2.23691	3.87098	4.589	3.70789	3.37763	3.21718	3.77473	3.22187	2.99912	3.26941	3.33657	-0.00940652	0.999991	-0.205125	1	-0.807072	0.760382	-0.537553	1	-0.0687672	1
ENSG00000173473	SMARCC1	protein_coding	7645	9.92681	10.0068	9.77266	9.84925	10.1589	10.143	10.1697	10.1454	9.79722	9.81597	9.82637	9.71901	9.71018	9.8737	6.93278	6.96091	6.56063	6.76083	0.0378757	0.999991	-0.147137	0.679507	-0.0428049	0.933263	-0.180173	0.686242	0.0686708	0.820715
ENSG00000069188	SDK2	protein_coding	11607	6.82061	6.43133	7.28619	6.66465	6.43235	6.50973	7.03551	6.43429	6.38772	6.58302	5.16013	6.80667	4.46976	6.364	2.52319	4.28171	1.61786	3.93928	-0.662874	0.0145358	1.56472	2.62849e-06	-1.82397	2.41281e-05	1.75806	0.00136401	2.59964	2.24717e-13
ENSG00000099326	MZF1	protein_coding	6691	3.80977	3.57371	3.64458	3.49405	3.84526	3.7681	4.00088	4.09709	4.33525	4.37298	4.19826	4.45279	5.00779	4.8517	3.51511	3.0878	3.36829	3.51017	-0.206136	0.999991	0.221322	0.757598	0.302989	0.624181	-0.658033	0.548979	0.161897	0.78489
ENSG00000119865	CNRIP1	protein_coding	3548	1.12594	1.55801	1.65465	1.43342	2.56084	2.54155	2.2343	1.90411	0.580008	0.688233	0.81161	0.186665	0.12041	0.362794	0.984299	0.850436	2.88575	1.14968	-0.281375	0.999991	-2.72808	1	-1.63669	1	-0.537553	1	-3.62612	0.00748709
ENSG00000133739	LRRCC1	protein_coding	5065	5.62028	5.49853	5.38257	5.51491	5.60514	5.66436	5.68676	5.88413	5.83403	5.69136	5.83325	6.01563	4.34666	4.42084	4.43858	4.56734	3.5499	3.58735	0.1007	0.999991	0.146089	0.794567	-0.10721	0.917337	-0.0603201	0.959827	-0.0506441	0.955861
ENSG00000237571	AC073284.1	lincRNA	404	1.45441	1.50272	1.18019	1.40248	1.35992	1.60745	1.29082	1.9265	1.29173	1.44136	0.915493	1.14339	1.71677	1.48024	2.78557	3.00846	3.10113	3.34618	0.337691	1	0.412533	1	0.443801	1	0.0474704	1	0.168929	1
ENSG00000227139	AC241644.1	lincRNA	446	1.70708	1.41203	1.1023	1.31546	1.27455	1.18952	1.20835	1.12405	1.74803	2.45858	0.850505	1.7197	0.758243	1.09308	2.66448	2.88432	2.97595	3.21825	0.337691	1	1.64723	1	-0.587668	1	0.0474704	1	0.168929	1
ENSG00000239268	AC092691.1	lincRNA	554	2.15046	3.24625	3.88786	3.18053	1.40011	3.07662	1.03964	2.83845	3.29857	3.17538	1.49404	3.52672	2.94561	1.59307	2.40571	3.05352	2.70715	3.12218	-0.784095	0.999991	2.48575	1	3.06838	0.253122	0.621027	1	0.427108	1
ENSG00000259395	AC087516.1	lincRNA	2428	0.887726	0.384291	0.507731	1.02305	0.334455	0.661261	0.872455	0.894436	1.04358	0.85643	0.647064	0.927519	0.998267	0.697275	0.986156	1.11987	1.17968	1.3385	1.36266	1	0.680156	1	0.848332	1	0.0474704	1	0.168929	1
ENSG00000138777	PPA2	protein_coding	4654	5.99938	6.16865	6.14004	6.22193	5.49036	5.54878	5.90251	5.51705	5.89136	5.84636	6.22406	5.90274	4.41913	4.68133	6.13006	6.422	6.81661	6.50254	0.0413793	0.999991	-0.376022	0.469102	-0.156669	0.835667	0.0867743	0.902424	-0.441539	0.0657101
ENSG00000254226	LINC01933	lincRNA	3745	2.10313	2.07556	2.28717	1.32034	0.861096	1.1149	0.738604	1.03634	2.06793	1.50372	1.28874	1.62131	0.686973	1.75156	0.710127	0.816249	0.977067	1.25242	-1.43208	0.999991	0.466778	1	-1.90874	0.398705	0.0474704	1	0.564461	1
ENSG00000155816	FMN2	protein_coding	9691	1.228	1.24526	1.34411	1.52597	1.6552	1.84761	0.84009	1.06626	5.70682	5.62029	4.61194	5.94464	2.23356	5.24589	2.25086	4.73766	0.898485	4.04413	0.220945	0.999991	1.22707	0.00490256	-2.9935	3.70563e-07	2.36804	2.74524e-05	4.0676	7.27339e-14
ENSG00000185792	NLRP9	protein_coding	3599	1.51041	1.15192	1.46739	2.55419	1.30288	1.65184	1.81412	1.01501	2.3308	2.39632	1.54557	1.84955	1.23688	3.24945	0.732701	0.841306	1.19743	1.13851	1.40516	0.999991	0.44398	1	-2.98737	0.0107458	0.0474704	1	-0.268598	1
ENSG00000179698	WDR97	protein_coding	8967	1.31414	1.7179	1.18424	1.50855	1.88189	1.77272	1.40522	1.70241	1.5401	1.85579	1.51038	1.57885	2.46309	2.13912	1.29707	0.709778	0.908626	1.30537	0.485366	0.999991	0.0649161	0.98004	0.55863	0.581951	-1.41214	1	0.714567	0.49662
ENSG00000265980	AC074237.1	lincRNA	471	1.65907	1.36342	1.66481	1.59665	1.54855	1.67418	1.79868	1.08201	6.15484	6.01665	6.07156	5.7047	2.709	5.69058	2.59849	2.81656	2.90758	3.14827	-0.0924875	1	-0.431843	0.736481	-2.98282	0.0120836	0.0474704	1	0.168929	1
ENSG00000101052	IFT52	protein_coding	2542	6.51287	6.61075	6.61116	6.52099	6.31593	6.42946	6.43377	6.24815	6.65387	6.60706	6.66349	6.93544	5.74343	6.23925	7.58013	7.97733	6.73427	7.41906	-0.134341	0.999991	0.235328	0.620461	-0.374796	0.521807	0.191478	0.714867	0.511279	0.158635
ENSG00000221986	MYBPHL	protein_coding	1789	1.09675	0.963969	1.12024	0.775032	0.437282	0.399826	0.553223	0.372	1.27891	1.14103	1.53186	0.47662	0.229681	0.359289	3.43311	1.37415	1.75271	1.62009	-0.990898	1	-2.47489	1	-0.587668	1	-2.85989	0.228011	-0.528258	1
ENSG00000140553	UNC45A	protein_coding	7498	4.29604	4.0691	4.43268	4.28296	4.15879	4.11553	4.48251	4.22475	4.1938	4.41037	4.9079	4.38107	4.92852	5.6558	6.19722	6.23919	6.01164	5.90234	-0.195352	0.999991	-0.610247	0.165041	-0.654197	0.217656	-0.174616	0.747322	-0.23964	0.461977
ENSG00000154258	ABCA9	protein_coding	9139	2.16021	2.41572	1.977	2.02334	2.08831	1.99645	1.98804	2.0972	2.6694	2.47728	2.36622	2.30703	2.27994	2.15268	0.469504	0.830128	0.79681	0.808343	0.0324009	0.999991	-0.106997	0.954227	0.291448	0.785302	0.791527	1	-0.097617	0.951909
ENSG00000147246	HTR2C	protein_coding	4842	0.596837	0.993986	0.340693	0.42572	0.630227	0.496086	0.941254	0.719745	0.312407	0.63018	0.143502	0.412718	0.498965	0.740365	1.14812	0.667679	0.709654	0.821786	0.276213	1	1.63232	1	-0.447146	0.909067	-1.27463	1	0.168929	1
ENSG00000264860	AC097641.1	processed_transcript	588	3.72423	4.09615	3.93223	3.31782	4.04554	4.44251	4.26762	4.66727	4.12148	3.81246	4.65458	4.22907	5.00902	5.04654	2.33639	2.54653	2.63481	2.86825	-0.422197	0.999991	-0.485492	0.800739	0.135635	0.930115	0.0474704	1	0.168929	1
ENSG00000166979	EVA1C	protein_coding	4353	1.92699	1.97189	1.44218	1.30812	2.92595	2.61331	2.50504	2.9137	1.95254	2.10766	1.71941	2.12857	2.36269	2.32246	0.629588	1.27646	0.872932	1.30927	-0.36479	0.999991	0.512887	0.788166	0.184301	0.90442	1.34751	1	0.768353	1
ENSG00000173567	ADGRF3	protein_coding	5761	2.05817	2.13912	2.33753	2.07668	2.60345	2.59478	2.7698	2.48738	1.45846	1.70384	2.01042	1.80696	2.81079	2.47328	2.65812	0.579827	0.95645	0.810752	-0.375228	0.999991	-0.311466	0.884701	0.526761	0.601568	-3.70804	0.0461445	-0.417826	1
ENSG00000235461	AC003001.1	lincRNA	1135	1.34085	0.960251	0.743272	0.88625	1.49155	1.32757	0.600378	0.752773	1.90539	1.71391	0.819571	1.34432	0.477198	0.734472	1.6315	1.8111	2.04837	2.09319	0.284135	1	1.05454	1	-0.661693	1	0.0474704	1	-0.101481	1
ENSG00000007350	TKTL1	protein_coding	3650	1.5388	0.686193	1.42283	0.929691	0.824513	0.209807	0.743658	0.277059	0.695345	0.54824	1.39303	0.34295	0.505017	1.49451	0.724651	1.08709	0.993352	1.49947	-0.918827	0.999991	-2.90218	1	-1.89992	0.470132	0.621027	1	0.882647	1
ENSG00000234710	AC060834.2	lincRNA	618	2.74148	1.82785	3.39118	2.97637	2.59532	2.36043	2.25581	2.21634	1.62053	1.09835	1.35022	0.840771	0.779848	0.86241	2.2791	3.18355	3.32015	2.80656	-0.393383	0.999991	-1.23966	1	-0.0458638	1	1.0297	1	-0.856966	1
ENSG00000141968	VAV1	protein_coding	4305	2.03681	1.80023	1.73941	1.45224	3.32263	3.35637	2.36823	2.24642	1.85975	2.29654	1.80266	1.70675	2.53588	2.07969	0.855234	0.967133	1.30875	1.00336	-0.398921	0.999991	-0.193234	0.954192	0.7698	0.566574	0.0365257	1	-0.717028	1
ENSG00000273759	AL117379.1	lincRNA	677	5.67909	5.73707	5.17394	5.43755	5.57676	5.44692	5.34155	6.16369	5.45303	5.19906	5.03223	5.59575	4.87529	4.12161	2.17566	2.80349	3.79767	3.8283	0.123088	0.999991	0.539598	0.602422	0.819312	0.561147	0.621027	1	0.0877536	0.949241
ENSG00000129675	ARHGEF6	protein_coding	6434	4.19641	4.13541	3.50895	3.86311	4.29426	4.15218	4.04177	4.52373	2.0796	1.80946	1.72474	2.39883	2.67749	2.23844	0.799357	0.862749	0.963369	1.15582	0.358517	0.999991	0.854613	0.444646	0.634134	0.559288	0.0308846	1	0.368263	0.795085
ENSG00000173068	BNC2	protein_coding	15323	3.46625	3.47752	2.89313	2.77557	4.93329	5.29847	2.54939	4.66828	7.89499	7.8831	7.1435	7.83625	4.29887	7.37002	2.59622	4.69411	2.70838	4.30371	-0.232642	0.999991	0.661429	0.00116351	-2.97933	4.20299e-19	2.09055	1.32131e-07	1.64318	3.63423e-11
ENSG00000263715	LINC02210-CRHR1	protein_coding	2771	3.08326	3.36759	2.82344	3.55534	3.70266	3.80039	3.45889	3.49174	2.9149	3.26352	2.68932	2.78415	3.09959	2.66532	1.36742	1.51417	1.32552	1.35323	0.785275	0.999991	0.0468593	0.987293	0.508959	0.726779	0.0307224	1	-0.188093	1
ENSG00000266074	BAHCC1	protein_coding	13473	1.0953	0.963318	1.46426	1.81325	0.437313	0.733789	1.81102	1.17167	3.99171	4.27595	3.36235	3.36209	4.55241	4.4689	2.78533	2.88294	2.3897	3.20886	0.456621	0.999991	-0.0187363	0.990523	0.178573	0.782329	-0.0929148	0.944508	0.784233	0.0561789
ENSG00000116191	RALGPS2	protein_coding	9178	6.78275	6.75467	6.22201	6.25323	7.18569	7.20699	6.57528	6.65352	7.30942	7.44825	6.98386	6.76936	5.86748	6.24202	4.28934	4.12407	3.67499	3.94976	-0.00683639	0.999991	-0.254273	0.457125	-0.235332	0.658417	-0.383759	0.591234	0.173338	0.683439
ENSG00000099822	HCN2	protein_coding	3408	0.888426	0.585338	1.01069	0.819119	0.680185	0.417139	0.395791	0.294729	1.48223	2.55026	0.964784	2.0229	0.890553	3.15584	0.764545	0.876582	0.927596	1.06342	-0.228523	1	1.59944	1	-2.97047	0.0182175	0.0474704	1	0.168929	1
ENSG00000204414	CSHL1	protein_coding	1817	0.47199	0.493479	0.358309	0.449474	0.431459	0.394435	0.403459	0.366939	0.402864	0.472833	0.387382	0.344292	0.397048	0.354382	1.20836	1.36043	1.42743	1.60503	0.337691	1	-0.240542	1	0.346054	1	0.0474704	1	0.168929	1
ENSG00000215788	TNFRSF25	protein_coding	3918	2.04559	2.77837	2.8305	2.43095	2.81465	2.36161	2.71609	2.57599	2.75632	2.65679	2.69547	2.87448	3.74385	4.03887	3.6335	3.73138	4.6339	4.5754	-0.516246	0.999991	0.147877	0.946514	-0.334603	0.752318	0.0636684	0.975887	-0.226251	0.730363
ENSG00000183508	FAM46C	protein_coding	5751	1.11196	1.44122	0.950268	1.07454	0.943536	0.907289	1.72802	1.2086	3.77736	3.8118	4.41949	4.10003	2.50841	5.58471	1.14999	2.04328	2.38569	2.40941	0.342768	0.999991	-0.386111	0.561493	-2.96941	1.36625e-06	1.12419	0.661428	-0.0398393	0.964895
ENSG00000274827	LINC01297	lincRNA	4414	1.94969	2.39923	1.09513	0.982085	2.56519	2.5758	1.0559	1.53095	2.56067	2.12922	1.8862	1.26548	1.68896	0.991396	0.62252	0.9498	0.762893	0.88118	-0.126442	0.999991	-0.903705	1	1.29547	0.490008	0.621027	1	0.168929	1
ENSG00000229646	AL109914.1	lincRNA	146	2.97366	3.03844	2.16992	3.3354	4.15587	3.33258	3.69745	2.61667	3.00882	2.77887	2.63106	2.5196	2.63163	3.03249	4.11374	4.35737	4.45697	4.72044	1.33907	1	-0.493563	1	-0.618786	1	0.0474704	1	0.168929	1
ENSG00000159461	AMFR	protein_coding	5758	4.5673	4.76423	5.26381	4.99565	4.25247	4.24343	4.98498	4.65556	5.12902	5.25195	5.40087	5.28834	5.75153	5.28009	4.94382	4.47331	4.55314	4.63568	-0.292732	0.999991	-0.150477	0.824444	0.607604	0.175261	-0.693844	0.254228	-0.0891455	0.851574
ENSG00000278139	AL358075.4	protein_coding	1553	7.84934	7.8294	8.01014	7.84483	7.62089	7.53443	7.84827	7.3385	7.55588	7.65861	7.44843	7.91383	7.03239	6.98702	2.91824	2.90931	2.93162	2.63975	-0.198862	0.999991	0.443094	0.265226	0.164338	0.837376	-0.105713	0.979508	-0.698579	0.526709
ENSG00000124019	FAM124B	protein_coding	3541	1.04072	1.76341	0.64435	1.26485	1.67542	2.34635	2.13163	1.72362	5.58332	5.58939	3.96907	5.90082	1.73727	4.43146	2.85657	4.90042	2.88767	5.02097	1.26929	1	1.96917	1.16685e-11	-2.96858	5.2986e-05	1.92565	0.0212833	1.49573	0.0987105
ENSG00000267745	AC060766.7	processed_transcript	1212	5.07493	5.08251	5.34251	5.0694	4.95903	5.24928	6.14999	5.68476	5.27131	4.82717	5.32499	5.07307	2.0529	4.75296	6.32368	5.77667	4.0169	5.53374	-0.320648	0.999991	-0.258682	0.852667	-2.968	0.00262169	-0.766047	0.366245	1.45356	0.0025886
ENSG00000172020	GAP43	protein_coding	2087	7.8838	8.0039	7.91268	7.61276	4.59601	5.16597	5.09644	4.44573	7.62817	7.94251	5.78683	7.24741	4.09924	7.11955	6.42902	7.12992	6.03279	6.54974	-0.333291	0.999991	1.43777	3.21303e-09	-2.96483	1.86128e-14	0.48481	0.391094	-0.373584	0.757708
ENSG00000139330	KERA	protein_coding	2162	0.991467	0.715656	0.306804	0.534504	0.37071	0.338291	0.346259	0.314295	0.345664	0.520522	0.442207	0.294627	0.192593	0.303373	1.07148	1.21261	1.4114	1.44183	0.907915	1	-0.783419	1	-0.587668	1	0.0474704	1	-0.101481	1
ENSG00000126249	PDCD2L	protein_coding	1431	6.49058	6.06194	6.29675	6.52888	6.5076	6.71875	6.50057	6.60676	6.40009	6.78619	6.50675	6.77889	6.57315	7.56209	6.96904	7.23567	6.50786	6.91833	0.196897	0.999991	0.234441	0.68906	-0.885342	0.0574956	0.0859525	0.929182	0.307191	0.367908
ENSG00000138769	CDKL2	protein_coding	3781	3.12693	2.32348	3.10728	2.77681	2.26802	1.89526	1.56183	1.92604	0.982434	1.47643	2.00023	1.37703	1.08563	3.30931	0.940284	0.810304	1.16027	0.987357	-0.416504	0.999991	-1.18677	0.554593	-2.95323	0.0122556	-0.537553	1	-0.527548	1
ENSG00000284957	AF131216.5	lincRNA	710	2.18193	3.57824	2.59377	2.24499	3.30075	2.81142	2.56761	3.17328	2.33924	2.99137	3.05941	2.68721	3.0649	3.52688	2.53438	2.75283	2.41052	2.63687	-0.470872	1	-0.472534	1	-0.498819	0.827727	0.0584019	1	0.168929	1
ENSG00000134574	DDB2	protein_coding	4897	6.61574	6.48615	6.06486	6.40017	5.18602	4.92533	5.58019	5.3967	3.91613	3.77259	3.65688	4.42391	4.93735	5.08104	3.69077	3.88277	4.50269	4.64152	0.30506	0.999991	0.78	0.084577	0.0003505	0.999544	0.0382572	0.982599	0.00105765	0.998205
ENSG00000104435	STMN2	protein_coding	2362	8.5845	8.24681	7.06499	7.28579	3.98287	3.80811	4.0784	3.20383	1.5236	1.76707	0.962999	0.777217	5.14338	1.90895	1.29926	1.14147	3.99519	1.63414	0.0673612	0.999991	-0.4546	1	4.06218	0.135224	-0.537553	1	-3.54626	6.15401e-05
ENSG00000163599	CTLA4	protein_coding	2120	0.41328	0.432483	0.312265	0.393201	0.37717	0.344252	0.352336	0.319879	0.488162	0.295502	0.226415	0.29989	0.591917	0.562801	1.08638	1.22876	1.29199	1.45975	0.337691	1	0.412533	1	0.276019	1	0.0474704	1	0.168929	1
ENSG00000260945	AC109495.1	lincRNA	551	1.50474	2.50338	2.32445	2.20626	2.7293	2.33555	2.73672	2.64037	2.72015	1.93701	1.96779	2.42525	3.49588	3.08139	2.41207	2.62465	2.8929	2.94947	-0.289048	1	0.571276	1	0.620422	0.806071	0.0474704	1	-0.101481	1
ENSG00000265091	AP001496.2	lincRNA	977	3.15201	2.33191	3.34738	2.21175	2.27322	2.0587	2.91257	2.33008	1.67584	2.72773	1.67341	2.60541	2.37378	2.73798	4.5777	5.04366	4.62083	4.7965	-1.24011	0.999991	1.18587	1	-0.0990112	0.971365	0.333894	0.872813	-0.0426632	0.962778
ENSG00000262663	AC087222.1	lincRNA	504	5.6806	5.79993	4.99116	5.18493	5.09064	5.69982	5.21915	5.79577	4.98872	5.62962	5.53587	5.63716	5.26841	3.96878	2.51739	2.73316	2.82339	3.06199	0.250504	0.999991	-0.00330887	0.999597	1.24882	0.406252	0.0474704	1	0.168929	1
ENSG00000154262	ABCA6	protein_coding	14151	1.0425	1.16889	1.01827	0.821942	1.06326	1.03261	0.952031	1.01627	1.2802	1.47677	1.36349	1.16193	1.63505	1.04417	0.321366	0.588898	0.384059	0.527689	-0.515957	0.999991	-0.385528	0.803533	1.12133	0.288523	0.791527	1	0.520477	1
ENSG00000198785	GRIN3A	protein_coding	8121	2.48789	2.2584	1.55675	2.13493	2.21029	2.49171	2.47723	2.54252	2.65352	2.13433	1.27594	1.91352	1.25658	0.920283	0.66588	0.433986	0.745346	0.544062	0.761525	0.999991	0.917556	0.404158	0.756244	0.713656	-0.952652	1	-0.787462	1
ENSG00000196735	HLA-DQA1	protein_coding	6927	0.204504	0.667888	0.247655	0.307124	0.349753	0.213818	0.234041	0.248971	2.66831	2.79092	1.43921	1.17818	0.533672	2.24922	1.73734	2.86931	0.914775	2.93772	0.305043	1	-0.372389	0.901393	-2.95073	0.00662507	1.00797	0.523205	2.92331	3.65741e-05
ENSG00000145824	CXCL14	protein_coding	1975	5.97674	5.85791	7.13701	6.77047	2.91747	3.17428	3.48061	3.25461	8.42242	8.50539	6.77138	8.32027	5.47649	8.46944	7.39236	7.58096	9.15378	6.98823	-0.444205	0.999991	1.45936	0.402464	-2.94538	6.82297e-08	-0.0189466	0.9821	-2.00976	0.0022052
ENSG00000236581	STARD13-AS	processed_transcript	3204	2.50364	2.41131	2.93762	3.21418	2.59891	2.53449	2.50637	2.90017	0.341764	0.646809	1.60306	0.825806	2.24583	1.30956	0.801845	0.917795	1.28765	1.11046	0.280586	0.999991	-1.46858	1	1.34668	0.45532	0.0474704	1	-0.527548	1
ENSG00000103269	RHBDL1	protein_coding	1884	0.981365	1.97899	0.626184	1.54356	0.977462	0.806287	0.913318	0.355372	0.968284	0.916969	1.09786	0.603457	0.976094	1.36857	2.42957	1.66207	3.11861	2.26726	1.89969	1	-1.20937	1	-1.11019	0.749006	-1.18432	1	-1.07069	0.258055
ENSG00000115232	ITGA4	protein_coding	7901	2.58749	2.61108	2.89957	2.21306	2.30667	2.26775	1.72204	2.25123	0.505681	0.642114	0.388037	0.525208	0.112223	0.656302	0.380102	0.444381	1.21196	0.556607	-0.87645	0.878845	0.451451	1	-2.70623	0.362801	0.0474704	1	-1.70438	0.148543
ENSG00000276564	AC130650.2	lincRNA	2403	4.47301	4.46527	4.13893	3.56998	4.13189	4.01863	3.81658	3.89019	4.8198	4.57741	4.35437	4.29239	4.1608	3.85521	1.94416	1.43347	2.38599	1.83026	-0.663629	0.999991	-0.125277	0.937276	0.409484	0.709959	-0.962302	1	-0.94847	0.40851
ENSG00000174156	GSTA3	protein_coding	902	1.28055	1.12879	1.09374	0.795982	1.02407	1.12809	0.943831	0.894136	7.38552	7.49164	7.81711	7.4685	4.73223	7.77756	6.0529	8.0726	3.19425	7.57964	-0.663457	1	-0.446327	0.494133	-2.94207	5.38132e-10	1.72967	0.0010558	4.26688	1.70244e-17
ENSG00000270127	AC027020.2	lincRNA	2389	4.17736	3.56871	3.94961	3.92143	3.35224	3.49581	3.66762	3.14096	4.79898	4.51367	4.51044	4.62569	3.78296	4.45301	2.9961	1.97308	2.2553	2.21086	-0.0561075	0.999991	0.0755136	0.963421	-0.616285	0.496898	-1.44345	0.542196	-0.158422	0.906696
ENSG00000103888	CEMIP	protein_coding	7621	2.63867	1.9962	1.83918	1.65192	2.46296	2.43848	2.07092	2.86719	2.87382	2.73969	2.83101	2.60139	2.7886	2.38562	1.2543	0.45836	3.23684	0.87395	-0.290697	0.999991	-0.325375	0.76358	0.610471	0.483336	-2.27478	1	-3.52653	1.78241e-07
ENSG00000155275	TRMT44	protein_coding	7724	4.36854	3.98942	4.19937	3.76431	4.41434	4.4582	4.04587	4.24369	4.25408	4.14659	3.86174	3.97639	4.02755	4.02935	4.51288	4.13604	3.58501	3.90823	-0.502254	0.999991	0.0839353	0.938594	0.119268	0.870488	-0.669242	0.323363	0.286951	0.52518
ENSG00000186577	SMIM29	protein_coding	2229	1.53241	1.3125	2.09322	1.81092	1.50532	1.77954	1.85005	1.5269	2.48412	2.69971	1.92017	2.61798	1.61607	4.15805	3.96653	4.10158	3.78735	4.20106	-0.457001	0.999991	0.800751	1	-2.93267	0.000995489	-0.0672614	0.976005	0.437239	0.49662
ENSG00000225877	PSG8-AS1	lincRNA	1873	0.459905	0.797622	1.83991	1.90128	0.420271	1.17472	1.05029	1.41369	0.551403	0.330312	0.564506	0.458387	0.220132	0.344962	1.18368	1.33386	1.40013	1.57583	0.349833	0.999991	-0.490328	1	-0.587668	1	0.0474704	1	0.168929	1
ENSG00000204711	C9orf135	protein_coding	1279	5.23055	5.31402	4.71145	5.06595	5.25665	5.72802	4.35483	5.32721	10.0344	9.92148	11.27	9.94278	6.14097	9.50955	9.39577	9.82443	7.01906	9.97484	0.286215	0.999991	-1.35875	1.35088e-05	-2.92658	1.24948e-06	0.208831	0.711368	2.66734	1.13428e-15
ENSG00000226207	AL080316.1	lincRNA	499	1.2685	1.31307	1.01811	1.22077	1.18178	1.10081	1.11889	1.34223	1.1194	0.974908	1.25405	0.984941	0.69427	1.00935	2.52927	2.74539	2.83573	3.07465	0.337691	1	-0.692095	1	-0.587668	1	0.0474704	1	0.168929	1
ENSG00000272255	AC113361.1	lincRNA	543	2.59375	1.78862	1.46352	1.47322	3.64347	3.14909	3.46642	2.37006	1.57657	1.87239	0.731411	2.15408	1.99259	1.85418	2.42923	2.64235	2.73166	2.96784	-0.123169	1	2.50387	1	0.581927	0.896362	0.0474704	1	0.168929	1
ENSG00000183291	SELENOF	protein_coding	2103	9.10154	9.16137	9.07649	9.20773	9.04026	9.13766	9.27338	9.12047	9.44853	9.53573	9.5796	9.55925	8.5085	8.20211	9.33999	9.25131	8.9619	9.26612	0.0931662	0.999991	-0.0597284	0.921752	0.422429	0.330823	-0.298985	0.405518	0.138626	0.696336
ENSG00000214212	C19orf38	protein_coding	1565	0.535392	0.755604	0.714095	0.693735	0.830251	0.763888	0.647457	0.584446	0.762894	0.658738	0.298662	0.392717	0.259738	0.404083	1.67488	1.49566	1.56614	1.75288	-0.152313	1	0.412533	1	-0.587668	1	-0.537553	1	0.168929	1
ENSG00000254007	AC084768.1	lincRNA	923	1.42287	1.73177	0.636593	1.03908	1.705	1.25376	2.8581	0.869245	3.83555	3.34229	5.69949	3.04982	3.08505	1.89864	5.63089	4.49752	2.11166	3.90991	0.938687	1	-2.77693	0.00273669	1.74518	0.460774	-1.57155	0.198088	2.15407	0.0518127
ENSG00000116237	ICMT	protein_coding	4910	8.82391	8.86412	8.79166	8.78449	8.63069	8.49848	8.81817	8.70023	7.76679	7.82192	7.9278	8.15192	7.78806	7.72645	7.24422	7.41852	7.1598	7.13005	-0.04486	0.999991	0.185743	0.597076	0.187166	0.699214	-0.0336478	0.955956	-0.130797	0.646129
ENSG00000109103	UNC119	protein_coding	5128	5.00385	4.68414	4.79248	4.84197	4.68791	4.64717	4.75475	4.65094	7.12266	7.09978	7.7763	7.10707	4.65486	7.75479	8.33748	8.89612	5.85935	8.93299	0.0161661	0.999991	-0.697762	0.0528626	-2.9212	1.32598e-10	0.352526	0.233857	2.95098	7.54893e-52
ENSG00000188848	BEND4	protein_coding	8765	5.8999	5.8441	6.03196	6.11724	7.37097	7.01222	6.55351	6.6882	8.73104	8.79496	7.5355	9.39453	5.17613	8.30659	4.49625	7.27017	1.80157	7.02848	0.0134458	0.999991	1.81248	5.51412e-17	-2.91798	3.57893e-11	2.6232	1.16492e-23	5.49337	3.70098e-73
ENSG00000177239	MAN1B1	protein_coding	8331	3.62154	3.52338	3.37932	3.44348	3.53272	3.33272	3.41597	3.4137	4.01125	3.99948	3.60985	3.93581	4.30946	5.2775	5.56093	5.59874	5.16256	5.41576	0.0304497	0.999991	0.311494	0.638598	-0.870821	0.0557399	-0.151787	0.824287	0.146382	0.693634
ENSG00000256298	AC135388.1	lincRNA	353	2.31718	2.00101	1.63723	1.52655	2.84983	1.38854	1.77168	1.3163	1.41	2.51873	1.27891	2.29833	2.72616	3.00209	2.9536	3.18031	3.27427	3.70918	-0.28776	1	1.42576	1	0.0246612	0.994595	0.0474704	1	0.427108	1
ENSG00000116209	TMEM59	protein_coding	9149	5.22365	5.12882	5.24936	5.1549	5.55544	5.47862	5.34761	5.44448	5.95176	5.89024	6.26482	5.90679	5.70215	5.68434	6.81408	6.41088	6.46128	6.47292	-0.147508	0.999991	-0.405211	0.131224	0.13208	0.814713	-0.592949	0.0697334	-0.112987	0.71694
ENSG00000165886	UBTD1	protein_coding	1706	3.17546	3.39841	4.18008	3.57233	3.2895	2.93907	2.8344	2.84704	5.27456	5.07624	5.40432	5.3741	3.53755	6.49989	7.66194	8.66684	6.19119	8.39452	-0.689676	0.999991	-0.0626886	0.967961	-2.9175	2.01613e-08	0.797959	0.0126673	1.86419	3.71613e-07
ENSG00000175832	ETV4	protein_coding	3607	3.54151	4.26556	2.20035	3.61115	6.16768	6.20363	5.52917	5.88882	6.82798	7.04877	6.7048	7.31208	5.56517	8.85559	8.5682	9.32573	6.30017	9.17913	1.61432	0.184003	0.558796	0.0862697	-2.91239	1.32159e-07	0.548831	0.0244118	2.75462	2.47572e-31
ENSG00000144674	GOLGA4	protein_coding	10737	7.60356	7.63325	7.61732	7.64995	7.37594	7.58067	7.50783	7.58143	8.66232	8.68837	8.75811	8.73248	7.60605	7.62826	6.44917	6.11663	5.2796	5.5473	-0.00558326	0.999991	-0.0691006	0.911195	0.102255	0.83079	-0.547161	0.0663429	0.114323	0.815437
ENSG00000083097	DOPEY1	protein_coding	10045	5.26039	5.2752	5.52427	5.41673	5.09779	5.17822	5.19593	5.15133	6.0392	6.15364	6.18946	6.06601	4.92236	5.35946	2.85508	3.13104	2.75406	2.83603	-0.148271	0.999991	-0.154477	0.800897	-0.284386	0.63854	0.0978216	0.945369	-0.0129351	0.983317
ENSG00000139597	N4BP2L1	protein_coding	6053	1.0489	0.983937	1.25277	1.48988	1.59553	0.770859	1.52936	1.55821	2.28375	2.13404	3.1766	1.82241	2.3019	2.59022	3.96797	1.23484	1.6131	1.48406	0.328614	0.999991	-1.76691	0.00666438	-0.591781	0.677633	-3.65845	0.000181961	-0.387827	0.711568
ENSG00000139767	SRRM4	protein_coding	8851	2.52155	2.92831	2.25066	1.97681	3.98972	3.97554	3.66703	3.73825	1.87382	1.59256	1.94547	1.09218	1.81255	1.4083	0.737609	0.699562	1.06759	0.881209	-0.452587	0.999991	-1.35965	0.2103	0.723737	0.600612	-0.258456	1	-0.393836	0.749781
ENSG00000158816	VWA5B1	protein_coding	6377	1.92945	1.73119	2.07245	1.56949	2.87179	2.46395	2.03384	2.03839	1.55429	1.90839	1.37902	1.78191	2.7302	1.71512	1.51972	0.921091	0.776211	1.07907	-0.719585	0.999991	0.502729	0.803922	1.43317	0.107632	-1.27462	1	0.510745	1
ENSG00000072315	TRPC5	protein_coding	5839	1.14028	1.74299	0.970053	1.52288	1.47058	2.46386	1.43653	1.81553	7.93702	7.9838	7.88454	8.12247	4.26079	7.26602	3.25654	5.31169	0.698111	4.89052	0.895525	0.999991	0.206187	0.719509	-2.90414	1.12088e-15	1.96654	0.000105898	5.44581	1.66841e-15
ENSG00000136630	HLX	protein_coding	5660	0.96635	0.834711	0.551948	0.791849	0.72038	1.006	0.529349	0.717925	0.785538	0.953341	0.440627	0.623249	1.38909	0.815668	0.841949	0.588318	2.57472	0.912357	0.61471	1	0.687646	1	1.24892	0.523987	-0.95264	1	-3.49091	0.00496001
ENSG00000163154	TNFAIP8L2	protein_coding	1178	3.14065	2.94452	2.77234	2.21797	3.09918	2.15596	1.81526	2.03377	2.08332	2.74072	2.1181	1.96269	2.01928	4.86677	1.59539	1.77296	1.84957	2.2127	-0.735649	0.999991	-0.474206	1	-2.90394	0.0186305	0.0474704	1	0.427108	1
ENSG00000163684	RPP14	protein_coding	8374	6.21192	6.12892	6.27574	6.16967	5.85295	5.94955	6.07848	5.98779	5.80319	5.88732	5.64103	5.93056	5.9772	5.71195	4.82995	4.75891	4.52715	4.61166	-0.153684	0.999991	0.255443	0.468551	0.408012	0.382295	-0.27481	0.691391	-0.0231498	0.954275
ENSG00000278522	POTEB3	protein_coding	3418	1.15984	1.50678	0.738119	1.11832	1.85986	1.58454	0.503821	0.750579	2.63599	2.50641	2.29048	2.00756	0.922449	3.04193	0.762808	0.87466	0.925597	1.06122	0.90686	1	-0.42258	0.848696	-2.89779	0.00828589	0.0474704	1	0.168929	1
ENSG00000227940	LINC01696	lincRNA	492	1.28046	1.32529	1.02846	1.23244	1.19321	1.11172	1.1299	1.04915	1.13043	0.984954	0.789416	0.99504	0.702081	1.66924	2.54614	2.76274	2.85326	3.09262	0.337691	1	0.412533	1	-1.85068	1	0.0474704	1	0.168929	1
ENSG00000092200	RPGRIP1	protein_coding	5470	1.67906	1.27314	1.51845	1.43217	1.70338	1.41548	2.17606	1.42286	3.27163	3.50253	2.69867	4.32857	1.18991	3.53377	1.2854	3.17979	0.737522	2.97742	-0.168538	0.999991	1.75706	2.52317e-05	-2.88778	0.000209505	2.19327	0.112458	3.30342	4.15779e-05
ENSG00000183166	CALN1	protein_coding	10032	1.47241	1.59973	0.90891	1.57801	3.90336	4.28907	3.26916	4.18643	1.09612	1.36646	1.23133	0.802421	1.64806	1.23438	0.43377	0.649025	0.594132	0.846989	1.03183	0.999991	-0.860574	0.654164	0.716033	0.605198	0.462568	1	0.488917	1
ENSG00000165457	FOLR2	protein_coding	1416	0.785325	0.60721	0.625534	0.749918	0.533335	0.48899	0.499652	0.455876	1.1343	1.20845	2.09258	0.606763	0.284519	0.600496	1.42328	2.37398	1.66314	2.16481	0.284135	1	-3.07233	1	-1.14078	1	1.34751	1	0.6457	1
ENSG00000128683	GAD1	protein_coding	8242	4.88287	5.08655	4.09264	4.75776	1.53296	1.22008	0.913343	0.800381	0.272824	0.495322	0.342113	0.533649	3.8313	1.83587	1.80535	0.428475	3.00956	0.797506	0.661634	0.306939	0.640541	1	1.8387	0.595868	-3.12297	0.154231	-3.48779	4.52389e-06
ENSG00000101470	TNNC2	protein_coding	876	2.71509	2.3027	1.81074	1.67559	2.82083	2.31249	1.1358	1.45247	2.70583	2.05175	2.67465	2.96514	2.08051	4.76972	5.23089	4.75468	3.19793	5.10774	-0.755576	1	0.280931	1	-2.88133	0.0122034	-0.810539	0.623812	1.64077	0.023724
ENSG00000188800	TMCO2	protein_coding	889	2.1404	1.14956	1.51542	2.11809	2.57211	2.5192	2.77791	2.00139	2.17514	2.04366	1.87885	2.50063	3.44066	2.59794	2.27407	2.47555	2.3201	2.37009	0.744872	1	0.758319	1	1.13424	0.574824	0.0365257	1	-0.101481	1
ENSG00000235568	NFAM1	protein_coding	5817	1.36029	1.37311	1.57328	1.21259	1.19504	0.875732	1.43981	1.34161	1.40192	1.12886	1.219	1.1906	2.35789	1.29844	0.495107	1.08442	1.15788	0.894176	-0.582554	0.999991	-0.107437	1	1.59254	0.160021	1.39129	1	-0.646263	1
ENSG00000266824	AC129492.4	lincRNA	465	1.32892	1.7161	1.36291	1.27976	1.23957	1.469	1.90877	1.40364	1.50008	1.02581	1.10743	1.31884	0.733968	1.06144	2.61395	2.83244	2.92361	3.16468	-0.207458	1	0.301232	1	-0.587668	1	0.0474704	1	0.168929	1
ENSG00000168453	HR	protein_coding	8784	0.111114	0.116865	0.0818288	0.105176	0.100489	0.0909165	0.0933655	0.0839496	0.690321	0.729646	0.419656	0.529855	0.615285	1.47334	0.346114	2.94638	0.502489	2.57266	0.337691	1	0.386364	1	-2.04806	0.230499	4.44753	0.0046635	3.50318	7.54509e-06
ENSG00000271109	AC008555.5	lincRNA	842	6.15978	5.31254	5.84206	5.96454	5.51669	6.2363	6.09739	5.94443	5.53419	5.48136	5.10482	5.75894	5.53612	5.81519	4.1495	2.98906	2.89397	4.19573	0.0766115	0.999991	0.634188	0.412031	-0.130606	0.917795	-1.23281	0.651794	1.38365	0.153752
ENSG00000105778	AVL9	protein_coding	14757	5.67913	5.64454	5.68446	5.62224	5.95697	5.84354	5.90433	5.94596	5.66179	5.51689	5.24638	5.61736	5.27195	5.29767	3.01556	3.27521	3.63856	3.21761	-0.100959	0.999991	0.340077	0.216935	0.0694021	0.927228	0.0799949	0.944259	-0.515702	0.180575
ENSG00000204612	FOXB2	protein_coding	1299	2.28074	2.39814	1.90239	3.61281	1.87428	0.987261	3.51306	3.0106	0.536601	0.455182	1.16151	1.05116	1.4538	1.35392	1.50255	2.67264	1.74924	2.10388	1.84517	0.861434	-0.289909	1	0.866786	0.819159	1.36229	1	0.427108	1
ENSG00000177469	CAVIN1	protein_coding	3828	4.77091	4.7678	5.84684	5.38118	3.83325	4.15252	4.72509	3.86555	4.11553	4.14558	5.60312	5.56526	4.32305	7.26303	8.27546	6.83206	6.49103	6.71005	-0.570744	0.999991	-0.0750561	0.944876	-2.87971	6.03793e-15	-1.66154	4.83092e-12	-0.0439562	0.944419
ENSG00000256453	DND1	protein_coding	1605	4.93718	5.45565	4.91193	5.13232	4.77369	4.57653	4.97696	4.82157	7.20782	7.30135	6.9116	7.59066	5.15711	8.1235	6.21472	7.99607	5.41557	7.47138	0.187579	0.999991	0.639522	0.0462926	-2.87661	6.1363e-18	1.58174	2.53861e-05	2.00474	4.87408e-13
ENSG00000166220	TBATA	protein_coding	1717	0.495245	0.517613	0.376656	0.471789	0.632158	0.414394	0.423778	0.385683	0.710917	0.76463	0.406559	0.650554	0.238552	0.372558	1.81123	3.19411	1.47916	2.10571	0.337691	1	0.767264	1	-0.587668	1	1.37688	1	0.841149	1
ENSG00000135372	NAT10	protein_coding	5242	7.50075	7.54685	7.41316	7.41149	7.48459	7.59781	7.3424	7.50245	6.95854	6.97031	6.71722	7.07123	6.57478	6.69514	5.0705	5.48958	5.27835	5.2373	-0.0307514	0.999991	0.311794	0.432244	0.00714342	0.98928	0.205736	0.799406	-0.129689	0.717305
ENSG00000182334	OR5P3	protein_coding	1193	1.29803	1.16483	1.46611	1.3799	0.82121	1.24919	1.40658	0.724461	1.63687	2.27199	4.04041	1.66942	3.20665	3.68387	1.5832	1.76008	1.83643	2.03853	-0.331703	1	-2.7515	0.0101432	-0.127481	0.953347	0.0474704	1	0.168929	1
ENSG00000224470	ATXN1L	protein_coding	8542	5.75823	5.86463	5.94531	5.75652	5.51421	5.52126	5.71109	5.72591	5.66287	5.67173	5.85272	5.71414	5.83044	5.78236	4.57394	4.40996	4.05843	3.83657	-0.235517	0.999991	-0.173734	0.736007	0.170426	0.741625	-0.425519	0.54599	-0.315624	0.384726
ENSG00000272138	LINC01607	lincRNA	789	1.40294	1.43678	1.84448	1.90747	1.32109	1.03469	2.3727	0.984835	0.800482	0.92425	0.541152	1.5924	0.643929	0.714475	2.00667	2.20445	3.69338	2.51036	0.163715	1	2.46459	1	-0.0458638	1	0.0474704	1	-1.99697	0.0918699
ENSG00000205662	FAM239C	lincRNA	2118	4.57904	4.84013	4.46344	4.43857	4.23246	4.49042	4.55644	4.44333	4.3338	4.80246	4.69301	4.62143	4.39527	4.07524	2.45887	2.92861	2.99029	2.697	-0.0531864	0.999991	-0.121155	0.932009	0.449484	0.645261	0.376329	0.907629	-0.391594	0.689157
ENSG00000150656	CNDP1	protein_coding	7177	1.38701	1.46196	1.2842	1.07745	1.3643	1.52062	1.17621	1.22564	1.48858	1.57547	1.51125	1.52874	2.44982	1.76004	1.2187	0.79575	0.656902	0.890719	-0.453568	0.999991	-0.015481	0.994966	1.02776	0.288848	-0.96727	1	0.531934	1
ENSG00000249500	LINC01179	lincRNA	2163	2.30097	2.33993	2.45384	1.90817	2.52971	2.18964	2.29798	2.67152	2.84381	2.22467	2.45694	2.39271	3.63374	2.82735	1.89232	1.21223	2.05793	2.05745	-0.730431	0.999991	-0.204654	0.954189	1.03036	0.36052	-1.27463	1	-0.0986042	0.950281
ENSG00000151650	VENTX	protein_coding	2911	2.20526	2.70243	1.89631	2.13531	2.29641	2.37219	1.60719	2.53198	6.78071	6.92256	4.38174	7.44728	5.14579	8.10466	4.31385	7.7683	3.08791	7.65287	0.279638	0.999991	3.05326	1.21626e-23	-2.87226	5.84476e-21	3.28667	2.95522e-19	4.41875	1.08453e-36
ENSG00000255670	AC007619.1	lincRNA	412	4.50307	3.71267	3.08363	3.29658	4.21105	5.12042	4.0762	4.68596	3.75385	4.08884	3.42505	3.34447	3.1438	3.51453	2.76142	2.98372	3.07619	3.32071	0.13919	1	-0.258516	1	-0.325988	0.913848	0.0474704	1	0.168929	1
ENSG00000112379	ARFGEF3	protein_coding	14877	3.43863	3.14817	2.52529	2.94753	6.1945	6.22436	4.81925	5.75507	1.9689	1.94754	2.57761	2.75586	3.07745	2.70015	0.909848	0.777348	1.10552	0.971872	0.454477	0.999991	0.257544	0.844797	0.636182	0.390406	-0.268586	0.936542	-0.398419	0.665807
ENSG00000143278	F13B	protein_coding	2450	0.511865	0.381258	0.700876	0.346089	0.56929	0.302403	0.309662	0.280713	0.648485	0.555804	0.386791	0.488926	0.171252	0.270861	0.979727	1.11287	1.17244	1.33066	-1.29101	1	0.385184	1	-0.587668	1	0.0474704	1	0.168929	1
ENSG00000170549	IRX1	protein_coding	1858	1.31106	2.34538	2.0967	2.48177	1.4806	0.856396	2.07733	1.23203	5.40556	5.6454	5.56067	5.56051	4.31648	7.36654	4.08837	4.72004	1.83252	4.4412	0.471015	0.999991	-0.0368866	0.978747	-2.87018	3.21497e-08	0.499578	0.752713	2.77468	0.000101464
ENSG00000272667	AC012306.2	lincRNA	630	4.26367	4.97928	5.30768	5.14232	5.28646	4.76321	4.83519	5.23493	4.70013	4.37012	4.76272	4.98154	4.19627	4.75653	6.3289	6.08911	6.74862	6.10622	-0.164701	0.999991	0.187253	0.933931	-0.501966	0.747389	-0.380947	0.80449	-0.568476	0.263708
ENSG00000282686	AC245519.2	lincRNA	475	1.31052	1.35598	1.05451	1.26179	1.22196	1.13919	1.15761	1.37539	1.46963	1.01027	1.04337	1.3308	0.721819	1.04554	2.58831	2.8061	2.89702	3.13746	0.337691	1	0.523808	1	-0.587668	1	0.0474704	1	0.168929	1
ENSG00000085415	SEH1L	protein_coding	10481	6.29279	6.48218	6.36755	6.49682	6.47428	6.56164	6.61113	6.64136	6.00729	6.03372	6.0099	6.03331	6.14372	5.83406	4.48792	4.6675	4.29608	4.51647	0.0859622	0.999991	-0.0208994	0.98004	0.447969	0.292714	-0.0190531	0.985013	0.0789659	0.85454
ENSG00000115970	THADA	protein_coding	14220	5.56618	5.63247	5.63896	5.58655	5.41764	5.57421	5.56568	5.60966	5.45007	5.44384	5.20791	5.45043	4.8904	4.86908	3.20581	3.49925	2.942	2.98954	-0.0900534	0.999991	0.210553	0.648021	0.144058	0.802952	0.105784	0.922299	-0.110859	0.839898
ENSG00000271983	AC023302.1	lincRNA	492	3.14288	2.95132	2.34855	1.55526	2.75483	1.79751	1.75421	2.2376	1.75619	1.48804	2.05941	1.30123	2.66078	2.599	2.98168	4.1245	3.14482	3.09262	-1.33274	1	-1.2081	1	0.379025	0.9159	1.05949	1	-0.330124	1
ENSG00000238243	OR2W3	protein_coding	945	0.802491	1.43275	1.16566	0.767878	0.73991	1.98968	0.945349	0.638578	0.934793	0.974019	0.464949	0.601893	0.407693	0.618386	1.81567	2.00482	2.08565	2.29951	-1.06038	1	0.412533	1	-0.587668	1	0.0474704	1	0.168929	1
ENSG00000108244	KRT23	protein_coding	2902	0.439163	0.465411	0.234589	0.42425	0.284868	0.259275	0.532416	0.240428	0.381127	1.13081	1.14529	0.822095	1.77171	0.231889	6.29813	3.0423	5.70443	2.51778	0.938687	1	-0.52713	1	4.26193	0.0790258	-3.61296	5.90498e-10	-3.40938	4.61132e-15
ENSG00000184277	TM2D3	protein_coding	11894	4.59715	4.4257	4.60569	4.50684	4.41853	4.63262	4.45264	4.37381	4.94403	5.13892	4.78019	4.97279	4.1298	4.29603	4.35102	4.39455	3.80484	4.09968	-0.15144	0.999991	0.163758	0.76754	-0.00655499	0.99221	-0.163011	0.832045	0.161548	0.704715
ENSG00000260646	AL031705.1	lincRNA	682	3.6027	3.96094	3.07105	3.45104	3.64659	4.05042	3.37206	3.32028	3.7473	3.94222	3.44468	3.455	4.54281	3.981	3.98841	2.37157	2.62307	2.86109	0.434919	0.999991	-0.0518814	1	0.816673	0.597742	-2.12277	1	0.188733	1
ENSG00000152291	TGOLN2	protein_coding	7081	7.26693	7.27192	7.50996	7.3718	7.14332	7.03096	7.32388	7.25289	7.47968	7.51848	7.78436	7.60768	7.86301	7.88899	6.59664	6.52607	5.87725	5.9424	-0.180411	0.999991	-0.214088	0.605843	0.0932927	0.857967	-0.284829	0.49802	-0.00240197	0.995743
ENSG00000187013	C17orf82	lincRNA	1530	0.545587	0.768846	0.416581	0.71556	0.49974	0.457755	0.467894	0.426459	0.467322	0.395014	0.304803	0.400549	0.540024	0.412118	1.35424	1.51679	1.58779	1.77587	0.938687	1	0.412533	1	0.653528	1	0.0474704	1	0.168929	1
ENSG00000253633	AP002852.1	lincRNA	1231	2.13313	1.67905	1.52021	1.96283	2.16481	2.42185	1.33752	1.43795	1.12472	0.908757	0.854175	0.843352	1.28881	1.59163	1.55322	1.72836	1.80407	2.00448	0.715752	1	-0.241836	1	-0.261891	0.946604	0.0474704	1	0.168929	1
ENSG00000125652	ALKBH7	protein_coding	1455	6.03963	5.94529	5.80758	6.00919	5.16907	5.56239	5.60413	5.54021	6.40741	6.52631	6.17821	6.84522	4.88447	7.84387	8.52793	8.95301	8.66659	8.8417	0.160204	0.999991	0.627592	0.111029	-2.86202	9.92122e-13	0.216862	0.639991	0.0200454	0.97023
ENSG00000198001	IRAK4	protein_coding	5629	4.34553	4.07406	4.31253	4.16842	3.61243	3.21243	3.93484	3.44084	4.48453	4.54374	4.68613	4.63161	4.54005	4.52009	3.74416	3.14363	2.81085	2.71138	-0.208705	0.999991	-0.0965324	0.917577	0.127791	0.866088	-0.880026	0.376811	-0.283504	0.699401
ENSG00000196358	NTNG2	protein_coding	7845	0.704191	0.191978	0.701364	0.173423	0.312955	0.511154	0.525346	0.374366	0.699772	1.10753	1.63436	0.383693	0.254602	0.324621	0.382485	0.447107	0.477715	0.559894	-2.3899	1	-2.73277	0.0237285	-0.267633	1	0.0474704	1	0.168929	1
ENSG00000249746	AC099509.1	lincRNA	652	1.7272	1.39823	0.835848	1.50924	0.978937	0.907774	0.924	0.853557	1.20922	0.798243	0.826747	0.80722	0.558911	1.09895	2.2181	2.42414	2.51098	2.74065	1.31505	1	-0.106982	1	-1.20494	1	0.0474704	1	0.168929	1
ENSG00000227716	AP000459.1	lincRNA	861	2.34697	3.03662	2.9378	2.97987	3.54164	2.68622	2.24011	2.92897	3.28608	3.32676	2.88332	2.39094	3.39777	3.40181	2.31046	2.52201	2.53981	2.57661	0.105244	0.999991	-0.621876	1	0.0549578	0.979403	0.0584019	1	-0.269512	1
ENSG00000163216	SPRR2D	protein_coding	1057	0.735756	0.766394	0.569883	0.703377	0.677263	0.623376	0.636097	0.582851	0.635685	0.541883	0.422357	0.548871	0.369591	0.564122	1.70186	1.88526	2.57756	2.60431	0.337691	1	0.412533	1	-0.587668	1	0.0474704	1	-0.332221	1
ENSG00000186487	MYT1L	protein_coding	13232	1.24533	1.37628	1.62322	1.17138	1.65741	1.76329	1.48889	1.53037	1.76946	1.73858	1.76627	1.52563	2.61074	1.99266	1.28683	0.804618	0.926158	0.94083	-0.762641	0.999991	-0.391832	0.752163	0.934655	0.220248	-1.14934	0.601912	0.103698	0.931944
ENSG00000066248	NGEF	protein_coding	4678	0.459591	1.38559	1.23323	0.882221	1.48844	1.0934	1.55247	0.925798	3.79722	3.94337	2.86955	4.11262	0.98809	3.14861	5.5216	6.46744	0.975714	5.96651	-0.765597	0.999991	1.28366	0.0262368	-2.85599	0.00268668	0.752199	0.0705857	5.81117	4.70879e-23
ENSG00000203685	STUM	protein_coding	7791	1.74998	1.63431	0.768307	0.818157	1.60988	1.03075	0.70955	1.2846	2.42718	2.71277	2.53885	1.69271	1.90813	0.967392	1.04571	0.627541	0.480526	0.780954	-0.00829403	0.999991	-1.18065	0.237758	1.32222	0.445349	-1.16583	1	0.840845	1
ENSG00000123685	BATF3	protein_coding	2713	1.38197	1.1993	0.944609	1.88017	1.57037	1.17843	1.36371	1.56395	3.0943	3.34231	2.77514	2.22957	2.12056	4.7435	4.49206	3.31319	2.5819	3.43619	1.49298	0.999991	-0.740653	0.662834	-2.85348	2.47494e-05	-1.40686	0.182559	0.784897	0.273404
ENSG00000197614	MFAP5	protein_coding	3876	2.70873	2.57745	3.05193	2.81572	2.5616	2.79165	3.78028	3.13433	4.40923	4.04948	5.08261	4.46955	4.34516	4.00847	4.13583	3.91265	7.52946	4.20336	-0.325376	0.999991	-0.640663	0.251778	0.486799	0.51104	-0.362322	0.791578	-3.45416	1.67808e-34
ENSG00000261857	MIA	protein_coding	1304	0.841981	0.876878	0.782557	0.798733	0.571113	0.524175	0.535405	1.19882	4.80244	4.31285	4.42928	4.66835	3.28447	6.11321	6.02011	6.71707	2.60162	6.67821	-0.0313269	1	0.24425	0.886646	-2.85199	1.7169e-05	0.499489	0.545953	4.02139	2.28724e-14
ENSG00000182809	CRIP2	protein_coding	4837	0.716468	1.04523	2.14655	1.17582	1.19287	0.826355	1.1002	1.12537	1.62345	1.76025	0.77212	1.99109	1.74062	4.29052	1.64624	5.97477	4.77868	5.61215	-1.43782	0.999991	2.04643	1	-2.85177	1.60338e-06	4.45025	4.83303e-12	-0.0566402	0.970874
ENSG00000099617	EFNA2	protein_coding	949	0.799895	1.08994	0.827463	0.765367	0.737469	0.679853	0.693355	0.636402	0.920122	0.59239	0.463279	0.599821	1.47909	0.616266	1.81131	2.00025	2.08101	2.29466	-0.207458	1	0.412533	1	2.12085	1	0.0474704	1	0.168929	1
ENSG00000182648	LINC01006	lincRNA	3964	2.82554	2.58261	3.37721	2.72781	2.94141	3.32894	2.95889	2.53411	2.9872	3.27853	3.31918	2.66855	0.980792	3.11629	3.47885	2.30257	2.41262	2.50838	-0.760277	0.999991	-0.755003	0.412031	-2.85102	0.00371099	-1.58315	0.224465	0.153801	0.873903
ENSG00000267246	AC091132.6	processed_transcript	826	4.7725	4.84494	4.96624	4.84088	5.55586	5.5761	5.53481	5.50633	5.11769	5.35981	4.96451	4.669	3.8019	4.95358	2.35799	2.15295	2.23612	2.45613	-0.16127	0.999991	-0.350174	0.820663	-1.08948	0.342164	-0.537553	1	0.168929	1
ENSG00000184108	TRIML1	protein_coding	2113	0.41447	0.43372	0.313194	0.394341	0.534519	0.345266	0.353369	0.320829	0.352773	0.296387	0.523559	0.300786	0.289973	0.309701	2.64164	1.2315	3.8725	1.46278	0.337691	1	-1.03698	1	0.0404104	1	-2.2748	1	-3.44535	0.000254047
ENSG00000185448	FAM47A	protein_coding	2559	0.35028	0.366918	0.263303	0.332924	0.319097	0.290736	0.297758	0.269808	0.533054	0.461118	1.18693	0.639662	0.16436	0.260308	0.949114	1.07946	1.13792	1.29322	0.337691	1	-1.39272	1	-0.587668	1	0.0474704	1	0.168929	1
ENSG00000224174	AL137802.1	lincRNA	327	5.00072	5.17796	4.99534	5.3502	4.81922	4.99482	4.69308	4.86004	4.39841	4.29633	3.68388	4.28528	4.34733	5.18506	6.55092	5.95265	6.91091	5.99063	0.258326	0.999991	0.57507	1	-0.653899	0.731965	-0.900115	0.591576	-0.942907	0.0937095
ENSG00000236858	AL008638.2	lincRNA	2383	0.373067	0.390646	0.280959	0.354713	0.340079	0.310052	0.62319	0.287866	0.564472	0.381163	1.26932	0.372146	0.313378	0.879818	0.999584	1.1345	1.19478	1.50124	0.337691	1	-2.37469	1	-1.89582	1	0.0474704	1	0.4473	1
ENSG00000269897	COMMD3-BMI1	protein_coding	1904	5.54737	5.2973	6.64881	6.10193	4.47014	4.40611	5.4581	5.13359	6.58274	6.48124	5.94905	6.57787	5.52372	5.23208	3.35193	3.30271	3.78244	2.97362	-0.587658	0.652581	0.585245	0.176309	0.442326	0.553185	-0.269022	0.921539	-0.933636	0.204303
ENSG00000178404	CEP295NL	protein_coding	2758	3.30859	3.66463	3.44214	3.4664	3.55743	2.96735	3.45976	3.14679	3.10895	3.26644	3.26351	3.46725	3.35328	4.0044	1.44735	1.99311	2.00806	1.59133	0.0151314	0.999991	0.183423	0.91956	-0.366166	0.786269	0.644092	1	-0.763222	0.543921
ENSG00000236094	LINC00545	lincRNA	411	5.18104	5.26571	4.92725	4.96664	5.68434	5.34743	6.24626	5.47896	6.80359	6.57033	8.11882	7.04744	4.45563	7.56516	9.23216	9.83586	4.26031	9.46002	0.029109	0.999991	-1.07076	0.0372662	-2.84927	0.000707639	0.389589	0.45233	4.74773	9.99592e-25
ENSG00000267014	LINC01532	lincRNA	2019	0.736204	1.44769	0.555546	0.574161	0.393672	0.35949	0.367865	0.334158	0.367267	0.308806	0.236834	0.313355	0.384839	0.322613	1.12407	1.26954	1.33397	1.50489	-0.00215499	1	0.412533	1	0.413205	1	0.0474704	1	0.168929	1
ENSG00000235532	LINC00402	lincRNA	3340	1.34497	1.34465	0.821831	1.3094	1.03087	1.24143	1.09134	1.01063	1.221	1.77799	1.18423	1.73954	0.734373	0.608088	0.776577	0.889889	0.941429	1.07863	1.01725	1	0.853715	1	0.480832	1	0.0474704	1	0.168929	1
ENSG00000273319	AC058791.1	lincRNA	3198	2.46085	2.52109	2.14599	2.03802	3.11287	2.70965	3.17755	3.32216	2.57005	2.22252	3.06255	2.37546	2.40713	1.85086	1.05921	0.919068	1.09162	1.23173	-0.200438	0.999991	-0.86095	0.420096	0.931862	0.562626	-0.537553	1	0.157054	1
ENSG00000187134	AKR1C1	protein_coding	8765	2.35739	2.33209	2.30207	2.59806	1.6096	1.59584	2.44932	1.92067	1.73773	1.69605	0.879229	1.45327	0.473136	2.04522	1.08196	1.84989	1.44464	1.3887	0.255215	0.999991	0.967529	0.510376	-2.84251	0.0144917	0.980432	0.66771	0.0207093	0.987015
ENSG00000179774	ATOH7	protein_coding	1480	1.27816	0.585621	1.31174	1.2302	0.513933	1.46952	0.994048	1.35205	1.12831	1.3937	1.52304	1.72569	0.273317	0.424171	2.0767	2.69479	1.8698	2.11588	-0.206745	1	0.217071	1	-0.587668	1	0.62088	1	0.147632	1
ENSG00000107282	APBA1	protein_coding	11384	2.72481	2.70882	3.13761	3.52018	1.0208	1.30923	1.59705	1.27026	5.54718	5.54951	6.96706	4.34357	3.03158	3.00692	1.66952	1.14307	0.90308	0.941263	0.412334	0.999991	-2.71926	5.66252e-22	0.152986	0.847595	-1.01111	0.601063	-0.0805367	0.953197
ENSG00000223795	AL669970.1	lincRNA	450	2.04437	1.404	2.72138	3.18279	1.81495	1.71842	1.53872	1.11709	1.51944	1.8605	1.86598	1.06049	0.752997	1.08625	2.65363	2.87319	3.14657	3.20676	0.447308	1	-1.49124	1	-0.587668	1	0.0474704	1	-0.101481	1
ENSG00000163009	C2orf48	lincRNA	2502	4.07696	4.18985	3.25454	3.6553	3.47137	4.26533	3.67084	3.74519	2.99756	2.78367	2.37728	2.77989	2.59544	2.96527	1.74236	1.09666	1.4872	1.57878	0.371798	0.999991	0.419545	0.849346	-0.749919	0.656399	-1.27463	1	-0.0176524	1
ENSG00000283075	AL157931.2	lincRNA	463	1.89932	1.37858	2.12364	2.18105	1.24315	1.85778	1.99282	1.71028	5.95132	5.84	5.94427	4.3336	3.45527	6.23692	3.05801	3.2882	2.929	3.17021	-0.42561	1	-1.5926	0.0721219	-2.82741	0.00274228	0.0584019	1	0.168929	1
ENSG00000125046	SSUH2	protein_coding	6279	1.01535	1.65569	0.890016	0.853183	1.07658	1.07621	0.870765	1.19711	3.30653	3.20866	4.07273	3.78194	2.31914	5.00764	3.1914	3.42296	1.31413	3.17201	-0.0268305	0.999991	-0.265636	0.831193	-2.81794	2.80962e-10	-0.116005	0.945591	2.24577	0.000171547
ENSG00000128298	BAIAP2L2	protein_coding	2146	2.29837	2.03799	2.26164	2.72985	2.84439	1.84022	2.38065	2.35762	3.04151	3.14594	2.59818	2.86651	1.59645	4.23739	3.9603	4.94414	2.91091	4.53355	0.58509	0.999991	0.375805	0.888216	-2.8138	0.00779726	0.587822	0.680273	1.63339	0.00227316
ENSG00000185261	KIAA0825	protein_coding	10403	2.33744	2.22926	2.70039	2.58868	1.99188	2.63862	2.21036	2.68403	2.47294	2.55646	2.00395	2.30264	1.97738	1.90564	0.420786	0.630271	0.76869	0.601102	-0.16593	0.999991	0.359231	0.751922	0.189851	0.87836	0.462568	1	-0.502147	1
ENSG00000174482	LINGO2	protein_coding	3480	0.669219	0.888819	0.978633	1.60306	1.61996	3.83725	0.839641	4.24459	5.8179	5.76944	5.19194	6.01026	2.86141	5.71856	2.96867	3.62675	2.30667	3.96316	0.90945	0.999991	0.802508	0.0189547	-2.8125	1.59753e-06	0.467725	0.799532	1.91066	0.000969518
ENSG00000241084	AL161785.3	lincRNA	395	1.47513	2.13145	1.19842	1.42277	1.37983	1.29049	1.31008	1.22147	2.64041	1.15035	1.75219	2.00727	0.832363	1.18871	2.81341	3.03696	3.49739	3.3755	0.337691	1	0.0504526	1	-0.587668	1	0.0474704	1	-0.329742	1
ENSG00000213967	ZNF726	protein_coding	6289	2.88765	2.88858	2.9951	3.05934	3.39297	3.21966	3.14177	3.25794	3.10059	3.16916	3.30792	3.25725	3.32309	2.92337	1.9848	1.55939	1.95606	2.27801	0.00125636	0.999991	-0.094072	0.950112	0.58149	0.463924	-0.792884	0.74101	0.337337	0.669958
ENSG00000160999	SH2B2	protein_coding	2384	1.29874	0.936233	1.43294	1.55218	2.64975	1.80656	1.9599	1.37207	1.89261	2.44814	2.02026	2.14294	1.58652	3.90705	1.29184	1.13417	1.54796	1.35448	0.153058	0.999991	0.121521	1	-2.79603	0.0253821	-0.537553	1	-0.527548	1
ENSG00000164117	FBXO8	protein_coding	2810	4.09735	4.42447	4.69994	4.35501	4.08863	4.48622	4.23843	4.66127	5.33038	5.47106	5.43496	5.38606	3.94925	4.42426	5.01165	5.18755	4.55168	4.59031	-0.393193	0.999991	-0.0921432	0.929622	-0.332108	0.736199	-0.0316241	0.982599	-0.0635151	0.914674
ENSG00000171804	WDR87	protein_coding	9199	0.106282	0.111792	0.0782363	0.100593	0.0961033	0.0869361	0.0892831	0.0802659	0.132761	0.0736716	0.0555284	0.455623	0.0727774	0.0772771	0.332164	0.389397	0.416672	0.490028	0.337691	1	3.34239	1	0.0404104	1	0.0474704	1	0.168929	1
ENSG00000167525	PROCA1	protein_coding	4829	2.80218	2.96533	2.79989	3.1907	3.57875	3.07142	3.12302	3.58383	2.86722	3.20412	3.31413	3.20387	2.88009	3.30557	2.97428	3.69062	2.46533	2.93382	0.397026	0.999991	-0.170975	0.9068	-0.36063	0.715947	0.492014	0.741978	0.282714	0.714009
ENSG00000254488	AC007876.1	lincRNA	983	5.19559	5.24369	4.39096	4.46078	5.17232	4.79192	4.61297	4.77751	5.03149	4.76569	4.50436	4.78098	4.85801	5.33282	2.97121	2.76399	2.47698	2.86509	0.083129	0.999991	0.25449	0.886646	-0.379778	0.716658	-0.952588	1	0.322755	1
ENSG00000174740	PABPC5	protein_coding	3450	2.30605	2.78631	3.39919	3.08822	1.64666	1.63082	2.30732	1.64326	6.13041	6.00375	4.27059	6.02818	2.51962	5.20344	1.18769	2.08142	2.53845	3.46675	-0.419017	0.999991	1.69521	0.000588716	-2.79347	3.41787e-08	1.60002	1	0.956668	0.108734
ENSG00000204625	HCG9	lincRNA	700	1.2932	2.06169	2.4175	2.3394	1.20177	2.32738	1.75211	2.12491	1.15301	1.3227	1.73914	2.15316	0.852716	1.4738	2.13826	2.34133	2.42713	2.65405	-0.113648	1	0.522315	1	-1.16997	1	0.0474704	1	0.168929	1
ENSG00000162951	LRRTM1	protein_coding	5044	1.68532	1.33413	0.981089	0.900424	0.388909	1.45629	0.158834	1.32363	2.50769	2.32199	1.60808	2.53696	1.17411	1.68772	0.557945	2.77119	2.1661	2.18515	-0.108185	0.999991	1.16216	0.25257	-0.33069	0.910503	3.49286	0.0803423	0.0724184	0.951192
ENSG00000272243	AL356277.3	lincRNA	1264	0.638147	1.2129	0.490716	0.609219	0.585955	0.538015	0.549463	0.502122	0.893404	0.646074	0.361307	0.472219	1.93245	0.485605	1.52817	1.70183	1.77699	1.97596	0.337691	1	0.412533	1	3.42494	0.274421	0.0474704	1	0.168929	1
ENSG00000145358	DDIT4L	protein_coding	2994	3.15442	3.17034	2.7032	3.78025	4.13478	3.84559	4.21189	2.50909	5.22823	5.17189	5.25037	5.71886	3.05681	5.80462	6.64937	6.63593	4.2442	6.24349	0.976021	0.999991	0.438979	0.30337	-2.78775	2.27581e-09	-0.186316	0.799455	1.9198	3.67337e-10
ENSG00000182218	HHIPL1	protein_coding	7836	2.78718	3.20062	3.35131	2.62624	2.97242	2.34321	2.83271	1.99471	1.88223	1.68735	2.41977	1.67578	1.82171	3.27827	1.95772	0.744754	2.01361	1.5645	-0.847106	0.846721	-1.08462	0.241553	-2.10344	0.0652006	-2.21195	0.256754	-0.816508	0.259147
ENSG00000233048	LINC01722	lincRNA	3033	2.28035	1.94662	1.8533	1.81131	1.91017	1.89622	2.07491	2.0858	2.56465	2.06225	2.19025	2.11841	2.6609	1.77231	1.09888	1.2476	1.132	1.1534	-0.0519738	0.999991	-0.14688	0.967232	1.267	0.362738	0.0584019	1	-0.101481	1
ENSG00000249240	AC069368.1	protein_coding	1277	1.67917	1.84877	2.53921	2.04246	2.19155	3.333	3.07682	2.70648	2.35638	2.54847	2.96336	2.61272	2.08763	4.66821	1.88004	1.69162	1.76657	1.96498	-0.686618	0.999991	-0.616988	1	-2.78487	0.00375897	-0.537553	1	0.168929	1
ENSG00000188613	NANOS1	protein_coding	4017	4.42832	4.3969	4.42741	4.51414	4.47547	4.64784	4.60091	4.83827	5.42859	5.31025	4.25823	6.49652	2.92859	5.66717	4.03318	4.70343	3.39089	5.70786	0.0534814	0.999991	2.2417	4.23126e-13	-2.78289	6.50433e-10	0.52422	0.598711	2.26158	4.23533e-12
ENSG00000230937	MIR205HG	processed_transcript	1226	4.72824	4.56532	2.52038	3.39264	3.11484	3.05125	1.28107	1.51186	3.4802	3.82005	3.61166	2.97341	6.07185	5.78509	7.13323	3.90031	5.66221	3.57148	1.15575	0.999991	-1.04877	0.597599	0.351182	0.703465	-3.53805	9.02309e-08	-2.13533	4.8519e-05
ENSG00000197102	DYNC1H1	protein_coding	36852	8.00451	8.0246	8.05766	7.92745	7.66652	7.60541	7.84183	7.74044	7.74566	7.73609	7.78299	7.77904	7.3573	7.31867	4.72216	4.92671	4.08606	4.56266	-0.169142	0.999991	-0.0457687	0.944483	0.177399	0.716412	0.0044425	0.992012	0.374524	0.144475
ENSG00000227016	AL583808.2	lincRNA	1382	1.17669	1.47135	1.06664	0.773695	0.748802	0.961143	0.509984	0.909775	1.03042	1.0162	0.33384	1.14025	0.290854	0.449983	1.44537	1.61392	1.68717	1.88116	-0.691231	1	2.29202	1	-0.587668	1	0.0474704	1	0.168929	1
ENSG00000169583	CLIC3	protein_coding	1177	0.675769	0.704477	0.521111	0.645485	0.621101	0.57083	0.582781	0.533126	0.582305	0.495081	1.12167	0.501635	0.836651	0.515746	5.19126	2.1649	4.514	2.31613	0.337691	1	-1.63998	1	0.998643	1	-3.53341	0.0178819	-2.4807	0.0026751
ENSG00000158373	HIST1H2BD	protein_coding	871	7.62001	7.73579	7.43285	7.58578	7.50696	7.72495	7.52452	7.56369	7.61898	7.8114	7.78604	7.63419	7.59932	7.32921	7.30723	6.35649	5.33129	5.84164	0.120466	0.999991	-0.191681	0.744647	0.389974	0.4913	-1.08302	0.128901	0.32151	0.611149
ENSG00000242790	AC104831.1	lincRNA	444	1.71153	1.76234	1.10576	1.31934	1.9991	1.19316	1.21202	1.44474	1.54278	1.87452	1.41845	1.35892	0.760895	1.09652	2.66994	2.88993	2.9816	3.22403	0.337691	1	-0.244784	1	-0.587668	1	0.0474704	1	0.168929	1
ENSG00000180667	YOD1	protein_coding	6521	6.28324	6.22498	5.76032	5.64775	6.18937	6.16019	5.94449	5.65518	5.26711	5.31036	5.06967	4.94796	4.02425	3.49193	3.49693	3.69179	3.61792	3.28901	-0.160656	0.999991	-0.165438	0.833312	0.699301	0.242482	0.000476093	0.999544	-0.493485	0.287294
ENSG00000142230	SAE1	protein_coding	3396	8.709	8.75577	8.72491	8.73185	8.53112	8.55183	8.60857	8.50934	8.39054	8.42304	8.49946	8.57936	8.42827	8.769	9.25002	9.15254	8.79344	8.84057	-0.0308014	0.999991	0.0484398	0.954189	-0.218992	0.624181	-0.304735	0.313172	-0.078772	0.805078
ENSG00000284677	AL031985.4	lincRNA	673	1.69687	1.07101	0.815936	1.27635	1.24927	1.3504	2.29087	0.833315	1.18392	1.47685	1.83992	0.787837	0.544393	1.07527	2.18232	2.38704	2.47343	2.70188	0.907915	1	-1.87405	1	-1.20494	1	0.0474704	1	0.168929	1
ENSG00000234722	LINC01287	lincRNA	3487	2.75364	2.81842	3.15727	2.59477	2.85889	3.28668	3.24788	3.41792	4.05161	4.30645	3.28656	4.01709	2.83133	3.47074	0.751037	0.861628	0.912044	1.16222	-0.656608	0.999991	0.754524	0.343638	-0.47564	0.715772	0.0474704	1	0.427108	1
ENSG00000204538	PSORS1C2	protein_coding	1150	1.24265	1.1274	1.0253	1.20176	1.36731	1.87308	1.39692	2.01309	4.30088	4.30235	4.04787	4.33453	2.41	6.03139	5.46198	6.21375	4.32028	7.01654	0.293773	1	0.237725	0.912651	-2.78102	0.0264533	0.522129	0.644365	2.56896	4.0048e-12
ENSG00000185904	LINC00839	lincRNA	2337	2.96376	2.84042	3.14851	3.20667	2.59359	3.04373	2.58045	2.66934	3.67892	3.74141	3.339	3.23315	2.23961	3.13991	1.30865	1.78123	1.21065	2.62329	0.0196365	0.999991	-0.200583	0.927963	-0.986855	0.47775	0.462568	1	1.92505	0.0916413
ENSG00000121316	PLBD1	protein_coding	2841	5.52855	5.4376	5.5069	5.3181	4.70313	4.89436	4.87837	4.81143	9.656	9.8082	9.41174	10.1639	6.38722	9.31996	8.41813	10.6509	5.47771	10.4816	-0.23529	0.999991	0.731754	0.00658857	-2.78091	5.9763e-15	2.02653	2.84979e-26	4.84274	3.72979e-63
ENSG00000188324	OR6C6	protein_coding	1521	1.02328	1.13757	0.881283	0.718837	0.502236	0.808314	0.874729	1.00082	0.641066	0.548457	0.664657	0.826196	1.63217	1.59785	1.7029	1.89018	1.59347	1.93655	-0.410729	1	0.37516	1	0.159697	0.960878	0.0584019	1	0.434237	1
ENSG00000186260	MKL2	protein_coding	16578	6.24455	6.24558	6.39881	6.22015	6.50909	6.38007	6.68874	6.37407	6.69774	6.65347	6.90999	6.59522	5.94572	6.27645	3.23229	2.93292	2.95461	2.89245	-0.201171	0.999991	-0.350045	0.242032	-0.186644	0.741313	-0.580476	0.464619	-0.262176	0.587488
ENSG00000010017	RANBP9	protein_coding	3347	7.93404	7.87623	8.15642	8.07493	7.79186	7.83311	8.26634	7.97206	8.6865	8.68839	8.46175	8.72796	7.9548	7.77212	7.29949	7.23004	6.51297	6.71002	-0.119605	0.999991	0.225732	0.518758	0.308236	0.467318	-0.25778	0.612849	0.0744025	0.863348
ENSG00000137731	FXYD2	protein_coding	5595	1.11198	0.93671	0.350126	0.722756	0.699308	0.597009	1.18219	0.667259	1.44551	1.62763	1.25995	1.78111	1.15916	2.53452	0.699919	1.17109	0.789857	0.828855	1.20868	1	0.623337	0.787545	-1.85916	0.140396	0.777502	1	-0.0714264	1
ENSG00000165841	CYP2C19	protein_coding	3921	1.07954	1.21035	1.31733	1.71339	1.33105	1.07201	1.71014	1.32857	1.83994	1.93888	1.73255	1.57695	1.83725	1.38306	0.684732	0.788005	0.835371	1.15103	0.552664	0.999991	-0.27494	1	0.842309	0.65	0.0474704	1	0.645342	1
ENSG00000110048	OSBP	protein_coding	5492	6.71992	6.73293	6.76126	6.84728	6.65248	6.69802	6.83895	6.75974	7.27443	7.37049	7.42198	7.43515	7.27674	7.38805	6.1972	5.93406	5.4443	5.66661	0.0484616	0.999991	-0.0256424	0.975849	-0.00252317	0.996692	-0.470443	0.290319	0.106778	0.801297
ENSG00000113194	FAF2	protein_coding	5954	7.16929	7.1002	7.18947	7.22042	7.12803	7.16276	7.42364	7.198	7.02455	7.08226	7.13255	7.08025	6.9181	6.73123	5.89557	5.91245	5.83643	5.86096	-0.00431346	0.999991	-0.0885639	0.888539	0.317125	0.513278	-0.215862	0.756308	-0.0800766	0.82701
ENSG00000254842	LINC02551	lincRNA	2255	2.45917	2.47632	2.27497	2.58013	2.89268	2.4974	2.52801	2.63796	2.84355	2.88709	2.86458	2.5715	3.55941	2.99032	1.84866	1.49134	1.77689	1.8288	0.33224	0.999991	-0.301036	0.912282	0.754	0.519308	-0.699584	1	-0.0118662	1
ENSG00000013725	CD6	protein_coding	5958	0.627038	0.685854	0.681824	0.639095	0.45268	0.46838	0.759431	0.79022	0.749923	0.511133	0.341153	0.359518	0.523922	0.844923	0.485155	0.563958	1.56101	0.898109	-0.166213	1	0.0506771	1	-0.708845	0.807082	0.0474704	1	-1.56768	0.149202
ENSG00000138316	ADAMTS14	protein_coding	5269	0.412201	0.189867	0.613652	0.673901	1.10161	1.1326	0.590835	0.993477	1.42426	1.06597	1.15842	1.84969	1.25272	3.4177	1.21562	3.26169	1.0581	2.86182	0.171553	1	0.904973	0.702219	-2.77677	0.000707045	2.2452	0.111616	2.49016	0.000665682
ENSG00000135094	SDS	protein_coding	3006	1.86685	0.988355	1.23158	1.06399	1.52332	1.40198	1.71339	1.15386	0.453037	0.481563	0.653287	0.642377	0.959882	1.09512	0.841805	1.25494	1.13596	1.16051	-0.159323	1	-0.310685	1	-0.222749	0.946501	0.643901	1	-0.101481	1
ENSG00000212930	AC093281.1	lincRNA	549	1.5139	1.23236	1.57415	1.46327	1.62029	1.53023	1.32963	1.63004	1.35241	1.37774	0.939897	1.18091	2.0291	1.71337	2.41633	2.62905	2.71822	2.95403	-0.310116	1	0.430701	1	0.544725	1	0.0474704	1	0.168929	1
ENSG00000249736	LINC02242	lincRNA	641	4.37192	4.2236	4.48349	4.12532	4.28751	4.31965	3.88885	3.89992	4.62661	4.61058	4.22519	4.17493	5.52791	4.55087	3.91542	3.3049	4.20197	4.21331	-0.398877	0.999991	-0.0813533	0.979785	1.16792	0.26352	-1.12256	1	-0.150896	0.899402
ENSG00000075188	NUP37	protein_coding	3492	6.86727	6.70711	6.79741	6.96006	6.6859	6.93471	6.68952	6.90656	6.36193	6.31791	6.44969	6.753	5.68558	6.21365	6.09124	6.32418	6.4039	6.27976	0.129208	0.999991	0.266989	0.475333	-0.407865	0.431282	0.130873	0.887188	-0.247074	0.481059
ENSG00000131378	RFTN1	protein_coding	4776	3.85732	3.80698	4.18464	3.58106	3.43891	4.05129	3.70916	3.87088	3.28437	2.8864	3.01706	3.26027	2.65093	2.55912	1.8046	0.675043	3.36296	1.03226	-0.646456	0.999991	0.235386	0.889163	0.174534	0.900627	-2.27482	1	-3.40431	8.75326e-06
ENSG00000260003	AC018767.2	lincRNA	600	1.11898	1.16016	0.889749	1.07502	1.03922	0.965006	0.981822	0.908329	2.65375	1.77736	0.928047	1.14214	0.598481	0.88174	2.31306	2.52242	2.61042	2.84315	0.337691	1	0.394576	1	-0.587668	1	0.0474704	1	0.168929	1
ENSG00000111077	TNS2	protein_coding	8093	2.01225	2.24568	2.68219	2.14755	4.22247	4.0816	3.87064	3.82222	1.67668	1.00884	1.75207	0.92143	3.19104	2.21339	1.06737	0.748501	2.47909	0.846093	-0.608602	0.999991	-1.44819	0.155474	1.30455	0.0556449	-0.937718	1	-3.39861	0.00329559
ENSG00000042832	TG	protein_coding	11132	0.286179	0.174948	0.14685	0.235182	0.0798699	0.234084	0.0741772	0.0972888	0.264925	0.119803	0.142533	0.062194	0.137357	0.0641536	0.39665	0.328903	2.32462	0.527076	0.70404	1	-1.30737	1	1.27776	1	-0.537553	1	-3.39837	1.18005e-05
ENSG00000204540	PSORS1C1	protein_coding	5781	0.886846	0.459456	0.658034	0.360823	0.622298	0.4236	0.867611	0.441851	1.11402	1.41503	1.59041	1.201	0.898009	2.895	2.21251	2.75773	1.40876	3.00923	-1.07984	1	-0.690172	0.731388	-2.76527	0.00266628	0.471482	0.814251	2.03519	0.000931437
ENSG00000267636	AC008992.1	lincRNA	446	1.93798	1.41203	1.1023	1.31546	1.27455	1.18952	1.20835	1.44072	1.85729	1.36294	0.850505	1.60455	0.758243	1.40929	2.66448	2.88432	2.97595	3.21825	0.337691	1	1.48885	1	-1.20494	1	0.0474704	1	0.168929	1
ENSG00000172031	EPHX4	protein_coding	2251	1.86814	1.71592	2.27031	1.74832	1.56953	1.17518	1.79976	2.02908	3.85804	4.06246	5.16781	3.93562	2.21571	4.69476	2.72859	4.77092	2.03736	5.07717	-0.773947	0.999991	-1.33833	0.00378798	-2.75438	0.000969102	1.87904	0.106216	3.00278	8.28532e-08
ENSG00000259363	AC090825.1	lincRNA	1291	3.53514	3.63522	3.85104	3.68726	3.58116	4.0129	3.54385	3.73388	3.78896	3.44581	3.36262	3.40576	4.24599	3.62979	2.64802	2.05286	1.7555	2.43468	-0.111446	0.999991	-0.0452719	0.990095	0.69872	0.613775	-0.962302	1	0.851812	1
ENSG00000186510	CLCNKA	protein_coding	3476	1.13473	0.79947	0.635689	0.647525	1.39987	1.102	0.225057	0.866653	0.501412	0.658075	0.530033	0.282941	1.59327	1.81961	1.42835	1.39991	1.73707	1.36935	-0.155288	1	-1.1545	1	-0.0365291	0.987609	-0.274472	1	-0.69424	0.588734
ENSG00000116151	MORN1	protein_coding	11337	2.49482	2.11176	2.25533	2.05482	2.3819	2.21915	2.30457	1.79868	1.95851	1.93571	1.6173	1.925	2.47983	2.21425	1.42256	1.52549	1.58853	1.01374	-0.300343	0.999991	0.389096	0.769361	0.39336	0.731402	-0.0478215	0.986575	-1.07501	0.139788
ENSG00000147223	RIPPLY1	protein_coding	1190	0.669863	0.698376	0.51633	0.639789	0.61558	0.565672	1.21979	0.528249	1.15117	0.811536	0.875031	0.69559	0.476886	0.862831	1.58562	1.76264	1.9856	2.2013	0.337691	1	-0.611539	1	-1.0096	1	0.0474704	1	0.188733	1
ENSG00000234273	AC073071.1	lincRNA	388	5.75782	5.23428	3.92935	4.35898	5.44833	5.60586	4.44552	5.30329	5.06164	5.16806	5.26577	4.7328	4.85369	5.74319	3.7556	3.05963	3.1527	3.58748	0.429268	0.999991	-0.602083	0.737019	-0.806577	0.542783	-1.27461	1	0.4473	1
ENSG00000196357	ZNF565	protein_coding	3953	3.06325	2.94732	3.32907	2.85056	3.29079	3.11364	3.55598	2.86942	4.08367	3.96416	4.22193	3.99105	2.85619	3.48717	3.22616	3.00679	2.25513	3.22377	-0.720778	0.999991	-0.248137	0.849297	-0.474291	0.685444	-0.0846458	0.972427	1.13995	0.0723886
ENSG00000221882	OR3A2	protein_coding	2674	3.06591	3.13981	2.19644	1.76701	3.78376	4.01824	2.2593	2.01195	3.94741	3.79443	2.14973	2.27923	2.20755	2.06598	1.19713	1.70795	1.34224	1.64209	-0.456771	0.999991	-0.0459956	0.990752	0.311472	0.875352	0.763115	1	0.365136	1
ENSG00000104427	ZC2HC1A	protein_coding	4181	5.40415	5.44932	5.98101	5.62873	5.40331	5.1892	5.91572	5.51194	5.90324	5.65979	6.39264	5.94646	5.20135	4.93075	5.15365	5.21446	4.54976	4.37511	-0.405041	0.999991	-0.47247	0.325282	0.397316	0.508493	-0.280549	0.793367	-0.286795	0.585737
ENSG00000261621	AC087463.4	lincRNA	865	2.06278	1.35693	0.909917	1.07705	1.62996	2.51802	2.39547	3.05247	3.1532	3.26169	3.0947	3.13688	3.16896	2.6193	1.90817	2.10165	2.18404	2.57839	0.284135	1	-0.0175473	1	0.517054	0.835882	0.0474704	1	0.4473	1
ENSG00000084764	MAPRE3	protein_coding	3459	3.54336	3.61586	3.76226	3.47352	3.3658	4.18254	3.15348	2.74347	1.8471	2.11276	2.55797	2.29257	1.6901	2.61835	1.76239	2.28221	1.93003	1.7926	-0.349251	0.999991	-0.422714	0.831015	-1.07245	0.458175	0.576168	0.855651	-0.310007	0.801091
ENSG00000227733	AC239809.3	lincRNA	10337	2.17513	2.06321	1.76522	1.69445	2.33895	2.58483	1.6113	1.83548	3.92798	3.61105	2.10028	3.02023	2.81918	3.5397	0.965823	1.93375	0.948564	1.38948	-0.342811	0.999991	1.08967	0.785744	-0.64912	0.358662	1.26109	0.507037	0.751663	0.399095
ENSG00000113212	PCDHB7	protein_coding	3765	0.70081	0.259232	1.18793	1.21385	1.466	0.814464	2.02819	1.22103	2.76557	2.28827	1.66561	2.23578	0.851131	2.71903	2.15965	2.89163	1.80499	3.16435	-0.084817	0.999991	0.882856	0.641135	-2.75125	0.0332786	0.677679	0.76241	1.54387	0.0262376
ENSG00000161149	TUBA3FP	processed_transcript	2122	3.46942	3.30725	4.15736	3.71286	3.71831	3.03576	3.24651	3.57026	3.88175	4.18215	3.29183	3.81426	4.24045	4.03075	2.45665	3.10843	2.37769	2.78914	-0.503935	0.999991	0.597563	0.645688	0.343246	0.734827	0.620741	0.828965	0.41246	0.703435
ENSG00000162714	ZNF496	protein_coding	10531	5.43627	5.5381	5.26969	5.46731	5.34183	5.45313	5.47537	5.52504	5.19228	5.28623	5.07788	5.47282	4.80594	5.44422	4.19048	4.63734	4.18427	4.40606	0.164019	0.999991	0.370933	0.292575	-0.53094	0.214859	0.27066	0.711641	0.0940067	0.815437
ENSG00000177984	LCN15	protein_coding	2887	2.98537	2.27264	1.90505	2.25673	2.58969	2.79788	2.23449	2.4272	2.64993	2.64361	2.35879	2.37405	3.38154	2.49204	2.36125	1.477	4.58471	1.72603	0.419281	0.999991	-0.0199119	0.99387	1.16091	0.270636	-1.42589	1	-3.39247	1.03764e-07
ENSG00000140749	IGSF6	protein_coding	3532	3.33963	3.4403	3.21254	3.45424	3.30574	3.37528	3.60978	3.27782	4.03503	4.35099	3.78539	4.32693	3.35279	3.52162	1.31537	1.47981	1.6813	1.68156	0.136374	0.999991	0.537211	0.386139	-0.0738604	0.949042	0.0679049	1	-0.0289614	0.984569
ENSG00000164751	PEX2	protein_coding	4969	5.47725	5.39271	5.30888	5.24178	5.05294	5.39132	5.66089	5.30902	4.6507	4.97555	4.56763	4.92453	4.56474	4.48684	4.55504	4.55693	4.30425	4.34972	-0.0802927	0.999991	0.343478	0.591975	0.210662	0.786889	-0.206317	0.843938	-0.119426	0.802009
ENSG00000033030	ZCCHC8	protein_coding	9124	5.51781	5.3089	5.49801	5.5789	5.09457	5.2161	5.10582	5.23113	5.5118	5.53513	5.45153	5.64676	5.01111	5.16075	4.52818	4.55781	3.92849	4.3397	-0.005021	0.999991	0.15841	0.777842	-0.0468732	0.943358	-0.20152	0.806984	0.329693	0.303565
ENSG00000148848	ADAM12	protein_coding	9860	3.35971	3.57755	4.28551	4.03133	2.99484	3.02651	3.32489	2.80873	3.20919	3.02736	3.141	2.59515	2.84438	1.72143	0.440522	0.366342	2.71495	0.894546	-0.287006	0.999991	-0.667052	0.258753	1.37366	0.163768	-0.537553	1	-3.38908	0.0006452
ENSG00000261221	ZNF865	protein_coding	4005	3.70287	3.32571	3.65623	3.15469	3.13863	2.93221	3.33906	3.3373	2.21024	2.61113	2.85051	2.76119	3.66834	3.88011	1.07551	0.77522	1.03821	1.05718	-0.589643	0.999991	-0.133623	0.951454	-0.109375	0.91311	-0.95264	1	-0.070921	1
ENSG00000259719	LINC02284	lincRNA	846	1.88603	0.907518	0.682647	0.835911	1.31983	0.984659	1.02208	1.4793	0.999753	1.38519	1.01506	1.10755	2.11895	0.676029	1.93174	2.12628	2.20905	2.42799	0.337691	1	-0.0295254	1	2.62659	1	0.0474704	1	0.168929	1
ENSG00000109794	FAM149A	protein_coding	5218	2.52252	2.18558	2.22615	2.31642	3.67529	3.81257	3.60707	3.62516	1.01752	0.738887	1.17375	1.05495	1.93639	2.74285	1.02013	1.36058	1.94396	1.0466	0.16572	0.999991	-0.286983	1	-0.834875	0.469941	0.299026	1	-1.47051	0.124915
ENSG00000234277	LINC01641	lincRNA	2273	6.61649	6.3562	6.40481	6.47351	5.70142	5.95968	5.5303	5.76576	6.20454	6.17638	5.76908	6.25503	3.2544	6.03243	7.25638	7.5609	6.54165	6.80673	0.0318687	0.999991	0.461887	0.310635	-2.74567	1.88332e-07	0.0921311	0.893813	0.186936	0.772399
ENSG00000137218	FRS3	protein_coding	2858	2.64536	2.79589	3.0591	3.19038	3.06912	2.99765	3.32764	2.97915	2.65906	2.49245	1.9043	2.47176	3.18619	3.21809	1.76541	0.99771	1.66365	1.70718	0.129929	0.999991	0.657243	0.740752	0.00745131	0.996043	-1.5377	1	-0.155428	1
ENSG00000166444	ST5	protein_coding	14262	3.89517	3.80057	4.52383	3.94116	3.66664	3.72045	4.40056	3.95281	4.41326	4.48519	4.69313	4.79003	4.60845	5.30108	4.00068	3.48167	3.76421	3.8796	-0.646855	0.305546	0.0599681	0.939046	-0.59188	0.141998	-0.773228	0.1372	-0.0680233	0.890277
ENSG00000105281	SLC1A5	protein_coding	3332	8.47782	8.5059	8.77594	8.64042	8.22212	8.14198	8.12432	8.25064	6.31045	6.43849	7.35723	7.26656	6.91083	6.59269	5.90477	6.84064	6.51084	6.85887	-0.174496	0.999991	-0.151534	0.843016	0.449222	0.31957	0.718984	0.106415	0.240697	0.496751
ENSG00000236761	CTAGE9	protein_coding	2334	1.6208	1.43883	1.1423	1.16843	2.447	2.73645	2.05964	2.89072	3.17624	3.24175	3.05528	3.49723	2.433	3.17056	3.0477	3.12542	1.86201	2.74471	0.0513247	1	0.420839	0.783247	-0.709636	0.619497	-0.166648	0.953466	0.927101	0.368828
ENSG00000104826	LHB	protein_coding	514	1.56971	1.2877	1.63551	1.52351	1.98421	1.07816	1.64118	1.5137	1.62766	1.60926	1.23089	1.5355	1.41108	1.28761	3.19554	4.06536	3.15103	3.51011	-0.310116	1	0.315835	1	0.507095	1	0.644214	1	0.376238	1
ENSG00000169026	SLC49A3	protein_coding	2644	1.95228	1.25103	1.34074	0.988236	1.68116	1.7516	1.4845	1.94391	3.61904	3.32549	3.56159	3.71312	3.28178	6.01673	6.2173	6.03052	4.43802	5.63832	-0.658341	1	0.122318	0.949288	-2.74109	3.66132e-09	-0.449418	0.519877	1.19096	0.00905661
ENSG00000261938	AC006111.1	lincRNA	329	5.92158	5.51728	5.54055	5.76504	4.84424	4.9312	5.17872	5.23957	6.077	5.85096	5.38814	5.60327	4.49122	7.22748	6.7632	7.75318	6.46848	6.99833	0.131093	0.999991	0.181211	0.943744	-2.74016	0.000865094	0.78895	0.483427	0.742162	0.25222
ENSG00000265000	AC068512.1	lincRNA	1811	0.654102	0.862572	1.0694	1.04309	1.03472	0.672429	0.666968	1.06613	1.46951	0.701429	0.845797	1.05593	1.63588	1.23145	1.75882	1.70096	1.57279	1.60823	-0.0622314	1	0.132977	1	0.682473	0.827816	-0.378141	1	-0.101481	1
ENSG00000115616	SLC9A2	protein_coding	5984	0.41843	0.695228	0.513864	0.566713	0.567872	0.562032	0.481895	1.20046	0.865103	0.532002	1.28289	0.718555	1.61696	0.325108	0.483364	0.75639	0.84226	0.971883	0.210402	1	-1.2549	1	3.57268	0.060343	0.621027	1	0.177383	1
ENSG00000145391	SETD7	protein_coding	13916	4.69786	4.61059	5.86305	5.22413	3.31897	3.54206	4.53646	3.64939	4.21992	4.00828	5.20917	3.99826	5.42629	2.87537	3.91904	2.9731	3.99835	2.30509	-0.690075	0.0387216	-1.27169	1.26232e-05	2.81377	1.83726e-13	-1.26199	0.0134644	-2.06906	3.65009e-10
ENSG00000185864	NPIPB4	protein_coding	7773	7.09426	7.07168	7.13976	6.95464	7.20587	7.15133	7.02381	7.25312	7.38325	7.3699	7.15609	7.40453	7.24988	7.29863	4.77642	4.66369	4.48019	4.99556	-0.230437	0.999991	0.213805	0.584239	0.076791	0.888148	-0.365537	0.602408	0.465483	0.173799
ENSG00000226798	AL138749.1	lincRNA	791	1.19267	1.72375	1.19739	1.15544	2.14509	1.80961	1.50586	1.39873	2.30891	1.78072	2.54187	2.36162	2.42521	1.95118	2.40776	3.64441	2.28548	2.85073	-0.0636079	1	-0.364984	1	0.727375	0.820711	1.28555	1	0.6457	1
ENSG00000107738	VSIR	protein_coding	5128	0.18541	0.695004	0.297995	0.256685	0.569109	0.741552	0.218703	0.140948	0.443709	0.129588	0.0980884	0.25986	0.084378	0.135793	0.550345	0.850476	3.00856	0.883432	-0.310116	1	1.48885	1	-0.587668	1	0.621027	1	-3.37166	6.24737e-05
ENSG00000125337	KIF25	protein_coding	3466	2.16679	1.08328	1.89741	2.20007	1.39346	1.6423	1.7402	1.81606	3.61723	3.47534	3.48726	3.69764	1.67695	4.06571	1.1847	3.43694	1.02911	1.86044	0.471973	0.999991	0.152332	0.932444	-2.73919	0.000330192	2.63584	0.11549	1.60055	0.194941
ENSG00000107105	ELAVL2	protein_coding	5140	3.78714	3.63175	4.4294	3.40365	4.75762	4.67236	3.71539	4.46387	3.21381	2.99778	2.32676	3.28003	2.40396	2.7775	1.6309	1.98125	2.13206	1.98314	-1.08514	0.575612	1.07133	0.117663	-0.024801	0.987569	-0.203109	0.950952	-0.37709	0.676077
ENSG00000092051	JPH4	protein_coding	5307	2.97037	2.98238	2.00977	2.52436	6.31124	6.11193	5.59563	5.86972	3.91549	3.80089	3.70118	3.86161	1.00851	3.06445	1.74728	4.21603	1.25148	3.25899	0.595621	0.999991	0.13659	0.914762	-2.7297	0.00336982	2.39653	0.0107108	2.4796	0.000129957
ENSG00000170923	OR7G2	protein_coding	3062	2.24828	2.31937	1.65207	2.19184	2.26564	2.26831	2.13205	2.16902	2.47722	2.62787	2.22129	2.30591	3.71701	2.62912	1.28324	1.58061	1.3104	1.81195	0.703856	0.999991	0.0558714	0.986157	1.36108	0.130449	0.348529	1	0.626867	1
ENSG00000160055	TMEM234	protein_coding	3571	3.74086	3.6635	4.38371	3.98456	4.28395	3.85376	4.16361	3.79397	4.08406	4.11768	4.04301	4.07741	4.51022	5.31288	4.41292	4.60718	4.45411	4.45468	-0.429629	0.999991	0.00259287	0.999496	-0.745869	0.284008	0.0141266	0.990687	0.00295955	0.996302
ENSG00000260507	AC133919.1	lincRNA	416	3.68151	3.16546	3.55781	3.86193	3.55912	3.47421	3.33507	3.83413	3.88605	3.94205	4.0657	3.28857	4.62527	4.0683	3.91096	2.97156	3.62226	4.27217	0.278855	0.999991	-0.903911	1	0.801913	0.66865	-1.27463	1	0.445451	1
ENSG00000167524	SGK494	protein_coding	4663	5.29711	5.63492	5.39255	5.41991	5.57742	5.61257	5.51397	5.60613	5.24478	5.28909	5.05009	5.26001	5.18058	5.78251	3.57447	2.399	2.24169	2.35213	-0.0113993	0.999991	0.183477	0.80369	-0.539828	0.444097	-1.57162	0.160154	-0.0434702	0.96686
ENSG00000189180	ZNF33A	protein_coding	7523	7.28973	7.35532	7.22618	7.25099	7.70776	7.83509	7.74499	7.84202	7.42452	7.45059	7.69799	7.49038	6.28558	6.44254	4.33725	4.02599	3.83685	3.87401	-0.0223409	0.999991	-0.253767	0.459139	-0.0877306	0.900576	-0.555022	0.463588	-0.102493	0.827976
ENSG00000229642	AC087857.1	lincRNA	467	1.32519	1.37096	1.06725	1.27613	1.236	1.15262	1.17115	1.39985	2.14215	1.02266	0.82145	1.03294	0.984418	1.05822	2.60877	2.82712	3.09947	3.15919	0.337691	1	0.412533	1	0.0404104	1	0.0474704	1	-0.101481	1
ENSG00000229227	AL356056.1	lincRNA	2755	3.08791	3.29449	3.35834	3.10116	3.23801	3.20229	3.14853	3.30372	3.09364	3.29533	3.15135	3.55068	3.07886	2.3252	1.37236	1.32788	1.73015	1.75648	-0.368823	0.999991	0.458597	0.747929	1.05668	0.416977	-0.35707	1	-0.233314	1
ENSG00000122585	NPY	protein_coding	921	3.42801	3.56065	3.14857	4.00208	1.24767	1.78442	2.18806	1.82746	2.27747	1.92162	1.66172	1.74985	3.44037	2.67268	3.13056	2.4341	6.91533	3.4654	0.714422	0.999991	-0.0206571	1	0.994995	0.608017	-0.96224	1	-3.36498	4.05346e-10
ENSG00000251536	AC055717.1	lincRNA	1986	3.09682	3.41563	2.58298	3.37355	3.93511	4.20109	3.45639	4.35704	5.9579	5.65301	5.0733	5.95745	3.73821	4.81643	1.45074	1.85449	1.48799	2.05661	0.908277	0.999991	0.848476	0.136513	-0.995783	0.240692	0.479713	1	0.763083	1
ENSG00000185177	ZNF479	protein_coding	2075	1.49245	2.01038	1.29184	1.37851	2.35095	2.1184	2.40407	1.97204	2.16226	1.91148	1.93953	1.67833	1.4712	1.49585	1.10284	1.24658	1.31034	1.47949	0.0335472	1	-0.415934	1	0.0863018	0.976773	0.0474704	1	0.168929	1
ENSG00000106991	ENG	protein_coding	3935	2.82114	2.83188	2.98367	3.3105	3.97552	3.96677	4.44269	4.21518	2.37845	2.04818	2.86526	2.98537	4.38901	3.78277	4.2135	4.04563	5.3805	3.06543	0.33423	0.999991	0.103705	0.963368	0.884277	0.27995	-0.386521	0.750719	-3.36421	0.00115455
ENSG00000265043	AC068418.2	lincRNA	3703	3.08647	3.01286	2.99946	2.77984	3.28973	3.25602	2.90745	2.92129	3.32105	3.28849	3.10205	3.18251	3.22493	3.31407	1.37173	1.07623	0.983196	1.23237	-0.267747	0.999991	0.0498516	0.982502	0.0348734	0.976161	-0.699584	1	0.382187	1
ENSG00000205611	LINC01597	lincRNA	4472	2.20669	1.87419	1.91418	2.00817	2.34783	2.4357	2.23524	2.00764	3.05932	3.06163	2.97126	3.29591	1.3773	3.64106	0.615948	0.711218	0.856412	0.872618	0.0917196	0.999991	0.324885	0.780624	-2.72569	0.00571078	0.0474704	1	-0.101481	1
ENSG00000272523	LINC01023	lincRNA	436	1.38555	2.01454	1.63127	1.33511	1.29382	1.20798	1.22695	1.14184	1.54899	1.88083	0.865099	1.58143	1.0331	1.11054	4.99817	2.91264	4.35086	3.83599	-0.600313	1	1.34129	1	0.0404104	1	-2.53789	1	-0.552995	0.666082
ENSG00000215717	TMEM167B	protein_coding	4574	5.57984	5.47369	5.64353	5.57567	4.78168	4.97635	5.08596	4.95652	5.15382	5.374	5.32086	5.55402	5.45976	5.30645	4.99933	5.3706	5.39443	5.01381	-0.107311	0.999991	0.212158	0.740752	0.247317	0.713124	0.0789912	0.943225	-0.509997	0.0805926
ENSG00000004766	VPS50	protein_coding	9454	4.7245	4.68458	4.95509	4.94104	4.26926	4.58052	4.5593	4.76177	5.35112	5.34084	5.56755	5.38486	3.94244	4.18776	3.41444	3.39513	3.24239	3.1276	-0.0517524	0.999991	-0.218945	0.743211	-0.146021	0.830527	-0.224615	0.846275	-0.231643	0.623153
ENSG00000253746	AC091182.2	lincRNA	578	1.46094	2.04805	2.25707	2.09904	1.06713	1.28644	1.00862	0.933754	2.17263	2.4464	1.45498	2.08167	0.979255	1.68504	2.78205	2.56706	2.65557	3.06781	-0.490005	1	1.34462	1	-1.30056	1	-0.537553	1	0.427108	1
ENSG00000260027	HOXB7	protein_coding	1528	2.74711	2.31203	1.99579	1.75807	2.05287	2.82993	3.07475	2.35916	2.86234	2.56132	2.5038	2.17083	4.36292	2.87632	3.52304	2.3087	6.35853	3.23067	-0.045832	0.999991	-0.440768	1	1.72285	0.100299	-1.42158	0.566404	-3.34142	1.61376e-13
ENSG00000138028	CGREF1	protein_coding	4039	2.58503	2.81733	2.85783	2.86523	3.40451	3.45314	2.83505	3.30553	1.31492	1.30966	1.61528	1.05775	0.689423	2.45499	1.4249	2.38675	2.00944	1.78372	-0.0250807	0.999991	-0.935086	1	-2.7231	0.0430339	0.825218	0.774283	-0.396447	0.710904
ENSG00000171503	ETFDH	protein_coding	4493	6.4204	6.49924	6.44502	6.54415	5.65536	5.94513	5.66976	5.8476	5.43087	5.6411	5.55761	5.56418	5.33543	5.72413	5.43894	5.71374	5.86543	5.55249	0.0646075	0.999991	-0.02305	0.983754	-0.250518	0.686441	0.0692818	0.93978	-0.433104	0.112024
ENSG00000157601	MX1	protein_coding	8616	1.57643	1.24663	1.2815	1.47121	2.15377	2.05202	1.64973	1.90583	3.21067	3.43281	2.93504	2.98831	1.35161	3.57485	4.41316	5.76868	1.67135	4.87736	0.209303	0.999991	-0.112254	0.983754	-2.6975	2.22109e-06	1.18765	0.000875183	3.42915	2.74501e-20
ENSG00000166866	MYO1A	protein_coding	4438	0.21221	0.658759	0.359593	0.680435	0.69339	0.439346	0.790219	0.559986	1.92223	2.13138	3.07086	1.22536	0.23597	0.859789	2.5185	2.26754	1.46881	1.94878	1.2465	1	-2.61592	0.00318778	-2.27127	0.504509	-0.53224	0.821114	0.636272	0.540785
ENSG00000172889	EGFL7	protein_coding	2553	1.27856	0.660372	1.19845	1.78412	2.02217	2.02555	2.11322	1.76964	1.66589	1.32696	1.54474	1.47955	2.55453	3.44166	5.74968	6.00885	7.65598	5.74608	0.851461	0.999991	-0.40121	1	-0.914132	0.444449	-0.0169142	0.988538	-3.33748	0.00207843
ENSG00000232079	LINC01697	processed_transcript	3642	2.31928	2.08894	1.98263	2.26825	2.06527	1.9665	1.79992	2.31338	2.5013	2.60918	2.30877	2.37109	3.2186	2.17424	1.38663	1.08875	2.45486	1.63259	0.333158	0.999991	0.0616456	0.984586	1.30746	0.211049	-0.699584	1	-1.20109	0.181888
ENSG00000227071	FOCAD-AS1	lincRNA	423	3.33706	3.14287	4.10364	3.26248	3.30017	2.50834	1.82847	3.01774	2.96354	3.57496	3.00182	2.26322	3.03446	3.87244	2.72908	2.95058	3.04277	3.28657	-0.948791	0.999991	-0.361051	1	-1.49072	0.534253	0.0474704	1	0.168929	1
ENSG00000117525	F3	protein_coding	2875	3.72545	4.2869	4.39627	4.39774	3.61649	3.58658	4.25978	4.18702	4.99819	4.81363	5.80054	4.97796	5.35786	4.74582	7.71579	4.47412	5.85951	4.40683	-0.0570929	0.999991	-1.00193	0.0869962	0.796958	0.206069	-3.48678	4.81001e-21	-1.61759	1.0116e-05
ENSG00000174343	CHRNA9	protein_coding	3168	2.228	2.04915	2.30022	2.31665	3.77799	3.46524	3.45378	3.60732	0.244614	0.743428	0.310388	0.862502	1.3695	1.35342	0.808818	1.21227	1.24876	1.46496	-0.298585	0.999991	1.74974	1	0.143275	0.957144	0.643901	1	0.166884	1
ENSG00000272911	AC005696.3	lincRNA	303	1.73142	2.55811	2.53402	2.29223	2.58226	2.12695	1.90076	2.04906	3.4783	3.55009	2.17758	3.74945	2.90054	2.01192	3.60549	3.84032	3.47317	3.72511	-0.228613	1	1.79434	1	1.1014	1	0.0365257	1	0.168929	1
ENSG00000109819	PPARGC1A	protein_coding	10870	3.73839	3.6723	4.78922	4.24993	1.05651	1.39545	1.33294	1.61669	2.79962	2.47805	5.77001	2.21978	3.55272	3.50752	3.09636	0.837021	1.45651	0.486576	-0.602568	0.303198	-3.84499	2.8292e-06	0.169695	0.874823	-3.47667	0.000402216	-2.28366	0.0146866
ENSG00000100721	TCL1A	protein_coding	2236	1.06547	0.577449	0.297634	0.375237	0.359854	0.664978	0.33605	0.30492	2.01971	2.41566	0.721467	2.05629	1.36801	3.3888	4.67992	8.99166	2.80526	9.68717	0.337691	1	2.20895	1	-2.68112	0.0345156	3.65812	0.0881181	6.60482	1.74177e-70
ENSG00000113812	ACTR8	protein_coding	4066	6.39935	6.39095	6.51649	6.49791	6.51983	6.51136	6.71941	6.57586	7.14067	7.11085	7.34111	7.11965	6.38984	6.37063	5.1234	5.60646	4.89656	5.20077	-0.0564525	0.999991	-0.258494	0.479096	0.158209	0.788846	0.285567	0.740891	0.205499	0.54939
ENSG00000198934	MAGEE1	protein_coding	3630	2.7113	2.32453	2.96162	2.73654	2.79452	3.25656	3.42205	3.46493	2.65913	2.72395	2.97785	2.71329	1.86745	2.846	2.48066	2.77987	2.12449	2.79607	-0.167511	0.999991	-0.336203	0.829623	-1.10099	0.379754	-0.440209	0.859401	0.845452	0.307528
ENSG00000088053	GP6	protein_coding	2703	3.60383	3.82244	3.40529	3.49338	3.19045	3.09791	3.21737	3.88715	3.00315	3.09647	3.10832	2.96853	3.8944	4.08086	1.46582	1.03841	1.22318	1.6354	0.0845087	0.999991	-0.18924	0.935342	-0.0667893	0.955149	-0.952652	1	0.571563	1
ENSG00000184478	OR56A3	protein_coding	4832	0.575086	1.46634	1.13112	1.32249	0.856273	0.837098	0.165412	0.743297	1.69243	1.53318	0.862445	1.04385	0.277897	0.608868	0.578104	0.668784	0.710811	1.08402	0.307837	0.999991	0.285372	1	-1.1767	1	0.0474704	1	0.886576	1
ENSG00000146216	TTBK1	protein_coding	10033	0.494373	1.06366	0.435996	0.580975	1.79916	1.2923	0.861076	0.771578	0.159236	0.218491	0.256246	0.169411	0.246906	0.286665	0.433733	0.360755	0.436119	0.53445	0.463122	0.999991	-0.684425	1	-0.0973256	1	-0.537553	1	0.208252	1
ENSG00000113248	PCDHB15	protein_coding	4017	1.11681	1.64078	1.62911	1.25529	1.8482	2.01903	1.82589	1.70775	1.78836	2.12601	2.04429	1.86415	1.4457	1.74216	4.01041	3.62317	2.96059	2.53665	-0.577717	0.999991	-0.339717	0.897735	-0.409477	0.845814	-0.622983	0.594148	-0.758459	0.270262
ENSG00000164011	ZNF691	protein_coding	2036	5.54022	5.0623	5.23588	5.39891	5.78082	5.9573	5.83093	5.65699	4.80704	4.42631	4.76711	4.57724	4.86518	5.56923	5.52635	5.15892	5.51699	5.62912	0.0992038	0.999991	-0.181916	0.910323	-0.599864	0.351877	-0.352098	0.785231	0.0914137	0.857435
ENSG00000184678	HIST2H2BE	protein_coding	2194	6.01896	6.02294	5.68301	5.65232	5.7483	5.65651	5.14356	5.4226	5.57077	5.68983	5.19388	5.19408	6.1468	5.75705	5.46623	2.36927	4.34137	3.71891	-0.0375855	0.999991	-0.0294369	0.983754	0.533718	0.432385	-3.47413	0.000138888	-0.715196	0.207575
ENSG00000258050	AL139316.1	lincRNA	568	3.27805	3.64091	3.37376	3.37155	2.95082	3.2986	3.34616	3.42144	3.06165	3.52938	3.42182	3.49746	4.89426	4.28329	2.37657	3.46259	3.3798	3.09047	-0.0731199	0.999991	0.0398211	1	0.763996	0.595912	1.04757	1	-0.417826	1
ENSG00000250102	LINC02377	lincRNA	914	2.00497	1.74151	1.81267	2.19163	2.09155	2.33632	1.895	1.72538	2.00563	1.87007	1.24876	1.87504	2.16219	2.10958	1.85029	2.04109	2.12252	2.33794	0.467219	1	0.901367	1	0.251931	0.938192	0.0474704	1	0.168929	1
ENSG00000206262	FOXL2NB	protein_coding	4567	2.11066	1.96174	1.98881	1.8575	1.75757	2.21744	2.35712	2.6441	2.21698	2.18061	2.49073	1.90773	3.02615	2.4823	0.81827	1.34074	1.33029	0.961647	-0.196503	0.999991	-0.817082	0.497056	0.800666	0.438567	0.777502	1	-0.866681	1
ENSG00000173692	PSMD1	protein_coding	5187	9.10724	9.17471	9.04775	9.0179	9.07723	9.15768	9.24785	9.29008	8.92405	8.95535	9.00585	9.01056	8.681	8.5906	8.22279	8.15607	7.58355	7.63147	-0.0767532	0.999991	-0.0338075	0.963744	0.215135	0.616472	-0.278906	0.395833	-0.014157	0.972458
ENSG00000251201	TMED7-TICAM2	protein_coding	3728	6.20522	6.28882	6.57378	6.57631	6.50723	6.58341	6.68993	6.57606	6.72244	6.59627	6.76971	6.61252	6.04479	6.34357	2.27484	1.98965	3.11257	2.26619	-0.0417769	0.999991	-0.197872	0.651694	-0.173136	0.76297	-0.767787	0.775931	-1.10043	0.0919492
ENSG00000231711	LINC00899	processed_transcript	493	1.27874	1.32353	1.02696	1.55335	1.19156	1.11015	1.12832	1.04764	1.12884	1.56281	1.06436	0.993584	0.700954	1.01815	2.54371	2.76025	2.85074	3.09003	0.907915	1	-0.240542	1	-0.587668	1	0.0474704	1	0.168929	1
ENSG00000140511	HAPLN3	protein_coding	3524	2.77602	1.93662	1.85228	2.38655	4.04638	3.86852	2.9403	3.55821	1.4518	1.3179	2.66217	0.991718	3.48184	2.52632	1.86427	3.08868	5.67889	2.68201	0.656214	0.999991	-2.44095	0.0163745	1.09903	0.305078	1.38447	0.468197	-3.33429	2.40193e-14
ENSG00000101181	MTG2	protein_coding	5209	4.02122	3.45245	3.70946	3.81684	3.59361	3.55977	3.65346	3.50981	3.48036	3.38252	3.46085	3.54845	3.97983	4.03678	4.49098	4.62971	4.48836	4.14786	0.0860298	0.999991	0.0602425	0.9718	0.0612201	0.941668	-0.0956661	0.934464	-0.476068	0.185099
ENSG00000272217	AL645940.1	lincRNA	594	2.76991	2.11717	4.31448	3.33769	2.82697	4.04715	4.97726	1.97694	2.77202	2.97892	1.38332	2.43373	3.71411	2.72073	3.89711	3.23392	3.53717	3.03329	-1.05418	0.999991	1.24987	1	1.47559	0.525475	-0.775056	1	-0.696312	1
ENSG00000271868	AC114810.1	lincRNA	473	3.41061	3.9723	2.45028	2.90596	3.27416	3.24064	3.14558	3.53956	2.82461	3.21774	3.9125	2.75122	0.952187	2.16555	3.46862	3.26077	3.26484	3.43529	0.392513	1	-1.17757	1	-1.8925	1	-0.3572	1	0.147632	1
ENSG00000115128	SF3B6	protein_coding	1197	9.26322	9.06414	9.2152	9.19431	9.16423	9.27286	9.38057	9.27039	9.12361	9.10844	9.26044	9.2571	8.15589	8.56353	9.8721	10.2297	9.95403	9.91668	-0.0609754	0.999991	-0.043749	0.953663	-0.284975	0.613141	0.159797	0.744962	-0.153942	0.594155
ENSG00000186038	HTR3E	protein_coding	2523	0.35471	0.515112	0.266731	0.477648	1.1728	0.294488	0.301587	0.273314	0.301008	0.252182	0.192619	0.256024	0.166574	0.263701	0.959003	1.622	1.14908	1.30533	0.938687	1	0.412533	1	-0.587668	1	1.06528	1	0.168929	1
ENSG00000187140	FOXD3	protein_coding	2086	0.877628	1.0201	0.92261	0.710829	4.70996	4.60013	2.25024	3.89412	0.356817	0.29985	0.80697	0.304291	1.70444	0.313302	4.7572	1.8054	1.3058	1.47461	-0.599515	1	-1.98371	1	3.37222	0.247939	-3.46937	0.00633086	0.168929	1
ENSG00000109472	CPE	protein_coding	2958	7.44233	7.39612	8.93933	8.47176	5.78657	6.32029	6.24285	6.00069	4.4759	3.70202	5.95365	3.60091	4.90574	4.49561	4.79849	3.67569	7.22083	4.0504	-0.533692	0.999991	-2.49841	9.71063e-09	0.532007	0.468829	-1.39047	0.154686	-3.32787	7.52342e-18
ENSG00000259084	AL133467.3	processed_transcript	3672	3.40509	2.82998	2.47503	2.72318	3.13434	2.48574	2.82474	2.83029	5.30101	5.26331	4.68655	4.7386	3.32664	6.01137	3.58598	6.81934	2.24992	6.09026	0.229219	0.999991	-0.00365394	0.998733	-2.68032	9.69843e-11	3.13676	3.06836e-13	3.97128	1.89774e-20
ENSG00000181982	CCDC149	protein_coding	9582	3.14296	2.83729	2.9683	2.87469	3.15349	3.18548	3.04177	3.3339	2.91948	2.93449	3.44335	2.79183	3.19559	2.82456	2.74678	1.74817	1.54144	1.33238	-0.186302	0.999991	-0.786257	0.13477	0.513807	0.520352	-1.47965	0.167263	-0.391288	0.664445
ENSG00000214193	SH3D21	protein_coding	4474	2.97689	2.72002	2.74455	3.07301	3.24959	2.57735	2.5121	2.35183	4.04507	4.16736	5.4246	5.05527	3.73607	6.33471	3.91842	3.56494	3.09464	3.496	0.343699	0.999991	-0.428555	0.324349	-2.6801	3.0098e-08	-0.575188	0.64061	0.435774	0.484715
ENSG00000127364	TAS2R4	protein_coding	2378	3.86883	4.00377	3.96279	3.70921	4.42579	4.0315	3.92317	4.20542	4.06756	4.13426	3.44801	4.40939	3.96528	3.44563	1.79433	1.97804	2.02757	2.15659	-0.318817	0.999991	0.990736	0.0982233	0.692425	0.480824	-0.22214	1	0.032473	0.982798
ENSG00000155970	MICU3	protein_coding	4606	4.86905	4.95683	5.38448	5.22382	4.44643	4.51228	5.62316	5.53834	4.92539	5.1117	6.45784	5.9851	3.43418	3.53574	3.62817	4.03028	4.03656	3.7645	-0.151874	0.999991	-0.464884	0.927963	0.0406306	0.971228	0.22778	0.87021	-0.485793	0.430302
ENSG00000126561	STAT5A	protein_coding	5754	2.56583	2.58635	2.49118	2.67359	2.4447	2.64186	1.87472	2.40362	2.25083	2.14132	1.71195	2.87682	2.53429	4.98654	0.684719	1.6119	1.41508	1.76739	0.198297	0.999991	1.44174	0.0295705	-2.67943	5.20677e-05	2.01484	1	0.329557	0.771563
ENSG00000229896	AL157373.2	lincRNA	855	1.75462	1.92759	1.91689	1.81454	2.81435	2.31005	2.13107	2.62154	4.08019	4.17549	4.1753	4.27307	2.43575	4.19845	1.92049	2.11453	2.19712	2.76176	-0.146771	1	-0.00743373	0.998978	-1.85591	0.209185	0.0474704	1	0.663874	1
ENSG00000253508	AC004080.2	lincRNA	556	1.1793	1.22189	0.941308	1.13377	1.09665	1.01963	1.03698	0.960696	1.03731	0.900375	0.717994	0.909989	1.49108	1.20425	2.40149	2.61374	4.02943	3.47717	0.337691	1	0.412533	1	0.95657	1	0.0474704	1	-1.04982	0.372843
ENSG00000177291	GJD4	protein_coding	1580	0.53114	0.918343	0.708969	1.14898	0.80061	0.758454	0.455215	0.414729	0.621798	0.384039	0.436187	0.529063	0.475681	0.400735	1.32617	1.4868	1.55706	1.74323	1.05467	1	0.301232	1	0.413205	1	0.0474704	1	0.168929	1
ENSG00000171989	LDHAL6B	protein_coding	1693	1.29777	1.05558	1.40685	1.24366	1.08527	0.998357	2.28202	1.41224	2.88162	2.22306	2.28034	1.98502	0.685805	0.663584	1.26709	1.42352	1.49219	1.67417	-0.297989	1	-0.298358	1	0.263537	1	0.0474704	1	0.168929	1
ENSG00000132406	TMEM128	protein_coding	1737	6.13365	5.90895	6.19929	6.30842	5.69947	5.78323	6.17658	5.73263	6.13582	6.09511	6.20233	6.4443	4.96687	5.32899	6.53643	6.6657	5.98292	6.51002	0.0597821	0.999991	0.215461	0.765331	-0.23475	0.795337	-0.0695143	0.944259	0.291002	0.533183
ENSG00000149735	GPHA2	protein_coding	926	1.71279	0.848129	1.39942	3.17968	1.95418	1.4725	1.60692	1.26229	5.83673	6.10735	5.39249	5.67441	3.35967	6.07559	6.37407	5.85467	2.10807	6.247	1.97223	0.999991	0.236273	0.875666	-2.6794	0.00037559	-0.576611	0.615741	4.48181	1.75819e-08
ENSG00000179399	GPC5	protein_coding	3544	0.369484	0.385605	0.584388	0.459246	0.237274	0.484228	0.327051	0.676626	0.555195	0.262881	0.66242	0.635995	1.01227	1.23802	1.22899	1.10952	3.66443	1.23151	-0.453008	1	-0.188431	1	-0.536766	0.874487	-0.378033	1	-3.31685	2.04409e-05
ENSG00000157765	SLC34A2	protein_coding	5045	2.4608	2.5274	1.90681	2.70711	1.03881	1.29294	0.831679	1.23358	0.708279	1.77988	2.6721	1.08078	2.4944	2.56135	0.758688	0.860904	1.03176	0.7964	0.947343	0.999991	-2.60312	0.0288586	0.0541596	0.967372	0.0365257	1	-0.67666	1
ENSG00000169884	WNT10B	protein_coding	2629	3.13274	2.78632	3.11728	3.8244	0.311457	0.283708	0.738198	1.25065	0.41502	0.343554	1.80002	0.246544	0.374559	1.70347	2.34317	1.05909	1.52647	1.27034	0.535073	0.999991	-3.85179	1	-3.12305	0.203577	-2.41231	1	-0.70212	1
ENSG00000213471	TTLL13P	protein_coding	3902	0.641509	1.58053	1.65105	1.08496	1.82905	1.20843	1.52297	1.64902	1.08518	1.37865	1.09362	1.21212	1.04804	3.05343	0.919404	0.790957	0.948702	0.965053	-0.923561	0.999991	0.124596	1	-2.67628	0.0108282	-0.537553	1	-0.101481	1
ENSG00000249141	AL159163.1	protein_coding	600	5.77043	5.46095	5.65325	5.99532	4.56117	5.30091	5.76434	4.95914	7.65205	7.65403	7.85107	8.02022	5.4526	8.22615	7.05287	7.09298	5.58826	7.18225	0.322162	0.999991	0.12639	0.886646	-2.66262	1.06289e-07	-0.16652	0.896692	1.56643	0.000209648
ENSG00000105509	HAS1	protein_coding	2241	1.74342	1.21563	0.674288	0.3745	0.359143	0.918427	0.335382	0.304306	1.28087	1.05306	1.25581	0.728569	0.419699	0.2937	1.34414	1.49708	2.20262	2.52399	-1.16098	1	-1.08796	1	0.708647	1	0.0365257	1	0.140829	0.914066
ENSG00000117597	DIEXF	protein_coding	10376	5.51717	5.61836	5.36309	5.52009	5.7318	5.86239	5.46608	5.41776	5.76853	5.91167	5.31059	5.4231	4.87648	4.88068	4.17136	3.74763	3.29713	3.4615	0.126	0.999991	0.074259	0.917571	0.120031	0.841452	-0.660506	0.286942	0.139168	0.772091
ENSG00000196132	MYT1	protein_coding	6427	0.52149	0.428583	0.201968	0.548629	0.577919	0.84492	0.490698	0.572159	0.125767	0.104319	0.194222	0.106059	0.286374	0.109364	0.454772	0.529499	0.711437	0.658629	1.55565	1	-1.02972	1	1.65756	1	0.0474704	1	-0.330124	1
ENSG00000160961	ZNF333	protein_coding	11611	2.64107	2.73085	2.78971	2.74142	3.01782	3.24044	3.10597	2.99509	3.10296	3.14999	2.7776	2.75493	3.32318	3.05328	1.80374	2.05394	1.91117	1.68099	-0.0946134	0.999991	-0.0643486	0.969101	0.387447	0.614073	0.0988054	0.96276	-0.429926	0.520197
ENSG00000089116	LHX5	protein_coding	3125	0.614767	0.437123	0.557931	1.46793	2.93272	2.42047	1.4871	1.23616	0.357322	0.294528	0.157518	0.210151	0.135957	0.216527	0.817313	0.934853	0.988129	1.12988	2.00663	1	0.412533	1	-0.587668	1	0.0474704	1	0.168929	1
ENSG00000249599	BMPR1B-AS1	lincRNA	511	1.24855	1.29269	1.00088	1.2013	1.16272	1.08261	1.10054	1.02117	1.101	1.24815	1.26199	0.968114	0.681284	0.99221	2.50098	2.71627	2.80634	3.0445	0.337691	1	-0.591428	1	-0.587668	1	0.0474704	1	0.168929	1
ENSG00000186417	GLDN	protein_coding	7144	2.13992	2.18963	1.83857	2.11956	1.15222	1.71479	1.75345	2.33671	1.62419	1.86865	1.50743	1.60666	1.57777	1.11391	0.575886	0.672065	2.72853	0.689462	0.330071	0.999991	0.108822	0.971467	0.857073	0.617173	0.0584019	1	-3.31345	2.21941e-05
ENSG00000128917	DLL4	protein_coding	4753	0.199072	0.30318	0.338364	0.188727	0.180532	0.163768	0.318243	0.151503	0.844559	0.912101	1.85478	0.252126	0.540385	0.145979	0.793584	0.677648	2.19365	0.833449	-0.96035	1	-3.77129	1	2.22212	1	-0.537553	1	-3.31337	0.00316902
ENSG00000284048	AC073111.4	processed_transcript	689	4.55016	4.57171	4.42835	5.24844	4.37067	4.82161	4.73367	4.996	6.47826	6.48959	6.75437	6.4364	3.59628	6.25511	4.2726	4.90304	4.71953	4.74214	0.67361	0.999991	-0.368936	0.640779	-2.65542	0.00826784	0.395475	0.884157	-0.231308	0.802204
ENSG00000267506	AC021683.2	lincRNA	5079	2.47072	2.83295	2.70573	2.71172	2.35439	2.81708	2.84837	2.11943	3.86347	3.90109	2.64889	4.00306	2.54292	4.89416	1.52676	2.54204	0.952551	2.01562	-0.0454025	0.999991	1.4077	0.008486	-2.64828	0.000228608	1.06	0.619445	1.64754	0.0881416
ENSG00000113916	BCL6	protein_coding	5938	4.05658	3.68378	4.53377	4.30882	3.64482	3.29981	2.42537	2.31253	2.7574	2.30661	3.82004	1.45369	4.31657	1.83409	2.96496	0.760899	2.89504	1.38363	-0.245316	0.999991	-3.02083	2.43242e-08	2.41236	0.420983	-3.46034	0.022573	-2.00899	0.00118525
ENSG00000131381	RBSN	protein_coding	7921	6.18667	6.05884	6.58881	6.40791	5.9469	6.00621	6.34092	6.13794	6.00109	6.03355	5.85479	5.91256	5.95037	5.78029	4.08522	4.71799	4.17847	4.26794	-0.217421	0.999991	0.0270165	0.978747	0.323247	0.544688	0.444398	0.519743	0.0222829	0.964468
ENSG00000172748	ZNF596	protein_coding	6008	3.26956	3.52587	3.71567	3.88778	3.79037	3.38633	4.04506	3.92284	3.97651	4.34442	4.21134	4.28279	1.52461	1.08249	0.662159	1.34819	1.22235	1.22581	0.135677	0.999991	0.0344982	0.980607	0.921484	0.603653	1.25432	1	-0.0687239	0.963592
ENSG00000114062	UBE3A	protein_coding	12813	6.73971	6.61303	6.72433	6.67786	6.84676	6.75569	7.02758	6.88041	6.7729	6.71029	6.84782	6.76189	5.90435	5.7429	5.40769	5.72737	5.1945	5.26408	-0.0892778	0.999991	-0.125633	0.808763	0.296316	0.530312	0.117635	0.834799	-0.0636195	0.862648
ENSG00000175040	CHST2	protein_coding	4582	2.49081	2.31253	2.79447	2.81523	4.29696	4.11786	4.58092	4.23913	7.20819	7.42138	7.18523	8.03446	4.26921	6.98248	8.02338	8.74059	4.2838	8.28137	0.0604987	0.999991	0.807471	0.000332146	-2.6472	5.07524e-16	0.50842	0.0503099	3.68081	1.34631e-08
ENSG00000136682	CBWD2	protein_coding	8396	5.71949	5.78033	5.7526	5.67301	5.711	5.76386	5.82328	5.57292	5.79287	5.95939	5.90826	5.90096	5.72603	5.73826	4.95586	5.12307	5.12063	5.08286	-0.119706	0.999991	-0.0354151	0.972605	0.120772	0.843484	-0.0156463	0.986779	-0.153211	0.636828
ENSG00000151466	SCLT1	protein_coding	8292	5.76358	5.69046	5.718	5.65565	6.38241	6.54445	6.18434	6.43101	5.34655	5.28155	5.25364	5.25769	5.0465	4.99575	4.73057	4.31234	4.3665	3.94418	-0.0987612	0.999991	-0.0245293	0.983042	0.171134	0.767159	-0.648081	0.232576	-0.547168	0.135307
ENSG00000171320	ESCO2	protein_coding	7973	6.04233	5.89851	5.71978	5.90555	6.59998	6.52313	6.61686	6.53135	5.9203	5.79462	5.85432	6.12493	4.95296	5.61975	3.74369	4.40032	3.34618	3.55325	0.147892	0.999991	0.235032	0.521119	-0.585246	0.240821	0.511358	0.506639	0.074596	0.910141
ENSG00000268518	AC020909.2	lincRNA	626	2.93746	2.35386	1.30654	2.15374	3.03887	3.33309	2.70188	3.05682	2.48605	1.69022	1.7653	0.832621	0.578011	0.854096	6.29829	3.16725	5.37274	4.30747	1.2214	1	-2.229	1	-0.587668	1	-3.45289	0.00936846	-1.43988	0.0461448
ENSG00000273771	AC024337.2	lincRNA	2797	0.990277	0.682223	0.679446	1.0445	0.294537	0.268156	0.401658	0.248717	0.39348	0.229338	0.54069	0.402998	0.151086	0.239906	0.888689	1.01333	1.06949	1.21878	0.744872	1	-0.654387	1	-0.587668	1	0.0474704	1	0.168929	1
ENSG00000101605	MYOM1	protein_coding	6574	1.40846	1.62399	1.91904	1.39925	1.80549	2.10847	2.11426	1.18928	1.88076	1.97153	1.33709	1.60082	0.903309	1.9367	0.446023	0.999345	0.554129	1.07514	-0.820704	0.999991	0.460055	0.852708	-1.54563	0.270636	1.39129	1	1.30594	1
ENSG00000101222	SPEF1	protein_coding	1925	0.449228	0.916327	0.940545	0.587919	0.576733	0.797694	0.52054	0.348648	0.529132	0.884341	0.247433	0.551204	0.21461	1.72616	1.69923	1.64108	1.50176	2.00427	-0.881371	1	1.34129	1	-3.73931	0.220956	-0.378141	1	0.767463	1
ENSG00000176994	SMCR8	protein_coding	8279	6.10396	6.29752	6.22921	6.09636	5.95302	6.02455	6.0194	5.92191	6.07675	6.06781	6.27372	6.1192	6.76705	6.45178	5.4196	5.42208	5.09074	4.71162	-0.167259	0.999991	-0.199034	0.640251	0.428757	0.371628	-0.208639	0.729481	-0.505388	0.0922867
ENSG00000253424	AC025437.2	lincRNA	548	7.59409	7.71296	7.28179	7.42961	7.71458	7.97746	7.71779	7.59359	8.04426	8.08569	7.8341	7.97057	8.50317	8.17952	2.41847	2.63125	2.72045	2.95632	0.090599	0.999991	0.151613	0.903964	0.45598	0.425353	0.0474704	1	0.168929	1
ENSG00000240086	AC128689.1	processed_transcript	1089	4.80831	4.87954	5.18328	5.11967	5.31933	5.57299	5.69294	5.30982	5.26808	5.25641	4.89682	5.37219	3.49862	4.75673	3.47316	3.05249	2.84588	2.74338	-0.147051	0.999991	0.445488	0.647752	-1.16727	0.320799	-0.299987	0.93303	-0.34857	0.807372
ENSG00000164266	SPINK1	protein_coding	1480	2.93438	3.23079	1.81075	2.39463	1.03681	1.42321	1.2542	1.03048	3.10687	3.34996	2.65909	2.39593	3.16446	2.80447	1.96301	2.51586	5.29016	2.69497	0.642078	0.999991	-0.480711	1	0.300551	0.885536	0.362602	1	-3.31001	0.00173236
ENSG00000183674	LINC00518	lincRNA	1895	0.455326	0.790701	0.3452	0.433492	0.416033	0.380161	0.388923	0.353543	1.42043	0.798037	0.251019	1.35875	0.382932	0.341397	1.71392	1.32373	1.38971	1.56467	0.337691	1	3.06491	1	0.346054	1	-0.95264	1	0.168929	1
ENSG00000278996	FP671120.1	lincRNA	2498	3.10542	3.38106	3.756	3.80267	3.44307	3.15164	3.4833	3.43152	7.47315	7.60776	7.56845	7.29054	5.01177	7.73715	2.76375	3.92178	2.36481	3.67701	-0.0152582	0.999991	-0.317957	0.33366	-2.63918	1.67647e-12	0.995433	0.559237	1.43128	0.0343026
ENSG00000213889	PPM1N	protein_coding	2571	2.87995	2.54596	2.31237	2.79009	3.2462	3.37796	2.72116	3.16759	6.0837	6.24153	6.58794	6.48201	5.3468	8.09366	8.0996	8.08004	3.74929	7.29507	0.540788	0.999991	-0.148974	0.820052	-2.63587	5.6485e-10	-0.21028	0.686262	3.49491	1.47369e-21
ENSG00000188811	NHLRC3	protein_coding	6409	5.09336	4.88401	5.14307	4.96447	5.00494	5.21039	5.07666	4.91211	4.25538	4.57103	4.48036	4.31068	4.44546	4.61193	2.67886	3.20424	3.38821	2.69298	-0.245671	0.999991	-0.2268	0.772068	-0.10309	0.902167	0.351098	0.828295	-0.675474	0.216799
ENSG00000225539	LINC01821	lincRNA	1532	1.48249	1.86951	1.25844	1.3819	1.01154	1.6867	1.59369	1.38852	1.22207	1.60304	0.923579	1.22914	1.51091	0.867573	1.35309	1.51557	1.58654	1.77454	0.122515	1	0.713051	1	1.28645	1	0.0474704	1	0.168929	1
ENSG00000197992	CLEC9A	protein_coding	2854	0.317772	0.925843	0.332764	0.301865	0.289208	0.263261	0.269713	0.244148	1.26812	0.66424	1.13488	0.431138	0.20991	0.518959	0.875377	0.998719	1.05436	1.62031	-0.207458	1	-1.84364	1	-1.42399	1	0.0474704	1	1.01753	1
ENSG00000175894	TSPEAR	protein_coding	4471	3.63172	3.47809	2.94971	2.907	2.93394	3.17732	3.19355	3.16999	4.25049	4.18199	3.6381	2.93754	5.76263	4.52549	3.60523	1.11491	2.22211	1.78546	-0.11071	0.999991	-0.896799	0.254478	1.10507	0.158289	-3.45276	0.00877888	-0.632362	0.496622
ENSG00000152208	GRID2	protein_coding	10951	4.92241	4.97957	3.48997	4.13172	4.01646	5.53168	3.37178	5.47243	2.83653	2.96417	2.47159	2.23517	4.84107	4.76107	3.58283	1.08702	0.357662	1.03815	0.639896	0.696999	-0.914282	0.892729	0.231798	0.69621	-3.44647	1.3262e-05	1.99127	0.088317
ENSG00000258458	AL160314.2	processed_transcript	1191	1.434	1.54725	1.87274	1.67289	1.26028	1.62417	2.1999	2.02262	1.64894	1.12659	1.82368	0.91842	0.476551	0.707698	1.95312	2.719	1.99602	2.30246	-0.400901	1	-1.47321	1	-0.577214	1	1.02321	1	0.375462	1
ENSG00000280441	FP236383.1	lincRNA	2498	3.14454	3.65287	4.08511	4.07803	3.4419	3.10463	3.46492	3.31738	7.50017	7.60595	7.61417	7.28044	5.04294	7.74572	2.81844	3.87531	2.2209	3.82646	-0.0602492	0.999991	-0.375105	0.199498	-2.63525	9.34835e-13	0.932122	0.588282	1.65677	0.0144706
ENSG00000268916	CSAG3	protein_coding	1083	0.721854	0.752052	0.770276	0.689953	0.664234	0.611174	0.62372	0.571295	0.834298	0.530998	0.413571	0.537888	0.361748	0.552876	1.67767	2.24774	1.93806	2.14521	-0.28776	1	0.412533	1	-0.587668	1	0.621027	1	0.168929	1
ENSG00000180878	C11orf42	protein_coding	1142	2.96211	2.15846	3.49281	2.48969	2.41448	2.72869	1.98954	2.48429	2.60985	3.30114	2.90313	2.67707	0.584535	1.17573	1.6255	1.80477	1.882	2.08641	-1.2041	0.999991	-0.313705	1	-1.38646	1	0.0474704	1	0.168929	1
ENSG00000250497	AC007126.1	lincRNA	4781	3.74311	4.00465	3.69072	3.9078	3.70607	4.04213	3.57867	4.10658	4.4213	4.54303	4.06214	4.3276	4.20014	4.22405	1.78859	1.30964	1.16634	1.75517	0.199801	0.999991	0.244015	0.765885	0.115496	0.89665	-0.946802	1	0.848898	0.444437
ENSG00000260176	AC141586.2	lincRNA	572	4.95917	5.24229	4.56799	5.43809	5.44666	5.25451	5.40477	5.22364	4.85358	5.01063	5.365	4.76316	4.60781	4.63234	2.3684	2.57959	2.84542	2.90264	0.861224	0.999991	-0.66028	0.57649	-0.0649506	0.97128	0.0474704	1	-0.101481	1
ENSG00000197251	LINC00336	lincRNA	2107	0.415495	0.743992	0.433825	0.670581	0.834185	1.12196	0.844263	0.786911	0.500363	1.13363	0.671129	0.414295	0.19729	0.53382	1.39794	1.23385	1.29723	1.60522	0.767473	1	-1.00564	1	-1.53909	1	-0.537553	1	0.427108	1
ENSG00000104892	KLC3	protein_coding	3654	3.43366	2.82573	3.18102	3.45812	3.47001	3.21356	3.52462	3.73929	3.05819	3.03012	3.42727	3.23115	3.70437	3.98221	4.41486	3.31536	2.82165	3.26993	0.23736	0.999991	-0.30777	0.852967	-0.0399628	0.973417	-1.40515	0.115984	0.36196	0.625558
ENSG00000120278	PLEKHG1	protein_coding	10294	2.7546	2.61935	3.43315	2.89884	2.6044	2.58554	3.82294	3.36945	2.58842	2.80428	3.86565	2.78347	2.47602	1.40536	1.51141	1.62684	2.83096	0.948958	-0.64339	0.860421	-1.19375	0.0140102	1.63129	0.0539422	0.0347241	0.989424	-3.30238	0.000437873
ENSG00000274918	AC116447.1	lincRNA	453	3.03827	3.1734	2.8028	2.20554	3.22937	2.55216	2.86771	3.58705	2.70374	2.569	3.19954	2.92034	3.37599	2.78937	3.08559	2.86492	2.95637	3.38071	-0.758163	1	-0.310165	1	0.794676	0.783926	-0.537553	1	0.427108	1
ENSG00000228136	AL773545.1	lincRNA	347	2.57918	2.26324	2.62851	2.27099	3.4193	2.33729	2.54672	2.78439	1.42547	1.58225	1.49012	1.58479	1.18343	1.29651	2.97517	3.20233	3.29644	3.54533	-0.599515	1	0.0526915	1	-0.0458638	1	0.0474704	1	0.168929	1
ENSG00000171130	ATP6V0E2	protein_coding	3335	3.30591	3.23178	4.23297	3.62074	2.49397	2.92277	3.33569	2.67288	3.45864	3.35508	4.29872	3.78304	2.78216	5.62691	6.25603	6.04255	4.84158	6.18796	-0.66526	0.999991	-0.438941	0.74027	-2.63139	0.000265129	-0.361881	0.599825	1.16238	0.000912821
ENSG00000109846	CRYAB	protein_coding	3034	4.64893	4.49673	3.21448	3.31725	5.38654	5.54158	4.04782	3.63631	1.76916	1.77743	1.1695	1.13351	1.8165	1.5988	3.57122	1.43271	4.1682	1.52164	0.0636335	0.999991	-0.0748862	1	0.420724	0.86073	-2.76977	0.081223	-3.30008	1.97832e-06
ENSG00000171643	S100Z	protein_coding	1954	1.84049	1.71139	1.43421	2.33104	1.43741	0.784066	1.32046	1.75987	3.88243	3.81809	1.92666	3.88547	2.22321	5.44031	1.98787	2.85115	1.78097	2.38064	1.29075	0.999991	2.29096	0.0044042	-2.62907	0.0228323	0.62055	1	0.625031	1
ENSG00000102189	EEA1	protein_coding	10150	6.12156	6.11299	6.48171	6.15168	5.48403	5.68891	5.94388	5.733	7.16824	7.1616	7.18455	7.07389	5.64713	5.95465	4.10458	4.05343	3.87011	3.95612	-0.369649	0.954969	-0.149907	0.82053	-0.187043	0.711109	-0.280784	0.76252	-0.0413292	0.930914
ENSG00000143319	ISG20L2	protein_coding	5262	6.92094	7.08541	6.34233	6.3978	6.85689	6.80371	6.20809	6.10472	6.26713	6.39341	5.82153	6.049	6.23116	6.52207	5.65981	6.01162	5.71465	5.60027	0.0187648	0.999991	0.198746	0.720607	-0.167804	0.746136	0.150821	0.830846	-0.204874	0.484518
ENSG00000105894	PTN	protein_coding	1713	8.03752	8.02266	8.95857	8.28686	9.76329	10.1439	10.175	9.8273	6.40078	6.64546	6.48533	6.87239	7.12116	6.86465	7.41445	7.33953	10.2927	7.30796	-0.715835	0.0185979	0.343073	0.468481	0.366327	0.644097	-0.285091	0.627514	-3.10135	1.90682e-28
ENSG00000142621	FHAD1	protein_coding	12805	1.68864	1.80014	2.05774	1.63438	2.88188	2.37031	2.76565	2.57778	0.854837	0.846084	0.692572	0.618105	1.61878	1.03486	0.351047	0.531194	0.480366	0.481488	-0.587337	0.999991	-0.242803	1	1.1346	0.311174	0.462568	1	-0.219047	1
ENSG00000222022	AC112721.1	lincRNA	588	1.13478	1.17633	0.903223	1.0904	1.05425	0.979293	0.996251	0.922017	0.996485	0.863463	0.687016	1.52007	2.45359	0.895131	2.33639	2.54653	2.63481	2.86825	0.337691	1	1.82784	1	3.28444	0.329527	0.0474704	1	0.168929	1
ENSG00000163689	C3orf67	protein_coding	9455	3.50267	3.65605	4.17043	4.14072	3.29825	3.99859	3.31677	3.69279	4.56819	4.42828	3.16732	4.796	2.87212	5.51215	1.38422	2.3132	1.30621	3.18578	-0.0990444	0.999991	1.70204	1.47146e-06	-2.61619	4.94593e-09	1.44796	0.338003	2.36794	7.8947e-07
ENSG00000276407	AC024559.2	lincRNA	585	1.1388	1.18045	0.906658	1.09432	1.05808	0.982933	1.63007	0.925506	1.4914	0.86679	0.689803	0.876204	0.610975	0.898545	2.34231	2.55265	2.64099	2.87462	0.337691	1	0.412533	1	-0.587668	1	0.0474704	1	0.168929	1
ENSG00000240972	MIF	protein_coding	1109	10.2411	10.207	9.99642	10.2031	10.0505	10.1028	9.64401	9.91341	10.9729	11.021	11.1093	11.0554	8.89552	11.7295	13.0986	13.6155	12.5122	13.3168	0.167674	0.999991	-0.105905	0.876564	-2.61559	6.91204e-11	0.27013	0.475454	0.688851	0.0239729
ENSG00000263321	AC024361.3	lincRNA	333	2.25951	2.44597	2.78695	1.94628	1.53634	2.382	1.80275	2.11198	2.17416	2.18688	1.68409	1.3023	2.29333	3.0807	3.02716	3.25539	3.34987	3.59972	-1.67502	1	-0.783419	1	-0.240191	0.953395	0.0474704	1	0.168929	1
ENSG00000267537	AC079466.2	lincRNA	185	4.55464	4.11065	2.96305	4.0916	4.53328	4.2684	3.72914	4.0506	3.70527	3.78304	1.89436	2.7121	2.58285	2.87461	3.79428	4.03453	4.13301	4.39352	1.15977	1	1.30082	1	-0.521859	1	0.0474704	1	0.168929	1
ENSG00000168701	TMEM208	protein_coding	1787	6.22517	6.16318	6.34518	6.41437	6.11906	5.76483	5.9213	5.81374	6.08626	6.11585	6.01925	6.12912	5.61721	5.8639	7.22168	6.80455	7.09981	6.91829	0.0276166	0.999991	0.078324	0.94372	-0.128559	0.870932	-0.65184	0.22638	-0.29491	0.310632
ENSG00000163098	BIRC8	protein_coding	2026	0.429856	0.449715	0.325225	0.40908	0.392481	0.358391	0.366745	0.333127	0.624923	0.307845	0.646596	0.312383	0.204639	0.321614	1.12137	1.26662	1.33097	1.50166	0.337691	1	-1.30737	1	-0.587668	1	0.0474704	1	0.168929	1
ENSG00000101255	TRIB3	protein_coding	3434	2.83788	2.04415	4.15202	3.43835	2.9082	3.23701	2.45807	2.80846	3.85316	3.62722	5.08543	5.09072	1.69295	4.1104	4.51241	5.75773	4.78707	6.08726	-1.32391	0.999991	-0.0470846	0.972605	-2.61115	0.00177982	1.08629	0.0663031	1.16191	0.000223419
ENSG00000273415	AP000904.1	lincRNA	951	0.798603	0.831175	0.826148	0.764117	0.736255	0.678713	0.692199	0.635319	0.691866	0.591368	0.462449	0.59879	0.780538	0.615212	1.80914	1.99797	2.07869	2.29224	-0.207458	1	0.412533	1	0.653528	1	0.0474704	1	0.168929	1
ENSG00000223732	AL359706.1	lincRNA	315	6.54788	6.10498	6.17479	6.25938	6.67227	6.04143	6.72115	6.44645	5.72444	6.11274	5.81986	6.54545	4.37547	3.2893	3.09773	3.32736	3.60459	3.86094	0.0452153	0.999991	0.692858	0.487859	1.34314	0.566946	0.0474704	1	0.188733	1
ENSG00000059915	PSD	protein_coding	6338	1.1647	0.610207	0.719043	0.68349	1.15661	0.68074	0.7557	0.40815	1.94821	1.86173	1.69702	1.88359	1.36661	3.11038	1.39557	1.21202	1.02824	1.08356	-0.0557564	1	0.0755042	0.981414	-2.60849	0.0138754	-0.527062	1	-0.07896	0.96142
ENSG00000271874	AC025754.2	lincRNA	432	1.74416	2.35729	2.3592	2.69414	2.97962	1.92779	2.27206	3.06403	1.23534	1.59337	1.29735	1.09138	1.01635	1.11768	3.41803	2.92418	3.38092	3.25936	-0.0614483	1	-0.48527	1	-0.0458638	1	-0.95264	1	-0.329742	1
ENSG00000243489	KRTAP10-11	protein_coding	1237	0.649359	0.67719	0.499758	0.620023	0.596423	0.547783	0.559382	0.511347	1.12095	0.971052	0.794647	0.480968	0.720042	0.494571	1.5486	1.72346	1.79907	1.99922	0.337691	1	-0.955866	1	0.906653	1	0.0474704	1	0.168929	1
ENSG00000110400	NECTIN1	protein_coding	7701	6.66133	6.62237	6.50804	6.5215	6.94802	6.73228	6.79321	6.55461	4.20741	4.28371	5.35596	4.65936	5.63337	5.26593	4.65951	3.98059	6.55467	3.4174	-0.031184	0.999991	-0.75779	0.0749706	0.54879	0.473406	-0.925228	0.0883635	-3.29234	1.07833e-30
ENSG00000167595	PROSER3	protein_coding	6327	4.25183	4.34026	4.43983	4.3434	4.28176	4.27084	4.57979	4.28395	4.31807	4.24224	4.23073	4.52439	4.81267	5.56209	1.93299	1.87988	1.63745	1.81217	-0.174811	0.999991	0.245245	0.750425	-0.64519	0.148107	-0.269048	0.920958	0.122968	0.910416
ENSG00000120051	CFAP58	protein_coding	3548	2.81489	3.33122	2.23452	2.57403	4.25863	4.19392	3.83472	3.91143	2.71509	2.69679	1.93042	2.62028	2.616	2.33307	2.34861	1.1234	1.10985	1.16307	0.405008	0.999991	0.838218	0.511113	1.00227	0.541166	-2.06057	1	-0.0234933	1
ENSG00000065883	CDK13	protein_coding	25093	5.51182	5.51562	5.51526	5.45766	5.61258	5.65538	5.70805	5.58962	5.90466	5.8648	5.77303	5.94063	5.26333	5.01592	4.06759	4.13909	3.40039	3.70421	-0.096286	0.999991	0.130468	0.760449	0.392542	0.377337	-0.137094	0.828965	0.185177	0.612202
ENSG00000182010	RTKN2	protein_coding	9548	6.0999	6.0745	6.25813	6.14888	6.48676	6.48109	6.60799	6.52313	4.94825	5.03697	5.41779	5.31211	4.10997	4.59607	3.50474	4.00249	3.79049	3.51503	-0.146425	0.999991	-0.147137	0.793522	-0.386443	0.461797	0.36375	0.688232	-0.425472	0.338909
ENSG00000167634	NLRP7	protein_coding	3914	1.4836	1.29435	1.15385	1.78549	1.3326	1.37438	1.31796	1.52549	4.17106	4.24397	6.1637	6.24306	3.21268	5.74657	3.50869	1.68012	1.02341	2.43129	0.915548	0.999991	0.0375733	0.9718	-2.60608	6.60774e-07	-2.14181	0.122605	2.27395	0.0200603
ENSG00000250608	AC010210.1	processed_transcript	2238	1.80484	2.0925	1.7155	1.13801	2.66946	2.75046	1.55771	1.813	1.57617	1.19573	1.01351	2.1892	1.16773	0.532607	1.04557	1.71628	1.24637	1.41058	-0.839642	1	1.75867	1	1.624	1	1.0297	1	0.168929	1
ENSG00000151929	BAG3	protein_coding	2747	5.70716	5.74714	5.85161	5.84126	5.7377	5.47641	5.88699	5.57975	7.26398	7.1182	7.2126	7.17317	6.63323	7.17332	5.82749	6.23545	6.15521	5.88865	-0.0344925	0.999991	-0.0671262	0.940538	-0.30912	0.670257	0.203259	0.810568	-0.392962	0.2754
ENSG00000156076	WIF1	protein_coding	2368	1.74849	1.61384	0.714668	0.75874	1.13425	2.22514	0.43673	1.34498	0.318679	0.267246	0.204348	0.271281	0.17683	0.279384	1.00415	1.13947	1.3161	1.494	-0.0668506	1	0.412533	1	-0.587668	1	0.0474704	1	0.188733	1
ENSG00000278035	AL121895.2	lincRNA	447	1.36347	1.41001	1.60756	1.31353	2.16779	1.1877	2.08216	1.82578	1.91426	1.05507	1.26877	1.35303	0.756925	1.09136	2.66175	2.88153	2.97313	3.39941	-0.600313	1	0.0526915	1	-0.587668	1	0.0474704	1	0.434237	1
ENSG00000285367	AC087564.1	lincRNA	8149	0.720096	0.750513	0.705369	0.879715	1.47662	1.0802	0.9064	0.952485	0.865993	0.948081	0.819004	0.750772	1.74863	1.36663	0.835084	0.895534	0.53473	0.618178	0.384448	0.999991	-0.192791	1	0.786332	0.587843	-0.22214	1	0.157054	1
ENSG00000272508	AL136982.6	processed_transcript	1238	3.63946	3.87862	3.93814	4.24368	3.9834	4.3165	3.68381	4.47035	3.33196	3.39475	3.65147	3.80437	3.51352	3.80327	1.54783	2.34455	1.79824	1.99835	0.195302	0.999991	0.0864298	0.977613	-0.271305	0.873443	1.0297	1	0.168929	1
ENSG00000158077	NLRP14	protein_coding	3628	2.4966	1.86635	2.10443	1.05405	1.07209	1.2531	2.17538	1.72556	0.907393	0.645274	0.855883	0.351892	0.17687	0.188387	0.728101	0.836204	0.885587	1.01714	-1.26508	0.999991	-1.94878	1	0.0404104	1	0.0474704	1	0.168929	1
ENSG00000204287	HLA-DRA	protein_coding	1280	0.847483	1.06306	0.485511	0.602995	1.14769	1.72492	0.543751	0.496813	0.543235	0.460964	0.357319	0.467184	0.311679	0.480445	4.0695	3.33337	6.61761	3.62354	0.337691	1	0.412533	1	-0.587668	1	-0.737111	0.756782	-3.28919	0.000168051
ENSG00000100084	HIRA	protein_coding	4299	6.01849	6.02187	6.1632	6.03557	5.97738	6.33442	6.47211	6.45073	6.02764	5.76004	5.68842	6.053	5.20037	5.60599	3.02272	3.8736	3.44889	3.6302	-0.159331	0.999991	0.332744	0.392038	-0.265045	0.680289	0.732556	0.566723	0.0953097	0.878259
ENSG00000198712	MT-CO2	protein_coding	684	16.2507	16.236	15.9913	16.1872	16.3921	16.3987	16.5373	16.3921	15.1507	15.2007	15.2102	15.4958	16.4559	16.3364	16.6977	16.6906	16.582	16.7511	0.153635	0.999991	0.243605	0.396182	0.255485	0.569625	-0.208541	0.512733	0.209899	0.675878
ENSG00000175305	CCNE2	protein_coding	4397	4.74541	5.00563	5.09391	4.85774	4.85577	4.74818	5.12788	4.89755	5.07817	5.14204	5.37084	5.10867	3.86806	4.12633	5.7798	5.73631	5.18554	5.63977	-0.269225	0.999991	-0.323728	0.586773	-0.135292	0.899318	-0.259378	0.724006	0.255037	0.539253
ENSG00000174775	HRAS	protein_coding	1854	4.55837	4.53183	5.43821	5.23648	4.10275	4.52256	4.79287	4.4118	5.32024	5.2368	5.50177	5.1827	5.26483	6.23507	6.57457	6.76575	6.95624	6.58114	-0.22605	0.999991	-0.354532	0.644849	-0.863393	0.101592	0.026229	0.982053	-0.439514	0.22661
ENSG00000125966	MMP24	protein_coding	4414	3.71398	3.88818	4.04395	4.21377	2.97315	3.03247	3.02511	3.13838	5.58052	5.63926	5.45571	5.82197	3.68182	6.26635	6.55544	6.49167	5.2344	6.38341	0.155244	0.999991	0.334904	0.396182	-2.60123	6.67579e-10	-0.274562	0.587982	1.05862	1.23697e-06
ENSG00000161277	THAP8	protein_coding	1825	3.88965	3.87828	4.18861	4.07918	4.07448	3.86058	4.03264	4.15387	4.69829	4.64292	5.0926	5.0096	2.60316	5.33778	4.63403	5.61612	3.9769	5.61767	-0.189626	0.999991	-0.123219	0.925249	-2.59297	0.00455497	0.725066	0.523115	1.54337	0.00010789
ENSG00000236069	AL136987.1	lincRNA	1401	3.3247	3.14781	3.1636	3.23518	3.38368	3.74751	3.10876	3.68733	3.55367	4.00816	3.88776	3.6605	4.59964	3.7319	1.43293	1.60069	1.67365	1.86685	0.0377227	0.999991	-0.276708	0.893667	1.02726	0.296372	0.0474704	1	0.168929	1
ENSG00000144339	TMEFF2	protein_coding	6632	1.81391	1.92295	2.67912	2.21568	1.73288	2.97523	2.32145	3.0298	1.73147	1.84801	2.47612	1.76485	0.651159	0.977949	1.80552	1.28387	2.06039	1.25911	-0.692533	0.999991	-0.896062	0.454786	-0.602484	0.834647	-0.939884	0.714516	-1.21043	0.140261
ENSG00000164061	BSN	protein_coding	16225	1.53917	1.4026	1.8873	1.57969	2.11381	2.14876	2.48805	2.03874	1.40096	1.58935	1.19566	1.65316	1.43858	0.984786	0.361809	1.0925	0.788637	0.584351	-0.467871	0.999991	0.74509	0.485445	0.935684	0.37885	1.75671	0.475845	-0.773006	0.463793
ENSG00000127329	PTPRB	protein_coding	14542	1.07409	0.9081	1.17482	1.01982	1.06235	0.80636	1.51022	1.76639	2.16261	2.26694	1.6219	2.09913	1.73847	1.87618	0.313913	0.453771	1.32022	0.379918	-0.332306	0.999991	0.615716	0.410953	-0.0761097	0.948788	0.445303	1	-3.28553	0.024479
ENSG00000187823	RTL4	protein_coding	2613	0.48509	0.648155	0.746122	0.807284	0.867732	1.49167	0.974714	0.587625	5.95729	6.3385	5.7355	6.59671	2.80895	5.78716	1.21573	4.6379	1.1216	3.71179	0.146823	1	0.827633	0.00650935	-2.5879	0.00224433	3.97419	0.00353141	3.31793	0.000172911
ENSG00000172716	SLFN11	protein_coding	5982	2.67837	2.38119	1.54381	1.14814	2.73494	2.93685	2.21899	1.79879	3.22809	3.24434	2.01115	2.14446	0.779477	2.50791	0.483501	1.55235	0.843698	2.94578	-0.830596	0.999991	0.0857159	0.979839	-2.5844	0.0207683	2.23853	1	2.96621	4.2517e-05
ENSG00000271945	AL590426.2	lincRNA	786	0.921911	1.93638	0.723534	1.51614	1.11054	2.17769	0.802975	1.54449	0.802824	0.689763	0.542866	0.697973	1.85791	0.964307	2.0108	2.20875	2.46272	2.51489	1.69014	1	0.412533	1	2.2542	1	0.0474704	1	-0.101481	1
ENSG00000257454	AC025575.1	lincRNA	544	3.34841	3.34813	2.88413	2.00399	2.11072	3.04941	2.89338	1.91406	4.04486	3.59221	2.27935	2.28831	1.42009	3.49935	2.42707	2.64012	2.72941	2.96552	-1.30128	1	0.0764291	1	-2.89456	0.246804	0.0474704	1	0.168929	1
ENSG00000205208	C4orf46	protein_coding	3730	7.87084	7.89961	7.88646	7.86075	7.22388	7.41067	7.41952	7.49271	6.87349	6.79274	6.80866	6.93858	6.20802	5.89963	5.28464	5.80248	5.63119	5.93994	-0.058194	0.999991	0.107724	0.894589	0.401304	0.50828	0.320174	0.666003	0.156698	0.711341
ENSG00000167775	CD320	protein_coding	2277	5.8103	5.63415	5.74551	6.17546	5.46511	5.55085	5.50723	5.42485	6.57713	6.63649	7.11045	7.01853	4.89982	7.55809	8.37015	8.86846	7.11131	9.22852	0.398108	0.999991	-0.142621	0.854311	-2.57802	5.52909e-14	0.28245	0.470662	1.95193	3.773e-12
ENSG00000277350	AL353770.4	lincRNA	1470	1.12801	1.7027	1.02184	1.71474	0.844619	0.905668	1.43007	0.614673	1.56406	1.30263	1.33645	1.86822	1.76566	1.60957	1.73708	2.28512	1.62648	2.69488	1.15407	1	0.776357	1	0.530217	0.868349	0.462568	1	1.30601	1
ENSG00000186895	FGF3	protein_coding	1214	2.6766	1.64023	2.63193	3.97756	0.605644	0.556392	0.568123	0.51948	0.919772	0.799577	0.374368	0.488684	1.37745	0.502477	1.56647	1.74239	2.07803	2.44025	1.25573	0.999991	0.412533	1	2.41919	1	0.0474704	1	0.337082	1
ENSG00000232347	AL390728.5	lincRNA	706	3.4477	3.20127	3.46211	3.71094	2.82444	2.56355	3.19094	2.3451	5.2679	5.34045	4.70551	5.50349	4.04206	4.82301	2.12876	2.33146	2.6855	2.81783	0.254619	0.999991	0.826957	0.406866	-0.720414	0.608416	0.0474704	1	-0.0132257	1
ENSG00000117118	SDHB	protein_coding	2462	7.78102	7.82435	7.66719	7.80429	7.34152	7.33677	7.37319	7.28963	7.62024	7.61955	8.03638	7.72445	6.20363	6.72563	8.09126	8.30385	8.01986	7.91165	0.0973539	0.999991	-0.35325	0.200508	-0.403049	0.42552	0.0153318	0.983545	-0.19692	0.533363
ENSG00000127220	ABHD8	protein_coding	2210	2.96337	2.75656	2.57521	2.42025	2.92485	2.71274	2.97843	3.07808	3.33669	2.59714	3.86148	3.29281	1.70385	3.99388	4.90488	4.51103	4.97576	4.58663	-0.354527	0.999991	-0.673374	0.499892	-2.57092	0.0111766	-0.639121	0.585904	-0.471542	0.310233
ENSG00000204610	TRIM15	protein_coding	2515	0.35571	0.372574	0.267505	0.338115	0.324095	0.295335	0.302451	0.274106	0.301871	0.363686	0.193191	0.256769	0.386482	0.264467	0.96123	1.09269	1.15159	1.30806	0.337691	1	0.412533	1	0.813267	1	0.0474704	1	0.168929	1
ENSG00000150782	IL18	protein_coding	2628	3.76254	3.04374	3.20328	2.90588	2.97463	3.01913	2.24682	2.69188	4.55347	4.28107	2.68398	4.28879	2.34761	4.77976	1.21149	3.25618	1.80341	3.32775	-0.381953	0.999991	1.69713	0.0108846	-2.56679	0.000106865	2.68785	0.188906	1.7753	0.0232973
ENSG00000274049	INO80B-WBP1	protein_coding	2040	5.67509	5.50933	5.48717	5.48477	6.13498	6.2958	6.07059	5.80198	5.8191	5.91546	5.77442	6.00756	6.63686	7.28494	7.78323	7.47193	7.4852	7.43459	-0.0236197	0.999991	0.203402	0.792414	-0.528552	0.264016	-0.507903	0.231255	-0.259123	0.534705
ENSG00000204217	BMPR2	protein_coding	11900	6.02224	6.11191	6.41268	6.21296	6.5149	6.31265	6.84434	6.55677	7.78847	7.75877	8.24884	7.88196	7.26858	7.09553	5.25913	5.0874	4.95745	4.67076	-0.250917	0.999991	-0.395678	0.238487	0.296056	0.516264	-0.385789	0.384806	-0.431503	0.149981
ENSG00000227308	AC009502.1	lincRNA	2951	2.52599	2.46923	2.65957	2.20796	2.87796	2.70221	2.66366	2.3987	2.8365	2.74627	2.61971	2.46881	3.37186	3.28848	1.92734	1.27017	1.53107	1.72807	-0.529692	0.999991	-0.202673	0.937809	0.260311	0.840941	-1.16583	1	0.284817	1
ENSG00000158423	RIBC1	protein_coding	2993	2.40891	2.07469	1.96608	2.63006	3.04062	2.41416	2.35892	2.30725	2.47111	3.28072	3.19969	2.51459	1.48654	3.63746	2.62282	3.28332	1.71764	3.02871	0.574101	0.999991	-0.844266	0.428819	-2.56079	0.0067709	0.585727	0.791578	1.52597	0.0610315
ENSG00000259504	AC026992.1	lincRNA	883	0.845072	0.879018	0.873413	0.809083	1.02367	1.28901	0.733838	0.674353	0.733569	1.513	0.78317	0.635977	0.432395	0.653249	1.88643	2.07892	2.43525	2.37796	-0.207458	1	-0.48527	1	-0.587668	1	0.0474704	1	-0.330124	1
ENSG00000258364	CR383656.12	lincRNA	563	2.55051	2.90112	2.62202	3.53755	2.83858	3.52949	3.21445	3.39841	2.74203	2.71139	2.73785	2.72316	1.82466	2.81435	2.38688	2.59866	2.68751	2.92247	0.960938	0.999991	-0.0932568	1	-1.09642	0.743815	0.0474704	1	0.168929	1
ENSG00000172058	SERF1A	protein_coding	3285	5.1015	4.72264	4.78712	5.10851	5.22288	5.24574	5.12546	5.26362	4.35372	4.60764	4.7538	4.79724	5.12098	5.48936	5.30801	5.44157	5.66251	5.44882	0.271876	0.999991	0.00205879	0.999496	-0.259339	0.693331	-0.0706807	0.950424	-0.347229	0.412169
ENSG00000174227	PIGG	protein_coding	10895	4.25066	4.2692	4.29872	4.36989	4.35384	4.43292	4.33876	4.32146	5.20119	5.31803	5.12069	5.26283	4.5879	5.4055	4.81669	4.98095	4.37722	4.94336	0.0370047	0.999991	0.102322	0.884606	-0.699302	0.129315	-0.0403078	0.960079	0.469103	0.0627739
ENSG00000254802	AC022182.2	lincRNA	859	4.04153	4.48487	4.18537	3.64958	4.30538	4.4329	3.54278	3.75988	4.20199	4.03557	4.29903	4.74926	5.19321	5.28334	2.96525	3.19337	3.06343	2.91879	-0.496048	0.999991	0.443211	0.769707	-0.191108	0.896891	0.0540959	1	-0.287904	1
ENSG00000123240	OPTN	protein_coding	5138	5.08315	5.21939	5.92269	5.56844	4.4332	4.43239	3.99312	4.03391	7.30979	7.34736	6.71517	7.47745	5.01053	7.68004	5.01261	5.16808	5.35175	5.0943	-0.417806	0.999991	0.724626	0.00113618	-2.56047	1.56664e-14	-0.0229162	0.984607	-0.384027	0.212879
ENSG00000204025	TRPC5OS	protein_coding	3019	0.53738	0.316696	0.747698	0.402844	0.384527	0.525224	0.767775	0.334859	4.73351	4.55525	3.97594	4.71321	1.4807	3.71413	1.57201	1.25139	1.13335	1.61814	-1.12366	1	0.734727	0.197432	-2.56022	0.00863109	-0.942729	1	0.743678	1
ENSG00000131951	LRRC9	protein_coding	5372	2.47737	2.7863	2.74491	2.84983	2.17103	2.99174	3.55476	3.05775	2.09013	2.29068	1.60389	1.94459	1.37072	0.731729	0.529412	0.613979	0.653373	0.758722	0.129832	0.999991	0.426632	0.840267	1.42209	0.478188	0.0474704	1	0.168929	1
ENSG00000050767	COL23A1	protein_coding	3766	1.6362	1.3742	0.626454	0.526738	2.52768	2.71948	2.42579	3.12463	6.94379	6.8587	6.82067	6.65842	5.51009	8.16969	8.60013	8.84119	5.4896	8.8906	-0.332859	1	-0.225814	0.702219	-2.55509	1.45273e-13	0.0271273	0.959494	3.27166	5.44377e-48
ENSG00000100416	TRMU	protein_coding	9219	4.81112	4.9965	4.85075	4.7735	4.54852	4.68846	4.89291	4.96287	4.53873	4.49115	4.60821	4.56516	4.7334	4.83943	4.70946	5.04783	5.07963	4.9041	-0.123355	0.999991	-0.0821833	0.926368	0.00381308	0.9956	0.135193	0.859401	-0.264595	0.376501
ENSG00000183807	FAM162B	protein_coding	1036	3.27653	3.55143	3.267	3.88497	0.927881	1.36071	1.926	0.797006	7.00506	7.12159	5.64611	5.53794	4.26894	6.82733	5.23695	7.87636	4.87404	7.00219	0.632129	0.999991	-0.154783	0.936381	-2.55442	0.000137733	2.46843	1.56635e-06	1.51157	0.00752077
ENSG00000171759	PAH	protein_coding	7731	0.431066	0.564868	0.139825	0.425981	0.446698	0.597609	0.10562	0.52712	3.19245	3.15691	3.31801	3.07993	1.21167	3.57921	1.14477	0.452763	1.52575	0.944324	1.73405	1	-0.194194	0.90985	-2.55172	0.0410187	-1.95282	1	-1.04315	0.311464
ENSG00000263004	AC007114.1	lincRNA	855	2.98001	2.97956	2.6716	3.51946	2.97018	2.10213	2.75696	2.57831	2.44124	2.33419	1.97804	3.1195	3.09911	2.43992	3.15896	3.64979	2.36654	2.76163	0.86764	0.999991	1.33171	1	0.898173	0.697767	0.274777	1	0.39363	1
ENSG00000230657	PRB4	protein_coding	916	1.6809	0.855111	0.640517	0.786603	0.758111	1.24445	1.23826	0.87417	0.944158	0.818724	0.67769	0.847638	1.03458	0.63421	1.84801	2.0387	2.12009	2.33541	0.337691	1	0.394576	1	1.31464	1	0.0474704	1	0.168929	1
ENSG00000111252	SH2B3	protein_coding	5682	5.78649	5.71213	5.81432	6.0402	5.87114	5.78093	5.70648	6.14342	4.15192	3.85988	4.04199	4.24622	4.41017	3.931	1.96785	2.31901	2.72379	2.26574	0.170027	0.999991	0.18008	0.840695	0.701434	0.313422	0.244464	0.924455	-1.31854	0.0881493
ENSG00000105974	CAV1	protein_coding	4082	6.17906	6.51452	7.26385	6.91846	2.88096	2.73694	4.46374	3.98591	1.30584	1.29454	1.34545	2.15388	1.78785	1.5441	2.76967	1.77316	3.64436	1.36854	-0.403862	0.999991	1.40853	0.516188	0.566311	0.769731	-1.60862	0.375381	-3.26714	2.50103e-05
ENSG00000236790	LINC00299	lincRNA	4418	0.617976	1.16865	0.339535	0.433545	0.193339	0.175459	0.315398	0.306147	0.613409	0.576478	0.847337	0.492081	0.518005	0.357892	0.622062	0.718062	0.847919	0.880584	0.382492	1	-0.977927	1	0.757644	1	0.0474704	1	-0.0687672	1
ENSG00000173124	ACSM6	protein_coding	2807	3.51409	3.67078	3.43838	3.31924	2.88996	3.02034	3.11291	2.86605	4.34776	3.9201	4.28508	4.09161	3.35763	4.21267	1.15902	1.29767	1.0668	1.21585	-0.212591	0.999991	-0.256959	0.816313	-0.789778	0.3635	0.0365257	1	0.168929	1
ENSG00000126709	IFI6	protein_coding	865	2.89939	2.51014	2.88811	1.92071	3.05326	3.57173	3.51517	3.37583	1.97319	1.15541	1.99743	1.88102	3.46333	2.22751	5.71565	5.80968	8.07304	4.945	-1.21717	0.999991	-0.199175	1	0.823703	0.755669	-0.144324	0.935038	-3.26664	1.56065e-12
ENSG00000161647	MPP3	protein_coding	4491	3.05943	2.9703	3.08755	2.95236	3.3289	3.33489	3.41762	2.83817	3.94072	4.11115	4.5646	4.43993	2.8024	5.26069	2.26242	4.10263	2.0759	4.30526	-0.183066	0.999991	-0.171078	0.844797	-2.54993	1.07353e-07	1.83382	0.0676942	2.36435	2.23658e-06
[truncated: 23,583 more rows]

## Sheet: hESC_down
gene	hESC_4i.PRDM14AID.IAAvsnoIAA.log2FoldChange	hESC_4i.PRDM14AID.IAAvsnoIAA.padj
NPTX1	4.17147	0.0164491
[truncated: 61 more rows]

## Sheet: hESC_4i_up
gene	hESC_4i.PRDM14AID.IAAvsnoIAA.log2FoldChange	hESC_4i.PRDM14AID.IAAvsnoIAA.padj
[truncated: 125 more rows]

[truncated: 8 more sheets: BKO_Surani_down, BKO_Surani_up, BKO_Saitou_up, BKO_Saitou_down, TFAP2C_down, TFAP2C_up, P14_up, P14_down]
