# Supplementary material for: A critical role of PRDM14 in human primordial germ cell fate revealed by inducible degrons
Source: Nat Commun. 2020 Mar 9;11:1282. doi: 10.1038/s41467-020-15042-0 (PMC7062732; doi:10.1038/s41467-020-15042-0)
Supplement: Supplementary file 7 — Supplementary Data 3 [file 41467_2020_15042_MOESM7_ESM.xlsx]

## Sheet: Sheet1
PeakID	Gene.Name	Distance.to.TSS	Gene.Type	Chr	Start	End	Strand	Nearest.Ensembl	Annotation	Detailed.Annotation	Gene.Description	motif	Peak.Length	Summit.Start	Summit.End	narrowPeak_ESC_4i_IAA_cl11	narrowPeak_ESC_4i_noIAA_cl11	narrowPeak_PGCLC_noIAA_r2	ESC_4i_IAA_cl11	ESC_4i_noIAA_cl11	PGCLC_noIAA_r2	Input_ESC_4i	Input_PGCLC	ESC4inoIAA_vs_ESC4iIAA_log2FC	ESC4inoIAA_vs_ESC4iIAA_noIAAenrich_pvalue	ESC4inoIAA_vs_ESC4iIAA_IAAenrich_pvalue	PGCLCnoIAA_vs_ESC4inoIAA_log2FC	PGCLCnoIAA_vs_ESC4inoIAA_PGCLCenrich_pvalue	PGCLCnoIAA_vs_ESC4inoIAA_ESCenrich_pvalue	ESC_4i_PRDM14AID_IAA	ESC_4i_PRDM14AID_noIAA	PGCLC_PRDM14AID_IAA	PGCLC_PRDM14AID_noIAA	ESC_4i_PRDM14AID_IAA_vs_ESC_4i_PRDM14AID_noIAA.log2FC	ESC_4i_PRDM14AID_IAA_vs_ESC_4i_PRDM14AID_noIAA.padj	PGCLC_PRDM14AID_noIAA_vs_ESC_4i_PRDM14AID_noIAA.log2FC	PGCLC_PRDM14AID_noIAA_vs_ESC_4i_PRDM14AID_noIAA.padj	PGCLC_PRDM14AID_IAA_vs_PGCLC_PRDM14AID_noIAA.log2FC	PGCLC_PRDM14AID_IAA_vs_PGCLC_PRDM14AID_noIAA.padj
mergedPeak5948	SOX17	-117	protein-coding	chr8	54457726	54457883	+	ENSG00000164736	promoter-TSS (NM_022454)	promoter-TSS (NM_022454)	SRY-box 17	TFAP2C	158	54457817	54457818	0	0	1	0.506296	1.01263	3.54421	0.759589	0.506313	0.263034	0.56	0.715	1.80735	5.18e-06	1	2.96996	2.78564	11.6166	11.4054	0.0171874	1	8.36865	3.69498e-89	0.189858	0.713905
mergedPeak5203	GMPR	-163	protein-coding	chr6	16238393	16238615	+	ENSG00000137198	promoter-TSS (NM_006877)	promoter-TSS (NM_006877)	guanosine monophosphate reductase	TFAP2C	223	16238416	16238417	0	0	1	1.61424	0.896833	2.86988	0.717579	0	0.15056	0.544	0.667	1.20163	0.0007	0.999	2.41081	1.48199	10.3798	10.0975	0.0505001	1	8.13328	2.27771e-46	0.254747	0.566931
mergedPeak870	LGI1	-6491	protein-coding	chr10	93751144	93751683	+	ENSG00000108231	Intergenic	MER74A|LTR|ERVL	leucine rich glioma inactivated 1	TFAP2C; TEAD	540	93751317	93751318	0	0	1	0.444432	1.03717	4.59244	0.518484	0.296287	0.903038	0.0342	0.982	2.1375	1.34e-21	1	11.7199	11.0105	9.81684	4.18547	0.295895	0.999996	-6.0325	2.05905e-20	4.77379	5.44669e-69
mergedPeak6025	ESRP1	-501	protein-coding	chr8	94640708	94640930	+	ENSG00000104413	promoter-TSS (NM_001122825)	promoter-TSS (NM_001122825)	epithelial splicing regulatory protein 1	SOX17; SOX2	223	94640634	94640635	0	0	1	1.0762	1.79395	3.40796	0.538081	0.179367	1	0.027	0.986	0.773996	0.0167	0.989	4.45328	4.95844	12.586	12.5748	-0.131561	0.999996	7.54309	3.73433e-207	0.00114169	0.999072
mergedPeak5157	COL23A1	52396	protein-coding	chr5	178538102	178538295	+	ENSG00000050767	intron (NM_173465, intron 2 of 28)	intron (NM_173465, intron 2 of 28)	collagen type XXIII alpha 1 chain		194	178538158	178538159	0	0	1	0.824715	0.618516	5.36066	0	0.206211	0.321928	0.567	0.735	2.53605	9.93e-13	1	2.04075	1.76876	9.69696	9.49347	0.0144649	1	7.37913	4.16274e-41	0.180136	0.776825
mergedPeak1801	MBNL2	766	protein-coding	chr13	97222997	97223154	+	ENSG00000139793	intron (NM_001306070, intron 1 of 7)	intron (NM_001306070, intron 1 of 7)	muscleblind like splicing regulator 2	SOX17; SOX2	158	97223061	97223062	0	0	1	0.759589	2.53156	3.54407	0.506314	0.253158	1	0.027	0.986	0.275007	0.331	0.799	9.75099	8.88404	11.0125	7.05883	0.709055	0.00292741	-1.78444	1.85375e-09	3.6062	6.77729e-62
mergedPeak7	LINC01770	3856	ncRNA	chr1	1430568	1430802	+		non-coding (NR_125994, exon 2 of 2)	non-coding (NR_125994, exon 2 of 2)	long intergenic non-protein coding RNA 1770	TFAP2C	235	1430716	1430717	0	0	1	1.36166	2.04242	4.5956	0.510624	0.85117	0.584963	0.136	0.93	1.09085	0.000197	1
mergedPeak8	LINC01770	3211	ncRNA	chr1	1431265	1431444	+		intron (NR_125994, intron 1 of 1)	intron (NR_125994, intron 1 of 1)	long intergenic non-protein coding RNA 1770	ZIC	180	1431361	1431362	0	0	1	0.444415	1.99994	3.11103	0.66675	0.44443	2.11437	7.14e-05	1	0.695994	0.0427	0.975
mergedPeak9	LINC01770	1138	ncRNA	chr1	1433333	1433501	+		intron (NR_125994, intron 1 of 1)	intron (NR_125994, intron 1 of 1)	long intergenic non-protein coding RNA 1770		169	1433434	1433435	0	1	0	0.710037	3.78688	2.84059	0.710036	1.42002	1.58496	4.44e-05	1	-0.810966	0.994	0.0116
mergedPeak4635	GBA3	447820	protein-coding	chr4	23161905	23162064	+	ENSG00000249948	Intergenic	Intergenic	glucosylceramidase beta 3 (gene/pseudogene)		160	23161908	23161909	0	1	0	1.49996	3.50044	0.249992	0.499967	0.749977	1.51602	0.00013	1	-4.32193	1	1.51e-19	0	0.690875	4.63518	7.50142	-0.0183057	1	6.19462	1.11665e-16	-2.28477	2.59397e-11
mergedPeak1802	MBNL2	2397	protein-coding	chr13	97224764	97224975	+	ENSG00000139793	intron (NM_001306070, intron 1 of 7)	intron (NM_001306070, intron 1 of 7)	muscleblind like splicing regulator 2	TFAP2C; OCT4	212	97224692	97224693	0	0	1	0.377346	0.943334	2.45275	0.377348	0.188703	1	0.185	0.938	1.66448	5.69e-05	1	9.75099	8.88404	11.0125	7.05883	0.709055	0.00292741	-1.78444	1.85375e-09	3.6062	6.77729e-62
mergedPeak12	GNB1	31833	protein-coding	chr1	1859169	1859642	+	ENSG00000078369	intron (NM_002074, intron 1 of 11)	AluSz|SINE|Alu	G protein subunit beta 1	TFAP2C; SOX2; TEAD	474	1859283	1859284	0	1	1	1.26578	3.12216	3.20665	0.421929	0.590791	1.42761	4.74e-08	1	-0.184425	0.839	0.229	11.8015	11.7524	11.735	11.6907	0.0444853	0.999996	-0.0565958	0.867381	0.0324466	0.975114
mergedPeak1804	MBNL2	8300	protein-coding	chr13	97230418	97230671	+	ENSG00000139793	intron (NM_001306070, intron 1 of 7)	intron (NM_001306070, intron 1 of 7)	muscleblind like splicing regulator 2	SOX2	254	97230595	97230596	0	0	1	0.314951	0.944856	3.6225	0.31495	0.15747	1.41684	0.0335	0.986	1.70044	1.17e-06	1	9.75099	8.88404	11.0125	7.05883	0.709055	0.00292741	-1.78444	1.85375e-09	3.6062	6.77729e-62
mergedPeak1805	MBNL2	103695	protein-coding	chr13	97325901	97326072	+	ENSG00000139793	intron (NM_001306070, intron 2 of 7)	intron (NM_001306070, intron 2 of 7)	muscleblind like splicing regulator 2	TFAP2C; OCT4	172	97325990	97325991	0	0	1	0.697655	0.232587	4.41846	0.232543	0	0	0.801	0.577	2.87381	1.18e-11	1	9.75099	8.88404	11.0125	7.05883	0.709055	0.00292741	-1.78444	1.85375e-09	3.6062	6.77729e-62
mergedPeak5683	PDK4	-105	protein-coding	chr7	95596716	95596873	+	ENSG00000004799	promoter-TSS (NM_002612)	promoter-TSS (NM_002612)	pyruvate dehydrogenase kinase 4		158	95596717	95596718	0	1	0	1.26574	4.05051	2.27842	0.253196	0.506313	1	0.0111	0.993	-0.473931	0.945	0.11	3.12758	3.21001	12.0116	9.32379	-0.00964003	1	5.9705	5.5862e-47	2.51011	2.53147e-39
mergedPeak16	TNFRSF14	-10076	protein-coding	chr1	2546136	2546306	+	ENSG00000157873	Intergenic	G-rich|Low_complexity|Low_complexity	TNF receptor superfamily member 14		171	2546288	2546289	0	0	1	2.10553	3.50866	3.50854	0.233911	0.233912	0.632268	0.0926	0.951	0.238787	0.345	0.779	0.486494	2.55205	0	0	-0.0797427	1	-1.51371	1	0	1
mergedPeak1803	MBNL2	5273	protein-coding	chr13	97226010	97229864	+	ENSG00000139793	intron (NM_001306070, intron 1 of 7)	intron (NM_001306070, intron 1 of 7)	muscleblind like splicing regulator 2	TFAP2C; OCT4; OCT4-SOX2-TCF-NANOG; SOX17; PRDM1; ZIC	3855	97227568	97227569	0	1	3	0.425393	3.02974	7.9894	0.498117	0.363153	2.80735	1.83e-140	1	1.40599	1.49e-120	1	9.75099	8.88404	11.0125	7.05883	0.709055	0.00292741	-1.78444	1.85375e-09	3.6062	6.77729e-62
mergedPeak18	MIR551A	29220	ncRNA	chr1	3531451	3531894	+	ENSG00000207776	intron (NM_001409, intron 4 of 36)	(GCCCC)n|Simple_repeat|Simple_repeat	microRNA 551a	PRDM14; TFAP2C; TEAD	444	3531569	3531570	0	1	1	1.17109	4.05393	4.50438	0.901014	0.63061	1.70929	1e-11	1	0.163499	0.256	0.808	0	0	0	0	0	1	0	1	0	1
mergedPeak19	LINC01134	145	ncRNA	chr1	3900397	3900715	+	ENSG00000236423	promoter-TSS (NM_207356)	promoter-TSS (NM_207356)	long intergenic non-protein coding RNA 1134	LEF1	319	3900548	3900549	0	0	1	1.63004	2.50777	3.00978	0.501551	0.250767	0.584963	0.0582	0.966	0.411426	0.0958	0.939	2.14182	3.21001	2.25571	1.90986	-0.0892893	1	-0.952609	0.549846	0.0700983	1
mergedPeak4662	LIMCH1	-22769	protein-coding	chr4	41336546	41336808	+	ENSG00000064042	Intergenic	L1ME4a|LINE|L1	LIM and calponin homology domains 1	PRDM14; TFAP2C; PRDM1	263	41336837	41336838	0	0	1	0	0.456244	2.88965	0.912522	0.15211	1.58496	0.264	0.95	3.05832	2.57e-14	1	10.9832	10.2836	10.0488	6.10697	0.607061	0.00463303	-4.10631	1.65558e-59	3.45719	1.14132e-41
mergedPeak21		-37407		chr1	5525723	5526861	+		Intergenic	Intergenic		PRDM14; TFAP2C; OCT4-SOX2-TCF-NANOG; SOX17; SOX2; TEAD; ZIC; LEF1; TCF3	1139	5526663	5526664	0	2	2	0.386352	3.96826	4.03836	0.28094	0.245823	3.15704	1.1e-66	1	0.0426443	0.439	0.62
mergedPeak22	LINC00337	3146	ncRNA	chr1	6239310	6239473	+		TTS (NR_103534)	TTS (NR_103534)	long intergenic non-protein coding RNA 337	ZIC	164	6239385	6239386	0	1	0	0.731683	3.65829	0.243895	0.243896	0.243933	2.58496	2.16e-08	1	-1.8365	1	5.41e-06	3.50583	4.55164	3.17394	4.38098	-0.185112	0.999996	-0.14639	0.926502	-0.542759	1
mergedPeak4459	SLCO2A1	41117	protein-coding	chr3	133988947	133989104	+	ENSG00000174640	intron (NM_005630, intron 1 of 13)	MER51C|LTR|ERV1	solute carrier organic anion transporter family member 2A1	SOX17; SOX2; LEF1; TCF3	158	133988958	133988959	0	0	1	1.01263	3.03789	3.79794	1.01263	0	1.67807	0.000226	1	0.0840643	0.533	0.628	3.37314	3.22535	8.81141	9.09406	0.0125621	1	5.72382	4.77647e-40	-0.158962	0.935203
mergedPeak3105	NANOS3	235	protein-coding	chr19	13862174	13862541	+	ENSG00000187556	intron (NR_146095, intron 1 of 1)	intron (NR_146095, intron 1 of 1)	nanos C2HC-type zinc finger 3	TEAD	368	13862297	13862298	0	1	1	1.19562	2.3916	2.28253	0.434754	0.434769	1.05658	0.00147	0.999	0.163499	0.371	0.74	1.00502	0.645996	6.18132	6.98997	0.00724908	1	5.69975	2.59802e-13	-0.623132	0.306347
mergedPeak3106	NANOS3	-77	protein-coding	chr19	13865243	13865400	+	ENSG00000187556	promoter-TSS (NR_146097)	promoter-TSS (NR_146097)	nanos C2HC-type zinc finger 3	TFAP2C	158	13865236	13865237	0	0	1	0	0.253156	4.30351	0.253157	0.506315	1	0.632	0.865	3.32193	6.48e-13	1	1.00502	0.645996	6.18132	6.98997	0.00724908	1	5.69975	2.59802e-13	-0.623132	0.306347
mergedPeak26	HES2	5317	protein-coding	chr1	6414384	6414851	+	ENSG00000069812	TTS (NM_019089)	TTS (NM_019089)	hes family bHLH transcription factor 2	TFAP2C; LEF1	468	6414601	6414602	0	1	1	0.427404	3.16229	5.81158	0.427337	0.512806	2.32193	3.41e-15	1	1	3.43e-08	1	2.70505	2.88963	3.22285	2.66408	-0.0149476	1	-0.154244	0.945922	0.163349	1
mergedPeak27	PLEKHG5	-98	protein-coding	chr1	6490568	6490909	+	ENSG00000171680	promoter-TSS (NM_001042664)	promoter-TSS (NM_001042664)	pleckstrin homology and RhoGEF domain containing G5	TFAP2C; LEF1	342	6490691	6490692	0	0	1	1.40346	1.75427	2.80693	0.701735	0.350921	0.31034	0.264	0.837	0.516015	0.0564	0.965	4.92787	5.16419	4.38929	4.86847	-0.0710605	0.999996	-0.262903	0.839828	-0.283821	0.841589
mergedPeak1592	RFX4	3084	protein-coding	chr12	106585887	106586074	+	ENSG00000111783	intron (NM_213594, intron 1 of 17)	CpG	regulatory factor X4	SOX17; SOX2; ZIC; LEF1	188	106585990	106585991	0	1	0	1.48931	3.82953	0.638278	0.42552	0.212793	1.38957	0.000253	1	-1.78588	1	1.45e-06	10.7449	9.0323	5.14101	5.06565	1.43837	2.76381e-17	-3.91715	5.29665e-41	0.0469069	0.984721
mergedPeak3107	NANOS3	654	protein-coding	chr19	13865575	13866122	+	ENSG00000187556	intron (NR_146097, intron 1 of 1)	CpG	nanos C2HC-type zinc finger 3	SOX17; SOX2; ZIC; LEF1	548	13865967	13865968	0	0	2	0.291961	1.24079	4.16046	0.364953	0.365009	2.16993	1.13e-06	1	1.83188	1.29e-16	1	1.00502	0.645996	6.18132	6.98997	0.00724908	1	5.69975	2.59802e-13	-0.623132	0.306347
mergedPeak3108	NANOS3	1020	protein-coding	chr19	13866238	13866517	+	ENSG00000187556	intron (NR_146097, intron 1 of 1)	intron (NR_146097, intron 1 of 1)	nanos C2HC-type zinc finger 3	TFAP2C	280	13866333	13866334	0	0	1	0.571391	0.999969	3.42848	0.28575	0.57141	0.454176	0.283	0.857	1.58496	2e-07	1	1.00502	0.645996	6.18132	6.98997	0.00724908	1	5.69975	2.59802e-13	-0.623132	0.306347
mergedPeak3111	NANOS3	-750	protein-coding	chr19	13876538	13877143	+	ENSG00000187556	promoter-TSS (NM_001098622)	promoter-TSS (NM_001098622)	nanos C2HC-type zinc finger 3	TFAP2C	606	13876498	13876499	0	0	2	0.396089	0.792053	3.49812	0.132009	0.594043	1.41684	0.0014	0.999	1.88362	4.52e-16	1	1.00502	0.645996	6.18132	6.98997	0.00724908	1	5.69975	2.59802e-13	-0.623132	0.306347
mergedPeak32	PARK7	30296	protein-coding	chr1	7991824	7992009	+	ENSG00000116288	Intergenic	Intergenic	Parkinsonism associated deglycase	TFAP2C; TEAD; ZIC	186	7991949	7991950	0	0	1	0.64514	0.860158	4.30094	0.860191	0.430161	0.411426	0.577	0.762	2.52356	3.46e-10	1	10.6833	10.6619	10.2074	10.3765	0.0210634	0.999996	-0.278627	0.191353	-0.171099	0.730083
mergedPeak33	SLC45A1	-50969	protein-coding	chr1	8266915	8267262	+	ENSG00000162426	Intergenic	LTR24C|LTR|ERV1	solute carrier family 45 member 1	OCT4-SOX2-TCF-NANOG; SOX17; SOX2; TEAD	348	8267115	8267116	0	0	1	0.344805	0.919512	5.28721	0.804699	0.344816	1.58496	0.00284	0.998	2.16993	2.9e-18	1	0.588312	2.83646	0	0.452747	-0.0802543	1	-1.32352	1	-0.0581773	1
mergedPeak34	RERE	114311	protein-coding	chr1	8703260	8703419	+	ENSG00000142599	intron (NM_001042681, intron 1 of 22)	CpG	arginine-glutamic acid dipeptide repeats		160	8703328	8703329	0	1	0	2.24993	3.7499	3.75047	0.749976	1.24992	1.05658	0.00147	0.999	0	0.606	0.527	11.3383	11.2191	11.377	11.3747	0.106401	0.999996	0.160022	0.492053	-0.00754213	0.995008
mergedPeak35	RERE	-430	protein-coding	chr1	8817908	8818153	+	ENSG00000142599	promoter-TSS (NM_012102)	promoter-TSS (NM_012102)	arginine-glutamic acid dipeptide repeats	TFAP2C	246	8818069	8818070	0	0	1	0.975583	2.11409	3.90231	0.325182	0.48779	1.24489	0.00159	0.998	0.505891	0.0731	0.956	11.3383	11.2191	11.377	11.3747	0.106401	0.999996	0.160022	0.492053	-0.00754213	0.995008
mergedPeak1593	RFX4	3981	protein-coding	chr12	106586847	106587078	+	ENSG00000111783	intron (NM_213594, intron 1 of 17)	CpG	regulatory factor X4	TFAP2C	232	106586887	106586888	0	1	0	0.862012	3.27576	1.37927	0.172435	0.689633	1.75275	3.55e-07	1	-1.18442	1	0.000133	10.7449	9.0323	5.14101	5.06565	1.43837	2.76381e-17	-3.91715	5.29665e-41	0.0469069	0.984721
mergedPeak37	ENO1-AS1	4868	ncRNA	chr1	8883575	8883799	+	ENSG00000230679	Intergenic	Intergenic	ENO1 antisense RNA 1	TFAP2C; ZIC; LEF1	225	8883702	8883703	0	1	0	0.88886	3.19979	0.355545	0.533319	0.5334	1.38957	0.000253	1	-2.05889	1	8.1e-08	2.17773	2.30852	1.65227	2.70386	-0.00638343	1	0.249649	0.911202	-0.245982	1
mergedPeak38	ENO1-AS1	32619	ncRNA	chr1	8911433	8911590	+	ENSG00000230679	Intergenic	Intergenic	ENO1 antisense RNA 1	TFAP2C; PRDM1	158	8911453	8911454	0	0	1	0.506296	0.506314	3.79736	1.26598	0.759469	0.739848	0.353	0.875	2.07039	3.45e-07	1	2.17773	2.30852	1.65227	2.70386	-0.00638343	1	0.249649	0.911202	-0.245982	1
mergedPeak39	SLC2A7	15271	protein-coding	chr1	9010925	9011188	+	ENSG00000197241	intron (NM_207420, intron 8 of 11)	MER74A|LTR|ERVL	solute carrier family 2 member 7	TFAP2C; SOX17; LEF1	264	9011073	9011074	0	0	1	0.606042	0.909066	6.6675	0.909061	0.909031	1	0.111	0.958	2.75489	6.73e-26	1	1.59165	0	2.50564	2.19648	0.0304627	1	1.17493	1	0.0740232	1
mergedPeak40	SLC2A5	-21942	protein-coding	chr1	9093975	9094216	+	ENSG00000142583	Intergenic	HERVFH19-int|LTR|ERV1	solute carrier family 2 member 5	TFAP2C; TEAD	242	9094168	9094169	0	0	1	1.15699	0.49593	4.29738	0.330557	0.165284	-0.415037	0.9	0.256	2.22342	2.96e-10	1	1.26784	1.42999	2.77352	2.79876	-0.00573364	1	0.852002	0.618981	-0.00468691	1
mergedPeak4664	LIMCH1	2501	protein-coding	chr4	41362718	41363821	+	ENSG00000064042	intron (NM_001112717, intron 1 of 25)	intron (NM_001112717, intron 1 of 25)	LIM and calponin homology domains 1	PRDM14; TFAP2C; OCT4; OCT4-SOX2-TCF-NANOG; SOX17; PRDM1; SOX2; TEAD	1104	41363131	41363132	0	1	1	0.724615	5.07232	3.22504	0.253615	0.470983	2.87774	1.81e-73	1	-0.68966	1	4.24e-08	10.9832	10.2836	10.0488	6.10697	0.607061	0.00463303	-4.10631	1.65558e-59	3.45719	1.14132e-41
mergedPeak42	SLC25A33	20474	protein-coding	chr1	9559383	9560251	+	ENSG00000171612	intron (NM_032315, intron 2 of 6)	intron (NM_032315, intron 2 of 6)	solute carrier family 25 member 33	PRDM14; OCT4-SOX2-TCF-NANOG	869	9559942	9559943	0	1	0	0.276171	4.32653	0.506314	0.460287	0.6445	3.86493	2.35e-78	1	-3.05889	1	8.6e-58	8.54565	8.56454	8.89968	8.92907	-0.0127098	0.999996	0.367002	0.234308	-0.0380378	0.978294
mergedPeak1594	RFX4	4659	protein-coding	chr12	106587302	106587591	+	ENSG00000111783	intron (NM_213594, intron 1 of 17)	intron (NM_213594, intron 1 of 17)	regulatory factor X4	PRDM14; TFAP2C; SOX2; LEF1	290	106587565	106587566	0	1	0	1.10341	3.44818	2.34512	0.41378	0.68961	1.80735	2.14e-09	1	-0.971431	1	0.000248	10.7449	9.0323	5.14101	5.06565	1.43837	2.76381e-17	-3.91715	5.29665e-41	0.0469069	0.984721
mergedPeak44	CENPS-CORT	-1955	protein-coding	chr1	10428014	10428191	+	ENSG00000251503	Intergenic	MIR|SINE|MIR	CENPS-CORT readthrough	PRDM14; TFAP2C	178	10428146	10428147	0	0	1	0.674137	0.449426	3.59596	0.224712	0.224704	-1	0.982	0.143	3.58496	4.79e-17	1
mergedPeak3112	NANOS3	3018	protein-coding	chr19	13880206	13880393	+	ENSG00000187556	intron (NM_001098622, intron 1 of 1)	CpG	nanos C2HC-type zinc finger 3	ZIC	188	13880266	13880267	0	0	1	2.34035	2.34027	4.89347	0	0.85117	0.226509	0.424	0.74	1.04963	0.000635	0.999	1.00502	0.645996	6.18132	6.98997	0.00724908	1	5.69975	2.59802e-13	-0.623132	0.306347
mergedPeak46	PEX14	125	protein-coding	chr1	10475005	10475162	+	ENSG00000142655	intron (NM_004565, intron 1 of 8)	CpG	peroxisomal biogenesis factor 14	PRDM14; ZIC	158	10475070	10475071	0	1	0	1.77237	3.29103	2.53148	1.01263	1.26579	1.07039	0.00345	0.997	-0.494109	0.957	0.083	6.26113	6.60347	6.70228	6.72819	-0.169285	0.999996	0.125271	0.879266	-0.031392	0.987964
mergedPeak3103	NANOS3	-11400	protein-coding	chr19	13850582	13850751	+	ENSG00000187556	Intergenic	CpG	nanos C2HC-type zinc finger 3		170	13850662	13850663	1	0	0	3.76446	2.58816	2.58816	0.470647	0.470573	-0.251539	0.85	0.257	-0.0892673	0.725	0.432	1.00502	0.645996	6.18132	6.98997	0.00724908	1	5.69975	2.59802e-13	-0.623132	0.306347
mergedPeak3104	NANOS3	-10872	protein-coding	chr19	13851064	13851465	+	ENSG00000187556	Intergenic	Intergenic	nanos C2HC-type zinc finger 3	TFAP2C; SOX17	402	13851190	13851191	1	1	0	2.58699	3.28349	1.9903	0.198998	0.198992	0.275007	0.199	0.866	-0.736966	0.998	0.0032	1.00502	0.645996	6.18132	6.98997	0.00724908	1	5.69975	2.59802e-13	-0.623132	0.306347
mergedPeak49	C1orf127	81263	protein-coding	chr1	10900352	10900999	+	ENSG00000175262	Intergenic	Intergenic	chromosome 1 open reading frame 127	PRDM14; TFAP2C	648	10900773	10900774	0	0	1	0.432086	1.97525	5.92667	0.493811	0.493795	1.91839	5.95e-10	1	1.58496	1.3e-20	1	1.00502	0.690875	1.09771	0.543245	0.00652137	1	-0.0552622	1	0.0564543	1
mergedPeak4339	CACNA2D2	-11967	protein-coding	chr3	50516136	50516392	+	ENSG00000007402	Intergenic	Intergenic	calcium voltage-gated channel auxiliary subunit alpha2delta 2	TFAP2C	257	50516210	50516211	0	0	1	2.02328	0.933826	3.73588	0.466911	0.466895	-1.08927	0.998	0.00371	1.90689	7.97e-09	1	9.40832	9.18669	15.3471	14.8803	0.175649	0.999996	5.65561	8.7073e-235	0.431617	0.121214
mergedPeak51	RNU5E-1	336	snRNA	chr1	11908346	11909033	+	ENSG00000199347	TTS (NR_002754)	TTS (NR_002754)	RNA, U5E small nuclear 1	PRDM1	688	11908489	11908490	0	1	1	1.10479	2.03482	3.02306	0.174413	0.523241	0.887525	0.000804	0.999	0.669027	0.000845	0.999	2.76965	1.97195	2.14419	0.868601	0.0536309	1	-0.649525	1	0.206628	1
mergedPeak52	RNU5E-1	1430	snRNA	chr1	11909449	11909686	+	ENSG00000199347	Intergenic	(GCCCCGCCGT)n|Simple_repeat|Simple_repeat	RNA, U5E small nuclear 1	TFAP2C	238	11909583	11909584	0	0	1	2.01674	3.36112	3.19318	0.504188	0.336177	0.555816	0.083	0.952	0.238787	0.288	0.809	2.76965	1.97195	2.14419	0.868601	0.0536309	1	-0.649525	1	0.206628	1
mergedPeak4340	CACNA2D2	-12564	protein-coding	chr3	50516572	50516888	+	ENSG00000007402	Intergenic	Intergenic	calcium voltage-gated channel auxiliary subunit alpha2delta 2	TFAP2C; TEAD; ZIC	317	50516807	50516808	0	0	1	1.13562	1.26199	3.53301	0.883222	0.378537	0.678072	0.0835	0.957	1.08406	0.000131	1	9.40832	9.18669	15.3471	14.8803	0.175649	0.999996	5.65561	8.7073e-235	0.431617	0.121214
mergedPeak5438	SGK1	13636	protein-coding	chr6	134160868	134161399	+	ENSG00000118515	Intergenic	Intergenic	serum/glucocorticoid regulated kinase 1	PRDM14; TFAP2C; OCT4-SOX2-TCF-NANOG; PRDM1	532	134161259	134161260	0	0	1	0.601464	0.300743	3.98485	0.30079	0.375928	-0.68966	0.958	0.133	3.56071	1.09e-40	1	7.46881	7.11661	12.6727	12.6771	0.210056	0.999996	5.51124	2.17882e-161	-0.0124402	0.993431
mergedPeak55	MIR7846	-11973	ncRNA	chr1	12154881	12155242	+	ENSG00000283789	Intergenic	Intergenic	microRNA 7846	TFAP2C; TEAD	362	12154969	12154970	0	0	1	0.220988	0.773578	4.64073	0.44196	0.110494	2	0.00453	0.997	2.49057	8.35e-19	1
mergedPeak56	SNORA59B	32917	snoRNA	chr1	12540212	12540444	+	ENSG00000266079	Intergenic	Intergenic	small nucleolar RNA, H/ACA box 59B		233	12540162	12540163	0	1	0	1.71695	3.2617	1.3733	0.343337	0.858346	0.31034	0.264	0.837	-0.68966	0.987	0.025	3.22429	2.80618	6.22654	4.80146	0.0405277	1	1.73256	0.0823084	1.00807	0.0475906
mergedPeak57	DHRS3	641	protein-coding	chr1	12595598	12595789	+	ENSG00000162496	intron (NM_004753, intron 1 of 5)	intron (NM_004753, intron 1 of 5)	dehydrogenase/reductase 3		192	12595754	12595755	0	1	0	0.208327	3.33311	0.624981	0.416655	0.416719	2.80735	8.31e-11	1	-1.59946	1	1.45e-05	5.09423	6.27559	7.74561	7.21723	-0.471141	0.825049	0.92197	0.0507919	0.450909	0.369873
mergedPeak58	DHRS3	-8110	protein-coding	chr1	12604420	12604658	+	ENSG00000162496	intron (NM_004753, intron 1 of 5)	intron (NM_004753, intron 1 of 5)	dehydrogenase/reductase 3	OCT4; OCT4-SOX17	239	12604505	12604506	0	0	1	0.334706	2.00831	4.01663	0.502155	0.334717	2.22342	1.61e-05	1	0.895303	0.00502	0.996	5.09423	6.27559	7.74561	7.21723	-0.471141	0.825049	0.92197	0.0507919	0.450909	0.369873
mergedPeak59	PRDM2	19243	protein-coding	chr1	13723840	13724253	+	ENSG00000116731	intron (NM_001135610, intron 2 of 7)	intron (NM_001135610, intron 2 of 7)	PR/SET domain 2	2004-10-01	414	13724097	13724098	0	1	0	0.676308	4.73417	0.386522	0.289846	0.676284	2.53107	4.46e-22	1	-3.64386	1	4.97e-39	11.6363	11.2363	11.9452	11.5846	0.333699	0.999996	0.349897	0.13054	0.335589	0.189769
mergedPeak5439	SGK1	-195	protein-coding	chr6	134174937	134175144	+	ENSG00000118515	promoter-TSS (NM_001291995)	promoter-TSS (NM_001291995)	serum/glucocorticoid regulated kinase 1	TFAP2C	208	134175090	134175091	0	0	1	1.53841	1.73072	3.6543	0.384603	0.38459	0.584963	0.136	0.93	0.678072	0.0327	0.98	7.46881	7.11661	12.6727	12.6771	0.210056	0.999996	5.51124	2.17882e-161	-0.0124402	0.993431
mergedPeak5440	SGK1	-500	protein-coding	chr6	134175329	134175537	+	ENSG00000118515	promoter-TSS (NM_001291995)	promoter-TSS (NM_001291995)	serum/glucocorticoid regulated kinase 1	TFAP2C	209	134175395	134175396	0	1	0	0.956912	3.63682	0.956907	0.38275	0.956908	0.807355	0.0213	0.987	-1.21759	1	0.000439	7.46881	7.11661	12.6727	12.6771	0.210056	0.999996	5.51124	2.17882e-161	-0.0124402	0.993431
mergedPeak4256	WNT7A	29633	protein-coding	chr3	13850347	13850671	+	ENSG00000154764	intron (NM_004625, intron 3 of 3)	intron (NM_004625, intron 3 of 3)	Wnt family member 7A	TEAD	325	13850487	13850488	1	0	0	2.46185	2.33839	1.47683	0.123073	0.861515	-0.120294	0.753	0.365	-0.713119	0.991	0.0167	0	0.645996	7.34564	6.8125	-0.0180332	1	5.50741	4.54653e-12	0.416593	0.560056
mergedPeak63	CASP9	123	protein-coding	chr1	15524197	15524408	+	ENSG00000132906	non-coding (NR_102732, exon 1 of 9)	non-coding (NR_102732, exon 1 of 9)	caspase 9	TFAP2C	212	15524321	15524322	0	0	1	1.88667	2.07541	3.77348	0.943514	0.943365	0.367371	0.244	0.857	0.687061	0.0173	0.988	6.1003	6.54925	6.36271	5.69343	-0.218727	0.999996	-0.821414	0.155623	0.506547	0.46865
mergedPeak4255	WNT7A	109615	protein-coding	chr3	13770425	13770632	+	ENSG00000154764	Intergenic	Intergenic	Wnt family member 7A	TFAP2C	208	13770505	13770506	0	0	1	1.34612	1.15399	5.38444	1.15377	0.384604	0	0.687	0.547	2.08746	3.19e-11	1	0	0.645996	7.34564	6.8125	-0.0180332	1	5.50741	4.54653e-12	0.416593	0.560056
mergedPeak65	DDI2	-54	protein-coding	chr1	15617268	15617509	+	ENSG00000197312	promoter-TSS (NM_032341)	promoter-TSS (NM_032341)	DNA damage inducible 1 homolog 2	ZIC	242	15617403	15617404	0	0	1	2.80984	2.47965	3.96681	0.495835	0.330568	0.0840643	0.532	0.625	0.641546	0.0282	0.982	11.2008	11.34	11.0976	11.0046	-0.120625	0.999996	-0.328308	0.0821592	0.0790404	0.920249
mergedPeak1314	ST14	10845	protein-coding	chr11	130170536	130170785	+	ENSG00000149418	intron (NM_021978, intron 1 of 18)	intron (NM_021978, intron 1 of 18)	suppression of tumorigenicity 14	PRDM14	250	130170631	130170632	0	1	1	0.63998	3.99989	4.16052	0.639979	0.479968	2.63227	2.82e-14	1	0.214125	0.259	0.819	1.26784	1.15609	8.04914	6.96179	0.00336057	1	5.29638	1.97021e-12	0.831686	0.0910205
mergedPeak67	FAM131C	-226	protein-coding	chr1	16073851	16074037	+	ENSG00000185519	promoter-TSS (NM_182623)	promoter-TSS (NM_182623)	family with sequence similarity 131 member C	PRDM14	187	16073857	16073858	0	1	1	1.71117	3.20834	3.85015	0.213898	0.427861	1.15056	0.00243	0.998	0.0703893	0.53	0.616	0	0	0	0	0	1	0	1	0	1
mergedPeak377	NTNG1	109	protein-coding	chr1	107139859	107140182	+	ENSG00000162631	promoter-TSS (NM_001330665)	promoter-TSS (NM_001330665)	netrin G1		324	107140026	107140027	0	1	1	0.987622	2.59242	2.22215	0.123453	0.493889	1.52105	3.34e-05	1	0.0565835	0.528	0.608	3.70679	3.21001	9.17767	8.66536	0.0668849	1	5.29313	1.81099e-31	0.452884	0.2711
mergedPeak6436	FOXO4	-384	protein-coding	chrX	71095732	71095892	+	ENSG00000184481	promoter-TSS (NM_005938)	promoter-TSS (NM_005938)	forkhead box O4		161	71095764	71095765	0	0	1	2.23631	1.49063	3.97489	0.24844	0	-0.514573	0.933	0.169	1.36177	0.000958	0.999	5.12844	5.17014	10.6191	6.92749	-0.0137659	0.999996	1.7005	0.000530624	3.41843	4.43556e-64
mergedPeak70	FBXO42	-143	protein-coding	chr1	16352424	16353057	+	ENSG00000037637	promoter-TSS (NM_018994)	promoter-TSS (NM_018994)	F-box protein 42	TFAP2C; TEAD	634	16352633	16352634	0	0	1	0.504718	1.64058	5.80423	0.315437	0.252358	1.58496	2.94e-06	1	1.83188	2.41e-24	1	9.19083	9.1794	8.85607	9.10977	0.00902648	0.999996	-0.0623231	0.896669	-0.245624	0.610528
mergedPeak71	SZRD1	332	protein-coding	chr1	16367341	16367616	+	ENSG00000055070	intron (NR_073500, intron 1 of 1)	CpG	SUZ RNA binding domain containing 1		276	16367361	16367362	0	0	1	1.44946	1.59415	3.1882	0.434769	0.434771	0.389567	0.236	0.865	0.495695	0.0953	0.944	9.70684	9.44312	9.26435	9.16553	0.206092	0.999996	-0.270637	0.394666	0.082093	0.932429
mergedPeak72	NECAP2	426	protein-coding	chr1	16440635	16441231	+	ENSG00000157191	intron (NM_001145277, intron 1 of 6)	CpG	NECAP endocytosis associated 2	PRDM14	597	16441097	16441098	0	1	0	0.736994	4.7568	1.80899	0.468999	0.536081	2.35896	4.86e-29	1	-1.25154	1	1.16e-11	8.43208	8.49069	8.74061	8.08898	-0.0412016	0.999996	-0.39157	0.236231	0.577663	0.0985012
mergedPeak73	RNU1-3	9083	snRNA	chr1	16905018	16905191	+	ENSG00000207513	Intergenic	CpG	RNA, U1 small nuclear 3		174	16905062	16905063	0	0	1	4.5974	4.1378	6.89636	1.83931	1.60914	0.250962	0.284	0.814	0.485427	0.0498	0.968	3.3707	3.30994	3.33399	1.07446	0.0081434	1	-1.54851	0.260641	0.504797	1
mergedPeak6437	FOXO4	2948	protein-coding	chrX	71098992	71099194	+	ENSG00000184481	intron (NM_001170931, intron 2 of 3)	intron (NM_001170931, intron 2 of 3)	forkhead box O4	TFAP2C; TEAD	203	71099096	71099097	0	0	1	0.197038	0.788125	2.95557	0.197039	0.394138	2.58496	0.00366	0.998	1.73552	1.76e-05	1	5.12844	5.17014	10.6191	6.92749	-0.0137659	0.999996	1.7005	0.000530624	3.41843	4.43556e-64
mergedPeak5983	MSC	-113591	protein-coding	chr8	71957917	71958268	+	ENSG00000178860	intron (NR_033651, intron 1 of 2)	intron (NR_033651, intron 1 of 2)	musculin	PRDM14; TFAP2C; LEF1	352	71958086	71958087	0	0	1	0.340887	1.36359	3.86353	0.454602	0.454531	2	0.000292	0.999	1.73552	5.25e-10	1	1.54176	2.47716	7.72158	7.98689	-0.0495643	1	5.25184	3.96171e-22	-0.23154	0.825127
mergedPeak6148	BNC2	-7	protein-coding	chr9	16870915	16871119	+	ENSG00000173068	promoter-TSS (NM_001317940)	promoter-TSS (NM_001317940)	basonuclin 2	OCT4-SOX2-TCF-NANOG	205	16870794	16870795	0	1	0	0.975545	3.31697	0.780466	0.195146	0.585347	1.87578	1.46e-06	1	-1.88897	1	3.91e-07	7.71054	7.4087	12.001	12.6596	0.179698	0.999996	5.21172	6.82193e-173	-0.637569	0.00172777
mergedPeak6149	BNC2	-51203	protein-coding	chr9	16921857	16922217	+	ENSG00000173068	Intergenic	MIRb|SINE|MIR	basonuclin 2	PRDM14; SOX17	361	16921990	16921991	0	1	0	0.554	4.21041	0.664903	0.886398	0.775572	2.93923	2.48e-24	1	-2.18442	1	1.05e-16	7.71054	7.4087	12.001	12.6596	0.179698	0.999996	5.21172	6.82193e-173	-0.637569	0.00172777
mergedPeak78	LOC400743	-22510	ncRNA	chr1	17166994	17168074	+	ENSG00000204362	Intergenic	L2a|LINE|L2	uncharacterized LOC400743	TFAP2C; OCT4; SOX17; TEAD; ZIC; LEF1	1081	17167278	17167279	0	1	1	0.370003	2.44211	5.10624	0.629126	0.444019	2.62761	3.24e-30	1	1.09085	7.54e-16	1
mergedPeak79	ARHGEF10L	7779	protein-coding	chr1	17588224	17588406	+	ENSG00000074964	intron (NM_001011722, intron 2 of 26)	intron (NM_001011722, intron 2 of 26)	Rho guanine nucleotide exchange factor 10 like	TFAP2C; ZIC	183	17588331	17588332	0	1	0	0.87429	3.71574	1.96746	0.218572	0.874259	1.65076	1.45e-05	1	-0.37707	0.923	0.139	6.81272	6.6086	6.23288	5.98866	0.115167	0.999996	-0.585069	0.378515	0.17206	0.914487
mergedPeak80	ARHGEF10L	53612	protein-coding	chr1	17671872	17672097	+	ENSG00000074964	intron (NM_001011722, intron 24 of 26)	intron (NM_001011722, intron 24 of 26)	Rho guanine nucleotide exchange factor 10 like	TFAP2C	226	17671924	17671925	0	0	1	1.06192	1.06208	4.42463	0.353959	0.530957	1	0.027	0.986	1.09761	0.000298	1	6.81272	6.6086	6.23288	5.98866	0.115167	0.999996	-0.585069	0.378515	0.17206	0.914487
mergedPeak81	IGSF21	148663	protein-coding	chr1	18256264	18256524	+	ENSG00000117154	intron (NM_032880, intron 2 of 9)	intron (NM_032880, intron 2 of 9)	immunoglobin superfamily member 21	PRDM1	261	18256408	18256409	0	0	1	0.153276	0.766259	5.51688	0.919512	0	2.32193	0.019	0.993	2.96347	5.37e-21	1	1.20512	1.45623	1.26037	0	-0.00934218	1	-0.668724	1	0.109036	1
mergedPeak1613	TBX3	14975	protein-coding	chr12	114669087	114669279	+	ENSG00000135111	Intergenic	Intergenic	T-box 3	TFAP2C	193	114669188	114669189	0	0	1	0.41448	0.414495	2.90147	0.41456	0.621741	-0.494109	0.918	0.238	2.32193	8.07e-10	1	2.81595	1.74767	9.33359	7.12861	0.051697	1	5.0279	6.56127e-14	1.04653	0.0641132
mergedPeak1614	TBX3	-95170	protein-coding	chr12	114779087	114779538	+	ENSG00000135111	Intergenic	Intergenic	T-box 3	TFAP2C; SOX2; TEAD	452	114779333	114779334	0	1	1	0.353971	1.85836	7.43456	0.176985	0.265469	2.45943	1.92e-09	1	2.04963	1.63e-27	1	2.81595	1.74767	9.33359	7.12861	0.051697	1	5.0279	6.56127e-14	1.04653	0.0641132
mergedPeak1615	TBX3	-115700	protein-coding	chr12	114799746	114800096	+	ENSG00000135111	Intergenic	Intergenic	T-box 3	TEAD; LEF1; TCF3	351	114799863	114799864	1	0	0	3.1908	1.36769	1.70935	0.227905	0.455826	-1.21759	1	3.78e-05	0.389567	0.236	0.865	2.81595	1.74767	9.33359	7.12861	0.051697	1	5.0279	6.56127e-14	1.04653	0.0641132
mergedPeak6039	GRHL2	-32459	protein-coding	chr8	101459845	101460088	+	ENSG00000083307	Intergenic	Intergenic	grainyhead like transcription factor 2	PRDM14; TFAP2C	244	101459979	101459980	0	0	1	0.819647	1.31144	3.77096	0.163929	0.655694	0.650765	0.17	0.921	1.40054	1.26e-05	1	3.7928	2.98662	9.3327	8.83323	0.099226	1	4.99062	3.02904e-11	0.201526	0.907993
mergedPeak3075	CNN1	-296	protein-coding	chr19	11538408	11538614	+	ENSG00000130176	promoter-TSS (NM_001308342)	promoter-TSS (NM_001308342)	calponin 1		207	11538420	11538421	1	0	0	2.89847	1.54609	1.35261	0	0.386462	-0.666576	0.982	0.0374	-0.268817	0.845	0.303	8.36624	7.52868	5.93792	6.78813	0.466412	0.898228	-0.719126	0.106423	-0.701126	0.148663
mergedPeak87	TMCO4	18937	protein-coding	chr1	19780150	19780826	+	ENSG00000162542	intron (NM_001349114, intron 5 of 16)	MER1B|DNA|hAT-Charlie	transmembrane and coiled-coil domains 4	PRDM14; SOX17; SOX2; ZIC	677	19780411	19780412	0	1	0	0.177247	5.84895	1.24073	0.531743	0.472733	4.36457	1.45e-93	1	-2.18442	1	2.4e-34	2.46535	3.54364	2.79443	1.5518	-0.113296	1	-1.49675	0.26439	0.275399	1
mergedPeak6040	GRHL2	-18635	protein-coding	chr8	101473610	101473827	+	ENSG00000083307	Intergenic	Intergenic	grainyhead like transcription factor 2	PRDM14; TFAP2C	218	101473803	101473804	0	0	1	0.550444	1.65158	5.13745	0.366948	1.10088	1.90689	7.63e-05	1	1.26303	7.3e-06	1	3.7928	2.98662	9.3327	8.83323	0.099226	1	4.99062	3.02904e-11	0.201526	0.907993
mergedPeak4422	CCDC191	38	protein-coding	chr3	114056316	114056843	+	ENSG00000163617	promoter-TSS (NM_020817)	promoter-TSS (NM_020817)	coiled-coil domain containing 191	TFAP2C; ZIC	528	114056574	114056575	1	1	1	4.69682	3.78763	5.22711	0.303022	0.530369	-0.304006	0.958	0.0589	0.454176	0.00993	0.992	7.3643	6.53263	5.98861	6.58586	0.464599	0.908554	0.0608269	0.956037	-0.445582	0.584837
mergedPeak1011	TEAD1	43	protein-coding	chr11	12674323	12674578	+	ENSG00000187079	promoter-TSS (NM_021961)	promoter-TSS (NM_021961)	TEA domain transcription factor 1	TFAP2C; TEAD	256	12674464	12674465	1	1	0	2.81285	2.49992	2.81231	0.156245	0.468737	-0.136062	0.768	0.356	0.0703893	0.53	0.616	13.4755	12.971	13.5702	12.9827	0.448353	0.0763171	0.0166647	0.9642	0.546141	0.0251075
mergedPeak91	EIF4G3	-7538	protein-coding	chr1	21183906	21184827	+	ENSG00000075151	Intergenic	Intergenic	eukaryotic translation initiation factor 4 gamma 3	TFAP2C; OCT4-SOX2-TCF-NANOG; PRDM1; SOX2; TEAD; ZIC	922	21184425	21184426	0	0	1	0.650841	0.824268	8.76298	0.650739	0.520593	0.250962	0.341	0.785	3.47249	2.01e-138	1	12.5744	12.6389	13.2656	13.042	-0.0557832	0.999996	0.40662	0.00959279	0.203941	0.561923
mergedPeak92	EIF4G3	-14182	protein-coding	chr1	21190878	21191141	+	ENSG00000075151	Intergenic	MIR|SINE|MIR	eukaryotic translation initiation factor 4 gamma 3		264	21191069	21191070	0	0	1	0.454531	1.06054	3.18172	0.757555	0.303068	1.73552	0.0038	0.997	1.20163	0.0007	0.999	12.5744	12.6389	13.2656	13.042	-0.0557832	0.999996	0.40662	0.00959279	0.203941	0.561923
mergedPeak6041	GRHL2	-18064	protein-coding	chr8	101474309	101474477	+	ENSG00000083307	Intergenic	Intergenic	grainyhead like transcription factor 2	TFAP2C; OCT4	169	101474374	101474375	0	1	1	1.4203	5.20693	5.20676	0.236679	0.47336	1.93734	3.91e-07	1	0.124328	0.445	0.682	3.7928	2.98662	9.3327	8.83323	0.099226	1	4.99062	3.02904e-11	0.201526	0.907993
mergedPeak930	GFRA1	1179	protein-coding	chr10	116271075	116271253	+	ENSG00000151892	intron (NM_001348098, intron 2 of 10)	CpG	GDNF family receptor alpha 1		179	116271127	116271128	0	1	0	1.34075	3.57587	0.223456	0.446898	0.446914	1.32193	0.00065	0.999	-3.32193	1	6.44e-14	5.89924	5.51276	9.03688	10.5846	0.155866	0.999996	4.98948	5.62754e-65	-0.797885	0.222469
mergedPeak95	RAP1GAP	22657	protein-coding	chr1	21629102	21629274	+	ENSG00000076864	intron (NM_001145658, intron 2 of 24)	intron (NM_001145658, intron 2 of 24)	RAP1 GTPase activating protein	TFAP2C; TEAD	173	21629197	21629198	0	0	1	0.462415	0.462486	4.62413	0.462397	0	-0.577767	0.95	0.323	3.52356	5.53e-16	1	4.85488	4.43357	3.6346	4.20861	0.106186	0.999996	-0.179949	0.919589	-0.227295	1
mergedPeak2366	PRR14	-16350	protein-coding	chr16	30634205	30634616	+	ENSG00000156858	Intergenic	Intergenic	proline rich 14	TFAP2C; LEF1	412	30634351	30634352	1	1	0	2.13619	2.91253	3.49491	0.0970844	0.679593	0.189034	0.31	0.784	0.250962	0.21	0.855	7.40264	6.6652	5.956	6.37061	0.446181	0.980832	-0.2788	0.704601	-0.335389	0.717547
mergedPeak6224	BARX1	57082	protein-coding	chr9	93898193	93898351	+	ENSG00000131668	Intergenic	Intergenic	BARX homeobox 1		159	93898243	93898244	0	0	1	0.503129	0.754696	4.52887	1.00626	0.503111	0.584963	0.594	0.801	3	2.07e-13	1	0	0	6.07358	5.82157	0	1	4.98515	5.36648e-08	0.179407	0.906961
mergedPeak98	MIR4418	-13782	ncRNA	chr1	22252357	22252565	+	ENSG00000266564	Intergenic	Intergenic	microRNA 4418	PRDM14	209	22252456	22252457	0	1	0	0.38275	4.2104	2.29659	0.574235	0.574144	3.70044	3.17e-19	1	-1	0.999	0.000966	0	0	0	0	0	1	0	1	0	1
mergedPeak99	MIR4253	54089	ncRNA	chr1	22808989	22809146	+	ENSG00000264014	intron (NM_001309193, intron 3 of 16)	intron (NM_001309193, intron 3 of 16)	microRNA 4253	LEF1	158	22809136	22809137	0	0	1	0.506314	0.253158	4.55753	0.759469	0	-1.59946	1	0.0613	4.24793	6.06e-17	1	0.486494	0.690875	0	0	-0.00386372	1	-0.379035	1	0	1
mergedPeak100	LACTBL1	-6148	protein-coding	chr1	22971719	22971904	+	ENSG00000215906	Intergenic	Intergenic	lactamase beta like 1	OCT4; SOX17	186	22971577	22971578	0	0	1	1.07524	0.430161	3.65579	0.860158	0	-1	0.983	0.0839	2.80735	8.31e-11	1	0	0	0	0	0	1	0	1	0	1
mergedPeak2803	ACE	-634	protein-coding	chr17	63476363	63476533	+	ENSG00000159640	promoter-TSS (NM_000789)	promoter-TSS (NM_000789)	angiotensin I converting enzyme		171	63476426	63476427	0	0	1	0.935611	0.701733	3.9765	0	0.467821	-0.321928	0.875	0.371	2.45943	1.92e-09	1	2.63946	1.95365	6.69179	7.24695	0.0416331	1	4.97388	4.56797e-15	-0.481132	0.363187
mergedPeak102	HNRNPR	-268	protein-coding	chr1	23344490	23344819	+	ENSG00000125944	promoter-TSS (NM_001297621)	promoter-TSS (NM_001297621)	heterogeneous nuclear ribonucleoprotein R		330	23344631	23344632	0	1	0	1.81812	3.87853	3.27263	0.363626	0.727364	1.16993	2.69e-05	1	0	0.589	0.522	12.5948	12.2465	12.0846	11.9982	0.305684	0.984043	-0.242007	0.216315	0.072451	0.926843
mergedPeak951	CPXM2	109672	protein-coding	chr10	123782207	123782529	+	ENSG00000121898	intron (NM_198148, intron 6 of 13)	intron (NM_198148, intron 6 of 13)	carboxypeptidase X, M14 family member 2	SOX2; LEF1	323	123782311	123782312	0	0	1	0.371564	0.866845	5.07706	0.24767	0.123836	0.678072	0.238	0.9	2.45943	4.61e-18	1	2.38516	4.07834	9.34059	9.09833	-0.204556	1	4.93366	7.48738e-44	0.216368	0.667762
mergedPeak952	CPXM2	-81409	protein-coding	chr10	123973368	123973582	+	ENSG00000121898	Intergenic	Intergenic	carboxypeptidase X, M14 family member 2	TFAP2C; TEAD	215	123973392	123973393	0	0	1	0.372081	0.372068	3.90686	0.558124	0.37214	1	0.323	0.908	2.75489	2.4e-13	1	2.38516	4.07834	9.34059	9.09833	-0.204556	1	4.93366	7.48738e-44	0.216368	0.667762
mergedPeak4586	CPLX1	13435	protein-coding	chr4	812574	812797	+	ENSG00000168993	intron (NM_006651, intron 2 of 3)	Alu|SINE|Alu	complexin 1		224	812721	812722	0	1	0	0.357188	4.82127	1.24992	0.535698	0.357133	3.36877	4.28e-20	1	-2.12029	1	2.23e-11	0.849657	0	3.36132	5.7073	0.0187286	1	4.86447	1.57277e-07	-1.31374	0.00987505
mergedPeak4647	ARAP2	-479	protein-coding	chr4	36244811	36245131	+	ENSG00000047365	promoter-TSS (NR_146894)	promoter-TSS (NR_146894)	ArfGAP with RhoGAP domain, ankyrin repeat and PH domain 2	OCT4; SOX2	321	36244985	36244986	0	0	1	0.747639	0.747614	4.98427	0.623036	0.373879	-0.358454	0.884	0.271	2.65306	3.92e-20	1	4.06698	4.73033	7.36499	3.59037	-0.130193	0.999996	-0.954802	0.435475	2.6597	1.26298e-12
mergedPeak5454	PLAGL1	742	protein-coding	chr6	143964127	143965628	+	ENSG00000118495	intron (NM_001289046, intron 6 of 8)	MamGyp-int|LTR|Gypsy	PLAG1 like zinc finger 1	PRDM14; TFAP2C; OCT4; OCT4-SOX2-TCF-NANOG; TEAD; LEF1; TCF3	1502	143964735	143964736	0	1	1	0.452716	6.55108	5.16709	0.426085	0.42607	3.74631	2.93e-186	1	-0.340075	1	0.000139	11.4921	10.0849	9.11511	6.16391	1.20378	5.21955e-13	-3.87844	2.42984e-64	2.63465	1.49441e-26
mergedPeak5684	PDK4	-12321	protein-coding	chr7	95608779	95609083	+	ENSG00000004799	Intergenic	Intergenic	pyruvate dehydrogenase kinase 4		305	95608933	95608934	0	1	1	0.655718	2.62288	4.32841	0.131143	0.393417	2.26303	3.91e-09	1	0.62293	0.0132	0.991	3.12758	3.21001	12.0116	9.32379	-0.00964003	1	5.9705	5.5862e-47	2.51011	2.53147e-39
mergedPeak5953	TOX	60121	protein-coding	chr8	59058935	59059342	+	ENSG00000198846	intron (NM_014729, intron 1 of 8)	intron (NM_014729, intron 1 of 8)	thymocyte selection associated high mobility group box	PRDM14	408	59059086	59059087	0	0	1	0.686229	0.78429	4.11753	0.588309	0.294108	0	0.667	0.542	2.26303	2.21e-17	1	8.266	8.841	7.2003	3.76339	-0.393393	0.999996	-4.98407	2.74039e-42	2.50615	1.4127e-11
mergedPeak441	S100A16	10269	protein-coding	chr1	153598913	153599076	+	ENSG00000188643	Intergenic	Intergenic	S100 calcium binding protein A16	PRDM14; OCT4; ZIC	164	153599085	153599086	0	0	1	0.975732	1.46337	4.38995	0.731685	0.731687	1.32193	0.0214	0.99	1.1375	0.00159	0.998	6.17784	5.86197	8.95644	6.02962	0.136144	0.999996	0.167769	0.874527	2.45784	1.56795e-16
mergedPeak5090	CDX1	-442	protein-coding	chr5	150166197	150166791	+	ENSG00000113722	promoter-TSS (NM_001804)	promoter-TSS (NM_001804)	caudal type homeobox 1	PRDM14; OCT4; OCT4-SOX2-TCF-NANOG; LEF1; TCF3	595	150166338	150166339	0	0	1	0.336125	2.42047	4.77295	0.672225	0.605023	2.84197	9.86e-22	1	0.799087	1.1e-05	1	4.04924	4.57404	4.22021	7.84005	-0.0955883	0.999996	3.182	3.83605e-15	-3.01035	1.65445e-22
mergedPeak935	NANOS1	-102462	protein-coding	chr10	118927116	118927499	+	ENSG00000188613	Intergenic	Intergenic	nanos C2HC-type zinc finger 1	PRDM14; TFAP2C; SOX2	384	118927253	118927254	0	0	1	0.416655	0.520899	3.85404	0.624959	0.416654	0	0.715	0.554	2.90689	1.86e-23	1	7.17469	7.25947	6.9781	9.34689	-0.0516025	0.999996	2.0672	4.57413e-17	-2.13657	2.46847e-17
mergedPeak113	MDS2	-28593	protein-coding	chr1	23598290	23598974	+		Intergenic	Intergenic	myelodysplastic syndrome 2 translocation associated	TFAP2C; SOX17; SOX2; ZIC	685	23598740	23598741	0	1	1	1.34298	2.86123	4.55462	0.292007	0.350354	1.02857	4.64e-06	1	0.632268	0.00021	1	0.486494	1.09061	0.820726	1.35793	-0.012739	1	0.127757	1	-0.0602607	1
mergedPeak114	MDS2	-26760	protein-coding	chr1	23600490	23600655	+		Intergenic	Intergenic	myelodysplastic syndrome 2 translocation associated	TFAP2C	166	23600573	23600574	0	0	1	1.20478	0.722872	2.89193	0.722868	0.240948	-0.68966	0.958	0.133	1.848	1.99e-05	1	0.486494	1.09061	0.820726	1.35793	-0.012739	1	0.127757	1	-0.0602607	1
mergedPeak115	MDS2	-24445	protein-coding	chr1	23602765	23603044	+		Intergenic	MIR3|SINE|MIR	myelodysplastic syndrome 2 translocation associated	PRDM14; TFAP2C; PRDM1	280	23602888	23602889	0	0	1	0.571413	0.428625	5.14269	0.714239	0.571411	0	0.735	0.559	3.03562	8.55e-23	1	0.486494	1.09061	0.820726	1.35793	-0.012739	1	0.127757	1	-0.0602607	1
mergedPeak116	HMGCL	12	protein-coding	chr1	23825271	23825548	+	ENSG00000117305	promoter-TSS (NM_001166059)	promoter-TSS (NM_001166059)	3-hydroxymethyl-3-methylglutaryl-CoA lyase		278	23825446	23825447	0	0	1	3.16586	2.01432	4.46014	0.863283	1.00717	-0.535332	0.975	0.0445	0.918386	0.00096	0.999	7.35931	6.84102	6.66856	6.64601	0.240165	0.999996	-0.178806	0.842643	0.0111243	0.995912
mergedPeak6167	LINGO2	130	protein-coding	chr9	29212086	29212291	+	ENSG00000174482	5' UTR (NM_001354575, exon 1 of 7)	5' UTR (NM_001354575, exon 1 of 7)	leucine rich repeat and Ig domain containing 2	TFAP2C	206	29212190	29212191	0	1	0	0.970842	2.91243	1.35918	0	0.582597	1.38957	0.000253	1	-0.577767	0.975	0.0479	2.97157	3.84167	7.89916	8.6849	-0.0971252	1	4.71773	4.09717e-32	-0.723075	0.0218305
mergedPeak5139	MSX2	-3388	protein-coding	chr5	174720828	174721242	+	ENSG00000120149	Intergenic	CpG	msh homeobox 2	TFAP2C; TEAD; LEF1; TCF3	415	174721183	174721184	0	1	1	1.83127	3.27702	5.39827	0.578294	0.481896	0.739848	0.00552	0.996	0.799087	7.64e-05	1	7.1839	6.55586	11.9003	12.2021	0.0683226	0.999996	4.69784	8.45828e-10	-0.28761	0.526269
mergedPeak5140	MSX2	3319	protein-coding	chr5	174727776	174728006	+	ENSG00000120149	intron (NM_002449, intron 1 of 1)	intron (NM_002449, intron 1 of 1)	msh homeobox 2	2004-10-01	231	174727890	174727891	0	0	1	0.346311	0.692728	2.77047	0.173149	0.173155	0.263034	0.56	0.715	1.80735	5.18e-06	1	7.1839	6.55586	11.9003	12.2021	0.0683226	0.999996	4.69784	8.45828e-10	-0.28761	0.526269
mergedPeak5141	MSX2	7645	protein-coding	chr5	174731940	174732300	+	ENSG00000120149	Intergenic	CpG	msh homeobox 2	PRDM14; TFAP2C	361	174732216	174732217	0	0	1	0.664903	1.7728	3.76706	0.3324	0.221601	1.83592	3.89e-07	1	0.678072	0.0057	0.996	7.1839	6.55586	11.9003	12.2021	0.0683226	0.999996	4.69784	8.45828e-10	-0.28761	0.526269
mergedPeak121	CLIC4	-40509	protein-coding	chr1	24704691	24704923	+	ENSG00000169504	Intergenic	Intergenic	chloride intracellular channel 4	SOX17; SOX2	233	24704759	24704760	0	1	1	0.515086	3.09003	4.29156	0.686674	0.343338	2.45943	1.92e-09	1	0.400538	0.123	0.923	12.2783	12.2884	12.947	12.5232	-0.00755986	0.999996	0.238991	0.200363	0.393176	0.130422
mergedPeak122	CLIC4	-2715	protein-coding	chr1	24742454	24742687	+	ENSG00000169504	Intergenic	Intergenic	chloride intracellular channel 4	PRDM1	234	24742553	24742554	0	0	1	0.341869	0.854644	3.24776	0.341871	0.341923	2	0.00453	0.997	1.70044	1.17e-06	1	12.2783	12.2884	12.947	12.5232	-0.00755986	0.999996	0.238991	0.200363	0.393176	0.130422
mergedPeak123	CLIC4	-1203	protein-coding	chr1	24743917	24744186	+	ENSG00000169504	Intergenic	Intergenic	chloride intracellular channel 4	TFAP2C	270	24744065	24744066	0	0	1	0.296277	1.18515	7.11092	0.592667	0.44443	1.73552	0.0038	0.997	2.32193	9.32e-19	1	12.2783	12.2884	12.947	12.5232	-0.00755986	0.999996	0.238991	0.200363	0.393176	0.130422
mergedPeak124	CLIC4	-362	protein-coding	chr1	24744906	24745182	+	ENSG00000169504	promoter-TSS (NM_013943)	promoter-TSS (NM_013943)	chloride intracellular channel 4	TFAP2C	277	24744906	24744907	0	1	0	0.866399	2.74361	2.31076	0	0.577579	1.53107	8.65e-06	1	-0.184425	0.81	0.292	12.2783	12.2884	12.947	12.5232	-0.00755986	0.999996	0.238991	0.200363	0.393176	0.130422
mergedPeak125	MIR4425	-21858	ncRNA	chr1	25001433	25001898	+	ENSG00000264371	Intergenic	Intergenic	microRNA 4425	PRDM14; TFAP2C; SOX17; SOX2; TEAD	466	25001644	25001645	0	1	1	0.257504	1.88865	5.75089	0.257494	0.515006	3	2.07e-13	1	1.5656	1.95e-14	1	0	0	0	0	0	1	0	1	0	1
mergedPeak2965	DCC	-146841	protein-coding	chr18	52193256	52193461	+	ENSG00000187323	Intergenic	Intergenic	DCC netrin 1 receptor		206	52193330	52193331	0	0	1	0.970847	2.13619	4.46587	0.776648	0.582506	1.1375	0.0318	0.985	1.3505	3.27e-05	1	4.28542	3.9939	9.76441	9.80733	0.0466043	0.999996	4.6672	1.59655e-08	-0.0445104	0.978294
mergedPeak2966	DCC	125706	protein-coding	chr18	52465564	52465937	+	ENSG00000187323	intron (NM_005215, intron 1 of 28)	MIRc|SINE|MIR	DCC netrin 1 receptor	SOX17; PRDM1; SOX2	374	52465877	52465878	0	1	0	0.641792	4.06404	0.855558	0.213897	0.748643	2.84197	9.86e-22	1	-2.12029	1	9.7e-15	4.28542	3.9939	9.76441	9.80733	0.0466043	0.999996	4.6672	1.59655e-08	-0.0445104	0.978294
mergedPeak2967	DCC	275445	protein-coding	chr18	52615559	52615734	+	ENSG00000187323	intron (NM_005215, intron 1 of 28)	intron (NM_005215, intron 1 of 28)	DCC netrin 1 receptor	PRDM1; TEAD	176	52615616	52615617	0	0	1	0.227265	0.454515	4.31805	0.227266	0.454602	0.584963	0.594	0.801	2.93923	1.6e-12	1	4.28542	3.9939	9.76441	9.80733	0.0466043	0.999996	4.6672	1.59655e-08	-0.0445104	0.978294
mergedPeak4100	RUNX1	22586	protein-coding	chr21	34864860	34866485	+	ENSG00000159216	intron (NM_001001890, intron 2 of 5)	intron (NM_001001890, intron 2 of 5)	runt related transcription factor 1	PRDM14; TFAP2C; SOX17; SOX2; TEAD	1626	34866103	34866104	0	1	1	0.614989	6.74131	1.89416	0.344381	0.393592	3.41819	6.47e-178	1	-1.78588	1	1.34e-66	7.60695	6.64181	9.60407	6.96694	0.480582	0.830255	0.313052	0.697684	2.40226	1.0925e-26
mergedPeak130	PAQR7	-3983	protein-coding	chr1	25875146	25875336	+	ENSG00000182749	Intergenic	CpG	progestin and adipoQ receptor family member 7		191	25875235	25875236	0	0	1	1.46593	1.6756	2.72242	0.20941	0	0.584963	0.184	0.91	0.739848	0.0374	0.979	6.12979	6.32152	7.31868	7.20992	-0.086587	0.999996	0.870343	0.0699187	0.083803	0.956961
mergedPeak5040	NEUROG1	-10125	protein-coding	chr5	135545956	135546157	+	ENSG00000181965	Intergenic	Intergenic	neurogenin 1	PRDM14	202	135546073	135546074	0	0	1	0.792057	0.990223	1.98013	0.198007	0.396027	1.16993	0.0511	0.979	1.22033	0.00106	0.999	0	0.645996	2.9351	5.9954	-0.0180332	1	4.725	3.29145e-08	-1.87875	2.06163e-05
mergedPeak6096	NDRG1	-177	protein-coding	chr8	133297274	133297694	+	ENSG00000104419	promoter-TSS (NM_006096)	promoter-TSS (NM_006096)	N-myc downstream regulated 1		421	133297480	133297481	0	1	1	1.42536	3.32531	1.99512	0.475045	0.570056	1.15056	1.21e-05	1	-0.473931	0.981	0.0303	5.4794	5.08597	9.41117	9.68754	0.133373	0.999996	4.55008	3.68116e-59	-0.270834	0.487008
mergedPeak133	FAM110D	-3962	protein-coding	chr1	26154824	26155474	+	ENSG00000197245	Intergenic	Intergenic	family with sequence similarity 110 member D	TFAP2C; SOX17; PRDM1; SOX2; ZIC	651	26155057	26155058	0	1	0	0.798718	6.20565	0.798749	0.307258	0.491535	3.01436	1.77e-56	1	-2.73697	1	3.31e-49	3.70582	5.05964	2.7022	3.13778	-0.295766	0.999996	-1.7233	0.0518179	-0.13808	1
mergedPeak134	UBXN11	-2826	protein-coding	chr1	26321009	26321332	+	ENSG00000158062	TTS (NM_001803)	TTS (NM_001803)	UBX domain protein 11	PRDM14; TFAP2C	324	26321090	26321091	0	0	1	0.123453	0.493814	3.70417	1.11107	0.370346	2.58496	0.00366	0.998	2.62527	8.2e-17	1	6.7335	6.46552	6.46375	6.24578	0.143453	0.999996	-0.204251	0.819282	0.16141	0.914877
mergedPeak135	CRYBG2	-6179	protein-coding	chr1	26360236	26360553	+	ENSG00000176092	Intergenic	CpG	crystallin beta-gamma domain containing 2	TFAP2C; SOX17; PRDM1; SOX2	318	26360308	26360309	0	1	1	0.251565	3.14505	2.76721	0.503111	0.754694	2.9542	9.13e-17	1	-0.200913	0.839	0.245
mergedPeak2573	SOX15	1322	protein-coding	chr17	7588680	7588962	+	ENSG00000129194	TTS (NM_001330073)	TTS (NM_001330073)	SRY-box 15	TFAP2C	283	7588847	7588848	0	0	1	0.141333	0.424015	2.96812	0.282721	0.141338	1.80735	0.0166	0.993	1.9486	2.85e-08	1	4.45155	3.60603	8.05321	8.26556	0.147983	0.999996	4.5433	1.69871e-26	-0.200593	0.784906
mergedPeak1092	LRRC55	-25429	protein-coding	chr11	57156189	57156357	+	ENSG00000183908	Intergenic	Intergenic	leucine rich repeat containing 55		169	57156317	57156318	0	0	1	0.946715	2.36671	3.55019	0	0.236716	1	0.027	0.986	0.650765	0.0479	0.972	7.97482	8.72101	7.22368	9.36059	-0.546931	0.242419	0.633306	0.0647874	-1.86096	1.02093e-10
mergedPeak2574	SOX15	-217	protein-coding	chr17	7590154	7590868	+	ENSG00000129194	promoter-TSS (NM_006942)	promoter-TSS (NM_006942)	SRY-box 15	TFAP2C; TEAD	715	7590386	7590387	0	0	1	0.615366	1.34262	3.63682	0.223769	0.391583	1.20789	8.94e-05	1	1.26303	1.41e-10	1	4.45155	3.60603	8.05321	8.26556	0.147983	0.999996	4.5433	1.69871e-26	-0.200593	0.784906
mergedPeak139	DHDDS	-158	protein-coding	chr1	26432047	26432244	+	ENSG00000117682	promoter-TSS (NM_024887)	promoter-TSS (NM_024887)	dehydrodolichyl diphosphate synthase subunit	TFAP2C	198	26432123	26432124	0	1	0	2.62618	3.03022	2.2225	0.202014	1.21204	0.454176	0.132	0.923	-0.556393	0.972	0.0531	9.24234	9.13398	8.94573	8.9988	0.0866923	0.999996	-0.12874	0.774856	-0.0584397	0.962628
mergedPeak3421	LINC01250	-42653	ncRNA	chr2	3168630	3168816	+	ENSG00000234423	Intergenic	Intergenic	long intergenic non-protein coding RNA 1250	PRDM14; TFAP2C; SOX17; TEAD	187	3168678	3168679	0	0	1	2.13931	1.71117	4.0639	0.641692	0.213898	-0.415037	0.91	0.197	1.35614	0.000175	1	2.20456	0	5.54401	5.5	0.0532184	1	4.51691	3.0259e-06	0.0190921	0.994634
mergedPeak141	MIR1976	64368	ncRNA	chr1	26618608	26618917	+	ENSG00000238705	Intergenic	Intergenic	microRNA 1976		310	26618909	26618910	0	0	1	0.903339	1.03222	3.22559	0.645141	0.129029	-0.152003	0.78	0.412	1.78241	2.77e-08	1	0	0	0	0	0	1	0	1	0	1
mergedPeak142	MIR1976	64795	ncRNA	chr1	26619192	26619564	+	ENSG00000238705	Intergenic	Intergenic	microRNA 1976	TFAP2C; OCT4; SOX2; LEF1	373	26619336	26619337	0	0	1	0.536176	0.857852	8.25712	0.536178	0.214504	0.516015	0.271	0.87	2.98185	4.59e-42	1	0	0	0	0	0	1	0	1	0	1
mergedPeak143	MIR1976	65914	ncRNA	chr1	26620349	26620815	+	ENSG00000238705	Intergenic	CpG	microRNA 1976	TFAP2C	467	26620455	26620456	0	1	1	1.6273	3.16907	3.93993	0.599647	0.770853	0.659925	0.00643	0.995	0.367371	0.0546	0.961	0	0	0	0	0	1	0	1	0	1
mergedPeak144	MIR1976	67084	ncRNA	chr1	26621355	26621685	+	ENSG00000238705	Intergenic	MIR1_Amn|SINE|MIR	microRNA 1976		331	26621625	26621626	0	0	1	0.483369	1.57095	2.7798	1.20842	0.120838	0.713696	0.0559	0.97	0.831877	0.00333	0.997	0	0	0	0	0	1	0	1	0	1
mergedPeak145	ARID1A	-607	protein-coding	chr1	26695413	26695630	+	ENSG00000117713	promoter-TSS (NM_006015)	promoter-TSS (NM_006015)	AT-rich interaction domain 1A		218	26695425	26695426	0	0	1	1.83481	2.0186	4.03657	0.366948	0.733922	0.31034	0.264	0.837	0.464668	0.0825	0.949	12.5469	12.651	12.3022	12.356	-0.0890009	0.999996	-0.288501	0.0881772	-0.0619781	0.935304
mergedPeak146	ARID1A	27557	protein-coding	chr1	26723479	26723636	+	ENSG00000117713	intron (NM_139135, intron 1 of 19)	intron (NM_139135, intron 1 of 19)	AT-rich interaction domain 1A		158	26723589	26723590	0	1	0	1.26598	3.79734	1.77203	0.253157	0	1.32193	0.00065	0.999	-1.152	0.999	0.00106	12.5469	12.651	12.3022	12.356	-0.0890009	0.999996	-0.288501	0.0881772	-0.0619781	0.935304
mergedPeak147	SFN	1460	protein-coding	chr1	26864384	26864767	+	ENSG00000175793	TTS (NM_006142)	TTS (NM_006142)	stratifin	PRDM14	384	26864597	26864598	0	1	1	0.937469	5.10383	3.02074	0.520819	0.10418	2.26903	3.71e-19	1	-0.643856	0.999	0.00153	1.20512	3.85443	1.34061	2.92735	-0.173416	1	-0.681697	0.688019	-0.316383	1
mergedPeak148	SFN	1854	protein-coding	chr1	26864904	26865099	+	ENSG00000175793	TTS (NM_006142)	TTS (NM_006142)	stratifin	SOX2	196	26864991	26864992	0	1	0	1.22441	3.26521	2.04076	0.204107	0.612225	1.65076	1.45e-05	1	-0.37707	0.923	0.139	1.20512	3.85443	1.34061	2.92735	-0.173416	1	-0.681697	0.688019	-0.316383	1
mergedPeak308	KANK4	32315	protein-coding	chr1	62286753	62287526	+	ENSG00000132854	intron (NM_001320269, intron 1 of 8)	intron (NM_001320269, intron 1 of 8)	KN motif and ankyrin repeat domains 4	PRDM14; SOX17; SOX2; TEAD; ZIC	774	62287096	62287097	0	1	0	0.930171	3.72082	1.1886	0.465175	0.568457	2	2.42e-22	1	-1.55639	1	1.41e-15	5.64915	5.18952	9.71275	9.75006	0.138686	0.999996	4.49341	1.76439e-55	-0.0447926	0.96821
mergedPeak150	TENT5B	5667	protein-coding	chr1	27007077	27007353	+	ENSG00000158246	intron (NM_052943, intron 1 of 1)	intron (NM_052943, intron 1 of 1)	terminal nucleotidyltransferase 5B	ZIC	277	27007174	27007175	0	0	1	0.577601	1.73307	3.89879	0.577579	0	1.76553	6.9e-05	1	0.773996	0.00883	0.994
mergedPeak309	KANK4	11398	protein-coding	chr1	62307843	62308386	+	ENSG00000132854	intron (NM_001320269, intron 1 of 8)	intron (NM_001320269, intron 1 of 8)	KN motif and ankyrin repeat domains 4	TFAP2C	544	62308013	62308014	0	0	1	1.02938	0.955856	5.66247	0.588216	0.588196	-0.104697	0.732	0.429	2.6017	5.65e-37	1	5.64915	5.18952	9.71275	9.75006	0.138686	0.999996	4.49341	1.76439e-55	-0.0447926	0.96821
mergedPeak5800	KLRG2	-155	protein-coding	chr7	139483791	139483981	+	ENSG00000188883	promoter-TSS (NM_198508)	promoter-TSS (NM_198508)	killer cell lectin like receptor G2		191	139483865	139483866	0	0	1	0.628255	0.837801	3.56009	0.628231	0.418835	0	0.762	0.566	2.52356	3.46e-10	1	3.28361	4.01612	8.69288	8.55489	-0.107626	1	4.43655	1.71865e-30	0.118432	0.897835
mergedPeak153	WASF2	-37718	protein-coding	chr1	27527812	27528055	+	ENSG00000158195	Intergenic	CpG	WAS protein family member 2	TFAP2C	244	27527904	27527905	0	1	0	0.983542	4.09823	2.45895	0.32791	0.983574	1.32193	4.32e-06	1	-0.736966	0.998	0.0032	11.7526	11.5599	11.6956	11.4806	0.169421	0.999996	-0.0732183	0.817761	0.195467	0.630928
mergedPeak3492	TMEM178A	-57237	protein-coding	chr2	39607943	39608226	+	ENSG00000152154	Intergenic	AmnSINE1|SINE|5S-Deu-L2	transmembrane protein 178A	PRDM14; OCT4	284	39608260	39608261	0	1	0	1.26756	3.23922	1.12673	0.281682	0.704314	1.15704	0.000204	1	-1.68966	1	9.33e-08	5.50613	4.66359	10.0147	9.15953	0.198435	0.999996	4.42647	9.57584e-40	0.788391	0.00105118
mergedPeak5193	EDN1	34869	protein-coding	chr6	12324995	12325169	+	ENSG00000078401	Intergenic	Intergenic	endothelin 1	TFAP2C; SOX17; SOX2	175	12325164	12325165	0	0	1	0.457113	1.14282	4.11417	0.4572	0.457128	1.58496	0.0527	0.983	1.87578	1.46e-06	1	7.3159	6.04634	11.6236	9.21913	0.651804	0.15395	3.11017	3.14061e-23	2.23734	6.41929e-30
mergedPeak156	LINC02574	3682	ncRNA	chr1	27658969	27659131	+	ENSG00000233975	Intergenic	L2c|LINE|L2	long intergenic non-protein coding RNA 2574	TFAP2C	163	27659039	27659040	0	0	1	0.490859	1.22695	3.92612	0.736174	0.245392	0.485427	0.384	0.827	1.51602	0.00013	1
mergedPeak6242	CTSV	35	protein-coding	chr9	97039133	97039421	+	ENSG00000136943	promoter-TSS (NM_001333)	promoter-TSS (NM_001333)	cathepsin V	TFAP2C	289	97039274	97039275	0	1	1	0.968827	2.49118	7.75063	0	0.276851	1.43829	0.000362	0.999	1.63691	5.15e-13	1	9.72414	9.95968	13.3967	11.078	-0.194744	0.999996	1.11514	3.45738e-09	2.18106	2.72845e-33
mergedPeak6243	CTSV	-12336	protein-coding	chr9	97051841	97052177	+	ENSG00000136943	Intergenic	LTR19B|LTR|ERV1	cathepsin V	OCT4-SOX17; SOX17; TEAD	337	97051978	97051979	0	1	1	0.474746	3.08596	5.22241	0.474837	0.11869	2.58496	1.7e-13	1	0.613532	0.00627	0.995	9.72414	9.95968	13.3967	11.078	-0.194744	0.999996	1.11514	3.45738e-09	2.18106	2.72845e-33
mergedPeak159	PTAFR	13217	protein-coding	chr1	28163171	28163990	+	ENSG00000169403	intron (NM_001164722, intron 1 of 1)	intron (NM_001164722, intron 1 of 1)	platelet activating factor receptor	PRDM14; TFAP2C; OCT4; SOX17; SOX2	820	28163726	28163727	0	0	1	0.243895	0.439012	5.22017	0.731683	0.341441	0.454176	0.283	0.857	3.33485	4.17e-69	1	3.75138	4.16379	4.22452	4.96232	-0.071994	0.999996	0.716338	0.52146	-0.426128	0.680919
mergedPeak3364	PRKCG	-2686	protein-coding	chr19	53879343	53879820	+	ENSG00000126583	Intergenic	CpG	protein kinase C gamma	TFAP2C	478	53879497	53879498	1	1	1	5.85756	5.10446	5.44001	0.167359	0.502059	-0.184425	0.889	0.148	0.111031	0.327	0.739	5.68579	4.17173	4.70402	3.34673	0.419685	0.912003	-0.702093	0.615217	0.664148	0.362598
mergedPeak3365	PRKCG	11011	protein-coding	chr19	53893021	53893433	+	ENSG00000126583	intron (NM_002739, intron 8 of 17)	intron (NM_002739, intron 8 of 17)	protein kinase C gamma	TFAP2C; PRDM1; ZIC	413	53893194	53893195	1	1	1	5.13303	4.55263	5.61725	0.677921	0.193699	-0.304006	0.952	0.0682	0.389567	0.0294	0.978	5.68579	4.17173	4.70402	3.34673	0.419685	0.912003	-0.702093	0.615217	0.664148	0.362598
mergedPeak162	YTHDF2	102	protein-coding	chr1	28736635	28736827	+	ENSG00000198492	promoter-TSS (NM_001172828)	promoter-TSS (NM_001172828)	YTH N6-methyladenosine RNA binding protein 2	TFAP2C	193	28736725	28736726	0	0	1	1.45073	2.0724	3.10871	0.414496	0.41456	0.286881	0.413	0.768	0.933573	0.00929	0.994	10.2326	10.3212	9.94362	10.139	-0.0716338	0.999996	-0.175886	0.553264	-0.194316	0.687301
mergedPeak256	PTCH2	3081	protein-coding	chr1	44839665	44840000	+	ENSG00000117425	intron (NM_001166292, intron 2 of 22)	intron (NM_001166292, intron 2 of 22)	patched 2		336	44839862	44839863	0	0	1	0.238125	0.95235	2.97599	0.59522	0.357133	2	0.00453	0.997	1.80735	1.04e-07	1	3.69543	2.75426	7.63456	7.32614	0.103609	1	4.34526	1.19704e-14	0.264381	0.70881
mergedPeak4847	LINC01060	62585	ncRNA	chr4	188518081	188518248	+	ENSG00000249378	intron (NR_033869, intron 4 of 4)	intron (NR_033869, intron 4 of 4)	long intergenic non-protein coding RNA 1060	PRDM14; OCT4-SOX17	168	188518162	188518163	0	0	1	0.476175	0.23808	4.52367	0.238089	0.714375	-2	1	0.0153	4.52356	3.42e-22	1	0.486494	1.93512	5.79452	7.83835	-0.0393983	1	4.1854	1.61626e-05	-1.76031	7.71222e-09
mergedPeak4666	BEND4	270	protein-coding	chr4	42152379	42152690	+	ENSG00000188848	5' UTR (NM_207406, exon 1 of 6)	5' UTR (NM_207406, exon 1 of 6)	BEN domain containing 4	PRDM14	312	42152607	42152608	0	0	1	1.7951	2.56402	3.8459	0.256402	0.384605	0.263034	0.279	0.82	0.545968	0.0314	0.979	10.126	10.197	11.5764	13.3843	-0.0242911	0.999996	3.1605	5.43141e-55	-1.70592	2.09214e-18
mergedPeak166	COL16A1	-1248	protein-coding	chr1	31705348	31705526	+	ENSG00000084636	Intergenic	Intergenic	collagen type XVI alpha 1 chain	ZIC	179	31705414	31705415	0	1	1	0.893967	3.12839	3.79863	0	0.223458	2.08746	4.89e-06	1	0.367371	0.195	0.883	5.07832	4.9108	4.27645	2.9769	0.0402519	0.999996	-1.69326	0.0828063	0.525237	1
mergedPeak167	PTP4A2	-238	protein-coding	chr1	31938447	31938673	+	ENSG00000184007	promoter-TSS (NM_080391)	promoter-TSS (NM_080391)	protein tyrosine phosphatase type IVA, member 2	ZIC	227	31938624	31938625	0	0	1	2.11447	2.4668	3.70033	0.52862	0.528701	0.201634	0.427	0.732	0.790772	0.0112	0.992	12.299	12.1261	11.6983	11.7848	0.155104	0.999996	-0.334521	0.0518507	-0.0928026	0.889104
mergedPeak168	PTP4A2	-6106	protein-coding	chr1	31944399	31944897	+	ENSG00000184007	Intergenic	Intergenic	protein tyrosine phosphatase type IVA, member 2	OCT4; TEAD	499	31944492	31944493	0	1	1	1.52295	2.56505	2.96585	0.160341	0.400789	0.773996	0.00173	0.998	-0.0740006	0.701	0.395	12.299	12.1261	11.6983	11.7848	0.155104	0.999996	-0.334521	0.0518507	-0.0928026	0.889104
mergedPeak2404	SALL1	-227920	protein-coding	chr16	51379169	51379338	+	ENSG00000103449	intron (NR_039672, intron 6 of 6)	intron (NR_039672, intron 6 of 6)	spalt like transcription factor 1	TFAP2C; SOX2	170	51379191	51379192	0	0	1	0.235287	0.470575	2.35324	0.705859	0	0.584963	0.594	0.801	2.58496	2.16e-08	1	12.0131	12.3438	7.87481	9.64285	-0.288017	0.999996	-2.67334	8.21534e-46	-1.6148	4.44652e-11
mergedPeak4762	PRSS12	-301	protein-coding	chr4	118352964	118353121	+	ENSG00000164099	promoter-TSS (NM_003619)	promoter-TSS (NM_003619)	serine protease 12	TFAP2C; ZIC	158	118353067	118353068	0	1	0	1.51894	2.78463	1.26578	0.506315	0.759589	1.38957	0.000253	1	-2.05889	1	8.1e-08	5.64451	6.14292	11.1315	10.4186	-0.210783	0.999996	4.20764	1.04148e-48	0.430064	0.664456
mergedPeak4763	PRSS12	-41372	protein-coding	chr4	118393980	118394234	+	ENSG00000164099	Intergenic	LTR33A|LTR|ERVL	serine protease 12	PRDM14; TFAP2C; OCT4-SOX2-TCF-NANOG	255	118394138	118394139	0	0	1	0.156852	1.09801	4.39204	0.62753	0.784288	2.16993	0.0011	0.999	1.87578	2.21e-09	1	5.64451	6.14292	11.1315	10.4186	-0.210783	0.999996	4.20764	1.04148e-48	0.430064	0.664456
mergedPeak4802	SFRP2	-1252	protein-coding	chr4	153790199	153790665	+	ENSG00000145423	Intergenic	Intergenic	secreted frizzled related protein 2	SOX17; SOX2	467	153790327	153790328	0	1	1	1.1991	3.76849	3.85427	0	0.599647	1.86394	7.61e-14	1	-0.0291463	0.629	0.462	10.3138	10.8105	10.107	11.7977	-0.417716	0.368167	0.984854	3.26135e-08	-1.59477	9.48776e-16
mergedPeak173	ZBTB8B	-160	protein-coding	chr1	32464780	32465087	+	ENSG00000273274	promoter-TSS (NM_001145720)	promoter-TSS (NM_001145720)	zinc finger and BTB domain containing 8B		308	32464896	32464897	0	0	1	1.6882	2.59732	4.02586	0.649432	0.519464	0.31034	0.264	0.837	0.739848	0.00552	0.996	7.44635	7.26459	7.62597	7.8127	0.118756	0.999996	0.543157	0.173017	-0.174351	0.869976
mergedPeak790	ARID5B	-14391	protein-coding	chr10	61886563	61887232	+	ENSG00000150347	Intergenic	Intergenic	AT-rich interaction domain 5B	TFAP2C; PRDM1	670	61886862	61886863	0	0	1	0.596999	0.477672	7.99974	0.298488	0.119399	-0.454032	0.921	0.184	4.09761	6.44e-114	1	9.02667	8.28164	13.0619	12.688	0.467054	0.825049	4.11501	4.74897e-16	0.349162	0.144684
mergedPeak1972	POMT2	13891	protein-coding	chr14	77306897	77307141	+	ENSG00000009830	intron (NM_013382, intron 2 of 20)	OldhAT1|DNA|hAT-Ac	protein O-mannosyltransferase 2	TFAP2C	245	77306990	77306991	1	0	0	3.75498	0.979527	0.16326	0.326522	0.326572	-1.94342	1	7.29e-09	-1.78588	0.999	0.00453	9.32059	8.8096	8.97291	8.65747	0.410614	0.646556	-0.14552	0.723271	0.283863	0.520637
mergedPeak791	ARID5B	-11876	protein-coding	chr10	62036675	62038093	+	ENSG00000150347	intron (NM_032199, intron 4 of 9)	MIR1_Amn|SINE|MIR	AT-rich interaction domain 5B	PRDM14; TFAP2C; SOX2; TEAD; ZIC; LEF1	1419	62037334	62037335	0	1	2	0.310116	2.79061	5.77834	0.338256	0.338257	3.08746	7.34e-57	1	1.0635	1.35e-21	1	9.02667	8.28164	13.0619	12.688	0.467054	0.825049	4.11501	4.74897e-16	0.349162	0.144684
mergedPeak5218	TRIM38	1046	protein-coding	chr6	25963655	25964055	+	ENSG00000112343	intron (NM_006355, intron 2 of 7)	intron (NM_006355, intron 2 of 7)	tripartite motif containing 38	PRDM14; PRDM1	401	25963734	25963735	0	0	1	0.398976	0.498738	4.5884	0.299289	0.498737	-0.68966	0.958	0.133	3.3505	2.18e-32	1	3.4674	3.93054	8.40589	8.14952	-0.065075	0.999996	4.09225	4.98578e-20	0.0994983	0.966896
mergedPeak2999	MBP	43516	protein-coding	chr18	77089197	77089630	+	ENSG00000197971	intron (NM_001025100, intron 2 of 3)	LTR53|LTR|ERVL	myelin basic protein	PRDM14; TFAP2C; TEAD	434	77089301	77089302	0	0	1	0.368652	0.27649	4.05581	0.552977	0.18432	0	0.762	0.566	3.61471	1.27e-34	1	4.87603	5.54802	9.60256	9.68132	-0.195622	0.999996	4.08816	1.06211e-53	-0.0835166	0.936727
mergedPeak210	CSF3R	-40674	protein-coding	chr1	36523895	36524118	+	ENSG00000119535	Intergenic	Intergenic	colony stimulating factor 3 receptor	OCT4; OCT4-SOX17; SOX17; SOX2; LEF1	224	36523987	36523988	0	0	1	0.5357	0.714375	4.46414	0.892798	0.178566	0	0.762	0.566	3	1.17e-17	1	2.17493	2.89922	9.13022	6.73536	-0.0566945	1	3.62797	2.46895e-09	2.15271	5.19273e-19
mergedPeak2450	CDH3	-1985	protein-coding	chr16	68642723	68642959	+	ENSG00000062038	Intergenic	CpG	cadherin 3	TFAP2C	237	68642850	68642851	0	0	1	0.843859	2.19437	3.03788	0.506296	0.675085	1	0.0173	0.99	0.807355	0.00746	0.995	4.35021	5.98672	10.3666	10.0297	-0.536804	0.390617	3.98972	3.33864e-52	0.300405	0.526709
mergedPeak2451	CDH3	239	protein-coding	chr16	68645105	68645280	+	ENSG00000062038	5' UTR (NM_001317196, exon 1 of 15)	5' UTR (NM_001317196, exon 1 of 15)	cadherin 3		176	68645074	68645075	0	0	1	0.454602	1.13633	3.63612	0.681797	0.454533	0.516015	0.271	0.87	1	0.00719	0.995	4.35021	5.98672	10.3666	10.0297	-0.536804	0.390617	3.98972	3.33864e-52	0.300405	0.526709
mergedPeak182	MIR3605	-6156	ncRNA	chr1	33338655	33338846	+	ENSG00000284154	intron (NM_198040, intron 8 of 13)	intron (NM_198040, intron 8 of 13)	microRNA 3605	TFAP2C	192	33338647	33338648	0	0	1	1.04163	1.0416	4.99985	0	1.0418	0	0.676	0.544	1.63691	9.64e-07	1
mergedPeak5486	CNKSR3	-2313	protein-coding	chr6	154512850	154513024	+	ENSG00000153721	Intergenic	Intergenic	CNKSR family member 3	PRDM14; OCT4	175	154512971	154512972	0	0	1	0.2286	1.59995	5.48535	0.457129	0.685695	2.80735	0.000594	0.999	1.83592	3.89e-07	1	9.22713	9.13719	10.5409	8.19008	0.0735827	0.999996	-0.924148	0.0024757	2.12001	3.97753e-19
mergedPeak4981	SLCO4C1	507498	protein-coding	chr5	101788945	101789197	+	ENSG00000173930	Intergenic	MSTA-int|LTR|ERVL-MaLR	solute carrier organic anion transporter family member 4C1	PRDM14; LEF1	253	101789050	101789051	0	0	1	0.474368	2.05527	5.05895	0.474294	0.790492	2	1.99e-05	1	1.24489	4.98e-06	1	5.45688	5.58392	8.94759	9.55761	-0.0479633	0.999996	3.92452	6.48528e-46	-0.565306	0.0863996
mergedPeak1316	ADAMTS15	-136	protein-coding	chr11	130448784	130448945	+	ENSG00000166106	promoter-TSS (NM_139055)	promoter-TSS (NM_139055)	ADAM metallopeptidase with thrombospondin type 1 motif 15		162	130448837	130448838	0	1	0	0.740834	3.95049	1.97518	0.493812	0.74072	2.39232	1.02e-08	1	-1.05889	0.999	0.00159	4.69533	3.01337	6.30456	7.10347	0.288642	0.999996	3.90113	5.40845e-12	-0.670912	0.159653
mergedPeak186	LOC101929464	1028	ncRNA	chr1	33351132	33351314	+	ENSG00000233246	intron (NR_125978, intron 1 of 2)	MER58B|DNA|hAT-Charlie	uncharacterized LOC101929464	TEAD	183	33351379	33351380	0	0	1	0.218607	1.53	2.84134	0.87429	0	2.32193	0.000237	0.999	0.847997	0.027	0.985
mergedPeak1317	ADAMTS15	2863	protein-coding	chr11	130451264	130452088	+	ENSG00000166106	intron (NM_139055, intron 1 of 7)	intron (NM_139055, intron 1 of 7)	ADAM metallopeptidase with thrombospondin type 1 motif 15	PRDM14; TFAP2C; ZIC	825	130451836	130451837	0	1	0	0.630282	7.41769	0.484834	0.727253	0.242455	3.32193	1.21e-98	1	-3.8365	1	1.59e-123	4.69533	3.01337	6.30456	7.10347	0.288642	0.999996	3.90113	5.40845e-12	-0.670912	0.159653
mergedPeak1318	ADAMTS15	67632	protein-coding	chr11	130516524	130516681	+	ENSG00000166106	Intergenic	Intergenic	ADAM metallopeptidase with thrombospondin type 1 motif 15	TFAP2C	158	130516605	130516606	0	0	1	0	0.253157	4.05052	1.01279	0.759469	2.58496	0.0758	1	2.93923	1.6e-12	1	4.69533	3.01337	6.30456	7.10347	0.288642	0.999996	3.90113	5.40845e-12	-0.670912	0.159653
mergedPeak3943	ID1	-9102	protein-coding	chr20	31595040	31596239	+	ENSG00000125968	Intergenic	Intergenic	inhibitor of DNA binding 1, HLH protein	PRDM14; TFAP2C; SOX17; PRDM1; SOX2; ZIC; LEF1; TCF3	1200	31596180	31596181	0	1	3	1.59989	3.0999	4.43321	0.866775	0.899971	0.918386	7.38e-09	1	0.464668	0.000208	1	8.4845	8.57082	12.7744	12.4716	-0.0576205	0.999996	3.87325	7.94511e-101	0.279033	0.387749
mergedPeak190	ZMYM1	61	protein-coding	chr1	35079298	35079455	+	ENSG00000197056	promoter-TSS (NM_001289091)	promoter-TSS (NM_001289091)	zinc finger MYM-type containing 1		158	35079423	35079424	0	0	1	1.51895	3.03836	4.30366	1.01259	0.75947	1.19535	0.00572	0.996	0.526069	0.0892	0.948	10.0777	10.2484	10.0203	10.1035	-0.142271	0.999996	-0.138492	0.63175	-0.0884166	0.914813
mergedPeak191	SFPQ	-335	protein-coding	chr1	35193435	35193592	+	ENSG00000116560	promoter-TSS (NR_136702)	promoter-TSS (NR_136702)	splicing factor proline and glutamine rich	ZIC	158	35193479	35193480	0	1	0	1.01279	3.54419	2.27833	0	0.506315	1.28096	0.00241	0.998	-0.621488	0.974	0.0559	13.3551	13.3222	13.1311	13.3411	0.0313225	0.999996	0.0239725	0.939278	-0.211309	0.552904
mergedPeak192	NCDN	65	protein-coding	chr1	35557719	35557989	+	ENSG00000020129	promoter-TSS (NM_024874)	promoter-TSS (NM_024874)	neurochondrin	TFAP2C	271	35557856	35557857	0	0	1	1.47597	2.06628	3.54233	0.59039	0.29524	0.62293	0.0698	0.961	0.536053	0.0525	0.967	8.34492	8.41003	7.85185	7.86549	-0.047584	0.999996	-0.527525	0.168519	-0.0218959	0.990217
mergedPeak3944	ID1	-691	protein-coding	chr20	31604515	31604725	+	ENSG00000125968	promoter-TSS (NM_002165)	promoter-TSS (NM_002165)	inhibitor of DNA binding 1, HLH protein		211	31604591	31604592	0	0	1	1.51654	1.32698	3.41275	0.189567	0.758244	-0.454032	0.93	0.146	1.23879	0.000199	1	8.4845	8.57082	12.7744	12.4716	-0.0576205	0.999996	3.87325	7.94511e-101	0.279033	0.387749
mergedPeak1441	SLC4A8	19	protein-coding	chr12	51425105	51425262	+	ENSG00000050438	promoter-TSS (NM_001258403)	promoter-TSS (NM_001258403)	solute carrier family 4 member 8	TFAP2C	158	51425135	51425136	0	1	0	1.26598	3.54419	1.77203	0	0.506315	1.24489	0.00159	0.998	-0.340075	0.902	0.18	8.95505	8.49916	12.85	12.3895	0.352848	0.999996	3.87206	3.1755e-121	0.428736	0.087273
mergedPeak1430	WNT1	8378	protein-coding	chr12	48986771	48986932	+	ENSG00000125084	Intergenic	Intergenic	Wnt family member 1	TEAD	162	48986830	48986831	1	0	0	4.44432	1.23472	0.740717	0.987589	0	-1.78588	1	3.88e-07	-0.810966	0.97	0.111	5.10888	1.72627	0	0	0.397085	0.416034	-0.853226	1	0	1
mergedPeak196	TRAPPC3	-1358	protein-coding	chr1	36150723	36150880	+	ENSG00000054116	intron (NM_001270895, intron 1 of 4)	intron (NM_001270895, intron 1 of 4)	trafficking protein particle complex 3		158	36150871	36150872	0	1	0	1.01279	2.78472	2.53148	0.506314	0.759473	1.5008	0.000509	0.999	-0.184425	0.799	0.336	8.88891	8.62688	8.84808	8.75509	0.2061	0.999996	0.132312	0.763393	0.0763326	0.945451
mergedPeak197	TRAPPC3	-2486	protein-coding	chr1	36151664	36152235	+	ENSG00000054116	intron (NM_001270895, intron 1 of 4)	intron (NM_001270895, intron 1 of 4)	trafficking protein particle complex 3	PRDM14; TFAP2C; ZIC	572	36151999	36152000	0	1	1	0.489495	1.81806	6.92286	0.139856	0.489572	1.73552	9.34e-08	1	1.79494	1.85e-25	1	8.88891	8.62688	8.84808	8.75509	0.2061	0.999996	0.132312	0.763393	0.0763326	0.945451
mergedPeak198	MAP7D1	-475	protein-coding	chr1	36154964	36156106	+	ENSG00000116871	promoter-TSS (NM_001286365)	promoter-TSS (NM_001286365)	MAP7 domain containing 1	PRDM14; TFAP2C; SOX17; SOX2	1143	36155489	36155490	0	2	1	0.909826	6.15904	4.12937	0.525	0.454928	2.79077	1.02e-85	1	-0.577767	1	3.3e-07	9.17774	8.61201	8.5311	8.25501	0.441854	0.573359	-0.347322	0.301619	0.243929	0.675703
mergedPeak199	TRAPPC3	-383	protein-coding	chr1	36156402	36156561	+	ENSG00000054116	promoter-TSS (NM_001270895)	promoter-TSS (NM_001270895)	trafficking protein particle complex 3		160	36156435	36156436	0	1	1	0.249992	3.99989	3.50044	0.249992	0.249983	3.45943	6.11e-15	1	-0.136062	0.768	0.356	8.88891	8.62688	8.84808	8.75509	0.2061	0.999996	0.132312	0.763393	0.0763326	0.945451
mergedPeak200	TRAPPC3	-904	protein-coding	chr1	36156819	36157196	+	ENSG00000054116	promoter-TSS (NM_001270895)	promoter-TSS (NM_001270895)	trafficking protein particle complex 3	PRDM14; TFAP2C; SOX17; SOX2	378	36156956	36156957	0	1	0	0.846538	4.1275	3.06868	0.634879	0.634901	2.52356	1.48e-19	1	-0.434403	0.981	0.0286	8.88891	8.62688	8.84808	8.75509	0.2061	0.999996	0.132312	0.763393	0.0763326	0.945451
mergedPeak128	MAN1C1	-1124	protein-coding	chr1	25616191	25616471	+	ENSG00000117643	Intergenic	CpG	mannosidase alpha class 1C member 1	TFAP2C	281	25616343	25616344	0	1	0	1.56573	2.98923	2.8469	0	0.569376	0.895303	0.00502	0.996	-0.0588937	0.679	0.447	5.84994	6.47196	10.579	10.355	-0.295593	0.999996	3.84764	7.15261e-61	0.200696	0.707373
mergedPeak5487	CNKSR3	-5632	protein-coding	chr6	154516160	154516446	+	ENSG00000153721	Intergenic	Intergenic	CNKSR family member 3		287	154516290	154516291	0	0	1	0.975578	0.975545	4.32042	0.418107	0.557561	0	0.667	0.542	1.926	4.46e-11	1	9.22713	9.13719	10.5409	8.19008	0.0735827	0.999996	-0.924148	0.0024757	2.12001	3.97753e-19
mergedPeak203	EVA1B	720	protein-coding	chr1	36322924	36323104	+	ENSG00000142694	intron (NR_130899, intron 1 of 1)	CpG-894	eva-1 homolog B		181	36322927	36322928	0	0	1	0.44196	1.98889	3.97779	0.221022	0.662962	2.70044	1.36e-06	1	0.887525	0.00762	0.995	5.4052	4.8605	5.36391	4.67304	0.167166	0.999996	-0.16845	0.907911	0.412769	0.690327
mergedPeak204	EVA1B	289	protein-coding	chr1	36323229	36323411	+	ENSG00000142694	intron (NM_018166, intron 1 of 2)	CpG-894	eva-1 homolog B	TFAP2C	183	36323358	36323359	0	0	1	0.87429	2.84145	5.02795	0.437144	0.655694	1.848	1.99e-05	1	0.739848	0.0103	0.993	5.4052	4.8605	5.36391	4.67304	0.167166	0.999996	-0.16845	0.907911	0.412769	0.690327
mergedPeak205	EVA1B	-164	protein-coding	chr1	36323607	36323814	+	ENSG00000142694	promoter-TSS (NR_130899)	promoter-TSS (NR_130899)	eva-1 homolog B	TFAP2C	208	36323811	36323812	0	0	1	1.73072	1.92332	5.38444	0.38459	0.961509	0	0.653	0.538	1.45943	1.24e-06	1	5.4052	4.8605	5.36391	4.67304	0.167166	0.999996	-0.16845	0.907911	0.412769	0.690327
mergedPeak206	EVA1B	-1793	protein-coding	chr1	36325860	36326034	+	ENSG00000142694	Intergenic	L2a|LINE|L2	eva-1 homolog B	SOX17; SOX2	175	36325946	36325947	0	0	1	0	0.457128	5.2568	0.685693	0.228565	2.58496	0.0758	1	2.93923	1.6e-12	1	5.4052	4.8605	5.36391	4.67304	0.167166	0.999996	-0.16845	0.907911	0.412769	0.690327
mergedPeak833	KCNMA1	6814	protein-coding	chr10	77343757	77344075	+	ENSG00000156113	intron (NM_001322838, intron 1 of 29)	intron (NM_001322838, intron 1 of 29)	potassium calcium-activated channel subfamily M alpha 1	PRDM14; OCT4-SOX17; SOX17; SOX2	319	77343946	77343947	0	0	1	0.250767	0.752328	5.51709	0.125408	0.501551	0.807355	0.215	0.918	2.92029	1.15e-27	1	7.72963	6.99707	9.19284	6.81872	0.382932	0.999996	-0.165528	0.860676	2.03739	1.31069e-12
mergedPeak208	OSCP1	10292	protein-coding	chr1	36440134	36440336	+	ENSG00000116885	intron (NM_206837, intron 1 of 4)	intron (NM_206837, intron 1 of 4)	organic solute carrier partner 1	TFAP2C	203	36440192	36440193	0	0	1	0.591094	0.394077	4.13782	0.788276	0.394076	-0.810966	0.97	0.111	2.64386	9.88e-12	1	6.75019	5.89213	6.34171	6.02868	0.413622	0.999996	0.137467	0.893459	0.238502	0.839189
mergedPeak209	MRPS15	-784	protein-coding	chr1	36464378	36465787	+	ENSG00000116898	promoter-TSS (NM_031280)	promoter-TSS (NM_031280)	mitochondrial ribosomal protein S15	TFAP2C; SOX17; PRDM1; SOX2; TEAD; ZIC; LEF1; TCF3	1410	36465222	36465223	0	1	3	1.02125	1.84392	5.1354	0.340414	0.453871	0.871844	8.77e-06	1	1.4957	3.36e-33	1	10.055	10.2696	10.3758	9.84456	-0.171083	0.999996	-0.417168	0.0403204	0.492246	0.0525937
mergedPeak5000	PRR16	-269420	protein-coding	chr5	120194488	120194947	+	ENSG00000184838	Intergenic	LTR5_Hs|LTR|ERVK	proline rich 16	PRDM14	460	120194857	120194858	0	1	1	0.173908	2.78296	2.60861	0.260852	0.173908	4.04439	2.35e-27	1	0.0426443	0.523	0.591	4.19147	2.93697	6.54847	7.01162	0.160597	0.999996	3.83844	5.95364e-10	-0.377699	0.63104
mergedPeak5001	PRR16	175598	protein-coding	chr5	120706497	120707374	+	ENSG00000184838	Intergenic	MER67D|LTR|ERV1	proline rich 16	PRDM14; TFAP2C; OCT4-SOX2-TCF-NANOG; LEF1; TCF3	878	120707061	120707062	0	1	1	0.501202	4.96567	3.46219	0.27334	0.182227	3.42358	3.23e-76	1	-0.556393	1	4.18e-05	4.19147	2.93697	6.54847	7.01162	0.160597	0.999996	3.83844	5.95364e-10	-0.377699	0.63104
mergedPeak3036	ZNF554	-73	protein-coding	chr19	2819725	2819926	+	ENSG00000172006	promoter-TSS (NM_001102651)	promoter-TSS (NM_001102651)	zinc finger protein 554	ZIC	202	2819800	2819801	1	0	0	3.16871	2.37616	2.77209	0	1.78213	-0.514573	0.969	0.0582	0.389567	0.188	0.889	6.42423	5.48049	6.63451	6.53569	0.391844	0.999996	1.00835	0.0899517	0.0728907	0.969343
mergedPeak834	KCNMA1	72758	protein-coding	chr10	77564936	77565190	+	ENSG00000156113	intron (NM_001014797, intron 1 of 28)	intron (NM_001014797, intron 1 of 28)	potassium calcium-activated channel subfamily M alpha 1		255	77565060	77565061	1	1	0	4.07831	3.92146	1.41194	0.470573	0.62741	0.189034	0.313	0.78	-1.35845	1	2.4e-06	7.72963	6.99707	9.19284	6.81872	0.382932	0.999996	-0.165528	0.860676	2.03739	1.31069e-12
mergedPeak5002	PRR16	311978	protein-coding	chr5	120843253	120843549	+	ENSG00000184838	Intergenic	Intergenic	proline rich 16	OCT4-SOX2-TCF-NANOG; SOX17; SOX2	297	120843441	120843442	0	0	1	0.538703	0.404014	4.98301	0.538706	0.269394	0.678072	0.238	0.9	2.35614	6.78e-16	1	4.19147	2.93697	6.54847	7.01162	0.160597	0.999996	3.83844	5.95364e-10	-0.377699	0.63104
mergedPeak5003	PRR16	317672	protein-coding	chr5	120848890	120849291	+	ENSG00000184838	Intergenic	THE1B-int|LTR|ERVL-MaLR	proline rich 16	TFAP2C; OCT4; OCT4-SOX2-TCF-NANOG; SOX17; TEAD	402	120849135	120849136	0	0	1	0.696471	1.09449	3.97999	0.497575	0.298498	0.895303	0.0533	0.974	1.72683	1.4e-10	1	4.19147	2.93697	6.54847	7.01162	0.160597	0.999996	3.83844	5.95364e-10	-0.377699	0.63104
mergedPeak216	POU3F1	-17028	protein-coding	chr1	38063651	38063894	+	ENSG00000185668	Intergenic	GA-rich|Low_complexity|Low_complexity	POU class 3 homeobox 1	PRDM1	244	38063805	38063806	0	0	1	0.491865	1.47536	6.06517	0.819647	0.81965	1.70044	0.000915	0.999	1.79077	1.23e-11	1	4.65197	3.03093	1.26037	0	0.241917	0.999996	-2.08939	1	0.109036	1
mergedPeak217	POU3F1	-17518	protein-coding	chr1	38064136	38064361	+	ENSG00000185668	Intergenic	Intergenic	POU class 3 homeobox 1	ZIC	226	38064295	38064296	0	1	0	1.2389	3.36261	1.94684	0.353973	0.177013	1.64155	3.73e-06	1	-0.736966	0.994	0.0112	4.65197	3.03093	1.26037	0	0.241917	0.999996	-2.08939	1	0.109036	1
mergedPeak218	AKIRIN1	-182	protein-coding	chr1	38990966	38991213	+	ENSG00000174574	promoter-TSS (NM_001136275)	promoter-TSS (NM_001136275)	akirin 1	TFAP2C	248	38991061	38991062	0	1	0	1.77408	3.54828	1.61286	0.322621	0.64514	0.85599	0.00411	0.997	-1.152	1	8.94e-05	11.0436	11.2133	11.6649	11.4943	-0.143525	0.999996	0.284461	0.235413	0.152498	0.786209
mergedPeak5004	PRR16	320303	protein-coding	chr5	120850632	120852691	+	ENSG00000184838	Intergenic	MER67D|LTR|ERV1	proline rich 16	PRDM14; TFAP2C; OCT4; OCT4-SOX2-TCF-NANOG; SOX17; PRDM1; SOX2; TEAD; LEF1	2060	120851766	120851767	0	1	1	0.504839	1.65044	7.04943	0.252419	0.252411	1.58496	9.17e-18	1	2.08406	9.6e-111	1	4.19147	2.93697	6.54847	7.01162	0.160597	0.999996	3.83844	5.95364e-10	-0.377699	0.63104
mergedPeak220	HPCAL4	-16121	protein-coding	chr1	39707681	39707843	+	ENSG00000116983	Intergenic	Intergenic	hippocalcin like 4		163	39707830	39707831	0	0	1	0.490784	2.20887	3.92625	0	0.245391	2	0.000292	0.999	1	0.00305	0.997	5.7535	1.70455	2.81885	0.452747	0.72052	0.00820045	-0.552742	1	0.413312	1
mergedPeak5005	PRR16	321957	protein-coding	chr5	120853278	120853516	+	ENSG00000184838	Intergenic	Intergenic	proline rich 16	TEAD	239	120853420	120853421	0	0	1	0.669438	0.502155	3.68189	0.334706	0.167359	0.807355	0.215	0.918	2	7.31e-09	1	4.19147	2.93697	6.54847	7.01162	0.160597	0.999996	3.83844	5.95364e-10	-0.377699	0.63104
mergedPeak222	HPCAL4	-21957	protein-coding	chr1	39713629	39713825	+	ENSG00000116983	Intergenic	ERVL-E-int|LTR|ERVL	hippocalcin like 4	TFAP2C	197	39713666	39713667	0	0	1	1.21823	2.43639	4.66991	0.20304	0.812285	1.22033	0.00883	0.994	1	0.00131	0.999	5.7535	1.70455	2.81885	0.452747	0.72052	0.00820045	-0.552742	1	0.413312	1
mergedPeak223	HPCAL4	-22661	protein-coding	chr1	39713969	39714377	+	ENSG00000116983	Intergenic	LTR50|LTR|ERVL	hippocalcin like 4	LEF1	409	39714370	39714371	0	0	1	0.488965	1.46695	3.71628	0.880306	0.391185	1.93734	3.91e-07	1	0.831877	0.000817	0.999	5.7535	1.70455	2.81885	0.452747	0.72052	0.00820045	-0.552742	1	0.413312	1
mergedPeak224	TRIT1	5203	protein-coding	chr1	39878239	39878396	+	ENSG00000043514	intron (NR_132401, intron 1 of 10)	intron (NR_132401, intron 1 of 10)	tRNA isopentenyltransferase 1	PRDM1	158	39878307	39878308	0	0	1	0.506314	0.759473	3.03836	1.26578	0.253148	0.411426	0.577	0.762	2.32193	5.16e-08	1	9.51593	9.15225	8.50973	9.10332	0.297245	0.999996	-0.0432922	0.926169	-0.560757	0.0537929
mergedPeak6438	MED12	-418	protein-coding	chrX	71117631	71118531	+	ENSG00000184634	promoter-TSS (NM_005120)	promoter-TSS (NM_005120)	mediator complex subunit 12	TFAP2C; OCT4; OCT4-SOX2-TCF-NANOG; SOX2; TEAD	901	71118137	71118138	0	1	1	0.39953	1.50939	6.08196	0.133202	0.266362	1.95977	1.56e-10	1	2.01078	9.2e-41	1	10.2487	10.07	11.9661	9.82601	0.153743	0.999996	-0.23727	0.356133	2.02107	7.7348e-31
mergedPeak4910	ZSWIM6	-395	protein-coding	chr5	61331465	61331977	+	ENSG00000130449	promoter-TSS (NM_020928)	promoter-TSS (NM_020928)	zinc finger SWIM-type containing 6	TFAP2C; ZIC; LEF1; TCF3	513	61331877	61331878	1	1	1	1.79332	2.57342	3.19678	0.389838	0.389852	0.378512	0.108	0.929	0.389567	0.0585	0.96	10.8652	10.4289	11.1213	10.6774	0.366179	0.770814	0.251448	0.295697	0.41377	0.084696
mergedPeak607	HHAT	45104	protein-coding	chr1	210374130	210374501	+	ENSG00000054392	intron (NM_001122834, intron 3 of 11)	intron (NM_001122834, intron 3 of 11)	hedgehog acyltransferase	TFAP2C; OCT4; OCT4-SOX2-TCF-NANOG; SOX2	372	210374399	210374400	1	1	1	6.02131	5.16095	6.23637	0.322572	0.215081	-0.200913	0.888	0.153	0.201634	0.187	0.861	6.80095	6.10064	5.28234	5.27955	0.362197	0.999996	-0.774194	0.263871	0.000749452	0.999921
mergedPeak483	C1orf61	-27265	protein-coding	chr1	156456682	156457024	+	ENSG00000125462	Intergenic	CpG	chromosome 1 open reading frame 61	SOX17; SOX2; ZIC	343	156456812	156456813	0	0	1	2.2156	1.04953	2.56553	0.466531	0.116614	-0.68966	0.989	0.0194	0.903038	0.00331	0.997	3.84428	4.02928	6.73772	3.85741	-0.0318843	0.999996	-0.143739	0.936932	2.00545	6.8797e-07
mergedPeak229	FOXO6	-619	protein-coding	chr1	41361188	41361345	+		promoter-TSS (NM_001291281)	promoter-TSS (NM_001291281)	forkhead box O6		158	41361311	41361312	0	1	0	2.78472	4.30368	2.53196	0	0.506296	0.545968	0.11	0.939	-0.666576	0.982	0.0374	3.65208	3.6177	2.26132	2.53061	0.00240855	1	-0.849955	0.579426	-0.0688576	1
mergedPeak230	LOC101929901	4895	ncRNA	chr1	41370591	41370754	+	ENSG00000229901	intron (NM_001291281, intron 1 of 2)	intron (NM_001291281, intron 1 of 2)	uncharacterized LOC101929901	TFAP2C; SOX17	164	41370773	41370774	0	0	1	0.243896	0.975732	3.90231	0.243886	0	0.584963	0.371	0.849	1.80735	5.18e-06	1
mergedPeak231	GUCA2A	-64527	protein-coding	chr1	42229188	42229345	+	ENSG00000197273	intron (NM_014947, intron 4 of 12)	L2c|LINE|L2	guanylate cyclase activator 2A	PRDM14; OCT4-SOX17; SOX17; SOX2; TEAD	158	42229250	42229251	0	0	1	0.759589	0.759469	4.80981	0.253157	0.506315	-0.415037	0.908	0.353	2.93923	1.6e-12	1	0.486494	0.645996	0.328184	0	-0.00316998	1	-0.373571	1	0.0490946	1
mergedPeak232	FOXJ3	326	protein-coding	chr1	42334647	42334868	+	ENSG00000198815	intron (NM_001198851, intron 1 of 14)	CpG	forkhead box J3	TFAP2C	222	42334638	42334639	0	1	0	1.08105	2.52236	1.4414	0.180175	0.901014	1.83592	3.89e-07	1	-0.943416	0.999	0.00199	10.5185	10.7838	11.0054	10.8638	-0.227656	0.999996	0.0848591	0.784087	0.124562	0.84785
mergedPeak233	FOXJ3	-17	protein-coding	chr1	42335213	42335389	+	ENSG00000198815	promoter-TSS (NM_001198852)	promoter-TSS (NM_001198852)	forkhead box J3		177	42335248	42335249	0	1	0	2.25974	5.19758	2.48581	0.452034	0.451963	1.16993	0.000308	1	-1.05889	1	0.000452	10.5185	10.7838	11.0054	10.8638	-0.227656	0.999996	0.0848591	0.784087	0.124562	0.84785
mergedPeak234	PPIH	-24908	protein-coding	chr1	42633171	42633994	+	ENSG00000171960	intron (NM_001080850, intron 11 of 16)	MER21B|LTR|ERVL	peptidylprolyl isomerase H	TFAP2C; OCT4-SOX2-TCF-NANOG; OCT4-SOX17; ZIC	824	42633468	42633469	0	0	1	0.533964	0.533966	8.88461	0.631047	0.728107	-0.120294	0.758	0.421	4.1102	2.32e-158	1	8.37373	8.3038	8.19852	8.25152	0.048244	0.999996	-0.0461842	0.934838	-0.0595162	0.967592
mergedPeak235	PPIH	-71	protein-coding	chr1	42658131	42658416	+	ENSG00000171960	promoter-TSS (NM_006347)	promoter-TSS (NM_006347)	peptidylprolyl isomerase H		286	42658305	42658306	0	0	1	0.839138	0.979144	2.93697	0.978956	0.279712	0	0.687	0.547	1.64155	3.73e-06	1	8.37373	8.3038	8.19852	8.25152	0.048244	0.999996	-0.0461842	0.934838	-0.0595162	0.967592
mergedPeak3589	TCF7L1	-13387	protein-coding	chr2	85119657	85120611	+	ENSG00000152284	Intergenic	MER74A|LTR|ERVL	transcription factor 7 like 1	OCT4-SOX2-TCF-NANOG; OCT4-SOX17; SOX2	955	85120072	85120073	0	1	2	0.502602	2.93186	6.95375	0.251301	0.335056	2.70929	2.01e-33	1	1.23266	3.98e-22	1	9.76351	9.57912	8.44651	6.17839	0.152129	0.999996	-3.36265	3.43541e-45	1.99183	2.31159e-13
mergedPeak237	CLDN19	-214	protein-coding	chr1	42740314	42740591	+	ENSG00000164007	promoter-TSS (NM_148960)	promoter-TSS (NM_148960)	claudin 19	TFAP2C	278	42740467	42740468	0	1	0	1.00716	3.59688	2.30209	0.143881	1.29513	2.04963	1.81e-09	1	-0.535332	0.98	0.0343	5.56199	5.63484	4.1404	4.05464	-0.0273549	0.999996	-1.44906	0.0578291	0.0355545	0.989369
mergedPeak238	SLC2A1	-49588	protein-coding	chr1	43008581	43008959	+	ENSG00000117394	Intergenic	Intergenic	solute carrier family 2 member 1	OCT4-SOX2-TCF-NANOG; TEAD	379	43008763	43008764	0	1	0	1.26641	4.32704	2.11076	0.105554	0.633225	1.5509	2.85e-09	1	-1.05889	1	7.92e-06	10.5919	10.779	12.6824	11.2763	-0.150277	0.999996	0.498685	0.0117031	1.32656	2.25601e-13
mergedPeak3144	ISYNA1	8136	protein-coding	chr19	18429102	18429289	+	ENSG00000105655	intron (NM_001009998, intron 4 of 16)	CpG	inositol-3-phosphate synthase 1		188	18429172	18429173	1	0	0	3.19139	1.27656	2.12793	0.425518	0.851008	-0.643856	0.985	0.0288	0.275007	0.331	0.799	9.82063	9.33846	8.88252	8.8677	0.361911	0.999996	-0.461833	0.0982201	0.00294601	0.997991
mergedPeak3591	TCF7L1	11729	protein-coding	chr2	85145095	85145308	+	ENSG00000152284	intron (NM_031283, intron 3 of 11)	intron (NM_031283, intron 3 of 11)	transcription factor 7 like 1	PRDM14; SOX2; TEAD	214	85145188	85145189	0	0	1	0.747757	0.37382	4.67259	0.56073	0.747643	-1.32193	0.993	0.0526	3.85798	1.28e-22	1	9.76351	9.57912	8.44651	6.17839	0.152129	0.999996	-3.36265	3.43541e-45	1.99183	2.31159e-13
mergedPeak241	PTPRF	19482	protein-coding	chr1	43550089	43550464	+	ENSG00000142949	intron (NM_001329138, intron 4 of 36)	intron (NM_001329138, intron 4 of 36)	protein tyrosine phosphatase, receptor type F	TFAP2C	376	43550341	43550342	0	0	1	1.06396	1.38293	4.99967	0.319139	0.74466	0.485427	0.208	0.89	1.9486	1.46e-15	1	11.489	11.4618	12.1135	11.8989	0.0263771	0.999996	0.4393	0.0222889	0.190121	0.754924
mergedPeak4037	TFAP2C	107008	protein-coding	chr20	56736297	56736454	+	ENSG00000087510	Intergenic	Intergenic	transcription factor AP-2 gamma	TFAP2C	158	56736309	56736310	0	1	0	0.506313	3.79722	1.01263	0.253158	0.506393	2.50335	1.24e-07	1	-2.05889	1	1.13e-06	8.78816	8.94754	13.6186	12.7973	-0.121628	0.999996	3.83035	1.2623e-117	0.774424	5.13361e-05
mergedPeak362	ABCA4	52055	protein-coding	chr1	94069081	94069238	+	ENSG00000198691	intron (NM_000350, intron 11 of 49)	intron (NM_000350, intron 11 of 49)	ATP binding cassette subfamily A member 4	ZIC	158	94069093	94069094	0	1	0	1.01263	5.3161	1.26578	0.253158	1.26598	1.93734	3.91e-07	1	-1.94342	1	1e-07	2.89246	2.35108	7.55324	6.45038	0.0442543	1	3.81961	1.94407e-08	0.374601	0.721522
mergedPeak363	ABCA4	51632	protein-coding	chr1	94069484	94069642	+	ENSG00000198691	intron (NM_000350, intron 11 of 49)	intron (NM_000350, intron 11 of 49)	ATP binding cassette subfamily A member 4	SOX2; LEF1	159	94069516	94069517	0	1	0	0.251556	5.53442	0.503131	1.00642	0.503128	4.85798	1.25e-30	1	-3.32193	1	4.29e-19	2.89246	2.35108	7.55324	6.45038	0.0442543	1	3.81961	1.94407e-08	0.374601	0.721522
mergedPeak245	ERI3	36687	protein-coding	chr1	44318535	44318708	+	ENSG00000117419	intron (NM_024066, intron 4 of 8)	intron (NM_024066, intron 4 of 8)	ERI1 exoribonuclease family member 3	TFAP2C; SOX2	174	44318591	44318592	0	1	0	0.459757	4.82819	1.60914	0.22987	0.689634	3	2.07e-13	1	-1.59946	1	3.72e-06	8.00694	7.97919	6.72754	7.71103	0.0204367	0.999996	-0.258801	0.572114	-0.858182	0.0231764
mergedPeak246	MIR5584	-44608	ncRNA	chr1	44500837	44501038	+	ENSG00000263381	intron (NM_001319957, intron 1 of 13)	intron (NM_001319957, intron 1 of 13)	microRNA 5584	TFAP2C	202	44500884	44500885	0	1	0	1.58436	3.96027	0.59402	0.198014	0.396029	1.53107	8.65e-06	1	-3.05889	1	3.53e-16	0.486494	1.95365	0	0	-0.0478005	1	-1.02282	1	0	1
mergedPeak247	MIR5584	-44209	ncRNA	chr1	44501258	44501574	+	ENSG00000263381	intron (NM_001319957, intron 1 of 13)	intron (NM_001319957, intron 1 of 13)	microRNA 5584	PRDM14; PRDM1; SOX2	317	44501283	44501284	0	1	0	0.883252	3.78524	0.757075	0.378538	0.378596	1.54597	4.08e-08	1	-1.78588	1	1.66e-10	0.486494	1.95365	0	0	-0.0478005	1	-1.02282	1	0	1
mergedPeak248	MIR5584	-37902	ncRNA	chr1	44507451	44507771	+	ENSG00000263381	intron (NM_001319957, intron 1 of 13)	intron (NM_001319957, intron 1 of 13)	microRNA 5584	PRDM14; LEF1; TCF3	321	44507590	44507591	0	1	0	1.74443	5.23348	0.373822	0.373879	0.747639	1.4957	1.67e-09	1	-4.05889	1	3.4e-40	0.486494	1.95365	0	0	-0.0478005	1	-1.02282	1	0	1
mergedPeak249	MIR5584	-2022	ncRNA	chr1	44543045	44543604	+	ENSG00000263381	intron (NM_001319957, intron 1 of 13)	intron (NM_001319957, intron 1 of 13)	microRNA 5584	TFAP2C; PRDM1; SOX2; ZIC	560	44543470	44543471	0	1	0	1.64281	3.78561	1.35731	0.428557	0.642815	0.970854	8.4e-06	1	-1.51457	1	1.42e-11	0.486494	1.95365	0	0	-0.0478005	1	-1.02282	1	0	1
mergedPeak250	TMEM53	216	protein-coding	chr1	44674326	44674483	+	ENSG00000126106	promoter-TSS (NM_001145636)	promoter-TSS (NM_001145636)	transmembrane protein 53		158	44674391	44674392	0	1	0	1.51895	3.54475	1.51894	0.759444	0.506314	0.863938	0.0177	0.989	-0.736966	0.989	0.0213	7.48823	7.49147	7.39578	7.75044	-0.00029142	0.999996	0.258768	0.624212	-0.311652	0.656136
mergedPeak2742	WNT3	46894	protein-coding	chr17	46771834	46772808	+	ENSG00000108379	intron (NM_030753, intron 2 of 4)	CpG	Wnt family member 3	TFAP2C; OCT4; OCT4-SOX2-TCF-NANOG; SOX17; SOX2; ZIC	975	46771865	46771866	0	1	1	0.615365	1.80501	3.15888	0.164098	0.451339	1.52105	2.2e-09	1	0.831877	1.96e-06	1	6.78139	7.07363	7.86462	9.63098	-0.168223	0.999996	2.53635	1.30418e-27	-1.56508	3.0064e-08
mergedPeak29	CAMTA1	-1854	protein-coding	chr1	7667799	7667963	+	ENSG00000171735	intron (NM_001349612, intron 8 of 22)	intron (NM_001349612, intron 8 of 22)	calmodulin binding transcription activator 1		165	7667875	7667876	1	0	0	2.66658	0.727253	1.93964	0.484833	0	-1.39593	1	9.38e-05	0.807355	0.0638	0.968	10.005	9.57836	9.37831	9.15741	0.353297	0.954474	-0.411578	0.100873	0.196797	0.719756
mergedPeak253	PLK3	-436	protein-coding	chr1	44799707	44799943	+	ENSG00000173846	promoter-TSS (NM_004073)	promoter-TSS (NM_004073)	polo like kinase 3	TFAP2C; TEAD	237	44799788	44799789	0	0	1	1.85642	3.37542	5.23192	1.01279	0.675083	0.871844	0.0116	0.992	0.584963	0.0265	0.982	5.7184	5.06178	4.18657	5.24126	0.233918	0.999996	0.173262	0.892742	-0.636328	0.393095
mergedPeak254	TCTEX1D4	-415	protein-coding	chr1	44807550	44807735	+	ENSG00000188396	promoter-TSS (NM_001136537)	promoter-TSS (NM_001136537)	Tctex1 domain containing 4		186	44807699	44807700	0	0	1	2.36552	1.72038	3.44129	0.430093	0.21504	-0.736966	0.982	0.0414	1.28688	0.000439	0.999	1.68261	1.50731	0.458225	1.45438	0.00701142	1	-0.0236012	1	-0.111066	1
mergedPeak30	CAMTA1	-762	protein-coding	chr1	7668882	7669063	+	ENSG00000171735	promoter-TSS (NM_001349623)	promoter-TSS (NM_001349623)	calmodulin binding transcription activator 1		182	7668967	7668968	1	0	0	3.29661	1.75846	0.219773	0.439531	1.09887	-1.152	0.999	0.00105	-2.18442	1	0.000237	10.005	9.57836	9.37831	9.15741	0.353297	0.954474	-0.411578	0.100873	0.196797	0.719756
mergedPeak5975	SULF1	-18171	protein-coding	chr8	69574656	69574860	+	ENSG00000137573	intron (NM_001128205, intron 5 of 22)	intron (NM_001128205, intron 5 of 22)	sulfatase 1	PRDM14; OCT4	205	69574728	69574729	0	0	1	0.975583	0	4.87789	0.780436	0.195116	-1.32193	0.993	0.0526	3.9542	5.86e-25	1	9.42806	8.66232	11.0949	7.75641	0.230784	0.999996	-0.877675	0.0355982	1.97385	5.36164e-06
mergedPeak257	EIF2B3	54394	protein-coding	chr1	44932269	44932457	+	ENSG00000070785	intron (NM_020365, intron 4 of 11)	5S|rRNA|rRNA	eukaryotic translation initiation factor 2B subunit gamma	TFAP2C	189	44932327	44932328	0	0	1	0.6349	0.423252	3.38614	0.423269	0.423333	-0.415037	0.908	0.353	2.87381	1.18e-11	1	8.82715	8.65896	8.52709	8.90314	0.130993	0.999996	0.246587	0.479135	-0.350947	0.470765
mergedPeak5205	RBM24	-93	protein-coding	chr6	17281342	17281518	+	ENSG00000112183	promoter-TSS (NM_001143942)	promoter-TSS (NM_001143942)	RNA binding motif protein 24	TFAP2C	177	17281484	17281485	0	1	0	1.12991	3.61627	2.93776	0.451948	0.677945	1.65076	1.45e-05	1	-0.217591	0.831	0.274	7.58034	6.55349	11.405	10.3456	0.586273	0.311699	3.76347	7.94511e-62	0.998066	9.29831e-08
mergedPeak1438	METTL7A	-102	protein-coding	chr12	50924562	50924746	+	ENSG00000185432	promoter-TSS (NM_014033)	promoter-TSS (NM_014033)	methyltransferase like 7A		185	50924648	50924649	0	1	0	0.864808	3.67556	2.1621	0	1.72967	2.1375	8.11e-08	1	-0.761213	0.992	0.0141	5.2287	6.04588	9.52449	9.85637	-0.306195	0.999996	3.74762	1.16688e-37	-0.309303	0.54331
mergedPeak3386	FIZ1	182	protein-coding	chr19	55599250	55599628	+	ENSG00000179943	promoter-TSS (NM_153219)	promoter-TSS (NM_153219)	FLT3 interacting zinc finger 1	TFAP2C	379	55599344	55599345	1	1	0	2.32219	1.79414	3.37709	0.105538	0.738766	-0.234465	0.856	0.227	0.722466	0.00436	0.996	7.49622	6.9541	7.01698	6.98639	0.342449	0.999996	0.0373038	0.964345	0.0163657	0.993677
mergedPeak261	NASP	146	protein-coding	chr1	45583960	45584386	+	ENSG00000132780	5' UTR (NM_152298, exon 1 of 14)	5' UTR (NM_152298, exon 1 of 14)	nuclear autoantigenic sperm protein	PRDM14; LEF1	427	45584133	45584134	0	0	1	0.749508	1.7798	3.74683	0.46837	0.374697	1.22033	0.00106	0.999	1.1635	1.63e-06	1	13.6868	13.9163	13.1612	13.5172	-0.200005	0.999996	-0.39199	0.010431	-0.351875	0.148105
mergedPeak3841	B3GNT7	15412	protein-coding	chr2	231410504	231411373	+	ENSG00000156966	Intergenic	Intergenic	UDP-GlcNAc:betaGal beta-1,3-N-acetylglucosaminyltransferase 7	PRDM14; TFAP2C; OCT4; OCT4-SOX2-TCF-NANOG; SOX17; SOX2; TEAD	870	231411035	231411036	0	1	1	0.781707	5.33316	3.31013	0.41378	0.551709	2.72465	5.07e-55	1	-0.643856	1	3.09e-06	5.66846	8.04041	10.3104	9.74983	-1.39896	1.17761e-08	1.69111	6.89269e-11	0.316916	0.806468
mergedPeak263	PIK3R3	-40	protein-coding	chr1	46132737	46132908	+	ENSG00000117461	promoter-TSS (NR_125987)	promoter-TSS (NR_125987)	phosphoinositide-3-kinase regulatory subunit 3		172	46132834	46132835	0	1	0	1.16271	1.62786	0.930207	0.232587	0.697652	1	0.00467	0.996	-0.761213	0.992	0.0141	10.5768	10.4316	9.94732	10.4126	0.124587	0.999996	-0.0140024	0.974701	-0.448284	0.0989922
mergedPeak264	LOC110117498-PIK3R3	-5930	protein-coding	chr1	46182314	46182533	+	ENSG00000278139	intron (NM_005727, intron 3 of 8)	intron (NM_005727, intron 3 of 8)	LOC110117498-PIK3R3 readthrough	PRDM1	220	46182424	46182425	0	0	1	0.363625	1.63632	5.45523	0.181812	0	2.32193	0.000237	0.999	1.58496	7.64e-07	1
mergedPeak265	LINC01398	-16908	ncRNA	chr1	46466506	46466757	+	ENSG00000224863	Intergenic	Intergenic	long intergenic non-protein coding RNA 1398	TFAP2C; LEF1; TCF3	252	46466611	46466612	0	1	0	1.11108	3.33375	1.2698	0.15872	0.158725	1.32193	0.00012	1	-1.05889	0.999	0.000685	0	0	0.328184	0	0	1	0	1	0.0490946	1
mergedPeak266	CYP4X1	-7710	protein-coding	chr1	46953532	46953802	+	ENSG00000186377	Intergenic	HERV17-int|LTR|ERV1	cytochrome P450 family 4 subfamily X member 1	PRDM14; OCT4-SOX17	271	46953653	46953654	0	0	1	0.29524	0	3.39461	0.442791	0	0.584963	0.594	0.801	2.93923	1.6e-12	1	0	1.95365	3.85435	3.46307	-0.0540897	1	1.09814	0.467964	0.145096	1
mergedPeak267	CYP4A22	-7069	protein-coding	chr1	47130227	47130524	+	ENSG00000162365	Intergenic	HERV17-int|LTR|ERV1	cytochrome P450 family 4 subfamily A member 22	OCT4-SOX17; SOX17; SOX2	298	47130355	47130356	0	0	1	0.134224	1.07375	7.2481	0.402673	0.671225	3	8.32e-05	1	2.90689	5.34e-31	1	2.85384	3.53136	1.80675	3.63221	-0.0785118	1	0.0902659	0.965334	-0.511817	1
mergedPeak2123	USP3	-3082	protein-coding	chr15	63501077	63501960	+	ENSG00000140455	Intergenic	Intergenic	ubiquitin specific peptidase 3	PRDM14; TFAP2C; OCT4; ZIC; LEF1	884	63501428	63501429	0	0	1	0.452459	1.08594	5.15823	0.543054	0.588216	1.29278	8.21e-05	1	2.11437	7.86e-37	1	10.6859	10.4833	10.5834	8.49053	0.176649	0.999996	-1.97446	9.63963e-27	1.95863	1.11349e-24
mergedPeak738	BAMBI	-8703	protein-coding	chr10	28668729	28668887	+	ENSG00000095739	Intergenic	CpG	BMP and activin membrane bound inhibitor	TFAP2C	159	28668791	28668792	0	0	1	2.51556	2.76721	2.76722	0.503208	0.251564	0.298658	0.325	0.807	0.163499	0.434	0.713	8.77832	8.17075	12.194	11.92	0.43957	0.784793	3.72499	4.93233e-97	0.253008	0.397637
mergedPeak739	BAMBI	-873	protein-coding	chr10	28676517	28676687	+	ENSG00000095739	promoter-TSS (NM_012342)	promoter-TSS (NM_012342)	BMP and activin membrane bound inhibitor	OCT4; OCT4-SOX2-TCF-NANOG	171	28676621	28676622	0	0	1	1.16955	1.40347	3.74316	0.23391	0.233903	0.678072	0.238	0.9	1.38957	0.000253	1	8.77832	8.17075	12.194	11.92	0.43957	0.784793	3.72499	4.93233e-97	0.253008	0.397637
mergedPeak2714	ETV4	-16548	protein-coding	chr17	43562865	43563075	+	ENSG00000175832	Intergenic	Intergenic	ETS variant 4	LEF1; TCF3	211	43562979	43562980	0	1	0	0.379135	4.1705	1.13758	0.758269	1.32693	2.80735	3.53e-14	1	-2	1	1.81e-09	4.5807	6.26966	9.49568	10.0279	-0.553324	0.323605	3.72383	4.30431e-49	-0.503964	0.101923
mergedPeak272	FAF1	259872	protein-coding	chr1	50700313	50700490	+	ENSG00000185104	intron (NM_007051, intron 7 of 18)	intron (NM_007051, intron 7 of 18)	Fas associated factor 1	OCT4-SOX17; ZIC; LEF1	178	50700391	50700392	0	1	0	0.224712	3.81997	0.224712	0.674139	0.674242	3.45943	6.11e-15	1	-4.32193	1	3.27e-22	10.1684	10.0234	10.0012	9.83237	0.12351	0.999996	-0.183619	0.532762	0.150125	0.794639
mergedPeak2124	USP3	-2150	protein-coding	chr15	63502297	63502508	+	ENSG00000140455	Intergenic	AluJo|SINE|Alu	ubiquitin specific peptidase 3		212	63502360	63502361	0	0	1	1.13204	1.32072	3.20795	0.754692	0.188667	0.163499	0.547	0.676	1.35614	0.000175	1	10.6859	10.4833	10.5834	8.49053	0.176649	0.999996	-1.97446	9.63963e-27	1.95863	1.11349e-24
mergedPeak5443	MAP7	-104	protein-coding	chr6	136550534	136551251	+	ENSG00000135525	promoter-TSS (NM_001198617)	promoter-TSS (NM_001198617)	microtubule associated protein 7	TFAP2C; ZIC	718	136550922	136550923	0	1	1	0.724186	5.06948	2.61831	0.557173	0.612793	2.89918	2.28e-49	1	-0.915936	1	6.54e-09	4.86041	5.04675	9.25614	8.84853	-0.0534111	0.999996	3.71438	1.25701e-25	0.343088	0.598033
mergedPeak1964	ESRRB	79057	protein-coding	chr14	76450306	76450672	+	ENSG00000119715	intron (NM_004452, intron 4 of 10)	intron (NM_004452, intron 4 of 10)	estrogen related receptor beta	PRDM14	367	76450403	76450404	0	1	0	0.435954	4.03259	0.763038	0.326965	0.435939	2.926	4.1e-20	1	-2.05889	1	5.58e-13	1.54176	2.19745	7.0039	6.21182	-0.0336313	1	3.71279	2.69052e-07	0.59542	0.3299
mergedPeak1965	ESRRB	108991	protein-coding	chr14	76480285	76480469	+	ENSG00000119715	intron (NM_004452, intron 5 of 10)	intron (NM_004452, intron 5 of 10)	estrogen related receptor beta		185	76480337	76480338	0	0	1	0.432421	0.864973	4.7566	1.08101	0.432419	0.739848	0.353	0.875	2.58496	1.7e-13	1	1.54176	2.19745	7.0039	6.21182	-0.0336313	1	3.71279	2.69052e-07	0.59542	0.3299
mergedPeak1431	DNAJC22	-4412	protein-coding	chr12	49342383	49342549	+	ENSG00000178401	Intergenic	CpG	DnaJ heat shock protein family (Hsp40) member C22	TFAP2C	167	49342504	49342505	0	1	0	0.718653	4.07172	1.91604	0.718541	0.479029	1.89142	1.07e-07	1	-0.454032	0.959	0.0731	3.17744	2.74365	6.14391	6.70553	0.0349541	1	3.68536	1.00137e-08	-0.462516	0.490292
mergedPeak278	TUT4	-590	protein-coding	chr1	52553451	52553750	+	ENSG00000134744	promoter-TSS (NM_015269)	promoter-TSS (NM_015269)	terminal uridylyl transferase 4	TFAP2C	300	52553679	52553680	0	1	0	1.86654	3.33323	2.39993	0.40005	0.533316	0.659925	0.0195	0.987	-0.200913	0.843	0.241
mergedPeak279	SHISAL2A	7577	protein-coding	chr1	52640836	52641039	+	ENSG00000182183	intron (NR_135156, intron 2 of 5)	MER21C|LTR|ERVL	shisa like 2A	PRDM14	204	52640920	52640921	0	1	0	0.588217	4.50968	1.56882	0.588216	0.588196	3.36877	4.28e-20	1	-1.35845	1	3.37e-06
mergedPeak280	C1orf123	136	protein-coding	chr1	53220417	53220650	+	ENSG00000162384	intron (NR_130897, intron 1 of 1)	CpG	chromosome 1 open reading frame 123		234	53220502	53220503	0	0	1	1.70935	2.90635	3.07682	0.170929	0.512805	0.516015	0.117	0.934	0.485427	0.0779	0.952	10.6229	10.4216	10.5291	10.6276	0.173149	0.999996	0.20975	0.380331	-0.10419	0.876381
mergedPeak281	DMRTB1	99092	protein-coding	chr1	53558296	53558500	+	ENSG00000143006	intron (NM_147193, intron 3 of 9)	intron (NM_147193, intron 3 of 9)	DMRT like family B with proline rich C-terminal 1	TFAP2C; PRDM1	205	53558490	53558491	0	0	1	1.17088	1.36581	4.09729	0.585348	0.390233	1	0.0426	0.98	1.1177	0.000686	0.999	0	0	0	0	0	1	0	1	0	1
mergedPeak282	GLIS1	127426	protein-coding	chr1	53606659	53606859	+	ENSG00000174332	intron (NM_147193, intron 1 of 9)	intron (NM_147193, intron 1 of 9)	GLIS family zinc finger 1	PRDM14; TFAP2C; ZIC	201	53606777	53606778	0	1	0	0.994992	4.9748	1.79099	0.795998	0.59709	2.04963	1.81e-09	1	-1.152	1	8.94e-05	0	1.12372	2.6799	1.97633	-0.0232394	1	0.499809	1	0.167961	1
mergedPeak5119	WWC1	3807	protein-coding	chr5	168295763	168296008	+	ENSG00000113645	intron (NM_001161661, intron 1 of 22)	intron (NM_001161661, intron 1 of 22)	WW and C2 domain containing 1	TEAD	246	168295866	168295867	1	0	0	3.41453	2.60155	0.325244	0.162596	0.487773	-0.473931	0.967	0.0563	-2.8365	1	1.18e-11	9.27166	8.79367	8.69702	8.36161	0.329107	0.999996	-0.41542	0.338106	0.288159	0.662016
mergedPeak5257	RXRB	452	protein-coding	chr6	33200028	33200637	+	ENSG00000204231	promoter-TSS (NM_006979)	promoter-TSS (NM_006979)	retinoid X receptor beta	TFAP2C	610	33200243	33200244	1	1	1	3.14744	2.81949	3.4753	0.524576	0.393492	-0.234465	0.909	0.13	0.443607	0.0177	0.987	7.63314	7.09084	7.7819	7.54552	0.328037	0.999996	0.449366	0.330264	0.19647	0.83031
mergedPeak285	SSBP3	51721	protein-coding	chr1	54354438	54354762	+	ENSG00000157216	intron (NM_001009955, intron 4 of 16)	intron (NM_001009955, intron 4 of 16)	single stranded DNA binding protein 3	PRDM14; ZIC	325	54354673	54354674	0	0	1	0.369221	0.738554	3.32297	0.369206	0.123073	1.22033	0.0839	0.97	2.23573	4.85e-12	1	9.77718	9.65215	10.0553	9.866	0.104989	0.999996	0.217391	0.433212	0.168959	0.751492
mergedPeak286	SSBP3	-1594	protein-coding	chr1	54407890	54408196	+	ENSG00000157216	Intergenic	Intergenic	single stranded DNA binding protein 3		307	54407988	54407989	0	0	1	1.4334	1.04231	3.51768	0.130289	0.260579	0	0.647	0.537	1.25096	3.79e-05	1	9.77718	9.65215	10.0553	9.866	0.104989	0.999996	0.217391	0.433212	0.168959	0.751492
mergedPeak287	SSBP3	-65611	protein-coding	chr1	54471602	54471903	+	ENSG00000157216	Intergenic	MIRb|SINE|MIR	single stranded DNA binding protein 3	TFAP2C; TEAD; ZIC	302	54472005	54472006	0	0	1	1.19201	1.05953	3.7085	0.79468	0.132467	0.286881	0.413	0.768	1.54102	5.9e-07	1	9.77718	9.65215	10.0553	9.866	0.104989	0.999996	0.217391	0.433212	0.168959	0.751492
mergedPeak288	SSBP3	-67957	protein-coding	chr1	54474137	54475289	+	ENSG00000157216	Intergenic	Intergenic	single stranded DNA binding protein 3	PRDM14; TFAP2C	1153	54474351	54474352	0	1	1	1.04069	2.11615	7.14638	0.48575	0.520365	1.09085	6.76e-08	1	1.69153	3.68e-46	1	9.77718	9.65215	10.0553	9.866	0.104989	0.999996	0.217391	0.433212	0.168959	0.751492
mergedPeak1432	DNAJC22	-3821	protein-coding	chr12	49342963	49343150	+	ENSG00000178401	Intergenic	Intergenic	DnaJ heat shock protein family (Hsp40) member C22		188	49343095	49343096	0	1	0	0.851036	3.40403	0.638278	0.42552	0.85117	2.58496	5.97e-11	1	-2.55639	1	9.87e-12	3.17744	2.74365	6.14391	6.70553	0.0349541	1	3.68536	1.00137e-08	-0.462516	0.490292
mergedPeak5797	ATP6V0A4	-82	protein-coding	chr7	138773993	138774195	+	ENSG00000105929	promoter-TSS (NM_130841)	promoter-TSS (NM_130841)	ATPase H+ transporting V0 subunit a4	TFAP2C; ZIC	203	138774118	138774119	0	0	1	0.394076	1.57625	3.74373	0.394078	0.788276	2.32193	0.000237	0.999	1.32193	0.00012	1	1.38081	2.67356	6.55461	6.57011	-0.0635142	1	3.67422	1.02865e-08	-0.0211126	0.992527
mergedPeak2125	USP3	-814	protein-coding	chr15	63502645	63504976	+	ENSG00000140455	promoter-TSS (NM_001256702)	promoter-TSS (NM_001256702)	ubiquitin specific peptidase 3	TFAP2C	2332	63503696	63503697	0	1	1	1.1835	2.40167	8.43883	0.308727	0.531716	1.02148	8.77e-14	1	1.83188	9.45e-121	1	10.6859	10.4833	10.5834	8.49053	0.176649	0.999996	-1.97446	9.63963e-27	1.95863	1.11349e-24
mergedPeak3985	TLDC2	11185	protein-coding	chr20	36887264	36887453	+	ENSG00000101342	intron (NM_080628, intron 4 of 6)	intron (NM_080628, intron 4 of 6)	TBC/LysM-associated domain containing 2		190	36887305	36887306	0	0	1	0.631562	2.52663	4.63143	0.631537	0.21052	1.48543	0.00202	0.998	0.895303	0.00502	0.996	4.28412	3.90695	7.53472	7.64261	0.0711292	0.999996	3.61345	3.28645e-15	-0.106775	0.934515
mergedPeak293	LINC01767	20997	ncRNA	chr1	56435529	56436590	+	ENSG00000223956	Intergenic	Intergenic	long intergenic non-protein coding RNA 1767	PRDM14; TFAP2C; ZIC	1062	56435959	56435960	0	1	1	1.24286	5.91319	2.25982	0.263687	0.225981	2.23573	2.36e-54	1	-1.35845	1	1.18e-24
mergedPeak294	LINC01767	22301	ncRNA	chr1	56436704	56437524	+	ENSG00000223956	Intergenic	L2c|LINE|L2	long intergenic non-protein coding RNA 1767	SOX17; SOX2; TEAD; ZIC; LEF1; TCF3	821	56437263	56437264	0	1	0	1.41287	3.99502	1.36436	0.438475	0.194871	1.58496	2.47e-18	1	-1.55639	1	5.84e-18
mergedPeak295	C8B	31528	protein-coding	chr1	56934489	56934698	+	ENSG00000021852	intron (NM_001278544, intron 10 of 12)	intron (NM_001278544, intron 10 of 12)	complement C8 beta chain		210	56934611	56934612	0	0	1	0	1.143	4.95222	0.571391	0.19047	3.58496	0.000158	1	2.37016	2.56e-12	1	0	0	0	0	0	1	0	1	0	1
mergedPeak296	DAB1	217857	protein-coding	chr1	57206036	57206324	+	ENSG00000173406	intron (NM_001353983, intron 2 of 14)	GA-rich|Low_complexity|Low_complexity	DAB1, reelin adaptor protein	SOX2; TEAD; LEF1	289	57206233	57206234	0	1	0	0.692128	2.62967	0.691996	0.138404	0.276809	2.58496	1.7e-13	1	-1.88897	1	2.1e-09	8.031	8.23278	6.47004	7.74333	-0.146688	0.999996	-0.473034	0.24734	-1.0777	0.00319378
mergedPeak297	OMA1	140255	protein-coding	chr1	58406502	58406671	+	ENSG00000162600	Intergenic	Intergenic	OMA1 zinc metallopeptidase	TFAP2C; SOX17; SOX2	170	58406543	58406544	0	0	1	0.941146	0.705836	3.5293	0.235288	0.235324	-0.577767	0.938	0.215	2.39232	1.02e-08	1	7.92098	8.20799	7.57247	7.84586	-0.196069	0.999996	-0.349418	0.388198	-0.253477	0.727147
mergedPeak298	LINC01135	31286	ncRNA	chr1	58816303	58816460	+	ENSG00000234807	intron (NR_108106, intron 1 of 1)	CpG	long intergenic non-protein coding RNA 1135	PRDM1	158	58816436	58816437	0	0	1	1.77203	1.7721	3.54421	0.253196	0	-0.120294	0.748	0.424	0.739848	0.0374	0.979	0	0	0	0	0	1	0	1	0	1
mergedPeak299	MIR4711	63414	ncRNA	chr1	59669843	59670103	+	ENSG00000266150	intron (NM_001350794, intron 13 of 14)	intron (NM_001350794, intron 13 of 14)	microRNA 4711	SOX2; TEAD	261	59669881	59669882	0	1	0	0.76626	3.2183	0.919655	0.306503	0.306493	1.77821	1.35e-06	1	-1.78588	1	3.89e-07	0	0	0	0	0	1	0	1	0	1
mergedPeak300	LINC01748	160693	ncRNA	chr1	60461928	60462100	+	ENSG00000226476	Intergenic	Intergenic	long intergenic non-protein coding RNA 1748	PRDM14; TFAP2C; TEAD	173	60461991	60461992	0	0	1	0.231208	1.6187	3.93051	0.462397	1.15603	3	8.32e-05	1	1.45943	9.4e-05	1
mergedPeak4578	NRROS	26519	protein-coding	chr3	196666041	196666242	+	ENSG00000174004	Intergenic	LTR33|LTR|ERVL	negative regulator of reactive oxygen species		202	196666214	196666215	1	0	0	3.36611	1.18808	0.792057	0.396089	0.396027	-1.152	0.999	0.00105	-0.577767	0.945	0.153	2.66299	2.87025	6.59897	6.71467	-0.0175502	1	3.59994	8.12948e-09	-0.106647	0.947681
mergedPeak4577	NRROS	8698	protein-coding	chr3	196648244	196648429	+	ENSG00000174004	intron (NM_198565, intron 1 of 2)	L1MC4|LINE|L1	negative regulator of reactive oxygen species	SOX17; SOX2	186	196648393	196648394	0	0	1	1.07523	0.21504	3.44075	0.645144	0	-1.59946	0.998	0.0166	3.32193	6.48e-13	1	2.66299	2.87025	6.59897	6.71467	-0.0175502	1	3.59994	8.12948e-09	-0.106647	0.947681
mergedPeak303	NFIA-AS1	-166346	ncRNA	chr1	61419759	61419922	+	ENSG00000237853	intron (NM_005595, intron 9 of 9)	intron (NM_005595, intron 9 of 9)	NFIA antisense RNA 1	TFAP2C	164	61419863	61419864	0	0	1	0.243886	0.48779	4.87791	0.487866	0	0	0.801	0.577	2.87381	1.18e-11	1	0.486494	0.690875	0	0	-0.00386372	1	-0.379035	1	0	1
mergedPeak304	MGC34796	-176663	pseudo	chr1	61476928	61478140	+		Intergenic	MLT1A|LTR|ERVL-MaLR	sepiapterin reductase (7,8-dihydrobiopterin:NADP+ oxidoreductase) pseudogene	PRDM14; TFAP2C; OCT4-SOX2-TCF-NANOG; OCT4-SOX17; SOX17; SOX2	1213	61477578	61477579	0	1	1	0.494626	5.60578	9.0036	0.362725	0.395687	3.44228	6.9e-113	1	0.687061	1.54e-13	1
mergedPeak305	MGC34796	-175843	pseudo	chr1	61478322	61478531	+		Intergenic	L1M4|LINE|L1	sepiapterin reductase (7,8-dihydrobiopterin:NADP+ oxidoreductase) pseudogene		210	61478398	61478399	0	0	1	0.190471	2.667	3.61893	1.14278	0.571411	3.39232	6.44e-14	1	0.137504	0.442	0.69
mergedPeak306	MGC34796	-46554	pseudo	chr1	61607329	61607863	+		Intergenic	Intergenic	sepiapterin reductase (7,8-dihydrobiopterin:NADP+ oxidoreductase) pseudogene	TFAP2C; LEF1	535	61607687	61607688	0	0	1	0.0747757	0.897167	5.45758	0.598112	0.0747643	1.48543	0.00202	0.998	2.45943	6.87e-31	1
mergedPeak307	MGC34796	-45857	pseudo	chr1	61608129	61608286	+		Intergenic	Intergenic	sepiapterin reductase (7,8-dihydrobiopterin:NADP+ oxidoreductase) pseudogene		158	61608384	61608385	0	0	1	0.759469	0.506296	3.5442	0	0	0.411426	0.577	0.762	2.24793	2.48e-07	1
mergedPeak6255	ABCA1	1529	protein-coding	chr9	104926618	104926829	+	ENSG00000165029	intron (NM_005502, intron 1 of 49)	CpG	ATP binding cassette subfamily A member 1		212	104926716	104926717	0	0	1	1.50939	2.26443	4.15081	0.377334	0.377347	0.485427	0.208	0.89	1	0.00131	0.999	8.45809	8.39284	12.9845	12.0086	0.0445227	0.999996	3.58946	4.32445e-72	0.688939	0.258659
mergedPeak3340	SLC17A7	-2283	protein-coding	chr19	49443356	49444111	+	ENSG00000104888	Intergenic	CpG	solute carrier family 17 member 7	TFAP2C	756	49443833	49443834	1	1	1	6.29612	5.29167	9.5235	0.264533	0.581993	-0.200913	0.948	0.0657	0.823749	2.45e-12	1	1.63581	0	4.08582	4.49196	0.0392227	1	3.55088	0.000860253	-0.203038	0.908945
mergedPeak310	USP1	-34144	protein-coding	chr1	62402073	62402265	+	ENSG00000162607	Intergenic	Intergenic	ubiquitin specific peptidase 1	PRDM14; TFAP2C; SOX2	193	62402159	62402160	0	0	1	0.621745	0.41456	4.55944	1.24344	1.24349	0.411426	0.577	0.762	2.75489	2.4e-13	1	11.1206	11.052	11.0761	11.1702	0.0610811	0.999996	0.122994	0.679367	-0.098236	0.897595
mergedPeak311	DOCK7	-151	protein-coding	chr1	62688502	62688674	+	ENSG00000116641	promoter-TSS (NM_033407)	promoter-TSS (NM_033407)	dedicator of cytokinesis 7		173	62688518	62688519	0	0	1	1.6187	2.31206	3.00558	0.231207	0.231208	0.739848	0.0739	0.963	0.411426	0.181	0.895	11.5979	11.4545	12.0792	11.8008	0.125204	0.999996	0.349681	0.0457607	0.256954	0.389906
mergedPeak4081	MIR548XHG	-60576	ncRNA	chr21	18820330	18820502	+		Intergenic	LTR16A|LTR|ERVL	MIR548X host gene	TFAP2C	173	18820387	18820388	0	0	1	0.231243	0.462413	6.24236	0	0.92483	0	0.865	0.594	3.90689	8.8e-24	1	5.22837	5.90528	9.85928	9.4625	-0.241465	0.999996	3.51782	4.99061e-36	0.364517	0.242762
mergedPeak313	PGM1	-11753	protein-coding	chr1	63611318	63611573	+	ENSG00000079739	intron (NM_001172819, intron 1 of 10)	LTR107_Mam|LTR|LTR	phosphoglucomutase 1	PRDM14; TFAP2C; PRDM1	256	63611462	63611463	0	1	1	0.781198	3.59364	4.84362	0.468809	0.31249	1.9486	2.85e-08	1	0.250962	0.245	0.834	8.45809	8.71964	8.54422	9.03323	-0.191743	0.999996	0.316372	0.329851	-0.463971	0.155467
mergedPeak4930	COL4A3BP	99	protein-coding	chr5	75511686	75512103	+	ENSG00000113163	promoter-TSS (NM_001130105)	promoter-TSS (NM_001130105)	collagen type IV alpha 3 binding protein	TFAP2C	418	75511881	75511882	1	1	1	4.78456	2.77547	6.69835	0.191375	0.478454	-0.713119	1	0.000334	1.17632	3.99e-10	1	9.94401	10.1621	13.4136	13.6818	-0.183725	0.999996	3.50779	3.66988e-140	-0.267164	0.345332
mergedPeak1580	LINC00485	155458	ncRNA	chr12	102668907	102669088	+	ENSG00000258169	Intergenic	Intergenic	long intergenic non-protein coding RNA 485		182	102668940	102668941	0	0	1	0.219774	1.53865	4.39546	0.439531	0.219773	2	0.00453	0.997	1.70044	1.17e-06	1	2.97157	2.37878	6.07889	6.20075	0.0419577	1	3.48313	3.2964e-06	-0.0974195	0.963706
mergedPeak4247	SSUH2	-8189	protein-coding	chr3	8660160	8660378	+	ENSG00000125046	Intergenic	LTR33|LTR|ERVL	ssu-2 homolog (C. elegans)	PRDM14; TFAP2C; TEAD	219	8660266	8660267	0	0	1	0.73057	0.913182	5.66193	0.730574	0.730685	0.584963	0.371	0.849	2.50335	1.65e-14	1	3.26966	3.5679	7.66535	7.2539	-0.0353053	1	3.48235	2.14515e-09	0.330751	0.681065
mergedPeak3208	CATSPERG	741	protein-coding	chr19	38336440	38336675	+	ENSG00000099338	intron (NM_021185, intron 1 of 28)	G-rich|Low_complexity|Low_complexity	cation channel sperm associated auxiliary subunit gamma	TFAP2C	236	38336543	38336544	0	0	1	0.847402	1.01692	3.22025	0	0.338972	0.411426	0.394	0.809	1.64155	3.73e-06	1	4.36402	4.25571	7.79209	7.78753	0.0230055	0.999996	3.4194	1.01572e-14	-0.00311458	0.998383
mergedPeak1889	FOXA1	11045	protein-coding	chr14	37583297	37584966	+	ENSG00000129514	Intergenic	CpG	forkhead box A1	PRDM14; TFAP2C; SOX17; TEAD; ZIC; LEF1; TCF3	1670	37584074	37584075	0	1	1	0.407173	2.20353	6.51579	0.622734	0.47901	2.41414	3.23e-37	1	1.55582	6.81e-53	1	2.6354	2.60487	5.82781	2.28204	0.000424427	1	-0.19741	0.930714	1.94452	1.22957e-05
mergedPeak919	ADRA2A	-328	protein-coding	chr10	111076661	111076850	+	ENSG00000150594	promoter-TSS (NM_000681)	promoter-TSS (NM_000681)	adrenoceptor alpha 2A	TFAP2C; ZIC	190	111076703	111076704	0	1	0	0.842079	3.78937	1.05276	0.210519	0.210512	1.93734	3.91e-07	1	-1.94342	1	1e-07	0.588312	0	5.59558	4.51809	0.0163174	1	3.39385	0.00183061	0.123426	0.916162
mergedPeak3963	CBFA2T2	-9854	protein-coding	chr20	33480188	33480345	+	ENSG00000078699	Intergenic	Intergenic	CBFA2/RUNX1 translocation partner 2	TFAP2C	158	33480267	33480268	0	0	1	0.506296	1.01263	4.30368	1.01279	0.253156	0.739848	0.353	0.875	2	1.4e-06	1	9.03372	8.96578	12.6075	12.3508	0.0564824	0.999996	3.36701	1.78275e-86	0.235168	0.528191
mergedPeak321	MIR4794	-33660	ncRNA	chr1	64546116	64546275	+	ENSG00000264470	intron (NM_001293274, intron 1 of 25)	intron (NM_001293274, intron 1 of 25)	microRNA 4794	TFAP2C	160	64546186	64546187	0	0	1	1.50019	2.49992	4.99967	0	0.499986	0.516015	0.271	0.87	1.32193	0.00012	1	0	1.70455	0.328184	0.796837	-0.0357514	1	-0.400238	1	-0.035843	1
mergedPeak322	DNAJC6	484	protein-coding	chr1	65309915	65310096	+	ENSG00000116675	intron (NM_001256864, intron 1 of 18)	CpG	DnaJ heat shock protein family (Hsp40) member C6	TFAP2C	182	65310018	65310019	0	1	0	1.09887	4.17555	2.19773	0	0.219808	1.70044	1.17e-06	1	-0.535332	0.975	0.0446	7.72768	7.46438	9.22427	7.46217	0.177397	0.999996	0.00375154	0.995333	1.60459	6.16615e-12
mergedPeak323	MIER1	130	protein-coding	chr1	66924908	66925066	+	ENSG00000198160	promoter-TSS (NM_024763)	promoter-TSS (NM_024763)	MIER1 transcriptional regulator	TFAP2C	159	66925024	66925025	0	1	0	0.503111	3.01878	2.26409	0	1.00626	1	0.0111	0.993	-0.577767	0.97	0.063	9.86315	9.90932	10.1667	10.2915	-0.0372903	0.999996	0.384958	0.0677867	-0.128511	0.839046
mergedPeak1429	RND1	-17435	protein-coding	chr12	48883333	48883499	+	ENSG00000172602	Intergenic	Intergenic	Rho family GTPase 1	TFAP2C	167	48883304	48883305	1	0	0	2.87416	0.479029	1.19775	0.479026	0.718515	-2.64386	1	5.57e-10	1	0.185	0.938	5.54545	4.41556	4.63046	3.92899	0.31442	0.999996	-0.414501	0.784449	0.371232	0.74979
mergedPeak325	SLC35D1	34661	protein-coding	chr1	67019459	67019821	+	ENSG00000116704	intron (NM_015139, intron 10 of 11)	intron (NM_015139, intron 10 of 11)	solute carrier family 35 member D1	PRDM14; TFAP2C; TEAD; LEF1	363	67019735	67019736	0	0	1	0.881518	2.64496	3.52606	0.440742	0.330568	1.36737	8.87e-06	1	0.250962	0.206	0.859	8.29743	8.07983	8.42018	8.06063	0.161061	0.999996	-0.0125504	0.984181	0.316932	0.526269
mergedPeak3964	CBFA2T2	6142	protein-coding	chr20	33568018	33568866	+	ENSG00000078699	intron (NM_001039709, intron 1 of 10)	intron (NM_001039709, intron 1 of 10)	CBFA2/RUNX1 translocation partner 2	PRDM14; OCT4; OCT4-SOX2-TCF-NANOG; SOX17; PRDM1; SOX2	849	33568506	33568507	0	1	0	0.471128	6.21891	0.659682	0.471127	0.471111	3.45943	1.88e-86	1	-2.8365	1	7.79e-67	9.03372	8.96578	12.6075	12.3508	0.0564824	0.999996	3.36701	1.78275e-86	0.235168	0.528191
mergedPeak4980	ST8SIA4	541	protein-coding	chr5	100902634	100902822	+	ENSG00000113532	intron (NM_175052, intron 1 of 2)	intron (NM_175052, intron 1 of 2)	ST8 alpha-N-acetyl-neuraminide alpha-2,8-sialyltransferase 4	OCT4-SOX2-TCF-NANOG; SOX17; SOX2; LEF1	189	100902743	100902744	0	1	0	0.423269	4.02167	1.2698	0.211626	0.211634	2.37851	1.6e-10	1	-1.88897	1	2.85e-08	5.22442	4.76596	6.03088	8.20188	0.129153	0.999996	3.35346	6.74492e-19	-1.87148	2.45525e-10
mergedPeak328	MIR1262	7948	ncRNA	chr1	68175631	68175809	+	ENSG00000221203	intron (NM_001193334, intron 1 of 10)	L2c|LINE|L2	microRNA 1262	TFAP2C; SOX2	179	68175661	68175662	0	0	1	0.223449	0.67037	3.35186	0.670475	0.223456	2.32193	0.019	0.993	1.926	5.42e-06	1	3.6253	1.09061	0.458225	1.07446	0.164827	1	-0.00517084	1	-0.0530689	1
mergedPeak4759	ARSJ	-167471	protein-coding	chr4	114147070	114147246	+	ENSG00000180801	Intergenic	MER61-int|LTR|ERV1	arylsulfatase family member J	TFAP2C; OCT4	177	114147192	114147193	0	0	1	0.451964	0.677947	3.61627	0.225981	0	0.411426	0.577	0.762	2.39232	1.02e-08	1	5.27329	5.89932	9.00874	9.25951	-0.234241	0.999996	3.31455	4.40274e-29	-0.235217	0.71181
mergedPeak5210	ID4	-110	protein-coding	chr6	19837214	19837457	+	ENSG00000172201	promoter-TSS (NM_001546)	promoter-TSS (NM_001546)	inhibitor of DNA binding 4, HLH protein	TFAP2C; ZIC	244	19837259	19837260	1	1	0	1.96716	3.77096	1.96715	0.163924	0.655718	0.669027	0.0252	0.984	-0.577767	0.984	0.0282	7.02014	6.53097	10.1546	9.85456	0.27547	0.999996	3.2936	9.61734e-46	0.268465	0.576632
mergedPeak3757	SLC40A1	-716	protein-coding	chr2	189581386	189581543	+	ENSG00000138449	promoter-TSS (NM_014585)	promoter-TSS (NM_014585)	solute carrier family 40 member 1	PRDM14	158	189581526	189581527	0	1	0	0.506313	4.30351	1.51894	0.759473	0.506393	2.87381	1.18e-11	1	-1.47393	1	3.34e-05	3.81307	2.37878	7.00779	6.02272	0.152927	1	3.28261	2.73967e-05	0.722374	0.200939
mergedPeak2028	APOPT1	-12	protein-coding	chr14	103562616	103562948	+	ENSG00000256053	promoter-TSS (NM_032374)	promoter-TSS (NM_032374)	apoptogenic 1, mitochondrial		333	103562944	103562945	1	0	0	3.48325	2.28221	1.68164	0.600676	0.840813	-0.577767	0.992	0.0131	-0.268817	0.872	0.212	8.33265	7.9046	7.36396	7.60772	0.306501	0.999996	-0.286482	0.532054	-0.225274	0.776635
mergedPeak5996	HEY1	-121	protein-coding	chr8	79767821	79768233	+	ENSG00000164683	promoter-TSS (NM_012258)	promoter-TSS (NM_012258)	hes related family bHLH transcription factor with YRPW motif 1		413	79767983	79767984	0	1	0	0.87178	3.68027	2.03376	0.581096	0.677947	1.87578	3.54e-12	1	-0.943416	1	6.37e-05	3.3978	3.88781	7.43582	7.32863	-0.0649216	1	3.27106	4.68945e-10	0.0825923	0.964112
mergedPeak4708	ANXA3	38	protein-coding	chr4	78551031	78551857	+	ENSG00000138772	promoter-TSS (NM_005139)	promoter-TSS (NM_005139)	annexin A3	PRDM14; TFAP2C	827	78551625	78551626	0	1	1	0.483644	1.83791	6.23925	0.386989	0.628758	1.86394	4.63e-11	1	1.75275	1.43e-31	1	8.08743	7.63021	11.4078	10.9038	0.3032	0.999996	3.24245	9.28735e-51	0.459187	0.146593
mergedPeak335	ZRANB2-AS2	312238	ncRNA	chr1	71393395	71393703	+	ENSG00000229956	Intergenic	MSTB-int|LTR|ERVL-MaLR	ZRANB2 antisense RNA 2 (head to head)	PRDM14; OCT4; OCT4-SOX2-TCF-NANOG; SOX17	309	71393561	71393562	0	1	1	0.388339	2.58932	5.82505	0.388324	0.776675	3.11603	3.07e-15	1	0.941106	3.7e-05	1	4.20893	3.48481	3.85317	3.05835	0.111398	0.999996	-0.329957	0.86762	0.296411	1
mergedPeak336	TNNI3K	9999	protein-coding	chr1	74245236	74245448	+	ENSG00000116783	intron (NM_015978, intron 2 of 24)	AmnSINE1|SINE|5S-Deu-L2	TNNI3 interacting kinase	TFAP2C; SOX2; TEAD	213	74245385	74245386	0	1	0	0.375634	5.07026	1.31447	0.187788	0.751153	3.80735	1.8e-21	1	-1.78588	1	2.92e-08	1.92875	2.37878	0	0	-0.020937	1	-1.40383	1	0	1
mergedPeak337	ERICH3-AS1	-26610	ncRNA	chr1	74550727	74550894	+	ENSG00000234497	Intergenic	Intergenic	ERICH3 antisense RNA 1	PRDM14; TFAP2C	168	74550819	74550820	0	0	1	1.19044	0	4.76176	0.476177	0.714375	-3.64386	1	1.32e-05	5.45943	5.66e-27	1	0	0	0	0	0	1	0	1	0	1
mergedPeak1890	FOXA1	9718	protein-coding	chr14	37585332	37585496	+	ENSG00000129514	Intergenic	Intergenic	forkhead box A1		165	37585401	37585402	0	0	1	0.242418	1.93964	3.63624	0	0.969667	2.45943	4.65e-05	1	1.12433	0.00104	0.999	2.6354	2.60487	5.82781	2.28204	0.000424427	1	-0.19741	0.930714	1.94452	1.22957e-05
mergedPeak537	CENPL	242	protein-coding	chr1	173824273	173824434	+	ENSG00000120334	promoter-TSS (NM_001171182)	promoter-TSS (NM_001171182)	centromere protein L		162	173824396	173824397	1	0	0	3.20977	2.96277	3.9505	0.74072	0.493889	-0.577767	0.975	0.0478	0.584963	0.0765	0.957	8.76906	8.37364	8.23307	8.40756	0.300232	0.999996	0.0379505	0.946467	-0.169723	0.832647
mergedPeak340	LOC101927434	245092	ncRNA	chr1	81312462	81312741	+	ENSG00000234953	Intergenic	Intergenic	uncharacterized LOC101927434	PRDM14; TFAP2C; OCT4-SOX2-TCF-NANOG	280	81312609	81312610	0	0	1	0.857119	1.85738	5.28554	0.714239	0.142853	1.28096	0.00241	0.998	1.1635	1.8e-05	1
mergedPeak1891	FOXA1	9302	protein-coding	chr14	37585784	37585967	+	ENSG00000129514	Intergenic	Intergenic	forkhead box A1	SOX17; SOX2	184	37585817	37585818	0	0	1	0.217419	2.17384	4.13016	0.652154	0.869541	2.22342	1.61e-05	1	0.773996	0.0167	0.989	2.6354	2.60487	5.82781	2.28204	0.000424427	1	-0.19741	0.930714	1.94452	1.22957e-05
mergedPeak5693	DLX6-AS1	-2542	ncRNA	chr7	97016508	97016694	+		Intergenic	CpG	DLX6 antisense RNA 1	TFAP2C	187	97016606	97016607	0	0	1	1.49723	3.42235	3.63626	0.855722	0	0.847997	0.027	0.985	0.356144	0.201	0.877	1.63581	1.48199	6.23524	2.96584	0.00716915	1	0.991724	0.542571	1.8872	2.07267e-05
mergedPeak343	CTBS	262	protein-coding	chr1	84574044	84574584	+	ENSG00000117151	intron (NM_004388, intron 1 of 6)	CpG	chitobiase	TFAP2C; ZIC	541	84574217	84574218	0	1	1	0.739323	2.29198	4.43611	0.517625	0.591478	1.70929	6.51e-09	1	0.918386	2.49e-06	1	6.80869	6.95295	7.90996	7.25364	-0.0785932	0.999996	0.299694	0.627818	0.560643	0.197956
mergedPeak344	SYDE2	-747	protein-coding	chr1	85201583	85201933	+	ENSG00000097096	promoter-TSS (NM_032184)	promoter-TSS (NM_032184)	synapse defective Rho GTPase homolog 2	TFAP2C	351	85201791	85201792	0	1	0	1.25352	3.64662	2.05154	0.569782	0.341858	1.43829	2.42e-07	1	-0.713119	0.998	0.00255	8.90246	8.86904	10.1469	8.59341	0.0244043	0.999996	-0.267175	0.422007	1.45321	1.05923e-13
mergedPeak6085	FAM84B	-21682	protein-coding	chr8	126580004	126580238	+	ENSG00000168672	Intergenic	Intergenic	family with sequence similarity 84 member B	TFAP2C	235	126580147	126580148	0	0	1	2.55312	1.87258	3.57435	0.340403	0.340415	0.0840643	0.532	0.625	0.475085	0.101	0.94	11.0247	9.79888	10.4178	8.30387	0.983687	3.09115e-06	-1.4661	1.97689e-08	1.86542	1.70353e-12
mergedPeak2743	WNT3	15087	protein-coding	chr17	46803634	46803821	+	ENSG00000108379	intron (NM_030753, intron 1 of 4)	intron (NM_030753, intron 1 of 4)	Wnt family member 3	TFAP2C	188	46803672	46803673	0	0	1	0.425504	0.212759	3.82968	0.638378	0.212759	-1	1	0.184	4.45943	7.54e-21	1	6.78139	7.07363	7.86462	9.63098	-0.168223	0.999996	2.53635	1.30418e-27	-1.56508	3.0064e-08
mergedPeak3687	LYPD6B	652	protein-coding	chr2	149038576	149039268	+	ENSG00000150556	intron (NM_001317006, intron 1 of 4)	CpG	LY6/PLAUR domain containing 6B	PRDM14; TFAP2C; ZIC	693	149039118	149039119	0	0	2	0.519464	1.84692	3.63625	0.75034	0.346364	1.58496	2e-07	1	0.978196	1.12e-06	1	3.1923	3.02218	7.10069	6.40746	0.01843	1	3.18786	5.78531e-07	0.574004	0.257368
mergedPeak3688	LYPD6B	3631	protein-coding	chr2	149081126	149081283	+	ENSG00000150556	intron (NM_001317004, intron 1 of 6)	intron (NM_001317004, intron 1 of 6)	LY6/PLAUR domain containing 6B	PRDM1; LEF1; TCF3	158	149081152	149081153	0	0	1	0.759444	1.26578	4.55684	0	0.759469	1.41684	0.0335	0.986	1.45943	9.4e-05	1	3.1923	3.02218	7.10069	6.40746	0.01843	1	3.18786	5.78531e-07	0.574004	0.257368
mergedPeak3689	LYPD6B	7350	protein-coding	chr2	149125170	149125847	+	ENSG00000150556	intron (NM_001317002, intron 2 of 7)	intron (NM_001317002, intron 2 of 7)	LY6/PLAUR domain containing 6B	TFAP2C; PRDM1; SOX2; TEAD; ZIC	678	149125523	149125524	0	0	1	0.471962	0.589954	5.2514	0.176985	0.353959	0.286881	0.413	0.768	3.12598	1.56e-54	1	3.1923	3.02218	7.10069	6.40746	0.01843	1	3.18786	5.78531e-07	0.574004	0.257368
mergedPeak350	ZNF326	70	protein-coding	chr1	89995065	89995299	+	ENSG00000162664	promoter-TSS (NR_002830)	promoter-TSS (NR_002830)	zinc finger protein 326		235	89995164	89995165	0	1	1	2.38291	2.55351	2.55311	0.510605	0.340415	0.389567	0.188	0.889	0.189034	0.36	0.757	10.6005	10.497	10.8188	10.6593	0.0909579	0.999996	0.166393	0.544034	0.142076	0.8015
mergedPeak351	SNORD3G	-254607	snoRNA	chr1	90403067	90403328	+	ENSG00000199666	Intergenic	Zaphod|DNA|hAT-Tip100	small nucleolar RNA, C/D box 3G		262	90403142	90403143	0	1	0	1.52691	3.96934	0.610647	0.305334	0.61067	0.807355	0.00746	0.995	-2.47393	1	9.93e-13
mergedPeak352	ZNF644	-97	protein-coding	chr1	91021778	91021980	+	ENSG00000122482	promoter-TSS (NM_016620)	promoter-TSS (NM_016620)	zinc finger protein 644		203	91021604	91021605	0	0	1	2.16742	2.56141	3.74373	0.394078	0.197069	0.298658	0.325	0.807	0.454176	0.132	0.923	11.5401	11.5055	11.9737	11.8393	0.0326006	0.999996	0.337517	0.051945	0.118756	0.832963
mergedPeak1906	PYGL	33694	protein-coding	chr14	50910741	50910903	+	ENSG00000100504	intron (NM_001163940, intron 15 of 18)	intron (NM_001163940, intron 15 of 18)	glycogen phosphorylase L	TFAP2C; TEAD	163	50910835	50910836	0	0	1	0.490859	0.736172	4.66227	0.736174	0.245392	0.584963	0.594	0.801	2.87381	1.18e-11	1	9.27544	8.93834	5.90286	7.82723	0.272421	0.999996	-1.08757	0.00013281	-1.51173	6.24921e-05
mergedPeak354	RPAP2	-150	protein-coding	chr1	92298756	92298930	+	ENSG00000122484	promoter-TSS (NM_024813)	promoter-TSS (NM_024813)	RNA polymerase II associated protein 2		175	92298814	92298815	0	0	1	0.685693	2.51422	1.8288	0.685692	0.457113	0.526069	0.197	0.9	0.464668	0.165	0.908	10.0341	10.0718	10.4323	10.3703	-0.0303822	0.999996	0.302186	0.215338	0.0493403	0.963823
mergedPeak355	EVI5	-335	protein-coding	chr1	92785407	92785564	+	ENSG00000067208	promoter-TSS (NM_001350198)	promoter-TSS (NM_001350198)	ecotropic viral integration site 5	TFAP2C	158	92785440	92785441	0	0	1	2.27842	2.02557	2.02525	0.506296	0	-0.120294	0.748	0.424	0.505891	0.156	0.915	9.12072	8.94193	9.48315	9.32366	0.140053	0.999996	0.382811	0.170044	0.139921	0.838156
mergedPeak3389	ZSCAN5A	-106	protein-coding	chr19	56314738	56315243	+	ENSG00000131848	promoter-TSS (NM_001322065)	promoter-TSS (NM_001322065)	zinc finger and SCAN domain containing 5A	PRDM1	506	56315032	56315033	1	1	1	4.90104	4.11056	4.9018	0.0790488	0.395231	-0.268817	0.943	0.0794	0.286881	0.0796	0.942	7.61765	7.16781	6.19117	6.35982	0.291936	0.999996	-0.784037	0.0876601	-0.143938	0.929814
mergedPeak3395	ZNF548	-10	protein-coding	chr19	57389780	57389937	+	ENSG00000188785	promoter-TSS (NM_001172773)	promoter-TSS (NM_001172773)	zinc finger protein 548		158	57389839	57389840	1	0	0	2.53158	1.51918	2.78472	0.253148	0.253157	-1.32193	0.999	0.0014	1.41684	0.0014	0.999	7.99338	7.57504	7.84799	8.06376	0.291333	0.999996	0.486623	0.180899	-0.204447	0.781736
mergedPeak5091	CDX1	571	protein-coding	chr5	150167364	150167535	+	ENSG00000113722	intron (NM_001804, intron 1 of 2)	CpG	caudal type homeobox 1	TFAP2C	172	150167351	150167352	0	1	0	0.697762	3.72081	1.16271	0.232551	0.465103	2.87381	1.18e-11	1	-1.47393	1	3.34e-05	4.04924	4.57404	4.22021	7.84005	-0.0955883	0.999996	3.182	3.83605e-15	-3.01035	1.65445e-22
mergedPeak4281	GADL1	-115577	protein-coding	chr3	31009155	31011029	+	ENSG00000144644	Intergenic	Intergenic	glutamate decarboxylase like 1	PRDM14; TFAP2C; OCT4; SOX17; SOX2; LEF1; TCF3	1875	31010237	31010238	0	1	1	0.618744	2.26126	7.25285	0.490652	0.426655	1.9222	6.02e-30	1	1.65076	6.12e-71	1	2.04075	2.32284	7.9067	5.66055	-0.016904	1	2.98385	0.000220313	1.91461	1.82699e-10
mergedPeak5092	CDX1	1156	protein-coding	chr5	150167640	150168123	+	ENSG00000113722	intron (NM_001804, intron 1 of 2)	intron (NM_001804, intron 1 of 2)	caudal type homeobox 1	PRDM14; TFAP2C; OCT4-SOX2-TCF-NANOG; SOX17; SOX2; LEF1; TCF3	484	150167936	150167937	0	1	0	0.330568	3.63612	1.81813	0.247927	0.247965	3.61471	1.27e-34	1	-0.971431	1	1.41e-05	4.04924	4.57404	4.22021	7.84005	-0.0955883	0.999996	3.182	3.83605e-15	-3.01035	1.65445e-22
mergedPeak3164	ZNF536	216757	protein-coding	chr19	30589070	30589271	+	ENSG00000198597	intron (NM_001352260, intron 4 of 5)	intron (NM_001352260, intron 4 of 5)	zinc finger protein 536	TFAP2C; OCT4; PRDM1	202	30589149	30589150	0	0	1	0	0.594043	3.16871	1.38609	0.396013	1.32193	0.143	0.96	1.926	5.42e-06	1	2.72754	1.15609	2.6715	4.90869	0.0776335	1	3.16158	0.00135047	-0.929418	0.10848
mergedPeak3993	TOX2	16114	protein-coding	chr20	43961913	43962128	+	ENSG00000124191	intron (NM_032883, intron 2 of 9)	intron (NM_032883, intron 2 of 9)	TOX high mobility group box family member 2	TFAP2C; TEAD; LEF1	216	43962009	43962010	0	0	1	0.740692	0.925898	3.88878	0.370417	0.740717	0.584963	0.371	0.849	2	1.01e-07	1	4.64507	5.26245	3.05241	5.57388	-0.178976	0.999996	0.294893	0.78681	-1.49678	0.00182293
mergedPeak1	SAMD11	14528	protein-coding	chr1	940139	940343	+	ENSG00000187634	intron (NM_152486, intron 7 of 13)	CpG	sterile alpha motif domain containing 11	TFAP2C	205	940268	940269	0	0	1	0.390293	0.975578	5.07284	0.585348	0.780466	0.807355	0.215	0.918	2.14731	9.98e-11	1	4.75582	5.06604	7.77335	8.26618	-0.0864083	0.999996	3.14257	6.44868e-19	-0.442368	0.376671
mergedPeak364	SLC44A3-AS1	13249	ncRNA	chr1	94806712	94807289	+	ENSG00000224081	intron (NR_104131, intron 1 of 4)	LTR35B|LTR|ERV1	SLC44A3 antisense RNA 1	TFAP2C; OCT4; OCT4-SOX17; SOX17	578	94807031	94807032	0	0	1	0.207606	0.761225	8.79003	0.622817	0.830395	1.58496	0.000698	0.999	3.1375	4.76e-75	1
mergedPeak2	SAMD11	15192	protein-coding	chr1	940824	941085	+	ENSG00000187634	intron (NM_152486, intron 7 of 13)	CpG	sterile alpha motif domain containing 11	TFAP2C	262	940932	940933	0	0	1	1.832	0.610647	3.05334	0.152668	0.305382	-1.12029	0.996	0.00882	2.16993	1.34e-09	1	4.75582	5.06604	7.77335	8.26618	-0.0864083	0.999996	3.14257	6.44868e-19	-0.442368	0.376671
mergedPeak366	LINC01787	-99435	ncRNA	chr1	96473463	96473674	+	ENSG00000231987	Intergenic	MER5B|DNA|hAT-Charlie	long intergenic non-protein coding RNA 1787		212	96473559	96473560	0	1	0	0.754812	3.20744	0.377334	0.188673	0.377348	2.39232	1.02e-08	1	-2.39593	1	1.92e-09
mergedPeak367	LINC01787	-101403	ncRNA	chr1	96473919	96477082	+	ENSG00000231987	Intergenic	MER67C|LTR|ERV1	long intergenic non-protein coding RNA 1787	PRDM14; TFAP2C; OCT4; OCT4-SOX2-TCF-NANOG; OCT4-SOX17; PRDM1; TEAD; ZIC; LEF1	3164	96475527	96475528	0	1	1	0.568882	6.58616	3.62821	0.316047	0.214945	3.49185	0	1	-0.862496	1	1.89e-36
mergedPeak368	DPYD-AS2	-214759	ncRNA	chr1	97582022	97582208	+	ENSG00000235777	intron (NM_000110, intron 10 of 22)	LTR80B|LTR|ERVL	DPYD antisense RNA 2	TEAD	187	97582161	97582162	0	1	0	0.427779	3.42235	0.855591	0	0	1.66448	5.69e-05	1	-1.64386	1	1.76e-05	2.23627	0	0	0	0.0655294	1	0	1	0	1
mergedPeak369	MIR137HG	-54105	ncRNA	chr1	98103687	98103928	+	ENSG00000225206	Intergenic	Intergenic	MIR137 host gene	TFAP2C; OCT4-SOX17; SOX17; SOX2	242	98103797	98103798	0	0	1	0.495853	0.165285	2.97558	0.165284	0.330557	-0.577767	0.95	0.323	3.64386	3.98e-18	1	2.17773	1.15609	0.458225	0	0.0322865	1	-0.434953	1	0.0538421	1
mergedPeak370	LINC01776	-5299	ncRNA	chr1	98205228	98205568	+	ENSG00000226053	Intergenic	MER67D|LTR|ERV1	long intergenic non-protein coding RNA 1776	OCT4; OCT4-SOX2-TCF-NANOG; PRDM1; SOX2; TEAD; LEF1; TCF3	341	98205411	98205412	0	0	1	0.351896	1.75975	5.39572	0.351883	0.351895	2.50335	1.24e-07	1	1.58496	6.77e-11	1
mergedPeak371	SNX7	-108713	protein-coding	chr1	98552902	98553091	+	ENSG00000162627	Intergenic	L1P2|LINE|L1	sorting nexin 7	PRDM14; LEF1	190	98552966	98552967	0	1	0	0.631658	4.21039	2.52615	0.842079	0.631562	3.05832	2.57e-14	1	-0.643856	0.988	0.0223	7.90015	8.08569	7.69411	7.54095	-0.131664	0.999996	-0.530473	0.143604	0.127213	0.914545
mergedPeak372	SNX7	93	protein-coding	chr1	98661944	98662101	+	ENSG00000162627	promoter-TSS (NM_152238)	promoter-TSS (NM_152238)	sorting nexin 7	TFAP2C	158	98661772	98661773	0	1	0	1.77209	2.78463	0.75947	0	0.759589	1.36177	0.000958	0.999	-1.59946	1	5.69e-05	7.90015	8.08569	7.69411	7.54095	-0.131664	0.999996	-0.530473	0.143604	0.127213	0.914545
mergedPeak2102	PRTG	-32269	protein-coding	chr15	55775392	55775667	+	ENSG00000166450	Intergenic	Intergenic	protogenin	TFAP2C	276	55775387	55775388	0	0	1	0.724614	1.01443	2.31877	0.869541	0.144946	0.584963	0.256	0.884	1.35614	0.000175	1	16.6285	15.8459	15.4431	13.5667	0.666702	0.00228557	-2.25938	4.44584e-45	1.7969	2.72845e-33
mergedPeak1400	BICD1	164255	protein-coding	chr12	32270959	32271117	+	ENSG00000151746	intron (NM_001714, intron 2 of 9)	intron (NM_001714, intron 2 of 9)	BICD cargo adaptor 1	TFAP2C	159	32271061	32271062	0	1	0	0.503131	3.01925	4.02503	0.251556	0.251565	1.848	1.99e-05	1	0.15056	0.438	0.703	10.502	10.6801	14.3783	13.8311	-0.14969	0.999996	3.14023	2.42753e-106	0.516128	0.00913653
mergedPeak6446	FGF16	-11116	protein-coding	chrX	77436476	77436700	+	ENSG00000196468	Intergenic	Intergenic	fibroblast growth factor 16	TFAP2C; SOX17; SOX2	225	77436558	77436559	0	0	1	0.1778	0.88886	4.62192	0.177772	0	2.32193	0.019	0.993	2.67807	4.52e-15	1	1.93207	1.45623	8.3989	7.93413	0.0213087	1	3.13741	0.00554712	0.0480743	0.975555
mergedPeak2101	PRTG	-183	protein-coding	chr15	55743140	55743610	+	ENSG00000166450	promoter-TSS (NM_173814)	promoter-TSS (NM_173814)	protogenin	TFAP2C; SOX17; PRDM1; SOX2	471	55743301	55743302	1	1	1	2.12341	3.82153	3.31188	0.254769	0.849234	0.765535	0.000519	0.999	-0.217591	0.885	0.163	16.6285	15.8459	15.4431	13.5667	0.666702	0.00228557	-2.25938	4.44584e-45	1.7969	2.72845e-33
mergedPeak965	UTF1	2193	protein-coding	chr10	133232083	133232565	+	ENSG00000171794	TTS (NM_003577)	TTS (NM_003577)	undifferentiated embryonic cell transcription factor 1	TFAP2C; SOX17; SOX2	483	133232466	133232467	0	0	2	0.24844	1.15957	3.72659	0.579672	0.165626	2.41414	6.7e-07	1	1.58496	2.55e-10	1	0	1.48199	2.88246	5.70778	-0.0348184	1	3.77025	7.16663e-06	-1.42864	0.00398168
mergedPeak378	SLC25A24	-102	protein-coding	chr1	108200174	108200460	+	ENSG00000085491	promoter-TSS (NM_013386)	promoter-TSS (NM_013386)	solute carrier family 25 member 24		287	108200459	108200460	0	1	0	1.67236	3.06611	1.39369	0.13939	0.557473	0.941106	0.00397	0.997	-0.736966	0.994	0.0112	10.6453	10.6159	11.0058	10.4589	0.02761	0.999996	-0.150729	0.583619	0.51076	0.0277396
mergedPeak379	SLC25A24	-252	protein-coding	chr1	108200587	108200746	+	ENSG00000085491	promoter-TSS (NM_013386)	promoter-TSS (NM_013386)	solute carrier family 25 member 24	PRDM14; SOX17	160	108200609	108200610	0	1	0	1.49995	2.24994	2.25028	0	0.74995	0.847997	0.027	0.985	-0.577767	0.97	0.063	10.6453	10.6159	11.0058	10.4589	0.02761	0.999996	-0.150729	0.583619	0.51076	0.0277396
mergedPeak380	SCARNA2	-15	ncRNA	chr1	109100038	109100230	+	ENSG00000278249	promoter-TSS (NR_003023)	promoter-TSS (NR_003023)	small Cajal body-specific RNA 2		193	109100177	109100178	0	0	1	3.31597	2.90192	4.76668	0.621721	0.414495	-0.0892673	0.719	0.434	0.641546	0.0367	0.978	2.26993	2.16601	1.65227	2.10553	0.00530176	1	-0.0403555	1	-0.091184	1
mergedPeak394	LINC01356	32680	ncRNA	chr1	112817968	112818161	+	ENSG00000215866	Intergenic	Intergenic	long intergenic non-protein coding RNA 1356		194	112817962	112817963	0	1	0	0.206179	3.29888	2.68075	0.412358	0.824688	2.39232	1.02e-08	1	-0.494109	0.957	0.083	4.62673	5.4379	8.77812	8.64515	-0.244664	0.999996	3.09133	4.58556e-13	0.0405976	0.987911
mergedPeak382	AHCYL1	-24866	protein-coding	chr1	109959518	109959964	+	ENSG00000168710	Intergenic	Intergenic	adenosylhomocysteinase like 1	PRDM14; LEF1; TCF3	447	109959898	109959899	0	2	0	1.34224	4.3845	0.715862	0.536898	0.178993	1.70044	2.68e-12	1	-2.25154	1	3.7e-19	12.0719	11.9257	11.6377	11.4785	0.130748	0.999996	-0.439462	0.00861243	0.142466	0.771818
mergedPeak383	AHCYL1	-24190	protein-coding	chr1	109960432	109960589	+	ENSG00000168710	Intergenic	Intergenic	adenosylhomocysteinase like 1	OCT4; ZIC	158	109960574	109960575	0	1	0	1.26574	3.03788	1.01263	0.506393	0	1.41684	0.0014	0.999	-2	1	4.89e-06	12.0719	11.9257	11.6377	11.4785	0.130748	0.999996	-0.439462	0.00861243	0.142466	0.771818
mergedPeak2096	PRTG	5371	protein-coding	chr15	55737061	55738484	+	ENSG00000166450	intron (NM_173814, intron 2 of 19)	intron (NM_173814, intron 2 of 19)	protogenin	PRDM14; TFAP2C; OCT4-SOX2-TCF-NANOG; SOX17; PRDM1; TEAD; ZIC; LEF1	1424	55737747	55737748	0	1	1	0.533775	6.01104	5.98275	0.168534	0.365159	3.3147	2.91e-134	1	0	0.509	0.536	16.6285	15.8459	15.4431	13.5667	0.666702	0.00228557	-2.25938	4.44584e-45	1.7969	2.72845e-33
mergedPeak4722	PLAC8	1558	protein-coding	chr4	83108216	83108411	+	ENSG00000145287	intron (NM_016619, intron 1 of 4)	intron (NM_016619, intron 1 of 4)	placenta specific 8	PRDM14; TFAP2C; TEAD	196	83108300	83108301	0	1	1	0.40815	4.69357	4.89781	0	0.408214	3.64386	3.98e-18	1	0.0565835	0.527	0.604	3.83395	3.73938	5.97684	6.94316	0.0159626	0.999996	3.06902	7.84023e-09	-0.798298	0.0789493
mergedPeak386	RBM15-AS1	588	ncRNA	chr1	110338484	110338723	+	ENSG00000227963	promoter-TSS (NM_022768)	promoter-TSS (NM_022768)	RBM15 antisense RNA 1		240	110338582	110338583	0	1	0	1.83356	2.49992	2.16652	0.166662	0.83331	0.516015	0.117	0.934	0.263034	0.279	0.82
mergedPeak387	PROK1	-17274	protein-coding	chr1	110433831	110434004	+	ENSG00000143125	Intergenic	Intergenic	prokineticin 1	PRDM14; ZIC	174	110433891	110433892	0	1	0	1.14939	2.52857	1.37927	0.229879	0.689742	1	0.0111	0.993	-0.836501	0.993	0.0143	0	0	0	0	0	1	0	1	0	1
mergedPeak2329	TMC5	31593	protein-coding	chr16	19487958	19488141	+	ENSG00000103534	intron (NM_001105249, intron 17 of 20)	MER74A|LTR|ERVL	transmembrane channel like 5	TFAP2C; OCT4	184	19488042	19488043	0	0	1	0.652154	1.5217	4.13095	0	0.434754	1.73552	0.0038	0.997	1.26303	0.000296	1	5.27329	4.42031	7.13599	7.61092	0.2342	0.999996	3.06551	1.1085e-10	-0.387612	0.604921
mergedPeak752	LINC00838	-26505	ncRNA	chr10	33798972	33799434	+	ENSG00000261683	Intergenic	MER21B|LTR|ERVL	long intergenic non-protein coding RNA 838	PRDM14; OCT4; SOX2; TEAD; LEF1	463	33799184	33799185	0	0	1	0.518342	0.777486	4.40591	0.777516	0.259212	0.411426	0.294	0.845	2.16993	2.9e-18	1	0	0	4.18455	4.05216	0	1	3.05619	0.00662791	0.0644572	0.980213
mergedPeak4838	STOX2	206	protein-coding	chr4	183905487	183905916	+	ENSG00000173320	5' UTR (NM_020225, exon 1 of 4)	5' UTR (NM_020225, exon 1 of 4)	storkhead box 2	TFAP2C; OCT4; OCT4-SOX2-TCF-NANOG	430	183905561	183905562	0	1	1	0.837154	3.81384	3.62781	0.465175	0.651142	2.19535	6.42e-19	1	-0.321928	0.958	0.0606	11.6129	11.3594	9.91104	11.4263	0.219339	0.999996	0.070144	0.881252	-1.39628	3.01247e-09
mergedPeak2831	CDC42EP4	-30425	protein-coding	chr17	73342243	73343036	+	ENSG00000179604	intron (NM_001144952, intron 44 of 44)	intron (NM_001144952, intron 44 of 44)	CDC42 effector protein 4	TFAP2C; SOX17; SOX2; LEF1	794	73342428	73342429	0	2	0	1.9146	3.57671	1.10824	0.453387	0.70527	0.948601	1.77e-07	1	-1.73697	1	6.53e-19	7.6632	7.59119	9.48214	10.6667	0.0460141	0.999996	3.04977	1.09273e-41	-1.12706	1.43122e-08
mergedPeak2832	CDC42EP4	-31153	protein-coding	chr17	73343148	73343306	+	ENSG00000179604	intron (NM_001144952, intron 44 of 44)	intron (NM_001144952, intron 44 of 44)	CDC42 effector protein 4	ZIC	159	73343156	73343157	0	1	0	2.01251	3.77334	0.754694	0	0	0.62293	0.0698	0.961	-1.73697	1	5.18e-06	7.6632	7.59119	9.48214	10.6667	0.0460141	0.999996	3.04977	1.09273e-41	-1.12706	1.43122e-08
mergedPeak3513	KCNK12	-10762	protein-coding	chr2	47580898	47581350	+	ENSG00000184261	Intergenic	Intergenic	potassium two pore domain channel subfamily K member 12	TFAP2C; SOX17	453	47581092	47581093	0	0	1	0.264883	0.35319	2.64893	0.794802	0.176595	0.584963	0.371	0.849	2.58496	4.94e-16	1	6.36095	6.24784	9.23692	9.30491	0.0563341	0.999996	3.02448	9.58045e-30	-0.0736265	0.945451
mergedPeak1913	SOCS4	468	protein-coding	chr14	55027454	55027611	+	ENSG00000180008	promoter-TSS (NM_007086)	promoter-TSS (NM_007086)	suppressor of cytokine signaling 4		158	55027593	55027594	0	0	1	1.51889	2.02525	3.79736	0.506393	0	0.871844	0.0839	0.962	0.933573	0.00929	0.994	10.8219	10.5346	13.9686	13.5435	0.242115	0.999996	2.99867	4.11007e-95	0.39452	0.128619
mergedPeak395	LOC100996251	197	ncRNA	chr1	113072785	113073036	+	ENSG00000238198	promoter-TSS (NM_001312686)	promoter-TSS (NM_001312686)	uncharacterized LOC100996251	LEF1	252	113072904	113072905	0	0	1	1.26981	1.905	3.1745	0.15872	0.476176	0.831877	0.0415	0.978	0.584963	0.0582	0.966
mergedPeak2284	ZNF500	-74	protein-coding	chr16	4767140	4767460	+	ENSG00000103199	promoter-TSS (NM_001303450)	promoter-TSS (NM_001303450)	zinc finger protein 500		321	4767291	4767292	1	1	1	2.61674	3.73822	4.86042	0.124607	0.249205	0.238787	0.245	0.834	0.389567	0.0707	0.952	6.14849	5.51276	6.3502	6.46949	0.26897	0.999996	0.92311	0.115002	-0.0986466	0.958351
mergedPeak898	C10orf95	-4431	protein-coding	chr10	102455927	102456212	+		non-coding (NR_038937, exon 5 of 5)	non-coding (NR_038937, exon 5 of 5)	chromosome 10 open reading frame 95	PRDM14	286	102455973	102455974	0	0	1	0.559404	3.35654	3.21669	0.699388	0.419567	1.82782	7.93e-09	1	-0.0892673	0.726	0.381	2.85559	2.15003	5.57337	5.54767	0.0464757	1	2.99502	0.000406024	0.010425	0.996693
mergedPeak398	NGF	-499	protein-coding	chr1	115338626	115338793	+	ENSG00000134259	promoter-TSS (NM_002506)	promoter-TSS (NM_002506)	nerve growth factor	TFAP2C	168	115338734	115338735	0	1	0	1.1904	3.33323	0.714266	0.238125	0.476175	1.58496	4.44e-05	1	-1.05889	0.999	0.00159	4.3854	3.12734	0.595373	0	0.19887	0.999996	-2.20848	0.0740477	0.0597591	1
mergedPeak399	CD58	-50	protein-coding	chr1	116571008	116571212	+	ENSG00000116815	promoter-TSS (NR_026665)	promoter-TSS (NR_026665)	CD58 molecule	TFAP2C	205	116571142	116571143	0	1	0	1.36581	3.90233	2.14661	0.195116	0.195109	1.53107	8.65e-06	1	-0.68966	0.992	0.0131	7.5203	7.28006	7.27017	6.88671	0.145146	0.999996	-0.379817	0.511773	0.32255	0.638424
mergedPeak400	TRIM45	-568	protein-coding	chr1	117122208	117122366	+	ENSG00000134253	promoter-TSS (NM_001145635)	promoter-TSS (NM_001145635)	tripartite motif containing 45	TFAP2C	159	117122356	117122357	0	1	0	0.503131	3.27085	2.26408	0.251556	0.754694	3.16993	5.61e-11	1	-0.473931	0.945	0.11	8.3728	7.89154	7.40179	7.49451	0.333272	0.999996	-0.383368	0.371531	-0.0913867	0.955112
mergedPeak401	LINC01525	-26149	ncRNA	chr1	117268786	117269421	+	ENSG00000235202	Intergenic	LTR29|LTR|ERV1	long intergenic non-protein coding RNA 1525	TFAP2C; SOX17; SOX2; TEAD; ZIC	636	117269316	117269317	0	0	1	0.503208	0.566019	4.90534	0.754694	0.377348	0	0.667	0.542	3	5.8e-43	1	0	0	3.40529	1.90438	0	1	0.78314	1	0.360486	1
mergedPeak402	TBX15	-62	protein-coding	chr1	118987785	118988062	+	ENSG00000092607	promoter-TSS (NM_001330677)	promoter-TSS (NM_001330677)	T-box 15	TFAP2C	278	118987914	118987915	0	1	0	0.719401	3.74076	0.719402	0.287762	0.575612	1.58496	2e-07	1	-1.73697	1	7.37e-09	4.53898	4.80731	8.47923	3.87354	-0.0451702	0.999996	-0.808912	0.50292	0.651916	0.211036
mergedPeak403	LINC01780	-938	ncRNA	chr1	119327295	119327561	+	ENSG00000232650	promoter-TSS (NR_146623)	promoter-TSS (NR_146623)	long intergenic non-protein coding RNA 1780	LEF1	267	119327313	119327314	0	1	0	0.749014	3.14597	1.34828	0.449495	0.449424	1.75275	3.55e-07	1	-1.2863	1	3.27e-05
mergedPeak404	HAO2	-5254	protein-coding	chr1	119363380	119363672	+	ENSG00000116882	Intergenic	THE1A-int|LTR|ERVL-MaLR	hydroxyacid oxidase 2	OCT4; OCT4-SOX2-TCF-NANOG; ZIC	293	119363521	119363522	0	0	1	0.546058	1.36515	4.77876	0.409543	0.819059	1.45943	0.00813	0.995	1.86394	4.63e-11	1	0.849657	2.16601	0.805458	0	-0.0500791	1	-1.22075	1	0.0638782	1
mergedPeak405	ZNF697	-699	protein-coding	chr1	119648130	119648807	+	ENSG00000143067	promoter-TSS (NM_001080470)	promoter-TSS (NM_001080470)	zinc finger protein 697	SOX2; TEAD; ZIC	678	119648465	119648466	0	0	1	1.59288	2.06516	8.55429	0.471945	0.589952	0.565597	0.0175	0.988	1.88753	1.07e-38	1	8.72342	8.87749	9.21363	8.82214	-0.109394	0.999996	-0.0472942	0.934882	0.352826	0.36576
mergedPeak2099	PRTG	1200	protein-coding	chr15	55741264	55742183	+	ENSG00000166450	intron (NM_173814, intron 1 of 19)	intron (NM_173814, intron 1 of 19)	protogenin	SOX17; SOX2; ZIC; LEF1	920	55741918	55741919	0	1	1	1.04345	4.08684	2.82644	0.304338	0.56518	1.97085	5.94e-29	1	-0.514573	1	0.000316	16.6285	15.8459	15.4431	13.5667	0.666702	0.00228557	-2.25938	4.44584e-45	1.7969	2.72845e-33
mergedPeak407	RNVU1-6	-45	snRNA	chr1	146052195	146052466	+	ENSG00000201558	promoter-TSS (NR_125967)	promoter-TSS (NR_125967)	RNA, variant U1 small nuclear 6		272	146052288	146052289	0	1	1	1.9117	2.35279	2.79403	0.29411	0.147077	0.555816	0.083	0.952	0.0703893	0.528	0.611	2.41318	2.36499	0.328184	0	0.00225072	1	-1.40799	1	0.0490946	1
mergedPeak408	RNVU1-8	-167	snRNA	chr1	147084757	147084960	+		promoter-TSS (NR_121645)	promoter-TSS (NR_121645)	RNA, variant U1 small nuclear 8		204	147084922	147084923	0	1	1	2.15672	4.70574	4.90183	0.392206	1.17643	1.05658	0.00147	0.999	0.163499	0.371	0.74	0	0	0.595373	0	0	1	0	1	0.0597591	1
mergedPeak6080	TMEM65	297	protein-coding	chr8	124372352	124372616	+	ENSG00000164983	5' UTR (NM_194291, exon 1 of 7)	5' UTR (NM_194291, exon 1 of 7)	transmembrane protein 65	PRDM1	265	124372401	124372402	0	0	1	1.50939	1.35866	3.16971	0.754667	0.603755	0.321928	0.318	0.815	0.847997	0.00618	0.995	9.85165	9.2838	12.2012	10.2985	0.454352	0.417969	1.00916	4.08282e-06	1.79579	3.30985e-24
mergedPeak2207	PDE8A	-657	protein-coding	chr15	84981168	84981437	+	ENSG00000073417	promoter-TSS (NM_002605)	promoter-TSS (NM_002605)	phosphodiesterase 8A		270	84981316	84981317	1	0	1	2.51844	2.66649	2.66658	0.296288	0.148167	0.214125	0.353	0.767	-0.217591	0.831	0.274	7.66084	7.48813	9.97424	10.4526	0.102816	0.999996	2.94648	3.51561e-47	-0.461388	0.0883893
mergedPeak6068	HAS2	-57	protein-coding	chr8	121641366	121641787	+	ENSG00000170961	promoter-TSS (NM_005328)	promoter-TSS (NM_005328)	hyaluronan synthase 2	TFAP2C; PRDM1	422	121641446	121641447	0	0	1	0.663463	1.42176	2.65396	0.284396	0.189567	1.16993	0.00372	0.997	0.918386	0.00096	0.999	5.91725	5.92551	9.20293	9.50331	-9.87996e-07	0.999996	2.94505	0.000470861	-0.106908	0.961217
mergedPeak6069	HAS2	-135131	protein-coding	chr8	121776419	121776664	+	ENSG00000170961	Intergenic	MER44D|DNA|TcMar-Tigger	hyaluronan synthase 2	TFAP2C	246	121776520	121776521	0	0	1	1.13818	0.650389	6.01701	1.13817	0.650364	-1	0.99	0.0318	3.10434	1.23e-24	1	5.91725	5.92551	9.20293	9.50331	-9.87996e-07	0.999996	2.94505	0.000470861	-0.106908	0.961217
mergedPeak6070	HAS2	-162154	protein-coding	chr8	121803386	121803903	+	ENSG00000170961	Intergenic	LTR16A1|LTR|ERVL	hyaluronan synthase 2	TFAP2C; PRDM1; TEAD; LEF1	518	121803543	121803544	0	0	1	0.617744	0.617838	6.56349	0.386075	0.540524	0.163499	0.547	0.676	3.33771	7.02e-57	1	5.91725	5.92551	9.20293	9.50331	-9.87996e-07	0.999996	2.94505	0.000470861	-0.106908	0.961217
mergedPeak414	LOC101927468	-16299	ncRNA	chr1	148263265	148263467	+		Intergenic	CpG	uncharacterized LOC101927468	ZIC	203	148263369	148263370	0	1	0	1.18223	4.33486	2.95604	0.394076	1.18219	1.58496	2.94e-06	1	-0.234465	0.856	0.228
mergedPeak415	LOC101927468	-16831	ncRNA	chr1	148263715	148263884	+		Intergenic	Intergenic	uncharacterized LOC101927468	PRDM1	170	148263901	148263902	0	0	1	0.705863	1.17662	3.5293	0	0.235287	0.807355	0.215	0.918	1.58496	4.44e-05	1
mergedPeak416	LOC101927468	-33519	ncRNA	chr1	148280530	148280717	+		Intergenic	Intergenic	uncharacterized LOC101927468	ZIC	188	148280589	148280590	0	0	1	1.06396	1.27655	3.61678	0.425519	0.21276	0.773996	0.0985	0.954	0.807355	0.0213	0.987
mergedPeak417	PPIAL4G	-38991	protein-coding	chr1	148522475	148522703	+	ENSG00000236334	Intergenic	CpG	peptidylprolyl isomerase A like 4G		229	148522275	148522276	0	1	0	2.44534	2.96924	1.74667	0.349335	0.698778	0.344828	0.251	0.85	-0.556393	0.965	0.0698	11.7793	11.8732	11.9772	12.0378	-0.0762621	0.999996	0.168757	0.468464	-0.0685668	0.932154
mergedPeak1824	FAM155A-IT1	-12109	ncRNA	chr13	107847435	107847676	+		intron (NM_001080396, intron 1 of 2)	MLT1F2|LTR|ERVL-MaLR	FAM155A intronic transcript 1		242	107847566	107847567	0	1	0	0.991705	5.78496	0.66124	0.495852	0.165278	2.51349	4.92e-17	1	-3.05889	1	8.54e-23	2.70505	2.77525	3.69352	5.97935	-0.00478268	1	2.94154	5.10362e-05	-1.45129	0.00222935
mergedPeak6459	IL13RA1	14828	protein-coding	chrX	118742250	118742649	+	ENSG00000131724	intron (NM_001560, intron 2 of 10)	intron (NM_001560, intron 2 of 10)	interleukin 13 receptor subunit alpha 1	TFAP2C	400	118742423	118742424	0	0	1	0.0999969	0.899975	6.60083	0.399987	0.199987	3.16993	1.02e-05	1	2.91839	3.35e-35	1	8.15455	8.55	11.2174	9.27655	-0.268836	0.999996	0.722225	0.0189334	1.79132	2.54317e-17
mergedPeak2492	CRISPLD2	22081	protein-coding	chr16	84842043	84842217	+	ENSG00000103196	intron (NM_031476, intron 2 of 14)	intron (NM_031476, intron 2 of 14)	cysteine rich secretory protein LCCL domain containing 2	TFAP2C	175	84842061	84842062	0	0	1	0.457128	0.685669	2.28564	0.685695	0.2286	1	0.323	0.908	2.24793	2.48e-07	1	4.85911	4.37832	7.27865	7.4062	0.116059	0.999996	2.92054	3.2501e-10	-0.121407	0.927171
mergedPeak421	ADAMTSL4	-30	protein-coding	chr1	150549260	150549697	+	ENSG00000143382	promoter-TSS (NM_019032)	promoter-TSS (NM_019032)	ADAMTS like 4	PRDM14; TFAP2C; TEAD	438	150549338	150549339	0	1	0	0.730685	3.19624	1.36977	0.273964	0.456608	2.07039	1.78e-13	1	-1.152	1	3.59e-06	6.38444	5.91813	7.35316	6.43207	0.201565	0.999996	0.498752	0.46544	0.773794	0.0613986
mergedPeak2493	CRISPLD2	25560	protein-coding	chr16	84845389	84845700	+	ENSG00000103196	intron (NM_031476, intron 2 of 14)	MIR3|SINE|MIR	cysteine rich secretory protein LCCL domain containing 2	PRDM14; ZIC	312	84845540	84845541	0	0	1	1.02557	1.53841	6.41008	1.28221	0.512804	0.584963	0.184	0.91	2.11437	5.61e-17	1	4.85911	4.37832	7.27865	7.4062	0.116059	0.999996	2.92054	3.2501e-10	-0.121407	0.927171
mergedPeak423	ADAMTSL4-AS1	6177	ncRNA	chr1	150568317	150568513	+	ENSG00000203804	intron (NR_104133, intron 2 of 3)	intron (NR_104133, intron 2 of 3)	ADAMTSL4 antisense RNA 1	TFAP2C; SOX17; SOX2; TEAD	197	150568374	150568375	0	0	1	2.84245	2.23343	2.63952	0.812285	0.203039	0.275007	0.331	0.799	0.31034	0.264	0.837	6.08097	5.93787	6.83831	5.89353	0.0644138	0.999996	-0.0407593	0.972036	0.72504	0.174081
mergedPeak424	SETDB1	122	protein-coding	chr1	150926344	150926512	+	ENSG00000143379	5' UTR (NM_001243491, exon 1 of 9)	5' UTR (NM_001243491, exon 1 of 9)	SET domain bifurcated 1		169	150926460	150926461	0	0	1	1.1834	1.1834	3.55074	0	0	0.163499	0.547	0.676	1.15056	0.00243	0.998	9.08715	9.23282	9.11287	9.32899	-0.115645	0.999996	0.100614	0.801264	-0.212725	0.679335
mergedPeak425	CERS2	106	protein-coding	chr1	150974708	150974917	+	ENSG00000143418	5' UTR (NM_022075, exon 1 of 11)	5' UTR (NM_022075, exon 1 of 11)	ceramide synthase 2	TFAP2C	210	150974896	150974897	0	0	1	2.47612	1.7145	3.61893	0.761854	0.380941	-0.535332	0.957	0.0925	1	0.00467	0.996	10.146	10.038	9.39859	9.56326	0.0931652	0.999996	-0.466659	0.0283056	-0.160727	0.847914
mergedPeak426	SEMA6C	34	protein-coding	chr1	151146550	151146707	+	ENSG00000143434	promoter-TSS (NM_030913)	promoter-TSS (NM_030913)	semaphorin 6C	TFAP2C; SOX17; SOX2	158	151146629	151146630	0	1	0	1.01279	3.29103	3.03777	0	0.253158	1.66448	5.69e-05	1	-0.340075	0.902	0.18	5.08157	5.24483	5.4105	6.12422	-0.0526054	0.999996	0.839587	0.214829	-0.541272	0.436438
mergedPeak2494	CRISPLD2	65276	protein-coding	chr16	84885070	84885395	+	ENSG00000103196	intron (NM_031476, intron 13 of 14)	intron (NM_031476, intron 13 of 14)	cysteine rich secretory protein LCCL domain containing 2	SOX17; SOX2	326	84885256	84885257	0	0	1	1.22696	1.10426	3.06787	0.122695	0.122691	0.137504	0.542	0.659	1.23879	0.000199	1	4.85911	4.37832	7.27865	7.4062	0.116059	0.999996	2.92054	3.2501e-10	-0.121407	0.927171
mergedPeak428	ZNF687	37	protein-coding	chr1	151282226	151282425	+	ENSG00000143373	promoter-TSS (NR_135595)	promoter-TSS (NR_135595)	zinc finger protein 687		200	151282348	151282349	0	1	0	1.19992	2.99991	2.99992	0.200025	0.59998	1.22033	0.00106	0.999	0.0703893	0.529	0.613	9.15793	9.14707	8.84257	9.25519	0.0087227	0.999996	0.113571	0.787417	-0.393775	0.270879
mergedPeak6097	ST3GAL1	69654	protein-coding	chr8	133501920	133502535	+	ENSG00000008513	intron (NM_003033, intron 2 of 8)	MLT1B|LTR|ERVL-MaLR	ST3 beta-galactoside alpha-2,3-sialyltransferase 1	PRDM14; ZIC	616	133502285	133502286	0	0	1	0.519464	0.519446	5.84398	0.324666	0.129886	0.286881	0.413	0.768	3.0635	8.2e-51	1	7.55624	6.68325	11.4807	9.54051	0.516844	0.586741	2.81888	1.14503e-24	1.77692	1.34749e-15
mergedPeak430	RIIAD1	61	protein-coding	chr1	151721454	151721770	+	ENSG00000178796	promoter-TSS (NM_001144956)	promoter-TSS (NM_001144956)	regulatory subunit of type II PKA R-subunit (RIIa) domain containing 1	TFAP2C	317	151721597	151721598	0	0	1	0.757077	1.51439	2.90211	0.504699	0.252358	1.37851	0.00545	0.996	1.10434	0.000452	0.999	0	0	0.704236	0	0	1	0	1	0.0620208	1
mergedPeak431	THEM5	-7339	protein-coding	chr1	151860761	151861228	+	ENSG00000196407	Intergenic	Intergenic	thioesterase superfamily member 5	PRDM14; TFAP2C; SOX17; SOX2	468	151861035	151861036	0	1	1	0.769327	4.01696	8.46098	0.769207	0.512806	2.55827	7.69e-23	1	0.970854	7.8e-10	1	1.26784	1.15609	0.328184	0.543245	0.00336057	1	-0.238713	1	-0.0172736	1
mergedPeak6098	ST3GAL1	34559	protein-coding	chr8	133537253	133537525	+	ENSG00000008513	intron (NM_003033, intron 2 of 8)	MER21A|LTR|ERVL	ST3 beta-galactoside alpha-2,3-sialyltransferase 1	PRDM14; TFAP2C; PRDM1; TEAD	273	133537380	133537381	0	0	1	0.586042	0.293031	5.27458	0.879231	0.293031	-1.59946	0.998	0.0166	4.24793	1.43e-33	1	7.55624	6.68325	11.4807	9.54051	0.516844	0.586741	2.81888	1.14503e-24	1.77692	1.34749e-15
mergedPeak3603	ST3GAL5	-118	protein-coding	chr2	85889081	85889282	+	ENSG00000115525	promoter-TSS (NM_001354234)	promoter-TSS (NM_001354234)	ST3 beta-galactoside alpha-2,3-sialyltransferase 5	TFAP2C	202	85889151	85889152	0	0	1	2.77209	3.56425	3.36624	0.792178	0.396027	0.321928	0.258	0.843	0.201634	0.356	0.762	7.38451	6.68116	8.23758	6.19328	0.310429	0.999996	-0.466968	0.455193	1.76295	1.41247e-09
mergedPeak2001	TCL1B	868	protein-coding	chr14	95687065	95687290	+	ENSG00000213231	intron (NM_004918, intron 1 of 3)	intron (NM_004918, intron 1 of 3)	T cell leukemia/lymphoma 1B	TFAP2C	226	95687284	95687285	0	0	1	0.885067	0.884927	3.53959	0.176986	0.353973	0.163499	0.547	0.676	1.53107	8.65e-06	1	2.61555	3.38303	6.39277	6.46081	-0.078811	1	2.90609	2.26478e-06	-0.0608889	0.976996
mergedPeak5867	C8orf49	-16893	protein-coding	chr8	11744200	11744494	+		intron (NM_002052, intron 2 of 6)	intron (NM_002052, intron 2 of 6)	chromosome 8 open reading frame 49 (putative)	SOX17; SOX2	295	11744362	11744363	0	0	1	0.813533	0.813506	4.33885	0.542358	0.406831	0.584963	0.256	0.884	1.83188	7.93e-09	1	1.77188	1.45623	5.5415	4.85898	0.012719	1	2.89386	0.00292463	0.449857	0.621909
mergedPeak4732	GPRIN3	-49478	protein-coding	chr4	89357238	89357751	+	ENSG00000185477	Intergenic	Intergenic	GPRIN family member 3	TFAP2C	514	89357487	89357488	0	1	1	0.466911	2.25666	7.70404	0.0778189	0.544815	2.04264	1.33e-10	1	1.65535	1.76e-22	1	4.57504	5.62908	8.60781	8.55535	-0.286106	0.999996	2.88436	7.25794e-20	0.0399218	0.978294
mergedPeak893	NFKB2	-51354	protein-coding	chr10	102342390	102342910	+	ENSG00000077150	intron (NM_001199379, intron 3 of 39)	intron (NM_001199379, intron 3 of 39)	nuclear factor kappa B subunit 2	OCT4; OCT4-SOX2-TCF-NANOG; SOX2; LEF1	521	102342755	102342756	0	1	1	0.614163	4.14575	1.99611	0.537495	0.460638	2.85798	2.87e-29	1	-0.862496	1	2.29e-05	6.22602	5.76172	9.20718	8.69062	0.206149	0.999996	2.88254	3.6129e-19	0.463919	0.195659
mergedPeak894	NFKB2	112	protein-coding	chr10	102394111	102394359	+	ENSG00000077150	promoter-TSS (NM_001077494)	promoter-TSS (NM_001077494)	nuclear factor kappa B subunit 2	TFAP2C	249	102394221	102394222	0	0	1	0.803188	1.76702	3.05259	0.642549	0.160632	0.263034	0.417	0.757	1.16993	0.000308	1	6.22602	5.76172	9.20718	8.69062	0.206149	0.999996	2.88254	3.6129e-19	0.463919	0.195659
mergedPeak439	S100A2	-886	protein-coding	chr1	153566569	153566782	+	ENSG00000196754	promoter-TSS (NM_005978)	promoter-TSS (NM_005978)	S100 calcium binding protein A2	TFAP2C	214	153566715	153566716	0	0	1	1.68219	4.11204	4.2996	0.560729	0.560711	1	0.000861	0.999	-0.200913	0.843	0.241	2.35659	2.91822	1.32998	0	-0.0460951	1	-1.97132	1	0.119399	1
mergedPeak440	S100A2	-2815	protein-coding	chr1	153568465	153568750	+	ENSG00000196754	Intergenic	Intergenic	S100 calcium binding protein A2		286	153568644	153568645	0	0	1	0.978994	2.23804	3.49639	0.279702	0.279712	0.831877	0.0415	0.978	1	0.000567	0.999	2.35659	2.91822	1.32998	0	-0.0460951	1	-1.97132	1	0.119399	1
mergedPeak1827	IRS2	-282	protein-coding	chr13	109786712	109786948	+	ENSG00000185950	promoter-TSS (NM_003749)	promoter-TSS (NM_003749)	insulin receptor substrate 2		237	109786848	109786849	0	1	1	2.19402	3.03777	2.70034	0.337543	0.168798	0.454176	0.132	0.923	-0.0740006	0.694	0.442	8.35139	7.76903	9.80695	7.91222	0.410316	0.999996	0.147465	0.793831	1.75492	4.37802e-17
mergedPeak1249	ALKBH8	-32	protein-coding	chr11	107565388	107566095	+	ENSG00000137760	promoter-TSS (NM_001301010)	promoter-TSS (NM_001301010)	alkB homolog 8, tRNA methyltransferase		708	107565766	107565767	1	1	1	4.18066	3.55922	4.29432	0.508458	0.564934	-0.200913	0.903	0.129	0.189034	0.155	0.881	9.8175	9.47008	8.61443	8.93067	0.260303	0.999996	-0.526878	0.0650869	-0.303023	0.493081
mergedPeak895	NFKB2	-104	protein-coding	chr10	102395338	102395607	+	ENSG00000077150	promoter-TSS (NM_001322934)	promoter-TSS (NM_001322934)	nuclear factor kappa B subunit 2	TFAP2C	270	102395491	102395492	0	0	1	1.03701	2.37067	5.92573	1.03697	0.888862	0.773996	0.0167	0.989	1.08406	2.37e-06	1	6.22602	5.76172	9.20718	8.69062	0.206149	0.999996	2.88254	3.6129e-19	0.463919	0.195659
mergedPeak5761	LMOD2	-11677	protein-coding	chr7	123643874	123644138	+	ENSG00000170807	Intergenic	Intergenic	leiomodin 2	SOX17; SOX2; ZIC	265	123644129	123644130	1	0	0	3.32117	2.11314	0.301867	0.452816	0.754696	-0.556393	0.978	0.0406	-1.78588	1	1.99e-05	3.02392	2.35108	6.15048	5.54176	0.0575135	1	2.86355	0.000470916	0.437969	0.599576
mergedPeak445	SLC39A1	-646	protein-coding	chr1	153964169	153964612	+	ENSG00000143570	promoter-TSS (NM_001271961)	promoter-TSS (NM_001271961)	solute carrier family 39 member 1	TFAP2C; OCT4; PRDM1; TEAD	444	153964286	153964287	0	0	1	0.630613	1.08122	4.14401	0.720673	0.540524	0.695994	0.112	0.946	1.88362	2.71e-13	1	9.75907	9.9558	9.33119	9.56516	-0.163263	0.999996	-0.382843	0.0906728	-0.22991	0.630928
mergedPeak446	IL6R-AS1	-24629	ncRNA	chr1	154431078	154431239	+	ENSG00000228013	intron (NM_001206866, intron 3 of 6)	intron (NM_001206866, intron 3 of 6)	IL6R antisense RNA 1	TFAP2C; OCT4-SOX2-TCF-NANOG; PRDM1	162	154431192	154431193	0	0	1	1.48167	0.987622	3.45656	0.740718	0	-0.268817	0.849	0.384	1.926	5.42e-06	1
mergedPeak5801	KDM7A	1135	protein-coding	chr7	140175729	140175886	+	ENSG00000006459	intron (NM_030647, intron 1 of 19)	CpG	lysine demethylase 7A		158	140175805	140175806	0	1	0	1.51918	3.03788	1.26574	0.253157	0.506315	1.66448	5.69e-05	1	-1.08927	0.998	0.00243	9.07912	9.18333	12.4099	12.0573	-0.0829052	0.999996	2.86051	3.04865e-66	0.325944	0.272424
mergedPeak565	PHLDA3	20592	protein-coding	chr1	201448488	201448722	+	ENSG00000174307	Intergenic	Intergenic	pleckstrin homology like domain family A member 3	TEAD	235	201448578	201448579	0	0	1	1.19146	2.38328	3.57435	0.340403	0.68083	0.584963	0.101	0.945	0.584963	0.0446	0.973	7.09992	7.46853	10.1508	10.3571	-0.203225	0.999996	2.85853	2.16498e-36	-0.203945	0.697649
mergedPeak449	FLAD1	-235	protein-coding	chr1	154982451	154983512	+	ENSG00000160688	promoter-TSS (NM_001184891)	promoter-TSS (NM_001184891)	flavin adenine dinucleotide synthetase 1	PRDM14; TFAP2C; OCT4; OCT4-SOX2-TCF-NANOG; SOX17; SOX2; LEF1; TCF3	1062	154983058	154983059	0	1	1	0.677945	1.84552	6.89352	0.338972	0.188311	1.44361	3.45e-09	1	1.91839	3.17e-49	1	8.61395	8.57294	8.00418	8.23136	0.0323604	0.999996	-0.332268	0.333179	-0.217299	0.748944
mergedPeak450	ZBTB7B	-2297	protein-coding	chr1	155000432	155000633	+	ENSG00000160685	Intergenic	Intergenic	zinc finger and BTB domain containing 7B	TFAP2C	202	155000332	155000333	0	1	0	2.7722	2.97067	1.98013	0.396013	0.594041	0.321928	0.213	0.866	-0.836501	0.997	0.00502	4.99695	5.55346	5.68032	4.59944	-0.166921	0.999996	-0.868061	0.327952	0.710718	0.27525
mergedPeak451	ZBTB7B	-1593	protein-coding	chr1	155000748	155001417	+	ENSG00000160685	Intergenic	CpG	zinc finger and BTB domain containing 7B	TFAP2C; SOX17	670	155001036	155001037	0	1	2	2.38836	3.52227	3.40276	0.656696	0.716398	0.575312	0.00317	0.997	0.111031	0.321	0.747	4.99695	5.55346	5.68032	4.59944	-0.166921	0.999996	-0.868061	0.327952	0.710718	0.27525
mergedPeak452	ZBTB7B	-820	protein-coding	chr1	155001649	155002167	+	ENSG00000160685	promoter-TSS (NR_046206)	promoter-TSS (NR_046206)	zinc finger and BTB domain containing 7B	PRDM14; TFAP2C	519	155001809	155001810	0	1	0	2.15793	3.39091	3.39103	0.770692	1.00205	0.739848	0.000887	0.999	-0.0588937	0.683	0.405	4.99695	5.55346	5.68032	4.59944	-0.166921	0.999996	-0.868061	0.327952	0.710718	0.27525
mergedPeak453	ZBTB7B	4381	protein-coding	chr1	155006933	155007166	+	ENSG00000160685	intron (NM_001256455, intron 1 of 2)	intron (NM_001256455, intron 1 of 2)	zinc finger and BTB domain containing 7B	PRDM1; TEAD	234	155007010	155007011	0	0	1	2.393	0.854675	4.27339	0.512885	0	-1.35845	1	0.000361	2.04963	1.81e-09	1	4.99695	5.55346	5.68032	4.59944	-0.166921	0.999996	-0.868061	0.327952	0.710718	0.27525
mergedPeak454	ZBTB7B	15095	protein-coding	chr1	155017378	155017777	+	ENSG00000160685	TTS (NM_144622)	TTS (NM_144622)	zinc finger and BTB domain containing 7B	TFAP2C	400	155017724	155017725	0	1	1	1.79994	3.6999	3.60045	0.59998	0.799947	1.03562	2.35e-05	1	0.0976108	0.402	0.687	4.99695	5.55346	5.68032	4.59944	-0.166921	0.999996	-0.868061	0.327952	0.710718	0.27525
mergedPeak455	DCST2	11474	protein-coding	chr1	155022242	155022444	+	ENSG00000163354	intron (NM_144622, intron 14 of 14)	intron (NM_144622, intron 14 of 14)	DC-STAMP domain containing 2	PRDM14; TEAD	203	155022306	155022307	0	0	1	0.394078	0.985345	5.91114	0.591094	0.394077	0.739848	0.353	0.875	2.72247	7.02e-16	1	1.81092	2.55205	2.09876	0.796837	-0.0402749	1	-1.01494	1	0.184951	1
mergedPeak566	PHLDA3	-103	protein-coding	chr1	201469174	201469331	+	ENSG00000174307	promoter-TSS (NR_073080)	promoter-TSS (NR_073080)	pleckstrin homology like domain family A member 3	TFAP2C; TEAD	158	201469273	201469274	0	1	0	2.53196	4.55681	1.77203	1.01263	0.506315	1	0.00467	0.996	-0.761213	0.992	0.0141	7.09992	7.46853	10.1508	10.3571	-0.203225	0.999996	2.85853	2.16498e-36	-0.203945	0.697649
mergedPeak567	PHLDA3	-8700	protein-coding	chr1	201477758	201477981	+	ENSG00000174307	Intergenic	Intergenic	pleckstrin homology like domain family A member 3	TFAP2C; SOX17; SOX2	224	201477870	201477871	0	0	1	1.24996	0.892798	5.53554	0.5357	0.892969	-0.68966	0.958	0.133	2.848	2.2e-18	1	7.09992	7.46853	10.1508	10.3571	-0.203225	0.999996	2.85853	2.16498e-36	-0.203945	0.697649
mergedPeak6183	GLIPR2	-1223	protein-coding	chr9	36134750	36135562	+	ENSG00000122694	Intergenic	AluJo|SINE|Alu	GLI pathogenesis related 2	TFAP2C; OCT4; OCT4-SOX2-TCF-NANOG; SOX17; SOX2; TEAD; ZIC	813	36135312	36135313	0	1	1	0.590367	3.54233	6.10069	0.688893	0.344392	2.50843	1.27e-30	1	0.815575	4.54e-09	1	9.12276	8.82845	11.4029	11.7135	0.208628	0.999996	2.85105	2.89489e-35	-0.214604	0.890017
mergedPeak6184	GLIPR2	-571	protein-coding	chr9	36135785	36136055	+	ENSG00000122694	promoter-TSS (NR_104638)	promoter-TSS (NR_104638)	GLI pathogenesis related 2	TFAP2C	271	36135964	36135965	0	0	1	0.737985	2.36156	4.57622	0.737983	0.590367	1.58496	0.000175	1	1.04264	0.000121	1	9.12276	8.82845	11.4029	11.7135	0.208628	0.999996	2.85105	2.89489e-35	-0.214604	0.890017
mergedPeak2466	FA2H	146	protein-coding	chr16	74774490	74774871	+	ENSG00000103089	exon (NM_024306, exon 1 of 7)	exon (NM_024306, exon 1 of 7)	fatty acid 2-hydroxylase		382	74774684	74774685	0	1	1	0.733076	3.45538	3.66468	0.314126	0.628255	2.44095	1.51e-15	1	-0.0439433	0.649	0.456	3.07443	3.29549	6.93217	6.32146	-0.0199215	1	2.84786	6.67143e-06	0.478412	0.45746
mergedPeak461	DPM3	-11	protein-coding	chr1	155140458	155140632	+	ENSG00000179085	promoter-TSS (NM_018973)	promoter-TSS (NM_018973)	dolichyl-phosphate mannosyltransferase subunit 3		175	155140530	155140531	0	0	1	2.0574	1.14282	3.19979	0	0.45713	-1.08927	0.997	0.00571	1.36177	0.000958	0.999	6.57066	6.17019	5.86132	6.14691	0.201944	0.999996	-0.0183544	0.985924	-0.220589	0.878214
mergedPeak462	MUC1	-252	protein-coding	chr1	155193063	155193335	+	ENSG00000185499	promoter-TSS (NM_001204297)	promoter-TSS (NM_001204297)	mucin 1, cell surface associated	PRDM14; TFAP2C; SOX2	273	155193166	155193167	0	0	1	0.586061	2.34417	5.71411	0.732581	0.879231	1.848	1.99e-05	1	1.25701	9.71e-07	1	4.49265	3.91643	4.19245	3.21527	0.113383	0.999996	-0.541459	0.751792	0.366995	1
mergedPeak2467	FA2H	-93933	protein-coding	chr16	74868676	74868915	+	ENSG00000103089	Intergenic	MER21C|LTR|ERVL	fatty acid 2-hydroxylase	PRDM14; SOX2; TEAD; LEF1	240	74868763	74868764	0	1	0	1.49995	6.99954	0.666646	0.499986	0.500063	2.32193	5.62e-17	1	-3.47393	1	2.07e-31	3.07443	3.29549	6.93217	6.32146	-0.0199215	1	2.84786	6.67143e-06	0.478412	0.45746
mergedPeak464	GBAP1	-298	pseudo	chr1	155227712	155227891	+	ENSG00000160766	promoter-TSS (NR_002188)	promoter-TSS (NR_002188)	glucosylceramidase beta pseudogene 1	TFAP2C	180	155227831	155227832	0	1	0	0.444431	3.33324	1.3335	0	0.666623	3.24793	6.19e-12	1	-1.64386	1	1.76e-05	8.25303	8.13127	8.20917	8.14009	0.0904548	0.999996	0.0140436	0.981995	0.0538861	0.969969
mergedPeak465	GBA	-76	protein-coding	chr1	155244751	155245436	+	ENSG00000177628	promoter-TSS (NM_001171811)	promoter-TSS (NM_001171811)	glucosylceramidase beta	SOX17; SOX2; ZIC	686	155244937	155244938	0	1	1	0.932919	6.88133	4.48965	0.233221	0.64138	2.80735	1.61e-57	1	-0.599462	1	1.64e-05	8.78115	8.63369	9.04874	8.98094	0.116742	0.999996	0.349546	0.255652	0.0538739	0.966881
mergedPeak466	FAM189B	-93	protein-coding	chr1	155255536	155255731	+	ENSG00000160767	promoter-TSS (NM_001267608)	promoter-TSS (NM_001267608)	family with sequence similarity 189 member B		196	155255575	155255576	0	0	1	2.24518	3.2652	3.06102	0.612226	0.204076	0.0840643	0.532	0.625	0.356144	0.201	0.877	8.54752	8.11439	8.14879	8.34802	0.316809	0.999996	0.234767	0.586092	-0.188684	0.810094
mergedPeak467	SCAMP3	186	protein-coding	chr1	155262193	155262362	+	ENSG00000116521	TTS (NM_003993)	TTS (NM_003993)	secretory carrier membrane protein 3		170	155262198	155262199	0	1	0	1.88229	3.99974	2.58816	0.941151	0.470647	0.807355	0.0213	0.987	-0.0740006	0.698	0.441	7.92023	7.87014	7.68598	7.91285	0.0376529	0.999996	0.0462704	0.941755	-0.212921	0.782495
mergedPeak468	FDPS	53	protein-coding	chr1	155308659	155308830	+	ENSG00000160752	promoter-TSS (NM_001242824)	promoter-TSS (NM_001242824)	farnesyl diphosphate synthase		172	155308800	155308801	0	0	1	2.55797	1.62786	3.02317	0.465175	0.232551	-0.494109	0.938	0.135	0.847997	0.027	0.985	9.84232	9.63934	9.40785	9.38503	0.168872	0.999996	-0.2478	0.410555	0.0100372	0.994674
mergedPeak469	RUSC1-AS1	346	ncRNA	chr1	155323272	155323591	+	ENSG00000225855	promoter-TSS (NM_014328)	promoter-TSS (NM_014328)	RUSC1 antisense RNA 1		320	155323498	155323499	0	1	0	1.49995	2.87492	1.75022	0.499984	0.624959	0.948601	0.00261	0.998	-0.577767	0.984	0.0282	9.27034	9.15335	9.11033	9.13953	0.0952116	0.999996	-0.00973253	0.984979	-0.0379837	0.978572
mergedPeak470	ARHGEF2	-159	protein-coding	chr1	155978618	155978895	+	ENSG00000116584	promoter-TSS (NM_001350111)	promoter-TSS (NM_001350111)	Rho/Rac guanine nucleotide exchange factor 2	TFAP2C	278	155978703	155978704	0	0	1	1.15105	1.43903	4.31641	0.287751	0.719402	0	0.653	0.538	1.58496	5.23e-08	1	9.3285	9.16371	9.30946	8.83401	0.123087	0.999996	-0.322053	0.275402	0.435376	0.154521
mergedPeak4789	TBC1D9	-673	protein-coding	chr4	140755740	140757351	+	ENSG00000109436	promoter-TSS (NM_015130)	promoter-TSS (NM_015130)	TBC1 domain family member 9	PRDM14; TFAP2C; SOX17; SOX2; ZIC; LEF1	1612	140756989	140756990	0	1	2	1.16622	7.09658	5.78236	0.297757	0.645119	2.55582	9.72e-122	1	-0.321928	1	0.000115	8.43828	7.41743	9.219	7.23472	0.696683	0.0432044	-0.173948	0.797452	1.7511	6.58239e-11
mergedPeak6133	SMARCA2	83113	protein-coding	chr9	2241454	2241723	+	ENSG00000080503	Intergenic	CpG	SWI/SNF related, matrix associated, actin dependent regulator of chromatin, subfamily a, member 2	PRDM14; TFAP2C; SOX2; LEF1	270	2241568	2241569	0	1	1	0.740692	4.59245	3.25917	0.4445	0.592573	2.76553	1.06e-16	1	-0.395929	0.954	0.0751	9.76833	10.2492	11.7659	9.93705	-0.144695	0.999996	-0.286197	0.761632	1.73063	8.17324e-24
mergedPeak6296	GGTA1P	-5806	pseudo	chr9	121505651	121505933	+	ENSG00000204136	Intergenic	Intergenic	glycoprotein, alpha-galactosyltransferase 1 pseudogene	TFAP2C; OCT4; OCT4-SOX2-TCF-NANOG; PRDM1	283	121505832	121505833	0	0	1	0.14136	1.13071	8.19734	0.141338	0.989372	2.70044	1.36e-06	1	2.25399	5.02e-22	1	2.9887	0.645996	5.80612	4.22482	0.114991	1	2.79042	0.0118916	1.01867	0.0616076
mergedPeak127	LDLRAP1	23902	protein-coding	chr1	25567378	25567590	+	ENSG00000157978	3' UTR (NM_015627, exon 9 of 9)	3' UTR (NM_015627, exon 9 of 9)	low density lipoprotein receptor adaptor protein 1	TFAP2C; ZIC	213	25567486	25567487	0	0	1	0.751149	1.12669	4.88248	0.375577	0.751268	0	0.699	0.55	2.19219	2.23e-11	1	6.77048	6.9985	10.012	9.80486	-0.121107	0.999996	2.77821	1.51416e-32	0.186381	0.700665
mergedPeak126	LDLRAP1	23488	protein-coding	chr1	25566947	25567146	+	ENSG00000157978	3' UTR (NM_015627, exon 9 of 9)	3' UTR (NM_015627, exon 9 of 9)	low density lipoprotein receptor adaptor protein 1	TFAP2C	200	25567072	25567073	1	0	0	3.00038	1.39995	0.799947	0.199994	0.399989	-1.59946	1	1.45e-05	-0.810966	0.97	0.111	6.77048	6.9985	10.012	9.80486	-0.121107	0.999996	2.77821	1.51416e-32	0.186381	0.700665
mergedPeak1700	TPTE2P6	11669	pseudo	chr13	24591848	24592007	+		intron (NR_002815, intron 5 of 8)	LTR5_Hs|LTR|ERVK	transmembrane phosphoinositide 3-phosphatase and tensin homolog 2 pseudogene 6	PRDM1	160	24591876	24591877	0	0	1	0.249993	0	3.49989	0.249983	0	-1	1	0.303	5.24793	3.61e-22	1	2.97157	2.37878	5.53335	5.48065	0.0419577	1	2.7745	0.000944093	0.0312847	0.99007
mergedPeak1701	TPTE2P6	26286	pseudo	chr13	24606348	24606631	+		Intergenic	L1PA16|LINE|L1	transmembrane phosphoinositide 3-phosphatase and tensin homolog 2 pseudogene 6	PRDM14; TFAP2C; OCT4; SOX2	284	24606493	24606494	0	1	0	0.986039	3.09849	2.39421	0.140841	0.563365	1.47508	2.45e-05	1	-0.556393	0.978	0.0406	2.97157	2.37878	5.53335	5.48065	0.0419577	1	2.7745	0.000944093	0.0312847	0.99007
mergedPeak4268	KAT2B	-102	protein-coding	chr3	20039817	20040365	+	ENSG00000114166	promoter-TSS (NM_003884)	promoter-TSS (NM_003884)	lysine acetyltransferase 2B		549	20039929	20039930	0	1	0	1.74852	3.13287	1.60287	0.291476	0.801431	0.863938	0.000112	1	-0.915936	1	2.47e-05	7.61886	6.99603	10.3328	9.80095	0.391377	0.999996	2.77436	1.70373e-29	0.487948	0.0924773
mergedPeak4269	KAT2B	29459	protein-coding	chr3	20069153	20069340	+	ENSG00000114166	intron (NM_003884, intron 1 of 17)	MER34A1|LTR|ERV1	lysine acetyltransferase 2B	SOX17; SOX2	188	20069490	20069491	0	1	0	0.212759	3.82968	1.06396	0.425518	0.425504	3.45943	6.11e-15	1	-2.12029	1	1.82e-08	7.61886	6.99603	10.3328	9.80095	0.391377	0.999996	2.77436	1.70373e-29	0.487948	0.0924773
mergedPeak1927	SYT16	-54926	protein-coding	chr14	61940815	61941010	+	ENSG00000139973	Intergenic	Intergenic	synaptotagmin 16	PRDM14; TFAP2C	196	61940896	61940897	0	0	1	0.612225	1.42848	5.91819	0.408152	0.816429	1.1375	0.0318	0.985	1.58496	2e-07	1	4.57858	4.08676	6.3186	6.96371	0.103783	0.999996	2.76302	1.10975e-07	-0.539699	0.339804
mergedPeak2006	BCL11B	129324	protein-coding	chr14	99142221	99142411	+	ENSG00000127152	Intergenic	MER4A1_|LTR|ERV1	B cell CLL/lymphoma 11B	SOX17; SOX2	191	99142388	99142389	0	0	1	0	1.46592	3.35056	0.628253	0	3.80735	1.32e-05	1	1.51602	0.00013	1	4.04182	4.73301	8.1188	7.60602	-0.149089	0.999996	2.76235	3.04861e-09	0.434753	0.406588
mergedPeak2007	BCL11B	25724	protein-coding	chr14	99245942	99246235	+	ENSG00000127152	intron (NM_138576, intron 2 of 3)	CpG	B cell CLL/lymphoma 11B	ZIC	294	99245988	99245989	0	1	0	0.8163	3.40114	2.31285	0.680253	0.9525	1.58496	2e-07	1	-0.514573	0.982	0.0289	4.04182	4.73301	8.1188	7.60602	-0.149089	0.999996	2.76235	3.04861e-09	0.434753	0.406588
mergedPeak4637	ANAPC4	-268	protein-coding	chr4	25376913	25377079	+	ENSG00000053900	promoter-TSS (NM_013367)	promoter-TSS (NM_013367)	anaphase promoting complex subunit 4	TFAP2C	167	25376957	25376958	0	0	1	1.19757	2.87406	4.31124	0.239514	0.479102	1.07724	0.00532	0.996	0.400538	0.151	0.908	9.63858	9.78725	12.1881	10.3495	-0.122987	0.999996	0.563789	0.00342364	1.73061	1.34014e-21
mergedPeak484	MEF2D	9645	protein-coding	chr1	156480883	156481060	+	ENSG00000116604	exon (NM_001271629, exon 4 of 11)	exon (NM_001271629, exon 4 of 11)	myocyte enhancer factor 2D	PRDM14; TFAP2C	178	156480953	156480954	0	1	0	1.12356	4.04483	2.69697	0.674135	1.34823	2.1375	8.11e-08	1	-0.37707	0.923	0.139	8.13563	8.18979	8.48974	8.44646	-0.0327327	0.999996	0.260139	0.548582	0.0301838	0.98382
mergedPeak485	MEF2D	-4231	protein-coding	chr1	156505064	156505240	+	ENSG00000116604	Intergenic	Intergenic	myocyte enhancer factor 2D		177	156505072	156505073	0	1	0	2.03384	3.61627	2.03383	0.451948	0.451964	0.695994	0.0427	0.975	-0.810966	0.994	0.0116	8.13563	8.18979	8.48974	8.44646	-0.0327327	0.999996	0.260139	0.548582	0.0301838	0.98382
mergedPeak2008	BCL11B	-3061	protein-coding	chr14	99274567	99274862	+	ENSG00000127152	Intergenic	(CCT)n|Simple_repeat|Simple_repeat	B cell CLL/lymphoma 11B		296	99274773	99274774	0	1	0	1.08101	3.51341	2.83776	0.67576	0.810784	1.45943	1.24e-06	1	-0.234465	0.873	0.195	4.04182	4.73301	8.1188	7.60602	-0.149089	0.999996	2.76235	3.04861e-09	0.434753	0.406588
mergedPeak4683	SPINK2	-23135	protein-coding	chr4	56844882	56845219	+	ENSG00000128040	Intergenic	Intergenic	serine peptidase inhibitor, Kazal type 2	TFAP2C; OCT4; OCT4-SOX2-TCF-NANOG; SOX17; SOX2	338	56845003	56845004	0	0	1	0.710012	1.65675	3.90522	0.710148	0.118339	1	0.0173	0.99	1.08406	0.000131	1	1.72793	3.62928	5.50751	6.54229	-0.164985	1	2.75865	5.23239e-06	-0.804751	0.110144
mergedPeak3257	ZNF180	-122	protein-coding	chr19	44500331	44500882	+	ENSG00000167384	promoter-TSS (NM_001288762)	promoter-TSS (NM_001288762)	zinc finger protein 180	TFAP2C; SOX17; SOX2	552	44500644	44500645	1	1	1	2.46369	2.31869	4.05785	0.289847	0.50731	-0.395929	0.974	0.0404	0.933573	2.88e-06	1	8.87391	8.53875	8.617	8.55231	0.25366	0.999996	0.0186567	0.973435	0.0485431	0.971874
mergedPeak389	ST7L	48	protein-coding	chr1	112618934	112619200	+	ENSG00000007341	promoter-TSS (NM_001308264)	promoter-TSS (NM_001308264)	suppression of tumorigenicity 7 like	TFAP2C	267	112619090	112619091	1	0	1	3.5954	2.84636	4.49495	0.749039	0.299606	-0.454032	0.965	0.0601	0.584963	0.0265	0.982	9.28788	8.97356	8.87529	9.2493	0.251517	0.999996	0.27924	0.35127	-0.35633	0.335344
mergedPeak4826	SAP30	-104	protein-coding	chr4	173370661	173370985	+	ENSG00000164105	promoter-TSS (NM_003864)	promoter-TSS (NM_003864)	Sin3A associated protein 30		325	173370837	173370838	1	1	1	5.41606	4.30755	5.29196	0.615366	0.246147	-0.286304	0.926	0.111	0.250962	0.181	0.873	7.6754	7.28784	6.2601	6.73622	0.25054	0.999996	-0.535826	0.281644	-0.396163	0.587122
mergedPeak491	HDGF	-177	protein-coding	chr1	156751316	156751588	+	ENSG00000143321	promoter-TSS (NM_001319187)	promoter-TSS (NM_001319187)	heparin binding growth factor	TFAP2C	273	156751469	156751470	0	0	1	1.75846	1.61167	3.66276	0.146516	0.293032	0.505891	0.156	0.915	1	0.000375	1	9.89783	9.76786	9.92293	9.53559	0.110124	0.999996	-0.224347	0.442532	0.355526	0.261585
mergedPeak6247	TRMO	186	protein-coding	chr9	97922278	97922454	+	ENSG00000136932	intron (NM_016481, intron 1 of 4)	CpG	tRNA methyltransferase O		177	97922383	97922384	1	0	0	2.48579	2.03376	3.16374	0	0.678051	-0.577767	0.97	0.0629	0.659925	0.063	0.965	8.16207	7.79838	8.04081	7.57958	0.250282	0.999996	-0.207901	0.72447	0.39511	0.45746
mergedPeak493	NTRK1	-93	protein-coding	chr1	156860663	156860909	+	ENSG00000198400	promoter-TSS (NM_002529)	promoter-TSS (NM_002529)	neurotrophic receptor tyrosine kinase 1	PRDM14	247	156860785	156860786	0	1	0	0.161933	2.91489	3.07684	0.323927	0.323876	2.70044	1.57e-12	1	-0.184425	0.81	0.292	2.14182	1.12372	0.820726	0	0.046009	1	-0.467194	1	0.0647114	1
mergedPeak494	MIR765	765	ncRNA	chr1	156935220	156935805	+	ENSG00000211581	TTS (NR_030527)	TTS (NR_030527)	microRNA 765	PRDM1	586	156935478	156935479	0	0	1	0.341286	0.477803	8.80656	0.887343	0.819059	0.678072	0.238	0.9	4.08746	1.09e-112	1	0	0.690875	0.458225	0.868601	-0.0183057	1	0.079076	1	-0.0399771	1
mergedPeak3392	ZNF471	141	protein-coding	chr19	56507880	56508073	+	ENSG00000196263	intron (NM_001321768, intron 1 of 3)	CpG	zinc finger protein 471	TFAP2C	194	56507983	56507984	1	0	0	2.47415	3.09258	1.23708	0.20618	0.412423	0	0.629	0.532	-0.761213	0.987	0.027	6.41763	5.88852	6.52469	6.97756	0.250169	0.999996	1.04137	0.070464	-0.352768	0.707076
mergedPeak496	KIRREL1	-1021	protein-coding	chr1	157992201	157992364	+	ENSG00000183853	Intergenic	Intergenic	kirre like nephrin family adhesion molecule 1	PRDM14	164	157992251	157992252	0	0	1	1.21967	2.92673	3.90218	0.97558	0	1.09761	0.0128	0.992	0.555816	0.083	0.952
mergedPeak497	PYDC5	447	protein-coding	chr1	158999759	158999945	+		TTS (NM_001320010)	TTS (NM_001320010)	pyrin domain containing 5	TFAP2C; TEAD	187	158999864	158999865	0	0	1	0.855587	1.28334	3.85015	0.213898	0.427861	0.189034	0.55	0.686	1.38957	0.000253	1
mergedPeak1776	KLF5	6382	protein-coding	chr13	73065127	73065304	+	ENSG00000102554	intron (NM_001286818, intron 3 of 3)	intron (NM_001286818, intron 3 of 3)	Kruppel like factor 5	PRDM14; SOX17; SOX2; LEF1; TCF3	178	73065173	73065174	0	0	1	0.224747	0.449424	4.26938	0	0.674139	2	0.0803	0.982	2.52356	3.46e-10	1	5.57366	5.53115	10.3066	8.75314	0.0140968	0.999996	2.74838	0.000511828	0.577741	0.456152
mergedPeak225	MFSD2A	25732	protein-coding	chr1	39980746	39980903	+	ENSG00000168389	Intergenic	Intergenic	major facilitator superfamily domain containing 2A	SOX17; SOX2	158	39980843	39980844	0	0	1	1.26579	0.759589	4.0505	0.506296	0.253157	-1	0.983	0.0839	2.80735	8.31e-11	1	4.50516	4.99881	7.12623	7.81769	-0.130676	0.999996	2.74724	3.0503e-12	-0.603914	0.180734
mergedPeak6132	DMRT1	-607	protein-coding	chr9	840906	841179	+	ENSG00000137090	promoter-TSS (NM_021951)	promoter-TSS (NM_021951)	doublesex and mab-3 related transcription factor 1	ZIC	274	841082	841083	0	1	0	0.583923	3.21147	1.45981	0.583926	0.584015	2.37851	1.6e-10	1	-0.888969	0.998	0.00261	0.929429	1.09061	7.88919	4.49104	-0.004611	1	2.74698	0.00966226	2.43914	8.28553e-11
mergedPeak501	VANGL2	28320	protein-coding	chr1	160428821	160428978	+	ENSG00000162738	TTS (NM_020335)	TTS (NM_020335)	VANGL planar cell polarity protein 2		158	160428893	160428894	0	0	1	0.759589	0.506313	4.30351	0.253157	1.01263	-0.415037	0.908	0.353	2.93923	1.6e-12	1	11.5736	11.036	11.2794	11.0271	0.472129	0.0675106	-0.00369551	0.991931	0.228094	0.610712
mergedPeak502	NECTIN4	2985	protein-coding	chr1	161086407	161086918	+	ENSG00000143217	intron (NM_030916, intron 1 of 8)	intron (NM_030916, intron 1 of 8)	nectin cell adhesion molecule 4	TFAP2C; PRDM1	512	161086609	161086610	0	0	1	0.468735	0.859318	5.8592	0.624983	0.546944	0.773996	0.0985	0.954	2.84197	1.36e-42	1	3.96899	3.75002	4.88158	5.12107	0.0372741	0.999996	1.24268	0.178517	-0.130598	0.952464
mergedPeak503	KLHDC9	81	protein-coding	chr1	161098314	161098547	+	ENSG00000162755	promoter-TSS (NM_152366)	promoter-TSS (NM_152366)	kelch domain containing 9	TFAP2C	234	161098471	161098472	0	0	1	2.73486	2.05122	3.24777	0.683846	0.170935	-0.0892673	0.719	0.434	0.641546	0.0367	0.978	5.94554	5.95341	5.06598	5.80693	-0.00635182	0.999996	-0.137577	0.910048	-0.474848	0.599028
mergedPeak504	DEDD	77	protein-coding	chr1	161132550	161133190	+	ENSG00000158796	promoter-TSS (NM_032998)	promoter-TSS (NM_032998)	death effector domain containing		641	161132610	161132611	0	1	1	1.43521	2.93284	3.24534	0.436803	0.623984	0.799087	0.000202	1	0.15056	0.265	0.798	8.8953	8.94113	9.20802	8.65062	-0.0317357	0.999996	-0.282287	0.404093	0.507153	0.10362
mergedPeak505	USP21	-143	protein-coding	chr1	161159218	161159446	+	ENSG00000143258	promoter-TSS (NM_012475)	promoter-TSS (NM_012475)	ubiquitin specific peptidase 21	PRDM14	229	161159320	161159321	0	1	0	0.524003	2.9698	3.31867	0.174661	0.524001	2.20163	1.82e-08	1	0.0565835	0.528	0.608	7.25811	7.25141	7.34652	7.46884	0.00817387	0.999996	0.217333	0.726946	-0.11474	0.938488
mergedPeak506	NDUFS2	907	protein-coding	chr1	161199698	161200484	+	ENSG00000158864	intron (NM_004550, intron 1 of 14)	intron (NM_004550, intron 1 of 14)	NADH:ubiquinone oxidoreductase core subunit S2	TFAP2C; PRDM1	787	161200221	161200222	0	0	1	0.559155	0.304946	5.33637	0.355771	0.203298	-0.454032	0.921	0.184	3.78136	6.85e-82	1	9.46994	9.58869	9.24128	9.15206	-0.096104	0.999996	-0.427567	0.0806282	0.0731351	0.943481
mergedPeak507	NDUFS2	-40	protein-coding	chr1	161202039	161202532	+	ENSG00000158864	promoter-TSS (NM_001166159)	promoter-TSS (NM_001166159)	NADH:ubiquinone oxidoreductase core subunit S2	TFAP2C; ZIC	494	161202106	161202107	0	0	1	1.94326	1.37643	3.80555	0.404847	0.404909	-0.556393	0.982	0.0312	1.56071	1.43e-11	1	9.46994	9.58869	9.24128	9.15206	-0.096104	0.999996	-0.427567	0.0806282	0.0731351	0.943481
mergedPeak508	TOMM40L	-70	protein-coding	chr1	161225808	161226126	+	ENSG00000158882	promoter-TSS (NM_001286374)	promoter-TSS (NM_001286374)	translocase of outer mitochondrial membrane 40 like		319	161225868	161225869	0	0	1	1.12845	1.12849	3.00932	0	0	0.124328	0.54	0.653	1.27501	5.58e-05	1	6.62853	6.28096	6.5549	6.78929	0.177905	0.999996	0.496234	0.405157	-0.203344	0.855828
mergedPeak3700	ACVR1	-57363	protein-coding	chr2	157932896	157933227	+	ENSG00000115170	Intergenic	Intergenic	activin A receptor type 1	TFAP2C; SOX17; SOX2; LEF1	332	157933224	157933225	0	1	1	0.722872	3.61491	3.01195	0.120474	0.240956	2.32193	2.09e-13	1	-0.168123	0.823	0.259	8.99824	8.74562	11.3043	11.48	0.198854	0.999996	2.72284	1.60194e-57	-0.177828	0.674783
mergedPeak510	MIR4654	-11793	ncRNA	chr1	162145248	162145438	+	ENSG00000266144	intron (NM_014697, intron 1 of 9)	intron (NM_014697, intron 1 of 9)	microRNA 4654		191	162145313	162145314	0	1	0	1.25651	3.77011	0.418834	0.418821	0.628253	0.807355	0.0213	0.987	-2.39593	1	1.92e-09	0	0.690875	0	0	-0.0183057	1	-0.379035	1	0	1
mergedPeak511	MIR4654	69632	ncRNA	chr1	162226615	162226889	+	ENSG00000266144	intron (NM_014697, intron 2 of 9)	intron (NM_014697, intron 2 of 9)	microRNA 4654	PRDM14; TFAP2C; PRDM1; LEF1	275	162226738	162226739	0	0	1	0.581891	1.30905	4.2179	0.2909	0.436352	1	0.0426	0.98	1.5008	4.45e-07	1	0	0.690875	0	0	-0.0183057	1	-0.379035	1	0	1
mergedPeak512	LOC100505795	-208315	ncRNA	chr1	164982641	164983220	+	ENSG00000233693	Intergenic	MIR|SINE|MIR	uncharacterized LOC100505795	PRDM14; SOX17; SOX2	580	164982955	164982956	0	1	0	0.137927	4.62038	0.482744	0.137927	0.482819	5.14934	1.37e-80	1	-2.8365	1	6.18e-36
mergedPeak513	MGST3	431	protein-coding	chr1	165631123	165631280	+	ENSG00000143198	intron (NM_004528, intron 1 of 5)	CpG	microsomal glutathione S-transferase 3	TFAP2C	158	165631303	165631304	0	1	0	1.26574	3.79735	2.78473	0.253196	1.26578	1.22033	0.00106	0.999	-0.217591	0.837	0.269	10.508	10.5565	10.8372	10.834	-0.0356956	0.999996	0.279854	0.259006	-0.0073099	0.995038
mergedPeak3701	ACVR1	-57931	protein-coding	chr2	157933757	157933945	+	ENSG00000115170	Intergenic	L2b|LINE|L2	activin A receptor type 1		189	157933792	157933793	0	1	0	0.211667	4.23267	2.11626	0.211634	0	3.45943	6.11e-15	1	-0.643856	0.985	0.0288	8.99824	8.74562	11.3043	11.48	0.198854	0.999996	2.72284	1.60194e-57	-0.177828	0.674783
mergedPeak515	LINC01363	-2971	ncRNA	chr1	167198583	167198873	+		Intergenic	Intergenic	long intergenic non-protein coding RNA 1363	SOX2	291	167198775	167198776	0	1	0	0.549813	4.12423	0.962168	0.412344	0.96217	2.72247	7.02e-16	1	-1.73697	1	7.37e-09	0.588312	0.645996	1.86217	0.452747	-0.00143745	1	-0.0772228	1	0.173908	1
mergedPeak516	POU2F1	-456	protein-coding	chr1	167220242	167220447	+	ENSG00000143190	promoter-TSS (NR_037163)	promoter-TSS (NR_037163)	POU class 2 homeobox 1	TFAP2C; SOX17; SOX2	206	167220372	167220373	0	1	0	1.16519	3.49503	1.94162	0	0.582508	1	0.00467	0.996	-0.136062	0.768	0.356	12.5463	12.569	12.8941	12.4248	-0.0182434	0.999996	-0.138511	0.550463	0.440372	0.0450336
mergedPeak517	POU2F1	288	protein-coding	chr1	167221181	167221338	+	ENSG00000143190	intron (NM_001198786, intron 1 of 14)	CpG	POU class 2 homeobox 1		158	167221173	167221174	0	0	1	0.759469	2.53148	3.79735	0	0.253196	1.1177	0.0201	0.989	0.464668	0.165	0.908	12.5463	12.569	12.8941	12.4248	-0.0182434	0.999996	-0.138511	0.550463	0.440372	0.0450336
mergedPeak518	CD247	63750	protein-coding	chr1	167454816	167455011	+	ENSG00000198821	intron (NM_198053, intron 1 of 7)	CpG	CD247 molecule		196	167454859	167454860	0	1	0	0.816273	2.65298	1.42853	0.204107	1.22445	1.51602	0.00013	1	-0.736966	0.989	0.0213	4.08377	3.30273	2.132	1.24595	0.110069	0.999996	-1.43523	0.310493	0.130916	1
mergedPeak936	GRK5	45929	protein-coding	chr10	119253280	119253707	+	ENSG00000198873	intron (NM_005308, intron 1 of 15)	intron (NM_005308, intron 1 of 15)	G protein-coupled receptor kinase 5	OCT4-SOX2-TCF-NANOG; LEF1	428	119253613	119253614	0	1	0	1.68245	4.39238	1.86904	0.467275	0.934554	1.33342	8.8e-09	1	-1.21759	1	6.14e-08	6.54307	5.83493	8.62717	8.56331	0.33699	0.999996	2.69046	2.48256e-18	0.045282	0.977966
mergedPeak520	RCSD1	31802	protein-coding	chr1	167661935	167662151	+	ENSG00000198771	intron (NM_001322923, intron 1 of 5)	intron (NM_001322923, intron 1 of 5)	RCSD domain containing 1	PRDM14; TFAP2C; OCT4-SOX17	217	167662038	167662039	0	0	1	0.184327	0.36871	4.23949	0.552959	0.552978	0.584963	0.594	0.801	3.36877	4.28e-20	1	2.49187	2.33703	4.67165	4.17843	0.0101103	1	1.4787	0.22553	0.235223	0.884786
mergedPeak599	RAB29	-43	protein-coding	chr1	205775213	205775884	+	ENSG00000117280	promoter-TSS (NM_003929)	promoter-TSS (NM_003929)	RAB29, member RAS oncogene family		672	205775524	205775525	1	1	1	4.64271	2.91659	6.42938	0.357131	0.357119	-0.713119	1	1.42e-05	1.16993	2.29e-14	1	8.18398	7.81788	10.2472	10.5188	0.26131	0.999996	2.67356	4.22353e-30	-0.257005	0.637549
mergedPeak3063	FBN3	9336	protein-coding	chr19	8139512	8139704	+	ENSG00000142449	intron (NM_001321431, intron 8 of 63)	intron (NM_001321431, intron 8 of 63)	fibrillin 3	TFAP2C	193	8139532	8139533	0	0	1	0.20724	0.207248	2.90147	0	0	-1.32193	0.993	0.0526	3.24793	6.19e-12	1	6.78442	6.57031	9.03412	9.26055	0.117532	0.999996	2.66366	3.2798e-26	-0.222561	0.649585
mergedPeak4638	ANAPC4	71795	protein-coding	chr4	25448897	25449077	+	ENSG00000053900	Intergenic	Intergenic	anaphase promoting complex subunit 4	TFAP2C	181	25449020	25449021	0	0	1	0.22098	1.10494	4.19878	0.221022	0.220987	1	0.185	0.938	1.80735	5.18e-06	1	9.63858	9.78725	12.1881	10.3495	-0.122987	0.999996	0.563789	0.00342364	1.73061	1.34014e-21
mergedPeak524	TIPRL	-92	protein-coding	chr1	168178663	168178831	+	ENSG00000143155	promoter-TSS (NM_152902)	promoter-TSS (NM_152902)	TOR signaling pathway regulator	PRDM14; PRDM1	169	168178752	168178753	0	1	0	0.473358	4.26024	0.946864	0.236679	0.710012	2.87381	1.18e-11	1	-1.2863	1	0.000175	9.33951	9.05303	9.79484	9.46699	0.223558	0.999996	0.412951	0.206119	0.292937	0.528271
mergedPeak3351	ZNF473	98	protein-coding	chr19	50025758	50026206	+	ENSG00000142528	promoter-TSS (NM_001308424)	promoter-TSS (NM_001308424)	zinc finger protein 473	PRDM14; TFAP2C	449	50025990	50025991	1	1	1	4.18761	4.00878	4.36497	0.356337	0	-0.0291463	0.63	0.462	0.137504	0.302	0.77	9.12206	8.79994	8.88302	9.18415	0.248365	0.999996	0.386049	0.151653	-0.29194	0.470091
mergedPeak4974	RHOBTB3	-112	protein-coding	chr5	95730816	95731319	+	ENSG00000164292	promoter-TSS (NM_014899)	promoter-TSS (NM_014899)	Rho related BTB domain containing 3	TFAP2C	504	95731033	95731034	0	1	0	0.714264	4.44432	2.14313	0.476175	0.714239	2.39232	1.96e-24	1	-0.971431	1	8.4e-07	9.99143	9.84631	13.4442	12.5135	0.120601	0.999996	2.65746	7.08121e-68	0.879002	1.00696e-06
mergedPeak6240	CDC14B	-1112	protein-coding	chr9	96620800	96621007	+	ENSG00000081377	Intergenic	Intergenic	cell division cycle 14B	OCT4; SOX17; SOX2	208	96620941	96620942	0	0	1	0.192302	1.34632	4.42293	0	0.384604	2.16993	0.0011	0.999	1.63691	9.64e-07	1	9.70356	10.0105	12.9383	12.6786	-0.249944	0.999996	2.65503	4.37625e-60	0.239206	0.45615
mergedPeak41	GPR157	-484	protein-coding	chr1	9129473	9129874	+	ENSG00000180758	promoter-TSS (NM_024980)	promoter-TSS (NM_024980)	G protein-coupled receptor 157	PRDM14; TFAP2C; PRDM1	402	9129653	9129654	0	0	1	1.09466	2.08948	4.67631	0.298498	0	1	0.00467	0.996	1.21412	2.11e-07	1	4.27717	4.64089	6.34345	3.65268	-0.0832266	0.999996	-0.862246	0.460366	1.71901	0.000101677
mergedPeak5191	HIVEP1	-913	protein-coding	chr6	12011123	12011930	+	ENSG00000095951	promoter-TSS (NM_002114)	promoter-TSS (NM_002114)	human immunodeficiency virus type I enhancer binding protein 1	PRDM14; TFAP2C; PRDM1	808	12011577	12011578	1	1	1	1.63387	5.14835	4.45515	0.297021	0.445532	1.66448	4.07e-24	1	-0.217591	0.955	0.0586	11.431	11.1443	13.7665	13.7951	0.238504	0.999996	2.63951	1.0254e-66	-0.0359859	0.97387
mergedPeak530	METTL11B	64	protein-coding	chr1	170146023	170146211	+	ENSG00000203740	promoter-TSS (NM_001136107)	promoter-TSS (NM_001136107)	methyltransferase like 11B	SOX2	189	170146110	170146111	0	1	0	0.846538	4.23333	0.211633	0.423252	0.211634	2.22342	2.96e-10	1	-3.8365	1	1.28e-22	2.83502	3.32426	1.9297	0.936963	-0.0487863	1	-1.66549	0.216113	0.110603	1
mergedPeak531	LOC101928650	-53877	ncRNA	chr1	170586405	170586916	+		Intergenic	Intergenic	uncharacterized LOC101928650	PRDM14; SOX17; SOX2; ZIC	512	170586485	170586486	0	1	1	0.859483	2.18743	2.42172	0.31249	0.468737	1.4489	4.68e-06	1	0.298658	0.157	0.894
mergedPeak532	FMO1	-28385	protein-coding	chr1	171220074	171220231	+	ENSG00000010932	Intergenic	HERVIP10B3-int|LTR|ERV1	flavin containing monooxygenase 1	SOX17; TEAD	158	171220085	171220086	0	1	0	1.77209	3.29092	2.02525	0.253158	0.759589	0.765535	0.0487	0.974	-0.915936	0.995	0.0111	6.19425	6.24596	5.82828	5.73675	-0.0214551	0.999996	-0.483379	0.507946	0.0627323	0.977966
mergedPeak533	PRRC2C	282	protein-coding	chr1	171485597	171485824	+	ENSG00000117523	intron (NM_015172, intron 1 of 33)	CpG	proline rich coiled-coil 2C	TFAP2C	228	171485808	171485809	0	0	1	1.57884	2.45606	2.63151	0.877303	0.350866	0.526069	0.197	0.9	0.695994	0.0427	0.975	14.9816	14.9912	14.9508	14.949	-0.00688622	0.999996	-0.0370488	0.899769	-0.00817434	0.994656
mergedPeak534	FASLG	119616	protein-coding	chr1	172778439	172778774	+	ENSG00000117560	Intergenic	Intergenic	Fas ligand	PRDM14; OCT4; OCT4-SOX2-TCF-NANOG; LEF1	336	172778623	172778624	0	1	0	0.952352	5.47604	2.14313	0.119044	1.1904	2.58496	1.3e-23	1	-1.59946	1	5.94e-12	0	0	0	0	0	1	0	1	0	1
mergedPeak5192	HIVEP1	553	protein-coding	chr6	12012987	12013166	+	ENSG00000095951	intron (NM_002114, intron 1 of 8)	(GGTCG)n|Simple_repeat|Simple_repeat	human immunodeficiency virus type I enhancer binding protein 1		180	12013043	12013044	0	1	0	2.22215	3.99974	1.77772	0.444432	0.66675	1.05658	0.00147	0.999	-0.943416	0.999	0.00199	11.431	11.1443	13.7665	13.7951	0.238504	0.999996	2.63951	1.0254e-66	-0.0359859	0.97387
mergedPeak536	ANKRD45	-4663	protein-coding	chr1	173674335	173674692	+	ENSG00000183831	Intergenic	MER4A1|LTR|ERV1	ankyrin repeat domain 45		358	173674524	173674525	0	0	1	0.558729	0.558641	5.4745	0.335185	0.446915	0.411426	0.394	0.809	2.70044	2.92e-24	1	9.16484	8.75881	7.8432	8.20188	0.295761	0.999996	-0.544541	0.107222	-0.320809	0.607383
mergedPeak2648	RNF135	211	protein-coding	chr17	30971119	30971299	+	ENSG00000181481	exon (NM_032322, exon 1 of 5)	exon (NM_032322, exon 1 of 5)	ring finger protein 135		181	30971148	30971149	0	1	0	1.54686	3.75679	1.76791	0	0.441975	0.863938	0.0177	0.989	-0.514573	0.961	0.0765	6.48282	5.88491	8.24408	8.5388	0.281748	0.999996	2.61392	2.03808e-17	-0.28126	0.585381
mergedPeak472	RAB25	442	protein-coding	chr1	156061449	156061833	+	ENSG00000132698	intron (NR_133653, intron 1 of 3)	intron (NR_133653, intron 1 of 3)	RAB25, member RAS oncogene family	TFAP2C	385	156061590	156061591	0	1	0	0.935034	4.05168	1.4545	0.727253	0.311727	2.07039	1.78e-13	1	-1.47393	1	8.26e-09	4.68584	5.27356	9.12762	7.9828	-0.164653	0.999996	2.60743	9.89574e-09	0.474201	0.611959
mergedPeak539	RC3H1	-28687	protein-coding	chr1	174021611	174021871	+	ENSG00000135870	Intergenic	CpG	ring finger and CCCH-type domains 1		261	174021758	174021759	0	0	1	0.919512	1.99228	3.52535	0.459755	0.91948	0.807355	0.0638	0.968	1.23879	2.57e-05	1	11.494	11.4713	11.928	11.729	0.0214189	0.999996	0.261629	0.177707	0.180831	0.653094
mergedPeak540	TNR	-24765	protein-coding	chr1	175768329	175768490	+	ENSG00000116147	Intergenic	Intergenic	tenascin R	PRDM14; TFAP2C; SOX17; SOX2	162	175768380	175768381	0	0	1	0.493814	0.246945	4.93811	0.740692	0.493812	-0.415037	0.908	0.353	3	2.07e-13	1	2.29768	0.645996	2.47524	0.452747	0.0634328	1	-0.0772228	1	0.308988	1
mergedPeak541	BRINP2	37852	protein-coding	chr1	177209103	177209356	+	ENSG00000198797	intron (NM_021165, intron 1 of 7)	(A)n|Simple_repeat|Simple_repeat	BMP/retinoic acid inducible neural specific 2	PRDM14; ZIC	254	177209239	177209240	0	1	0	0.945	2.67708	0.62988	0.314951	0.314952	1.65076	1.45e-05	1	-1.64386	1	4.52e-06	1.92875	0	0	0	0.0424639	1	0	1	0	1
mergedPeak542	C1orf220	-52	ncRNA	chr1	178542630	178542897	+	ENSG00000213057	promoter-TSS (NR_033186)	promoter-TSS (NR_033186)	chromosome 1 open reading frame 220 (putative)	ZIC	268	178542743	178542744	0	0	1	2.08948	2.53715	3.13423	0.447749	0.149272	0.263034	0.336	0.792	0.411426	0.145	0.913	4.95276	4.53942	3.99691	3.24037	0.0968319	0.999996	-1.12384	0.315744	0.312469	1
mergedPeak543	TOR1AIP1	660	protein-coding	chr1	179882580	179882798	+	ENSG00000143337	exon (NM_001267578, exon 1 of 10)	exon (NM_001267578, exon 1 of 10)	torsin 1A interacting protein 1		219	179882701	179882702	0	0	1	1.64373	2.92228	3.28758	0.182671	0.547927	0.847997	0.027	0.985	0.286881	0.269	0.831	9.66785	9.75701	9.84857	9.93242	-0.0700584	0.999996	0.179269	0.539187	-0.0895287	0.91601
mergedPeak544	KIAA1614	9274	protein-coding	chr1	180922241	180922782	+	ENSG00000135835	intron (NM_020950, intron 3 of 8)	intron (NM_020950, intron 3 of 8)	KIAA1614	TFAP2C; OCT4; ZIC	542	180922450	180922451	0	1	1	0.516589	3.91133	7.30719	0.664185	0.295183	3.07553	4.56e-33	1	0.815575	1.37e-07	1	6.68552	6.25479	5.56256	6.32758	0.212789	0.999996	0.0751961	0.938051	-0.58868	0.344394
mergedPeak1219	USP35	-55	protein-coding	chr11	78188324	78188921	+	ENSG00000118369	promoter-TSS (NM_020798)	promoter-TSS (NM_020798)	ubiquitin specific peptidase 35	TFAP2C; ZIC	598	78188756	78188757	1	1	1	4.74902	3.41128	6.02082	0.5351	0.200656	-0.494109	0.998	0.00252	0.782409	2.32e-06	1	5.31441	4.41697	6.04484	5.76993	0.243791	0.999996	1.25012	0.103282	0.200067	0.891086
mergedPeak546	LINC01344	-827	ncRNA	chr1	182314674	182315079	+	ENSG00000228918	promoter-TSS (NR_104175)	promoter-TSS (NR_104175)	long intergenic non-protein coding RNA 1344	TFAP2C; SOX2	406	182314887	182314888	0	0	1	0.591207	0.197038	3.25102	0.394077	0.394078	-1	0.983	0.0839	3.66334	1.77e-27	1	2.00438	2.18182	2.9421	2.59888	-0.00985031	1	0.29373	0.892696	0.0954534	1
mergedPeak76	PADI2	21412	protein-coding	chr1	17097823	17098078	+	ENSG00000117115	intron (NM_007365, intron 3 of 15)	MIR3|SINE|MIR	peptidyl arginine deiminase 2		256	17098040	17098041	0	0	1	0.15627	0.937469	5.46839	0.156245	0.781229	4.45943	1.63e-10	1	1.93357	3.36e-12	1	5.31132	4.54859	9.39399	7.5438	0.210546	0.999996	2.91244	1.64028e-11	1.68766	2.54213e-13
mergedPeak548	LINC01686	33	ncRNA	chr1	182614892	182615160	+	ENSG00000261504	promoter-TSS (NR_036490)	promoter-TSS (NR_036490)	long intergenic non-protein coding RNA 1686	TFAP2C; PRDM1	269	182615172	182615173	0	1	0	1.04082	2.97389	1.78434	0.297435	0.148694	0.887525	0.00762	0.995	-0.888969	0.997	0.00397
mergedPeak549	LINC01686	1290	ncRNA	chr1	182616233	182616532	+	ENSG00000261504	non-coding (NR_036490, exon 1 of 1)	non-coding (NR_036490, exon 1 of 1)	long intergenic non-protein coding RNA 1686	PRDM14	300	182616429	182616430	0	1	0	1.33329	5.19986	0.13335	0.799974	0.399974	1.87578	3.54e-12	1	-4.32193	1	9.36e-43
mergedPeak1154	MALAT1	-157	ncRNA	chr11	65497452	65497645	+	ENSG00000251562	promoter-TSS (NR_002819)	promoter-TSS (NR_002819)	metastasis associated lung adenocarcinoma transcript 1 (non-protein coding)		194	65497580	65497581	1	0	0	2.47415	2.88652	4.12423	0.412358	1.23703	0.0703893	0.528	0.61	0.226509	0.292	0.805	16.2797	15.9986	16.2823	15.5859	0.24338	0.999996	-0.405117	0.0103143	0.644566	0.00623511
mergedPeak5523	PDGFA	3966	protein-coding	chr7	515738	515895	+	ENSG00000197461	intron (NM_033023, intron 2 of 5)	intron (NM_033023, intron 2 of 5)	platelet derived growth factor subunit A		158	515877	515878	0	0	1	0.506296	1.51894	4.55684	0.506393	0.253156	1.73552	0.0038	0.997	1	0.00719	0.995	7.38736	8.67822	6.33181	5.77423	-0.884856	0.00158397	-2.83875	8.75766e-16	0.408894	0.638074
mergedPeak552	SMG7-AS1	-43	ncRNA	chr1	183471881	183472174	+	ENSG00000232860	promoter-TSS (NR_040063)	promoter-TSS (NR_040063)	SMG7 antisense RNA 1	ZIC	294	183472024	183472025	0	0	1	1.0884	2.04068	3.12916	0.272101	0.408214	0.632268	0.0926	0.951	0.773996	0.00883	0.994	3.09483	2.48991	1.65227	0.868601	0.0496323	1	-1.03828	1	0.111059	1
mergedPeak6294	GSN	921	protein-coding	chr9	121286384	121287673	+	ENSG00000148180	intron (NM_001258030, intron 1 of 16)	MER5A|DNA|hAT-Charlie	gelsolin	PRDM14; SOX17; PRDM1; SOX2; TEAD	1290	121287500	121287501	0	1	1	0.86819	5.58124	3.87645	0.372081	0.341063	2.59216	1.33e-79	1	-0.514573	1	1.56e-06	8.13535	7.53589	10.6816	10.1495	0.409501	0.999996	2.59142	3.07229e-29	0.481924	0.142065
mergedPeak6295	GSN	27686	protein-coding	chr9	121327368	121327531	+	ENSG00000148180	intron (NM_198252, intron 14 of 17)	intron (NM_198252, intron 14 of 17)	gelsolin		164	121327486	121327487	0	0	1	0.243896	0	3.41452	0.487773	0.731685	0	1	0.368	4.52356	3.42e-22	1	8.13535	7.53589	10.6816	10.1495	0.409501	0.999996	2.59142	3.07229e-29	0.481924	0.142065
mergedPeak4111	LINC00479	-191	ncRNA	chr21	41715832	41716096	+	ENSG00000236384	promoter-TSS (NR_027272)	promoter-TSS (NR_027272)	long intergenic non-protein coding RNA 479	PRDM14; TFAP2C	265	41715965	41715966	0	0	1	0.301925	0.150938	3.32054	0.301878	0.452818	0	0.801	0.577	3.16993	3.53e-16	1	1.13954	0	3.12217	3.60976	0.0201657	1	2.58106	0.0297663	-0.192296	1
mergedPeak545	IER5	16953	protein-coding	chr1	181105145	181105586	+	ENSG00000162783	Intergenic	CpG	immediate early response 5	TFAP2C; ZIC	442	181105454	181105455	1	2	0	2.44337	3.43935	2.35286	0.542951	0.54297	0.411426	0.0536	0.963	-0.514573	0.989	0.016	7.42495	7.03469	6.83716	7.46905	0.243308	0.999996	0.43108	0.356157	-0.559615	0.207214
mergedPeak557	TRMT1L	184	protein-coding	chr1	185156794	185156965	+	ENSG00000121486	promoter-TSS (NM_017673)	promoter-TSS (NM_017673)	tRNA methyltransferase 1 like	TFAP2C	172	185156799	185156800	0	0	1	0.930202	0.697628	3.25571	0.697655	0.232587	0.321928	0.567	0.735	2	1.4e-06	1	9.13865	9.20282	8.91351	9.05194	-0.0479032	0.999996	-0.142379	0.743947	-0.139594	0.847914
mergedPeak104	ZNF436-AS1	-15	ncRNA	chr1	23368107	23369737	+	ENSG00000249087	promoter-TSS (NR_033690)	promoter-TSS (NR_033690)	ZNF436 antisense RNA 1	TFAP2C; SOX2	1631	23368955	23368956	1	2	2	2.15812	3.80124	3.21316	0.24524	0.392371	0.831877	3.34e-11	1	-0.217591	0.971	0.0359	5.33861	4.36799	5.36781	4.25299	0.24232	0.999996	-0.10311	0.954332	0.672632	0.342253
mergedPeak3504	DYNC2LI1	-48	protein-coding	chr2	43773882	43774116	+	ENSG00000138036	promoter-TSS (NM_001193464)	promoter-TSS (NM_001193464)	dynein cytoplasmic 2 light intermediate chain 1	TFAP2C	235	43773990	43773991	1	1	1	2.72332	3.06375	3.74515	0.340414	0.170202	-0.0740006	0.698	0.441	0.263034	0.279	0.82	7.5641	7.18086	6.84281	7.37477	0.241391	0.999996	0.196058	0.748986	-0.470396	0.346945
mergedPeak560	GLRX2	626	protein-coding	chr1	193104665	193104873	+	ENSG00000023572	intron (NM_001319291, intron 1 of 3)	MER53|DNA|hAT	glutaredoxin 2		209	193104851	193104852	0	0	1	1.53106	0.765646	4.21039	0.7655	0.574145	-0.120294	0.758	0.421	1.58496	2e-07	1	6.92721	6.19654	6.54597	6.14149	0.386464	0.999996	-0.047833	0.96381	0.315113	0.737251
mergedPeak561	GLRX2	300	protein-coding	chr1	193105127	193105304	+	ENSG00000023572	intron (NM_001319291, intron 1 of 3)	CpG	glutaredoxin 2		178	193105177	193105178	0	1	0	2.02273	3.14596	0.449409	0.449424	0.674139	0.516015	0.117	0.934	-1	0.998	0.00345	6.92721	6.19654	6.54597	6.14149	0.386464	0.999996	-0.047833	0.96381	0.315113	0.737251
mergedPeak562	CDC73	-52	protein-coding	chr1	193121847	193122289	+	ENSG00000134371	promoter-TSS (NM_024529)	promoter-TSS (NM_024529)	cell division cycle 73	ZIC	443	193121905	193121906	0	1	0	1.53494	3.06977	2.34756	0.451455	0.903048	1.1375	5.43e-06	1	-0.556393	0.993	0.00973	11.1409	11.2113	11.4711	11.1475	-0.0599477	0.999996	-0.0579092	0.867381	0.298055	0.343383
mergedPeak271	SPATA6	-54639	protein-coding	chr1	48526796	48526969	+	ENSG00000132122	Intergenic	Intergenic	spermatogenesis associated 6	TFAP2C	174	48526846	48526847	0	0	1	0.459828	0.229878	5.28701	0.229878	0.229879	-0.321928	0.875	0.371	2.58496	5.97e-11	1	9.91643	9.52542	12.0393	12.085	0.306671	0.999996	2.5504	1.30335e-62	-0.0520847	0.967592
mergedPeak4455	COL6A6	-11794	protein-coding	chr3	130548479	130548668	+	ENSG00000206384	Intergenic	L1MC4|LINE|L1	collagen type VI alpha 6 chain	TFAP2C; LEF1	190	130548539	130548540	0	0	1	1.0526	1.05276	3.78935	0.421025	0	-0.217591	0.827	0.394	1.73552	1.76e-05	1	3.68496	4.08676	6.41555	6.74616	-0.0679881	0.999996	2.54237	3.2649e-06	-0.247346	0.84518
mergedPeak4936	S100Z	43591	protein-coding	chr5	76893530	76893743	+	ENSG00000171643	intron (NM_130772, intron 4 of 4)	MamGypLTR1b|LTR|Gypsy	S100 calcium binding protein Z	TFAP2C; OCT4-SOX17; SOX2	214	76893591	76893592	0	0	1	0.373879	0.18691	3.36426	0.37382	0.373822	-1	0.982	0.143	3.58496	4.79e-17	1	2.81415	3.93986	3.42133	5.65933	-0.139813	1	1.58299	0.0428906	-1.37731	0.00492208
mergedPeak4190	CDC42EP1	-7652	protein-coding	chr22	37552694	37552868	+	ENSG00000128283	Intergenic	Intergenic	CDC42 effector protein 1		175	37552811	37552812	0	0	1	1.14283	0.2286	3.65702	0.685669	0.228564	0	0.715	0.554	1.87578	1.46e-06	1	7.17846	6.5472	2.73226	5.29969	0.27815	0.999996	-1.16132	0.080064	-1.35674	0.00725945
mergedPeak1269	SIDT2	-391	protein-coding	chr11	117178557	117178901	+	ENSG00000149577	promoter-TSS (NM_001040455)	promoter-TSS (NM_001040455)	SID1 transmembrane family member 2	PRDM1; ZIC	345	117178831	117178832	0	0	1	1.97095	1.39127	3.24678	0.231876	0.347803	-0.321928	0.895	0.188	1.08406	0.000131	1	8.862	8.50458	11.2885	11.0534	0.27263	0.999996	2.53271	8.78429e-41	0.213616	0.614172
mergedPeak568	ELF3-AS1	11	ncRNA	chr1	202010223	202010387	+	ENSG00000234678	promoter-TSS (NR_146472)	promoter-TSS (NR_146472)	ELF3 antisense RNA 1		165	202010341	202010342	0	1	0	1.21204	3.87867	2.18176	0.727364	0.484833	1.65076	1.45e-05	1	-0.862496	0.996	0.00606
mergedPeak569	GPR37L1	-21458	protein-coding	chr1	202101347	202101531	+	ENSG00000170075	Intergenic	L2b|LINE|L2	G protein-coupled receptor 37 like 1	TFAP2C	185	202101382	202101383	0	0	1	0	0.432421	4.10862	1.08105	0	2	0.303	1	3.52356	5.53e-16	1	3.91289	3.50646	4.63586	4.32263	0.0578579	0.999996	0.688427	0.623794	0.162642	0.934512
mergedPeak570	GPR37L1	-16822	protein-coding	chr1	202105728	202106085	+	ENSG00000170075	Intergenic	Intergenic	G protein-coupled receptor 37 like 1	TFAP2C	358	202106018	202106019	0	0	1	1.11729	1.56444	4.80431	0.446898	0.67037	0.298658	0.325	0.807	1.45943	1.74e-08	1	3.91289	3.50646	4.63586	4.32263	0.0578579	0.999996	0.688427	0.623794	0.162642	0.934512
mergedPeak571	GPR37L1	-16382	protein-coding	chr1	202106387	202106610	+	ENSG00000170075	Intergenic	Intergenic	G protein-coupled receptor 37 like 1	TFAP2C	224	202106458	202106459	0	0	1	1.07156	1.24996	3.03551	0.535698	0	0.367371	0.401	0.793	1.28688	0.000439	0.999	3.91289	3.50646	4.63586	4.32263	0.0578579	0.999996	0.688427	0.623794	0.162642	0.934512
mergedPeak5357	MEI4	441171	protein-coding	chr6	78094107	78094397	+	ENSG00000269964	Intergenic	MER67D|LTR|ERV1	meiotic double-stranded break formation protein 4	LEF1; TCF3	291	78094224	78094225	0	0	1	0.54981	0.962136	3.98613	0.687266	0.274949	0.678072	0.238	0.9	2.12763	7.45e-12	1	0	0.690875	4.46374	3.99046	-0.0183057	1	2.50823	0.0304737	0.209588	0.903087
mergedPeak5358	MEI4	539146	protein-coding	chr6	78192028	78192366	+	ENSG00000269964	Intergenic	MSTA-int|LTR|ERVL-MaLR	meiotic double-stranded break formation protein 4	PRDM14; TFAP2C; OCT4; OCT4-SOX2-TCF-NANOG; SOX17; SOX2	339	78192199	78192200	0	1	1	0.589932	3.42172	7.7874	0.590044	0.471961	2.72247	7.02e-16	1	1.14405	2.96e-09	1	0	0.690875	4.46374	3.99046	-0.0183057	1	2.50823	0.0304737	0.209588	0.903087
mergedPeak1242	PIWIL4	82717	protein-coding	chr11	94649971	94650267	+	ENSG00000134627	intron (NR_135096, intron 4 of 6)	MER51B|LTR|ERV1	piwi like RNA-mediated gene silencing 4	TFAP2C; OCT4; TEAD	297	94650024	94650025	0	0	1	0.808054	0.808027	2.96287	0.269353	0.404091	0.189034	0.55	0.686	1.90689	7.97e-09	1	3.96979	2.92762	4.73881	5.69581	0.133953	1	2.50187	0.0017303	-0.636238	0.367008
mergedPeak575	LINC01353	-61	ncRNA	chr1	203287586	203287756	+	ENSG00000231507	promoter-TSS (NR_117098)	promoter-TSS (NR_117098)	long intergenic non-protein coding RNA 1353	PRDM14	171	203287638	203287639	0	0	1	0.701735	1.63763	3.74257	0.935611	0.233911	2	0.000292	0.999	0.739848	0.0374	0.979	0.486494	0	0.820726	0	0.015525	1	0	1	0.0647114	1
mergedPeak77	PADI2	-268	protein-coding	chr1	17119585	17119813	+	ENSG00000117115	promoter-TSS (NM_007365)	promoter-TSS (NM_007365)	peptidyl arginine deiminase 2	PRDM14; TFAP2C; OCT4	229	17119720	17119721	0	0	1	0	1.57195	6.63735	0.698671	0.349389	4.32193	3.26e-09	1	2.07039	1.78e-13	1	5.31132	4.54859	9.39399	7.5438	0.210546	0.999996	2.91244	1.64028e-11	1.68766	2.54213e-13
mergedPeak920	TCF7L2	-35842	protein-coding	chr10	112914006	112914599	+	ENSG00000148737	Intergenic	Intergenic	transcription factor 7 like 2	TFAP2C; SOX17; SOX2; LEF1; TCF3	594	112914407	112914408	0	0	1	0.538706	1.14492	5.11768	0.471349	0.740718	0.584963	0.101	0.945	2.20477	3.5e-28	1	10.1385	10.2791	11.0712	9.28066	-0.116769	0.999996	-0.986051	9.18929e-08	1.68754	7.00685e-21
mergedPeak578	ATP2B4	45406	protein-coding	chr1	203672060	203672277	+	ENSG00000058668	intron (NM_001001396, intron 1 of 21)	intron (NM_001001396, intron 1 of 21)	ATPase plasma membrane Ca2+ transporting 4	PRDM14; TFAP2C	218	203672192	203672193	0	0	1	0.733896	0.917403	5.32095	0.183509	0.733921	0.226509	0.554	0.699	2.32193	2.09e-13	1	11.0238	10.9245	10.9732	10.5999	0.0880317	0.999996	-0.316887	0.14684	0.344378	0.248087
mergedPeak921	TCF7L2	-34525	protein-coding	chr10	112915311	112916108	+	ENSG00000148737	Intergenic	MER5A|DNA|hAT-Charlie	transcription factor 7 like 2	PRDM14; PRDM1	798	112915724	112915725	0	1	1	0.350921	3.25804	6.11488	0.40099	0.551363	3.30159	1.2e-42	1	0.895303	2.63e-10	1	10.1385	10.2791	11.0712	9.28066	-0.116769	0.999996	-0.986051	9.18929e-08	1.68754	7.00685e-21
mergedPeak580	LINC00303	56087	ncRNA	chr1	203985132	203985299	+	ENSG00000176754	Intergenic	Intergenic	long intergenic non-protein coding RNA 303	TFAP2C; SOX2; TEAD	168	203985176	203985177	0	1	0	0.476177	3.57188	3.33322	0.23808	0.476176	2.80735	8.31e-11	1	-0.217591	0.837	0.269	1.13954	1.50731	3.96273	3.1711	-0.00949837	1	1.09104	0.487992	0.290426	1
mergedPeak581	LINC00303	44017	ncRNA	chr1	203996581	203997410	+	ENSG00000176754	Intergenic	Intergenic	long intergenic non-protein coding RNA 303	PRDM14; TFAP2C; SOX17; SOX2	830	203997246	203997247	0	1	1	0.722982	3.71072	2.55405	0.530104	0.722872	2.22342	7.56e-29	1	-0.434403	0.996	0.0045	1.13954	1.50731	3.96273	3.1711	-0.00949837	1	1.09104	0.487992	0.290426	1
mergedPeak5874	LZTS1	20672	protein-coding	chr8	20234494	20234844	+	ENSG00000061337	Intergenic	Intergenic	leucine zipper tumor suppressor 1	TFAP2C; SOX17; SOX2; ZIC	351	20234619	20234620	0	1	1	1.25352	4.21641	3.9891	0.455826	0.45581	1.62293	4.54e-09	1	0.0976108	0.397	0.697	6.98703	7.4641	9.60576	9.97058	-0.262253	0.999996	2.4817	6.81324e-23	-0.333408	0.55275
mergedPeak583	LRRN2	-25157	protein-coding	chr1	204710144	204710459	+	ENSG00000170382	Intergenic	MER5A|DNA|hAT-Charlie	leucine rich repeat neuronal 2	TFAP2C; OCT4; SOX2	316	204710625	204710626	0	1	0	0.63287	3.29104	0.759473	0.632991	0.759469	2.32193	1.29e-11	1	-2.32193	1	2.56e-12	6.92242	7.12064	7.09702	6.1544	-0.0985451	0.999996	-0.933083	0.0545427	0.77875	0.0707069
mergedPeak584	LRRN2	-25453	protein-coding	chr1	204710624	204711167	+	ENSG00000170382	Intergenic	MER74B|LTR|ERVL	leucine rich repeat neuronal 2	OCT4; OCT4-SOX2-TCF-NANOG; OCT4-SOX17; ZIC; LEF1	544	204710921	204710922	0	1	0	0.735272	3.45579	0.808925	0.147054	0.588196	2.29572	7.66e-20	1	-1.94342	1	3.75e-16	6.92242	7.12064	7.09702	6.1544	-0.0985451	0.999996	-0.933083	0.0545427	0.77875	0.0707069
mergedPeak3913	MACROD2	-127278	protein-coding	chr20	15069382	15069658	+	ENSG00000172264	intron (NM_001351661, intron 5 of 17)	MSTB-int|LTR|ERVL-MaLR	MACRO domain containing 2	TFAP2C; OCT4; SOX17	277	15069579	15069580	0	0	1	0.28879	0.2888	4.18761	1.01096	0.577598	-0.415037	0.908	0.353	3.41549	4.13e-21	1	5.2323	4.51958	7.1572	7.08731	0.193687	0.999996	2.48101	3.04487e-07	0.0526891	0.976996
mergedPeak5451	PLAGL1	2257	protein-coding	chr6	143959026	143959343	+	ENSG00000118495	intron (NM_001289047, intron 2 of 3)	intron (NM_001289047, intron 2 of 3)	PLAG1 like zinc finger 1	ZIC; LEF1	318	143959152	143959153	0	1	0	2.01283	4.65394	0.754667	0.754694	0.503131	1.33914	2.31e-07	1	-2.39593	1	4.61e-18	11.4921	10.0849	9.11511	6.16391	1.20378	5.21955e-13	-3.87844	2.42984e-64	2.63465	1.49441e-26
mergedPeak5071	SPRY4-IT1	30703	ncRNA	chr5	142287437	142287732	+		Intergenic	Intergenic	SPRY4 intronic transcript 1	TFAP2C; OCT4; OCT4-SOX17	296	142287618	142287619	0	0	1	0.67576	1.21618	6.89144	0.675655	0.810789	0.516015	0.271	0.87	2.45943	2.4e-22	1	3.41175	4.26315	7.17988	6.84862	-0.141218	0.999996	2.47999	1.90694e-06	0.273679	0.742517
mergedPeak1711	KATNAL1	-112	protein-coding	chr13	30306855	30307610	+	ENSG00000102781	promoter-TSS (NM_001014380)	promoter-TSS (NM_001014380)	katanin catalytic subunit A1 like 1	PRDM14; TFAP2C	756	30307165	30307166	1	1	1	5.60917	5.18502	6.13716	0.634901	0.317452	-0.104697	0.82	0.223	0.286881	0.0222	0.982	9.33061	9.03732	9.13253	8.84241	0.237705	0.999996	-0.18736	0.599492	0.257758	0.603886
mergedPeak922	TCF7L2	-32382	protein-coding	chr10	112917732	112917967	+	ENSG00000148737	Intergenic	Intergenic	transcription factor 7 like 2	2004-10-01	236	112917867	112917868	0	0	1	0.338972	0.508441	5.76254	0.677947	0.847564	0.411426	0.577	0.762	3.42626	2.78e-28	1	10.1385	10.2791	11.0712	9.28066	-0.116769	0.999996	-0.986051	9.18929e-08	1.68754	7.00685e-21
mergedPeak923	TCF7L2	-11458	protein-coding	chr10	112938635	112939073	+	ENSG00000148737	Intergenic	Intergenic	transcription factor 7 like 2	TFAP2C	439	112938791	112938792	0	0	1	0.819991	0.54668	7.28909	0.637893	0.455566	-0.286304	0.857	0.294	3.25701	6.31e-52	1	10.1385	10.2791	11.0712	9.28066	-0.116769	0.999996	-0.986051	9.18929e-08	1.68754	7.00685e-21
mergedPeak591	MIR135B	3058	ncRNA	chr1	205445175	205445424	+	ENSG00000199059	intron (NR_103783, intron 1 of 1)	intron (NR_103783, intron 1 of 1)	microRNA 135b		250	205445339	205445340	0	1	0	1.92024	3.67988	1.11993	0.159995	0.639982	0.757023	0.0131	0.991	-1.18442	1	0.000133	0	0	1.69737	0	0	1	0	1	0.137179	1
mergedPeak592	MIR135B	249	ncRNA	chr1	205447972	205448216	+	ENSG00000199059	TTS (NR_029893)	TTS (NR_029893)	microRNA 135b	TEAD	245	205448148	205448149	0	1	0	0.48978	4.08136	1.6326	0.163261	0.816429	2.41414	4.91e-13	1	-1.68966	1	2.46e-08	0	0	1.69737	0	0	1	0	1	0.137179	1
mergedPeak593	MIR135B	-395	ncRNA	chr1	205448373	205449222	+	ENSG00000199059	promoter-TSS (NR_029893)	promoter-TSS (NR_029893)	microRNA 135b	PRDM14; TFAP2C; SOX17; SOX2	850	205448792	205448793	0	1	1	1.12934	6.02334	3.85872	0.470647	0.564687	2.45943	3.5e-52	1	-0.577767	1	1.22e-05	0	0	1.69737	0	0	1	0	1	0.137179	1
mergedPeak594	MIR135B	-1703	ncRNA	chr1	205449805	205450226	+	ENSG00000199059	intron (NR_103783, intron 1 of 1)	G-rich|Low_complexity|Low_complexity	microRNA 135b	SOX17; SOX2; ZIC	422	205450100	205450101	0	1	1	0.758271	3.69658	3.60235	0.379135	0.568683	2.0321	5.5e-14	1	-0.136062	0.792	0.286	0	0	1.69737	0	0	1	0	1	0.137179	1
mergedPeak595	MIR135B	-2900	ncRNA	chr1	205451258	205451459	+	ENSG00000199059	intron (NR_103783, intron 1 of 1)	intron (NR_103783, intron 1 of 1)	microRNA 135b	SOX17; SOX2	202	205451297	205451298	0	0	1	1.18809	3.16871	5.14835	0.990034	0.594041	1.1375	0.00159	0.998	0.443607	0.0871	0.946	0	0	1.69737	0	0	1	0	1	0.137179	1
mergedPeak924	TCF7L2	7717	protein-coding	chr10	112957845	112958049	+	ENSG00000148737	intron (NM_001198530, intron 3 of 10)	intron (NM_001198530, intron 3 of 10)	transcription factor 7 like 2	PRDM14	205	112957966	112957967	0	0	1	1.1707	1.56093	3.51264	0.585347	0.390218	0.807355	0.0638	0.968	0.713696	0.0288	0.983	10.1385	10.2791	11.0712	9.28066	-0.116769	0.999996	-0.986051	9.18929e-08	1.68754	7.00685e-21
mergedPeak597	SLC45A3	-20836	protein-coding	chr1	205701139	205701357	+	ENSG00000158715	Intergenic	Intergenic	solute carrier family 45 member 3	ZIC	219	205701337	205701338	0	1	0	0.73057	3.47009	0.547928	0.54793	0.913356	1.89142	1.07e-07	1	-2.12029	1	1.34e-09	6.49598	6.1893	5.27664	5.30668	0.147465	0.999996	-0.83271	0.209426	-0.0323664	0.989833
mergedPeak598	NUCKS1	883	protein-coding	chr1	205749249	205749465	+	ENSG00000069275	intron (NM_022731, intron 1 of 6)	CpG	nuclear casein kinase and cyclin dependent kinase substrate 1	TFAP2C; PRDM1	217	205749360	205749361	0	0	1	1.8432	1.47461	2.94923	0	0.368652	-0.321928	0.882	0.228	0.871844	0.0116	0.992	14.0634	14.0442	13.5656	13.7076	0.0185811	0.999996	-0.330002	0.0367724	-0.145983	0.751492
mergedPeak5072	SPRY4-IT1	27462	ncRNA	chr5	142290453	142291349	+		Intergenic	Intergenic	SPRY4 intronic transcript 1	SOX17; PRDM1; SOX2; TEAD; LEF1	897	142290859	142290860	0	0	1	0.401325	0.490492	6.64417	0.445919	0.356789	0.263034	0.417	0.757	3.71918	1.53e-114	1	3.41175	4.26315	7.17988	6.84862	-0.141218	0.999996	2.47999	1.90694e-06	0.273679	0.742517
mergedPeak5073	SPRY4-IT1	22938	ncRNA	chr5	142295257	142295592	+		Intergenic	Intergenic	SPRY4 intronic transcript 1	OCT4-SOX17	336	142295383	142295384	0	0	1	0.357119	0.952352	4.52369	0.238125	0.476175	1.58496	0.0119	0.994	2.35332	1.12e-17	1	3.41175	4.26315	7.17988	6.84862	-0.141218	0.999996	2.47999	1.90694e-06	0.273679	0.742517
mergedPeak5452	PLAGL1	1635	protein-coding	chr6	143959689	143959912	+	ENSG00000118495	intron (NM_001289047, intron 2 of 3)	MIRb|SINE|MIR	PLAG1 like zinc finger 1		224	143959774	143959775	0	1	0	0.714262	3.57119	0.714264	0.5357	0.535781	1.77821	1.35e-06	1	-1.78588	1	3.89e-07	11.4921	10.0849	9.11511	6.16391	1.20378	5.21955e-13	-3.87844	2.42984e-64	2.63465	1.49441e-26
mergedPeak602	MIR205	1420	ncRNA	chr1	209433416	209433582	+	ENSG00000284485	Intergenic	Intergenic	microRNA 205	TFAP2C	167	209433552	209433553	0	0	1	1.43708	1.91604	3.35319	0	0	0.584963	0.184	0.91	0.739848	0.0374	0.979
mergedPeak603	LOC101930114	-5315	ncRNA	chr1	209747750	209748067	+	ENSG00000227591	Intergenic	CpG	uncharacterized LOC101930114	PRDM14; TFAP2C	318	209747876	209747877	0	1	1	1.132	6.54068	8.05009	0.251604	0.251564	2.45943	2.4e-22	1	0.214125	0.156	0.884
mergedPeak604	UTP25	45	protein-coding	chr1	209827875	209828067	+	ENSG00000117597	promoter-TSS (NM_014388)	promoter-TSS (NM_014388)	UTP25, small subunit processor component		193	209828011	209828012	0	0	1	4.14495	4.76671	3.52376	1.24348	0.41448	0.111031	0.446	0.679	-0.184425	0.81	0.292
mergedPeak5074	SPRY4-IT1	11905	ncRNA	chr5	142306181	142306407	+		Intergenic	AluSx|SINE|Alu	SPRY4 intronic transcript 1	TFAP2C	227	142306416	142306417	0	0	1	0.176206	0	2.99597	0.352411	0.3524	-2	1	0.0153	4.64386	6.18e-25	1	3.41175	4.26315	7.17988	6.84862	-0.141218	0.999996	2.47999	1.90694e-06	0.273679	0.742517
mergedPeak606	HHAT	85	protein-coding	chr1	210328713	210329980	+	ENSG00000054392	promoter-TSS (NM_001170580)	promoter-TSS (NM_001170580)	hedgehog acyltransferase	PRDM14; TFAP2C; OCT4; TEAD; ZIC	1268	210329380	210329381	0	1	1	0.978041	7.09756	3.94296	0.473172	0.378538	2.86394	5.53e-115	1	-0.862496	1	1.26e-16	6.80095	6.10064	5.28234	5.27955	0.362197	0.999996	-0.774194	0.263871	0.000749452	0.999921
mergedPeak5070	SPRY4-IT1	82760	ncRNA	chr5	142235506	142235883	+		Intergenic	Intergenic	SPRY4 intronic transcript 1	TFAP2C; SOX17; SOX2; TEAD	378	142235561	142235562	1	1	0	2.32798	4.02167	2.01052	0.423252	0.740718	0.565597	0.0136	0.99	-0.915936	1	0.000125	3.41175	4.26315	7.17988	6.84862	-0.141218	0.999996	2.47999	1.90694e-06	0.273679	0.742517
mergedPeak608	KCNH1	-74	protein-coding	chr1	211133956	211134220	+	ENSG00000143473	promoter-TSS (NR_046784)	promoter-TSS (NR_046784)	potassium voltage-gated channel subfamily H member 1	TFAP2C	265	211134188	211134189	0	1	0	0.905601	2.7169	1.50939	0.452887	0.452815	0.887525	0.00762	0.995	-0.68966	0.989	0.0195	4.78246	4.5008	2.79443	3.2693	0.070913	0.999996	-1.04937	0.372915	-0.160789	1
mergedPeak572	PPP1R12B	-142	protein-coding	chr1	202348437	202348858	+	ENSG00000077157	promoter-TSS (NM_001331029)	promoter-TSS (NM_001331029)	protein phosphatase 1 regulatory subunit 12B		422	202348559	202348560	1	1	1	2.84351	2.65385	6.16095	0.379137	0.568792	-0.0892673	0.726	0.381	1.15704	9.53e-09	1	9.75475	9.47428	9.51538	9.78655	0.229939	0.999996	0.315813	0.212902	-0.266357	0.487384
mergedPeak610	LINC00467	-5074	ncRNA	chr1	211377607	211377767	+		Intergenic	Intergenic	long intergenic non-protein coding RNA 467	OCT4-SOX2-TCF-NANOG	161	211377680	211377681	0	0	1	0.745321	0.993913	4.22346	0	0.745319	1.41684	0.0335	0.986	1.38957	0.000253	1	7.03055	7.10075	7.05497	7.06297	-0.0420919	0.999996	-0.0284198	0.975228	-0.0123865	0.995877
mergedPeak60	KAZN	134892	protein-coding	chr1	14733363	14733952	+	ENSG00000189337	intron (NM_015209, intron 1 of 7)	intron (NM_015209, intron 1 of 7)	kazrin, periplakin interacting protein	OCT4-SOX2-TCF-NANOG; LEF1; TCF3	590	14733608	14733609	0	1	0	1.01692	4.67855	0.813533	0.474545	0.338973	2.16027	4.13e-25	1	-2.25154	1	2.45e-27	9.12717	8.80839	11.1336	11.2984	0.251155	0.999996	2.47546	1.41951e-42	-0.166002	0.736085
mergedPeak612	PPP2R5A	-10	protein-coding	chr1	212285492	212285649	+	ENSG00000066027	promoter-TSS (NR_125984)	promoter-TSS (NR_125984)	protein phosphatase 2 regulatory subunit B'alpha	TFAP2C	158	212285526	212285527	0	1	0	2.78472	4.30351	1.26578	0.506315	0.253196	0.411426	0.181	0.895	-0.621488	0.979	0.0427	8.62213	8.73831	9.36644	9.06864	-0.0891871	0.999996	0.333068	0.256147	0.269185	0.530633
mergedPeak613	BATF3	34458	protein-coding	chr1	212665444	212665601	+	ENSG00000123685	Intergenic	(CTCTTCC)n|Simple_repeat|Simple_repeat	basic leucine zipper ATF-like transcription factor 3	TFAP2C	158	212665526	212665527	0	1	0	0.759444	2.27841	0.759473	0	0.506313	1.16993	0.00372	0.997	-0.713119	0.985	0.0322	2.46535	3.92585	5.0884	4.34997	-0.174908	1	0.377538	0.808222	0.401107	0.711474
mergedPeak614	FLVCR1-DT	374	ncRNA	chr1	212857666	212857823	+	ENSG00000198468	promoter-TSS (NM_014053)	promoter-TSS (NM_014053)	FLVCR1 divergent transcript		158	212857763	212857764	0	1	0	0.75947	2.27842	1.26598	0	0.506296	2.50335	1.24e-07	1	-0.915936	0.995	0.0111
mergedPeak615	LINC00538	-254103	ncRNA	chr1	213670538	213670739	+		Intergenic	Intergenic	long intergenic non-protein coding RNA 538	TFAP2C; SOX17; SOX2	202	213670645	213670646	0	0	1	0.198014	1.7824	5.9404	1.98007	0.396027	2.32193	0.000237	0.999	1.76553	7.37e-09	1	0.486494	0	1.99668	1.24595	0.015525	1	0.426758	1	0.084613	1
mergedPeak5331	GSTA4	-111	protein-coding	chr6	52995230	52995633	+	ENSG00000170899	promoter-TSS (NM_001512)	promoter-TSS (NM_001512)	glutathione S-transferase alpha 4	ZIC	404	52995490	52995491	1	1	1	4.456	4.4553	5.24718	0.297021	0.792057	0	0.579	0.519	0.263034	0.133	0.905	8.13548	7.84746	10.5135	10.3322	0.195109	0.999996	2.4693	8.11835e-32	0.158503	0.818535
mergedPeak617	LOC102723886	1923	ncRNA	chr1	219555225	219555501	+		intron (NR_135822, intron 1 of 3)	OldhAT1|DNA|hAT-Ac	uncharacterized LOC102723886	PRDM14; TFAP2C; PRDM1; LEF1	277	219555400	219555401	0	1	0	0.721998	3.75426	2.4548	0.577601	0.57769	2.14731	9.98e-11	1	-0.434403	0.962	0.064
mergedPeak618	LOC102723886	-19661	ncRNA	chr1	219576786	219577490	+		Intergenic	Intergenic	uncharacterized LOC102723886	PRDM14; TFAP2C	705	219576984	219576985	0	0	1	0.510605	1.07798	5.21971	0.624192	0.170207	1.1375	0.00159	0.998	2.16993	1.37e-32	1
mergedPeak1353	USP5	374	protein-coding	chr12	6852043	6852860	+	ENSG00000111667	promoter-TSS (NM_001331019)	promoter-TSS (NM_001331019)	ubiquitin specific peptidase 5	PRDM14; TFAP2C	818	6852500	6852501	1	1	1	7.57896	6.45457	9.48629	0.293435	0.342287	-0.200913	0.966	0.0416	0.545968	5.46e-07	1	8.12275	7.79095	8.18083	8.23395	0.229666	0.999996	0.443204	0.24468	-0.0572773	0.968009
mergedPeak620	DUSP10	20962	protein-coding	chr1	221715636	221715937	+	ENSG00000143507	intron (NR_111940, intron 1 of 2)	(TCTCTC)n|Simple_repeat|Simple_repeat	dual specificity phosphatase 10	PRDM14; OCT4	302	221715937	221715938	0	1	1	0.132447	2.64934	2.78137	0.132442	0.132446	2.93923	1.6e-12	1	0.0565835	0.528	0.608	5.94493	7.1595	4.86384	6.05638	-0.618758	0.232833	-1.04509	0.0534375	-0.819599	0.160805
mergedPeak621	DUSP10	180	protein-coding	chr1	221741724	221742032	+	ENSG00000143507	non-coding (NR_111940, exon 1 of 3)	non-coding (NR_111940, exon 1 of 3)	dual specificity phosphatase 10		309	221741995	221741996	0	1	0	0.258932	3.62448	1.16497	0.647229	0.517785	2.63227	2.82e-14	1	-1.25154	1	1.56e-05	5.94493	7.1595	4.86384	6.05638	-0.618758	0.232833	-1.04509	0.0534375	-0.819599	0.160805
mergedPeak622	BROX	78	protein-coding	chr1	222713307	222713524	+	ENSG00000162819	promoter-TSS (NM_022831)	promoter-TSS (NM_022831)	BRO1 domain and CAAX motif containing		218	222713398	222713399	0	1	0	1.10088	2.75211	2.01829	0.183481	0.734037	1.15056	0.00243	0.998	-0.234465	0.843	0.264	9.85485	9.89458	9.91747	9.87416	-0.0317598	0.999996	-0.014152	0.975105	0.0311881	0.978294
mergedPeak925	TCF7L2	49362	protein-coding	chr10	113178919	113179121	+	ENSG00000148737	Intergenic	L2c|LINE|L2	transcription factor 7 like 2	PRDM14; TFAP2C	203	113178994	113178995	0	0	1	0.197039	2.36483	6.69929	0.394063	0.591115	3.70044	8.32e-10	1	1.65535	1.46e-09	1	10.1385	10.2791	11.0712	9.28066	-0.116769	0.999996	-0.986051	9.18929e-08	1.68754	7.00685e-21
mergedPeak624	CAPN2	17702	protein-coding	chr1	223730050	223730229	+	ENSG00000162909	intron (NM_001748, intron 2 of 20)	MER4D1|LTR|ERV1	calpain 2	PRDM14; OCT4-SOX2-TCF-NANOG	180	223730118	223730119	0	1	0	0	4.44432	3.77825	0.222215	0.666623	5.4591	5.66e-27	1	-0.286304	0.883	0.201	11.3511	11.0754	11.3806	10.9775	0.23412	0.999996	-0.0925145	0.766575	0.367304	0.272964
mergedPeak625	DEGS1	-136	protein-coding	chr1	224182937	224183195	+	ENSG00000143753	promoter-TSS (NM_003676)	promoter-TSS (NM_003676)	delta 4-desaturase, sphingolipid 1	ZIC	259	224183071	224183072	0	1	0	2.1621	2.93473	1.69879	0.30886	0.926612	0.454176	0.107	0.935	-0.68966	0.992	0.0131	10.7008	10.7364	10.8107	10.2755	-0.0264416	0.999996	-0.453199	0.0151899	0.499136	0.0334141
mergedPeak626	LOC101927164	16669	ncRNA	chr1	224235998	224236491	+	ENSG00000237101	intron (NM_001243147, intron 19 of 21)	intron (NM_001243147, intron 19 of 21)	uncharacterized LOC101927164	TFAP2C; TEAD; LEF1	494	224236281	224236282	0	1	0	0.566873	5.82977	2.02416	0.485815	0.485817	3.24793	8.15e-46	1	-1.55639	1	1.41e-15
mergedPeak627	NVL	-10945	protein-coding	chr1	224340913	224341285	+	ENSG00000143748	Intergenic	MER52D|LTR|ERV1	nuclear VCP-like	SOX2	373	224341133	224341134	0	1	0	1.28682	3.10971	1.823	0.536178	0.321756	1.19535	5.99e-05	1	-0.836501	0.999	0.00181	10.1027	10.1381	10.2657	10.477	-0.0279204	0.999996	0.342327	0.17153	-0.210574	0.607987
mergedPeak2863	SOCS3	6967	protein-coding	chr17	78352693	78353497	+	ENSG00000184557	Intergenic	CpG	suppressor of cytokine signaling 3	TFAP2C; ZIC	805	78353111	78353112	1	2	1	3.03086	4.42222	3.08066	0.496957	0.198751	0.641546	3.01e-05	1	-0.643856	1	1.89e-05	7.88954	7.47318	9.09946	7.25186	0.284355	0.999996	-0.211934	0.714872	1.68511	3.1406e-13
mergedPeak629	CNIH3	69023	protein-coding	chr1	224503761	224504003	+	ENSG00000143786	intron (NM_001322302, intron 2 of 6)	intron (NM_001322302, intron 2 of 6)	cornichon family AMPA receptor auxiliary protein 3	TFAP2C; ZIC	243	224503917	224503918	0	0	1	1.31683	1.81065	2.96333	0.987622	0.329196	0.584963	0.136	0.93	0.739848	0.0195	0.988	5.00275	5.88128	6.90124	6.34473	-0.314009	0.999996	0.445261	0.555548	0.417175	0.611959
mergedPeak5106	ADAM19	322	protein-coding	chr5	157575501	157575674	+	ENSG00000135074	intron (NM_033274, intron 1 of 22)	CpG	ADAM metallopeptidase domain 19		174	157575500	157575501	1	0	0	2.98888	2.29878	1.14935	0	0.459757	-0.494109	0.951	0.101	-0.577767	0.954	0.112	10.1578	9.42717	8.48253	9.41095	0.226208	0.999996	-0.0118892	0.984887	-0.853072	0.00269263
mergedPeak6450	RPA4	302969	protein-coding	chrX	97186728	97186983	+	ENSG00000204086	intron (NM_007309, intron 22 of 26)	intron (NM_007309, intron 22 of 26)	replication protein A4	PRDM14	256	97186876	97186877	0	0	1	0.624983	0.15627	3.59363	0.15624	0.468736	-1	0.982	0.143	3.75489	2.43e-20	1	1.32795	2.33703	4.0109	5.09273	-0.0448936	1	2.40812	0.00801999	-0.643103	0.385188
mergedPeak632	LBR	-40480	protein-coding	chr1	225469240	225469416	+	ENSG00000143815	Intergenic	Intergenic	lamin B receptor	PRDM14	177	225469334	225469335	0	0	1	0.903925	1.12987	4.9716	1.80786	1.13009	0.226509	0.554	0.699	1.89142	1.07e-07	1	10.7703	10.6799	10.1285	10.221	0.0786035	0.999996	-0.451196	0.0238858	-0.0981426	0.893097
mergedPeak385	KCNC4	-110	protein-coding	chr1	110210420	110210671	+	ENSG00000116396	promoter-TSS (NM_004978)	promoter-TSS (NM_004978)	potassium voltage-gated channel subfamily C member 4	TFAP2C	252	110210603	110210604	0	1	0	1.58726	2.54	2.22215	0.15872	0.476176	1	0.00199	0.998	-0.535332	0.975	0.0446	6.86434	6.34601	9.31869	8.79326	0.274167	0.999996	2.40698	7.20232e-15	0.463348	0.263776
mergedPeak634	LBR	-90506	protein-coding	chr1	225519284	225519467	+	ENSG00000143815	exon (NM_018212, exon 5 of 14)	exon (NM_018212, exon 5 of 14)	lamin B receptor		184	225519360	225519361	0	0	1	0.869539	2.17385	3.69612	0	0.217377	0.516015	0.271	0.87	0.925999	0.0143	0.991	10.7703	10.6799	10.1285	10.221	0.0786035	0.999996	-0.451196	0.0238858	-0.0981426	0.893097
mergedPeak635	ENAH	-158	protein-coding	chr1	225653035	225653321	+	ENSG00000154380	promoter-TSS (NM_018212)	promoter-TSS (NM_018212)	ENAH, actin regulator	TFAP2C	287	225653300	225653301	0	0	1	2.36927	3.20598	3.48421	0.696818	0.696843	0.464668	0.0825	0.949	0.189034	0.313	0.78	13.2006	13.1011	12.4237	12.8714	0.0906597	0.999996	-0.223507	0.218722	-0.440528	0.0395631
mergedPeak636	SRP9	-37909	protein-coding	chr1	225739211	225740427	+	ENSG00000143742	Intergenic	L2c|LINE|L2	signal recognition particle 9	PRDM14; TFAP2C; TEAD	1217	225739903	225739904	0	1	1	0.657437	4.07546	7.06609	0.558734	0.427268	2.74416	1.77e-62	1	0.704872	1.75e-11	1	12.1578	12.1096	11.7919	11.778	0.0443477	0.999996	-0.324775	0.0629623	0.0034755	0.997062
mergedPeak110	ASAP3	210	protein-coding	chr1	23484079	23484236	+	ENSG00000088280	exon (NM_001143778, exon 1 of 24)	exon (NM_001143778, exon 1 of 24)	ArfGAP with SH3 domain, ankyrin repeat and PH domain 3		158	23484046	23484047	0	1	0	0.506315	3.54475	1.26578	0.506296	1.01263	1.24489	0.00159	0.998	-1.4344	1	0.00013	7.43636	7.07098	9.55677	9.49364	0.232115	0.999996	2.40197	1.06043e-24	0.0477363	0.969709
mergedPeak638	LINC01703	26539	ncRNA	chr1	226109960	226110117	+		Intergenic	CpG	long intergenic non-protein coding RNA 1703		158	226110113	226110114	0	0	1	1.51889	0.75947	4.30368	0.506393	0.506313	-0.494109	0.918	0.238	2	1.4e-06	1
mergedPeak5599	BMPER	-182280	protein-coding	chr7	33722477	33722701	+	ENSG00000164619	Intergenic	Intergenic	BMP binding endothelial regulator	TFAP2C	225	33722630	33722631	1	0	0	4.62208	3.02214	1.0668	0.533316	0.533298	-0.621488	0.992	0.0134	-1.32193	1	0.000253	6.23008	5.59134	6.46288	5.73234	0.220545	0.999996	0.140662	0.900847	0.500922	0.534767
mergedPeak640	STUM	-36275	protein-coding	chr1	226512103	226512938	+	ENSG00000203685	Intergenic	Intergenic	stum, mechanosensory transduction mediator homolog	PRDM14; TFAP2C; SOX17; PRDM1; SOX2; TEAD; ZIC; LEF1; TCF3	836	226512524	226512525	0	2	0	0.621992	5.21596	0.71768	0.478437	0.478454	3.15704	1.1e-66	1	-2.8365	1	1.82e-58	3.41056	3.52517	6.37152	5.03993	-0.0118142	1	1.34436	0.163788	0.910836	0.0951729
mergedPeak641	ITPKB-IT1	12038	ncRNA	chr1	226662918	226663089	+		intron (NR_103784, intron 1 of 1)	intron (NR_103784, intron 1 of 1)	ITPKB intronic transcript 1	PRDM14	172	226663029	226663030	0	1	0	1.39552	3.72081	2.09289	0	0.232552	1.28688	0.000439	0.999	-1	0.998	0.00225	2.00438	0.645996	0.458225	2.30393	0.0469487	1	0.921752	1	-0.266114	1
mergedPeak642	ITPKB-IT1	-2276	ncRNA	chr1	226677177	226677546	+		intron (NM_002221, intron 2 of 7)	intron (NM_002221, intron 2 of 7)	ITPKB intronic transcript 1	PRDM14	370	226677343	226677344	0	1	0	0.432418	4.86454	1.08105	0.324315	0.216243	3.37851	2.13e-33	1	-2	1	3.11e-16	2.00438	0.645996	0.458225	2.30393	0.0469487	1	0.921752	1	-0.266114	1
mergedPeak643	ITPKB-IT1	-5198	ncRNA	chr1	226679803	226680603	+		intron (NM_002221, intron 2 of 7)	intron (NM_002221, intron 2 of 7)	ITPKB intronic transcript 1	PRDM14; TFAP2C; TEAD; ZIC	801	226680265	226680266	0	1	1	1.8975	4.24456	1.74777	0.149832	0.399488	1.25096	3.8e-13	1	-1.2863	1	3.76e-14	2.00438	0.645996	0.458225	2.30393	0.0469487	1	0.921752	1	-0.266114	1
mergedPeak644	ITPKB-IT1	-28502	ncRNA	chr1	226703389	226703621	+		intron (NM_002221, intron 2 of 7)	CpG	ITPKB intronic transcript 1		233	226703569	226703570	0	1	0	3.2617	3.94839	2.40373	0.686673	0.343325	0.565597	0.0374	0.976	-0.494109	0.976	0.0405	2.00438	0.645996	0.458225	2.30393	0.0469487	1	0.921752	1	-0.266114	1
mergedPeak4055	CDH4	-62723	protein-coding	chr20	61436600	61437184	+	ENSG00000179242	intron (NM_001794, intron 2 of 15)	MER21C|LTR|ERVL	cadherin 4	OCT4; OCT4-SOX2-TCF-NANOG; SOX17; SOX2; TEAD; ZIC	585	61436697	61436698	1	2	1	2.1196	2.667	2.05122	0.205115	0.615366	0.536053	0.0126	0.991	-0.535332	0.994	0.00833	9.03327	8.19084	10.4272	10.5815	0.634656	0.053897	2.37301	4.74189e-30	-0.149696	0.859334
mergedPeak646	CDC42BPA	-554	protein-coding	chr1	227318535	227318696	+	ENSG00000143776	promoter-TSS (NM_014826)	promoter-TSS (NM_014826)	CDC42 binding protein kinase alpha	TFAP2C	162	227318678	227318679	0	1	0	0.987778	3.95049	1.97518	0.246906	0.246907	1.15056	0.00243	0.998	-1	0.998	0.00345	11.6477	11.4769	11.5393	11.9357	0.146788	0.999996	0.461913	0.0112771	-0.390456	0.0905978
mergedPeak647	IBA57	390	protein-coding	chr1	228166132	228166300	+	ENSG00000181873	promoter-TSS (NR_103540)	promoter-TSS (NR_103540)	IBA57, iron-sulfur cluster assembly	TFAP2C	169	228166197	228166198	0	0	1	1.42007	1.18335	3.07683	0.71004	0	0.847997	0.133	0.945	1.07724	0.00532	0.996	7.39262	6.97878	7.13122	6.53564	0.250854	0.999996	-0.422046	0.481397	0.488112	0.385188
mergedPeak648	BTNL10	-17399	protein-coding	chr1	228529416	228530010	+		Intergenic	HSAT4|Satellite|centr	butyrophilin like 10	TFAP2C	595	228529686	228529687	0	0	1	0.806669	0.672248	3.63015	0.336177	0.537798	-0.321928	0.882	0.228	2.37016	1.01e-23	1	1.00502	1.15609	3.93188	2.38351	-0.00390749	1	0.719379	1	0.489491	1
mergedPeak649	BTNL10	-18985	protein-coding	chr1	228531145	228531406	+		Intergenic	HSAT4|Satellite|centr	butyrophilin like 10		262	228531272	228531273	0	0	1	0.610668	0.61067	3.3592	0.763334	0.763308	0.485427	0.384	0.827	2.04963	1.81e-09	1	1.00502	1.15609	3.93188	2.38351	-0.00390749	1	0.719379	1	0.489491	1
mergedPeak984	ART5	-174	protein-coding	chr11	3642423	3642610	+	ENSG00000167311	promoter-TSS (NR_123732)	promoter-TSS (NR_123732)	ADP-ribosyltransferase 5	TFAP2C; OCT4	188	3642489	3642490	0	0	1	1.70208	2.34036	3.19189	0.212759	0.212752	0.111031	0.538	0.647	0.823749	0.0141	0.991	3.37314	2.35108	4.38287	5.03868	0.0793434	1	2.36077	0.00951655	-0.399725	0.710085
mergedPeak6072	ZHX2	-22785	protein-coding	chr8	122758677	122759032	+	ENSG00000178764	Intergenic	Intergenic	zinc fingers and homeoboxes 2	TFAP2C; SOX17; SOX2; LEF1	356	122758876	122758877	0	0	1	0.674135	2.24704	4.6066	0	0.786615	2	1.01e-07	1	0.970854	4.24e-05	1	9.90634	9.64629	11.7814	12.0137	0.21821	0.999996	2.35555	5.71363e-42	-0.228032	0.593544
mergedPeak6073	ZHX2	-981	protein-coding	chr8	122780356	122780816	+	ENSG00000178764	promoter-TSS (NM_014943)	promoter-TSS (NM_014943)	zinc fingers and homeoboxes 2	TFAP2C; SOX17; SOX2; TEAD	461	122780680	122780681	0	0	1	0.867622	2.16913	3.29709	0.347115	0.17353	1.4957	1.69e-06	1	0.565597	0.0106	0.992	9.90634	9.64629	11.7814	12.0137	0.21821	0.999996	2.35555	5.71363e-42	-0.228032	0.593544
mergedPeak6074	ZHX2	1509	protein-coding	chr8	122783029	122783367	+	ENSG00000178764	intron (NM_014943, intron 1 of 3)	intron (NM_014943, intron 1 of 3)	zinc fingers and homeoboxes 2	PRDM14; PRDM1; SOX2; LEF1	339	122783170	122783171	0	0	1	0.589952	2.12384	4.72036	0.589951	0.589932	2.20163	1.82e-08	1	0.970854	6.37e-05	1	9.90634	9.64629	11.7814	12.0137	0.21821	0.999996	2.35555	5.71363e-42	-0.228032	0.593544
mergedPeak654	CAPN9	37058	protein-coding	chr1	230784045	230784676	+	ENSG00000135773	intron (NM_006615, intron 11 of 19)	MSTA-int|LTR|ERVL-MaLR	calpain 9	PRDM14; TFAP2C; OCT4; OCT4-SOX2-TCF-NANOG; SOX17; SOX2	632	230784441	230784442	0	1	1	0.253157	4.62013	6.07671	0.569602	0.253148	4.2854	3.04e-69	1	0.344828	0.0161	0.987	1.81092	0.690875	3.88391	0.452747	0.0362355	1	-0.0893861	1	0.880574	1
mergedPeak551	NMNAT2	2204	protein-coding	chr1	183302592	183302777	+	ENSG00000157064	intron (NM_015039, intron 1 of 10)	MER74A|LTR|ERVL	nicotinamide nucleotide adenylyltransferase 2		186	183302669	183302670	0	0	1	0.215081	0.215047	4.51583	0.860189	1.07524	0.584963	0.594	0.801	3.11603	3.07e-15	1	6.68022	6.79222	10.5213	9.4353	-0.0545194	0.999996	2.35453	0.000800289	0.422172	0.676223
mergedPeak4678	KIT	57	protein-coding	chr4	54657858	54658100	+	ENSG00000157404	promoter-TSS (NM_000222)	promoter-TSS (NM_000222)	KIT proto-oncogene receptor tyrosine kinase		243	54657984	54657985	0	1	0	0.822991	2.96287	1.31684	0.493889	0.658415	1.64155	3.73e-06	1	-1.05889	0.999	0.000685	8.90639	8.68545	11.3007	11.0599	0.144323	0.999996	2.34393	6.19307e-22	0.22024	0.539932
mergedPeak2328	SYT17	-56	protein-coding	chr16	19167699	19167933	+	ENSG00000103528	promoter-TSS (NM_001330509)	promoter-TSS (NM_001330509)	synaptotagmin 17	TFAP2C	235	19167777	19167778	0	0	1	1.53181	1.70208	2.38291	0.510702	0.340414	0.111031	0.537	0.641	0.650765	0.0479	0.972	5.84906	5.31867	7.46758	7.71225	0.198903	0.999996	2.34083	1.45358e-09	-0.227397	0.764819
mergedPeak658	EGLN1	4550	protein-coding	chr1	231420455	231420867	+	ENSG00000135766	intron (NM_022051, intron 1 of 4)	intron (NM_022051, intron 1 of 4)	egl-9 family hypoxia inducible factor 1	OCT4; TEAD	413	231420493	231420494	0	1	0	0.871613	4.35822	2.22754	0.387458	0.581095	1.93734	2.53e-13	1	-0.888969	1	0.000106	9.44946	9.13885	9.46031	9.62709	0.249942	0.999996	0.489596	0.051398	-0.16493	0.825421
mergedPeak659	EGLN1	-6404	protein-coding	chr1	231431398	231431555	+	ENSG00000135766	Intergenic	THE1D-int|LTR|ERVL-MaLR	egl-9 family hypoxia inducible factor 1	PRDM14; OCT4; OCT4-SOX2-TCF-NANOG; SOX17; SOX2	158	231431447	231431448	0	0	1	0.506314	0.506315	3.79794	0.506313	0	0.411426	0.577	0.762	2.16993	1.13e-06	1	9.44946	9.13885	9.46031	9.62709	0.249942	0.999996	0.489596	0.051398	-0.16493	0.825421
mergedPeak6190	SHB	51652	protein-coding	chr9	38017112	38017627	+	ENSG00000107338	intron (NM_003028, intron 1 of 5)	intron (NM_003028, intron 1 of 5)	SH2 domain containing adaptor protein B	OCT4-SOX2-TCF-NANOG; SOX17; SOX2; TEAD	516	38017560	38017561	1	1	0	3.17821	3.87645	1.24027	0.5426	0.387585	0.475085	0.00993	0.992	-1.88897	1	2.47e-18	7.50811	7.16433	8.66925	7.88553	0.219067	0.999996	0.711012	0.0762137	0.692664	0.0421438
mergedPeak4191	CDC42EP1	-633	protein-coding	chr22	37559432	37559745	+	ENSG00000128283	promoter-TSS (NM_152243)	promoter-TSS (NM_152243)	CDC42 effector protein 1	PRDM14; TFAP2C	314	37559830	37559831	0	0	1	0.637023	1.14646	4.33092	0.764308	0.636925	1.26303	0.0137	0.992	1.73552	5.25e-10	1	7.17846	6.5472	2.73226	5.29969	0.27815	0.999996	-1.16132	0.080064	-1.35674	0.00725945
mergedPeak2862	SOCS3	7958	protein-coding	chr17	78351981	78352410	+	ENSG00000184557	Intergenic	MIRc|SINE|MIR	suppressor of cytokine signaling 3	TFAP2C	430	78352120	78352121	0	1	1	1.11624	6.41818	3.6278	0.744166	0.651244	2.32193	1.24e-27	1	-0.736966	1	2.7e-05	7.88954	7.47318	9.09946	7.25186	0.284355	0.999996	-0.211934	0.714872	1.68511	3.1406e-13
mergedPeak663	NTPCR	-49712	protein-coding	chr1	232900666	232901002	+	ENSG00000135778	Intergenic	Intergenic	nucleoside-triphosphatase, cancer-related	PRDM14; TFAP2C	337	232900818	232900819	0	0	1	0.474746	1.42429	7.71492	0.356128	1.06821	2	1.99e-05	1	2.16993	5.28e-24	1	9.74755	9.67377	9.41785	9.91919	0.0629731	0.999996	0.249053	0.385687	-0.481774	0.0801773
mergedPeak664	TARBP1	-16358	protein-coding	chr1	234495413	234495740	+	ENSG00000059588	Intergenic	Intergenic	TAR (HIV-1) RNA binding protein 1	PRDM14; TFAP2C; OCT4; SOX17; SOX2	328	234495460	234495461	0	0	1	0.365842	2.56091	4.51276	0.121947	0.487773	2.43296	3.05e-11	1	0.739848	0.00162	0.998	10.5202	10.4341	9.98133	10.2634	0.0715884	0.999996	-0.164214	0.534394	-0.278193	0.402479
mergedPeak2864	SOCS3	3667	protein-coding	chr17	78356166	78356559	+	ENSG00000184557	TTS (NM_003955)	TTS (NM_003955)	suppressor of cytokine signaling 3	TFAP2C; OCT4; LEF1; TCF3	394	78356411	78356412	0	1	1	1.11672	5.17752	5.9906	0.609117	0.101516	1.89918	1.59e-15	1	0.15056	0.269	0.794	7.88954	7.47318	9.09946	7.25186	0.284355	0.999996	-0.211934	0.714872	1.68511	3.1406e-13
mergedPeak666	IRF2BP2	9239	protein-coding	chr1	234600173	234600330	+	ENSG00000168264	Intergenic	CpG	interferon regulatory factor 2 binding protein 2		158	234600285	234600286	0	1	0	1.26598	3.79734	1.51889	0.506314	0.253158	1.43829	0.000362	0.999	-0.340075	0.902	0.18	10.8831	10.698	11.1063	10.3758	0.161978	0.999996	-0.315205	0.128908	0.683328	0.001385
mergedPeak667	IRF2BP2	-1692	protein-coding	chr1	234611111	234611304	+	ENSG00000168264	Intergenic	CpG	interferon regulatory factor 2 binding protein 2	TFAP2C	194	234611216	234611217	0	1	0	1.64943	3.50492	2.26797	0.20618	0	1.20163	0.0007	0.999	-0.358454	0.918	0.145	10.8831	10.698	11.1063	10.3758	0.161978	0.999996	-0.315205	0.128908	0.683328	0.001385
mergedPeak668	PP2672	-91879	ncRNA	chr1	234851792	234852087	+	ENSG00000279261	Intergenic	LTR16A2|LTR|ERVL	uncharacterized LOC100130249	TFAP2C; PRDM1; ZIC	296	234851934	234851935	0	0	1	0.270252	0.675655	4.18907	0.67576	0.675654	1.80735	0.0166	0.993	2.36177	4.14e-14	1
mergedPeak669	LINC01348	-13763	ncRNA	chr1	235083540	235083735	+		Intergenic	Intergenic	long intergenic non-protein coding RNA 1348	PRDM1	196	235083580	235083581	0	1	0	2.04075	4.08152	1.63286	0.40815	1.42848	0.83996	0.00933	0.994	-1.47393	1	8.65e-06	0	0	0.328184	0	0	1	0	1	0.0490946	1
mergedPeak4660	RBM47	-440	protein-coding	chr4	40630173	40630375	+	ENSG00000163694	promoter-TSS (NM_001098634)	promoter-TSS (NM_001098634)	RNA binding motif protein 47	PRDM14	203	40630305	40630306	0	1	0	1.57631	3.74431	1.97038	0.197031	0.591115	1.26303	0.000296	1	-0.785875	0.995	0.00932	6.1801	7.44505	10.258	9.78207	-0.601108	0.282783	2.31987	1.83329e-24	0.433997	0.168762
mergedPeak1081	LRP4	5910	protein-coding	chr11	46912568	46912890	+	ENSG00000134569	intron (NM_002334, intron 1 of 37)	intron (NM_002334, intron 1 of 37)	LDL receptor related protein 4	TFAP2C; OCT4; OCT4-SOX2-TCF-NANOG	323	46912711	46912712	0	0	1	1.61011	2.60053	5.07706	0.619176	0.495342	0.555816	0.083	0.952	1.03562	2.35e-05	1	10.2518	9.76344	11.8809	12.0834	0.394718	0.75393	2.31326	1.43716e-55	-0.202156	0.637549
mergedPeak2619	LLGL1	-240	protein-coding	chr17	18225176	18225534	+	ENSG00000131899	promoter-TSS (NM_004140)	promoter-TSS (NM_004140)	LLGL1, scribble cell polarity complex component	TFAP2C; SOX17; SOX2	359	18225381	18225382	1	1	1	2.89685	3.45394	3.78878	0.111417	0	0.321928	0.15	0.901	0.263034	0.175	0.879	9.34466	9.06816	8.82487	8.81265	0.21698	0.999996	-0.245977	0.503954	0.00035496	0.999921
mergedPeak4807	CTSO	-46004	protein-coding	chr4	155999771	156000058	+	ENSG00000256043	Intergenic	Intergenic	cathepsin O	PRDM14; TFAP2C; SOX17; SOX2	288	155999899	155999900	0	1	0	0.555537	5.55519	1.8055	0.55554	0.277813	2.22342	6.24e-15	1	-1.32193	1	2.3e-07	4.85488	4.48814	6.63377	6.90616	0.0870645	0.999996	2.30243	1.61626e-05	-0.232776	0.824908
mergedPeak4808	CTSO	-393448	protein-coding	chr4	156347084	156347244	+	ENSG00000256043	Intergenic	L1M4b|LINE|L1	cathepsin O	TFAP2C; SOX17; SOX2	161	156347343	156347344	0	0	1	0.248431	0.745319	3.22972	0.745435	0	0	0.762	0.566	2.24793	2.48e-07	1	4.85488	4.48814	6.63377	6.90616	0.0870645	0.999996	2.30243	1.61626e-05	-0.232776	0.824908
mergedPeak675	ERO1B	-94	protein-coding	chr1	236282047	236282209	+	ENSG00000086619	promoter-TSS (NM_019891)	promoter-TSS (NM_019891)	endoplasmic reticulum oxidoreductase 1 beta	TFAP2C	163	236282132	236282133	0	0	1	1.47235	2.69972	3.68086	0.490765	0.245391	0.765535	0.0487	0.974	0.31034	0.264	0.837	5.99519	5.82058	6.38453	5.40892	0.0770732	0.999996	-0.385598	0.675126	0.737365	0.171891
mergedPeak676	RYR2	201261	protein-coding	chr1	237243541	237243855	+	ENSG00000198626	intron (NM_001035, intron 1 of 104)	MER39|LTR|ERV1	ryanodine receptor 2	PRDM14; TFAP2C; SOX17; SOX2; TEAD	315	237243662	237243663	0	0	1	0	0.88886	5.71391	0.380941	0.126981	3	8.32e-05	1	2.67129	1.87e-23	1	7.70402	8.12504	7.40826	7.99882	-0.278432	0.999996	-0.118083	0.851081	-0.500995	0.350547
mergedPeak677	CHRM3	-366392	protein-coding	chr1	239020227	239020744	+	ENSG00000133019	Intergenic	L1MCc|LINE|L1	cholinergic receptor muscarinic 3	TFAP2C; PRDM1; SOX2	518	239020537	239020538	0	0	1	0.540523	0.15443	8.49395	0.463308	0.386149	-1	0.986	0.0511	4.94251	5.42e-132	1	6.48574	6.50475	5.80228	6.8463	-0.0116909	0.999996	0.332118	0.657683	-0.809738	0.110727
mergedPeak678	CHRM3-AS1	88528	ncRNA	chr1	239811286	239811446	+	ENSG00000234601	intron (NM_000740, intron 3 of 4)	intron (NM_000740, intron 3 of 4)	CHRM3 antisense RNA 1	SOX17; SOX2; LEF1; TCF3	161	239811343	239811344	0	1	0	1.24215	4.22347	0.745321	0.496957	0.745317	1.07039	0.00345	0.997	-2.05889	1	8.1e-08	1.00502	2.15003	0.595373	1.13392	-0.0438596	1	-0.607023	1	-0.0551163	1
mergedPeak4424	GAP43	35521	protein-coding	chr3	115658568	115658972	+	ENSG00000172020	intron (NM_002045, intron 1 of 2)	CpG	growth associated protein 43	SOX2; ZIC	405	115658824	115658825	1	1	0	2.07401	2.86412	1.58044	0.395049	0.296277	0.485427	0.0498	0.968	-0.971431	1	0.000248	9.97841	9.71282	7.8366	9.2544	0.216596	0.999996	-0.450087	0.0693046	-1.32145	9.80337e-09
mergedPeak680	EXO1	-210	protein-coding	chr1	241847931	241848093	+	ENSG00000174371	promoter-TSS (NM_001319224)	promoter-TSS (NM_001319224)	exonuclease 1		163	241847980	241847981	0	0	1	1.47235	1.47258	2.6993	0.245383	0	0	0.659	0.54	0.790772	0.0322	0.982	10.5058	10.7143	9.7594	10.27	-0.176566	0.999996	-0.43593	0.026373	-0.49103	0.0710156
mergedPeak1397	KIAA1551	-129	protein-coding	chr12	31959106	31959389	+	ENSG00000174718	promoter-TSS (NM_018169)	promoter-TSS (NM_018169)	KIAA1551	TFAP2C; LEF1	284	31959289	31959290	0	0	1	1.54925	2.53504	4.78859	0.845047	0.563451	0.871844	0.0116	0.992	0.713696	0.00636	0.995	11.8083	12.3751	14.4343	14.6508	-0.488732	0.0724202	2.26957	8.39116e-59	-0.21644	0.563337
mergedPeak226	EXO5	-8	protein-coding	chr1	40508554	40508896	+	ENSG00000164002	promoter-TSS (NM_001346956)	promoter-TSS (NM_001346956)	exonuclease 5	TFAP2C	343	40508710	40508711	1	1	1	4.78194	3.96489	4.5478	0.116614	0.349845	-0.304006	0.942	0.0871	0.214125	0.229	0.836	7.87024	7.55117	8.0892	7.61671	0.213129	0.999996	0.0689716	0.922986	0.412422	0.375058
mergedPeak683	ZBTB18	-694	protein-coding	chr1	244048148	244048306	+	ENSG00000179456	promoter-TSS (NM_001278196)	promoter-TSS (NM_001278196)	zinc finger and BTB domain containing 18	PRDM1	159	244048244	244048245	0	1	0	2.264	3.5219	1.25783	0.251604	0.503128	0.321928	0.258	0.843	-0.736966	0.989	0.0213	8.3773	8.31772	7.70967	7.93511	0.0457405	0.999996	-0.373863	0.334964	-0.211642	0.789825
mergedPeak1398	KIAA1551	57693	protein-coding	chr12	32017089	32017252	+	ENSG00000174718	Intergenic	LTR29|LTR|ERV1	KIAA1551	OCT4-SOX2-TCF-NANOG	164	32017111	32017112	0	0	1	0.487773	0.731685	3.17064	0.487866	0.731683	1	0.323	0.908	2.45943	1.92e-09	1	11.8083	12.3751	14.4343	14.6508	-0.488732	0.0724202	2.26957	8.39116e-59	-0.21644	0.563337
mergedPeak3282	TMEM160	-219	protein-coding	chr19	47048693	47048943	+	ENSG00000130748	promoter-TSS (NM_017854)	promoter-TSS (NM_017854)	transmembrane protein 160		251	47048842	47048843	1	1	1	4.30265	3.50574	5.41816	0	0	-0.217591	0.847	0.236	0.641546	0.00921	0.993	5.45323	4.77641	6.13355	5.58937	0.212611	0.999996	0.760296	0.392233	0.390324	0.672796
mergedPeak563	LINC00862	84132	ncRNA	chr1	200289564	200289727	+	ENSG00000203721	Intergenic	AluJb|SINE|Alu	long intergenic non-protein coding RNA 862	PRDM14	164	200289659	200289660	0	1	0	0.487773	3.17063	1.70727	0.731799	0	2.87381	1.18e-11	1	-1	0.998	0.00225	4.02531	3.47201	7.34842	5.91733	0.0827174	0.999996	2.26326	0.00150264	1.15826	0.00295196
mergedPeak687	LOC101928068	-61	ncRNA	chr1	244970431	244971023	+		promoter-TSS (NR_111907)	promoter-TSS (NR_111907)	uncharacterized LOC101928068	TFAP2C	593	244970929	244970930	0	1	1	1.28158	2.09092	2.76551	0.134904	0.472235	0.650765	0.0152	0.99	0.475085	0.027	0.981
mergedPeak688	KIF26B-AS1	38987	ncRNA	chr1	245195468	245195676	+	ENSG00000232192	intron (NM_018012, intron 2 of 14)	intron (NM_018012, intron 2 of 14)	KIF26B antisense RNA 1	TFAP2C; TEAD; LEF1; TCF3	209	245195529	245195530	0	1	0	0.574125	3.82763	2.67935	0.574235	1.33967	2.58496	5.97e-11	1	-0.577767	0.98	0.0367
mergedPeak4976	CAST	3	protein-coding	chr5	96662084	96663358	+	ENSG00000153113	promoter-TSS (NM_001330628)	promoter-TSS (NM_001330628)	calpastatin	TFAP2C	1275	96662981	96662982	1	1	1	2.19635	4.14104	4.01542	0.407831	0.439204	0.863938	2.03e-10	1	-0.0291463	0.645	0.409	11.3272	10.9187	10.6679	8.83411	0.358444	0.539238	-2.05921	2.58341e-25	1.68184	3.43851e-14
mergedPeak690	ZNF695	20831	protein-coding	chr1	246987233	246987390	+	ENSG00000197472	exon (NM_020394, exon 4 of 4)	exon (NM_020394, exon 4 of 4)	zinc finger protein 695		158	246987261	246987262	0	0	1	1.26579	2.02557	3.54419	0.253148	0.253157	0.516015	0.271	0.87	0.765535	0.0487	0.974	9.16742	9.30537	9.01844	9.55269	-0.108392	0.999996	0.250684	0.406335	-0.50981	0.0709872
mergedPeak691	LOC101930421	-121421	ncRNA	chr10	506863	507632	+	ENSG00000225140	intron (NM_014974, intron 1 of 36)	intron (NM_014974, intron 1 of 36)	uncharacterized LOC101930421	PRDM14; SOX17; SOX2; ZIC	770	507142	507143	0	1	0	0.415637	8.98672	1.19473	0.415572	0.363626	4.33771	1.86e-163	1	-2.8365	1	6.43e-91
mergedPeak2267	ZNF213	-22	protein-coding	chr16	3134860	3135180	+	ENSG00000085644	promoter-TSS (NR_104432)	promoter-TSS (NR_104432)	zinc finger protein 213		321	3135033	3135034	1	1	1	3.11516	4.36108	5.23348	0	0.249252	0.526069	0.0263	0.982	0.201634	0.232	0.833	6.9422	6.56849	5.79403	6.30971	0.210575	0.999996	-0.243662	0.755117	-0.41218	0.599233
mergedPeak1106	TMEM109	52	protein-coding	chr11	60913814	60914083	+	ENSG00000110108	promoter-TSS (NM_024092)	promoter-TSS (NM_024092)	transmembrane protein 109	TFAP2C; LEF1; TCF3	270	60913950	60913951	1	0	1	3.70417	2.07401	3.99974	0.740718	0.148144	-0.943416	0.999	0.000859	1	0.000861	0.999	9.2266	8.95834	8.52917	8.80318	0.210341	0.999996	-0.148622	0.711755	-0.264045	0.597363
mergedPeak4550	LPP	-727	protein-coding	chr3	188153026	188153284	+	ENSG00000145012	promoter-TSS (NM_001167672)	promoter-TSS (NM_001167672)	LIM domain containing preferred translocation partner in lipoma	TFAP2C	259	188153145	188153146	0	1	1	1.08105	3.55257	3.86088	0.15443	0.463306	1.53107	8.65e-06	1	0.250962	0.241	0.838	13.2332	12.9478	13.0044	11.2243	0.23741	0.999996	-1.70466	2.38138e-20	1.65505	2.10902e-16
mergedPeak695	GDI2	-436	protein-coding	chr10	5813552	5814634	+	ENSG00000057608	promoter-TSS (NM_001494)	promoter-TSS (NM_001494)	GDP dissociation inhibitor 2	PRDM14; OCT4; OCT4-SOX17; SOX17; PRDM1; LEF1	1083	5813984	5813985	0	1	1	0.701735	4.28493	7.49745	0.332388	0.480133	2.59694	4.91e-52	1	0.782409	7.9e-13	1	12.6877	12.7446	12.659	12.8299	-0.048286	0.999996	0.0900348	0.720385	-0.174106	0.656136
mergedPeak696	RBM17	19468	protein-coding	chr10	6108543	6108978	+	ENSG00000134453	intron (NM_001145547, intron 6 of 11)	intron (NM_001145547, intron 6 of 11)	RNA binding motif protein 17	PRDM14; ZIC	436	6108813	6108814	0	1	0	1.10106	5.32093	0.458685	0.366961	0.183481	2.21412	1.88e-22	1	-2.8365	1	1.83e-33	10.6463	10.525	10.4095	10.2388	0.104553	0.999996	-0.278442	0.240552	0.151821	0.790857
mergedPeak4208	FAM83F	-6380	protein-coding	chr22	39988473	39988650	+	ENSG00000133477	Intergenic	Intergenic	family with sequence similarity 83 member F	PRDM14	178	39988568	39988569	0	0	1	0.224704	3.37068	4.71897	1.34848	1.34827	2.16993	1.13e-06	1	0.641546	0.0282	0.982	3.53053	4.54554	6.92481	6.89619	-0.189982	0.999996	2.26152	7.69512e-06	0.018551	0.993677
mergedPeak2696	JUP	-6607	protein-coding	chr17	41793266	41793436	+	ENSG00000173801	Intergenic	Intergenic	junction plakoglobin		171	41793374	41793375	0	0	1	0.467895	1.63737	3.97635	0.935644	0.467823	1.16993	0.0511	0.979	1.35614	0.000175	1	9.87631	9.77191	12.0289	12.0426	0.0876676	0.999996	2.26058	1.5136e-43	-0.0225505	0.983121
mergedPeak2697	JUP	-7219	protein-coding	chr17	41793544	41794591	+	ENSG00000173801	Intergenic	Intergenic	junction plakoglobin	PRDM14; TFAP2C; OCT4; TEAD	1048	41793986	41793987	0	1	1	0.496167	2.17543	6.79368	0.381669	0.229036	2.02503	2.36e-17	1	1.66903	1.46e-38	1	9.87631	9.77191	12.0289	12.0426	0.0876676	0.999996	2.26058	1.5136e-43	-0.0225505	0.983121
mergedPeak700	GATA3-AS1	1726	ncRNA	chr10	8050578	8050776	+	ENSG00000197308	non-coding (NR_024256, exon 2 of 2)	non-coding (NR_024256, exon 2 of 2)	GATA3 antisense RNA 1		199	8050764	8050765	0	1	0	1.005	3.21648	2.21098	0.602975	0.401998	1.87578	1.46e-06	1	-0.37707	0.923	0.139	0	0	3.31964	2.94939	0	1	1.741	1	0.104461	1
mergedPeak701	LOC105376398	109178	ncRNA	chr10	8484891	8485520	+		Intergenic	Intergenic	uncharacterized LOC105376398	PRDM14; OCT4; TEAD; ZIC	630	8485212	8485213	0	0	1	0.3175	1.01584	5.14252	0.571411	0.571413	1.67807	0.000226	1	2.39232	3.08e-32	1
mergedPeak5135	LINC01484	1908	ncRNA	chr5	173744215	173744535	+	ENSG00000253686	intron (NR_108027, intron 1 of 2)	intron (NR_108027, intron 1 of 2)	long intergenic non-protein coding RNA 1484	PRDM14; TFAP2C; ZIC	321	173744300	173744301	0	0	1	0.747643	0.623131	3.7382	0.373807	0.37382	-0.415037	0.9	0.256	2.58496	4.94e-16	1	2.61555	2.18182	8.23961	6.3286	0.0298865	1	3.84763	4.83201e-08	1.65357	1.38358e-08
mergedPeak703	SEPHS1	-119	protein-coding	chr10	13348415	13348589	+	ENSG00000086475	promoter-TSS (NM_012247)	promoter-TSS (NM_012247)	selenophosphate synthetase 1	ZIC; LEF1	175	13348416	13348417	0	1	0	1.14278	4.34272	1.14283	0.6858	0	1.53107	8.65e-06	1	-1.68966	1	3.55e-07	10.662	11.1346	10.4908	11.0295	-0.409801	0.26088	-0.0993554	0.733234	-0.522699	0.0256719
mergedPeak704	SEPHS1	-1775	protein-coding	chr10	13350001	13350192	+	ENSG00000086475	Intergenic	Intergenic	selenophosphate synthetase 1	PRDM1; ZIC	192	13350072	13350073	0	1	0	0.624981	5.41652	2.70867	0.416653	0.624959	2.63227	2.82e-14	1	-1.25154	1	1.56e-05	10.662	11.1346	10.4908	11.0295	-0.409801	0.26088	-0.0993554	0.733234	-0.522699	0.0256719
mergedPeak705	FRMD4A	16844	protein-coding	chr10	13690685	13690856	+	ENSG00000151474	intron (NM_001318337, intron 14 of 23)	intron (NM_001318337, intron 14 of 23)	FERM domain containing 4A	TFAP2C; SOX17; SOX2	172	13690722	13690723	0	0	1	0.232552	0.697762	3.95336	0.232543	0	1.32193	0.143	0.96	2	1.4e-06	1	9.54677	9.43209	9.94838	9.18901	0.0923334	0.999996	-0.234022	0.525999	0.668041	0.0582693
mergedPeak706	FRMD4A	6940	protein-coding	chr10	13700651	13700914	+	ENSG00000151474	intron (NM_001318337, intron 13 of 23)	intron (NM_001318337, intron 13 of 23)	FERM domain containing 4A	TFAP2C; OCT4; OCT4-SOX2-TCF-NANOG	264	13700626	13700627	0	0	1	0.151534	1.21208	2.8786	0.151511	0.454533	3.32193	1.13e-06	1	1.32193	0.00012	1	9.54677	9.43209	9.94838	9.18901	0.0923334	0.999996	-0.234022	0.525999	0.668041	0.0582693
mergedPeak5136	LINC01484	-307	ncRNA	chr5	173746358	173746557	+	ENSG00000253686	promoter-TSS (NR_108027)	promoter-TSS (NR_108027)	long intergenic non-protein coding RNA 1484	TFAP2C	200	173746515	173746516	0	0	1	0.600075	0.59998	4.19972	0	0.399989	0	0.735	0.559	2.32193	8.07e-10	1	2.61555	2.18182	8.23961	6.3286	0.0298865	1	3.84763	4.83201e-08	1.65357	1.38358e-08
mergedPeak6104	COL22A1	36977	protein-coding	chr8	138876995	138877152	+	ENSG00000169436	intron (NM_152888, intron 3 of 64)	intron (NM_152888, intron 3 of 64)	collagen type XXII alpha 1 chain	TFAP2C	158	138877028	138877029	0	0	1	1.7721	1.51895	3.03836	0	0.253148	-0.152003	0.78	0.412	1.15056	0.00243	0.998	5.17244	3.64318	6.87844	6.13052	0.314165	0.999996	2.24952	0.00261446	0.545548	0.426202
mergedPeak709	MEIG1	83	protein-coding	chr10	14959423	14959662	+	ENSG00000197889	promoter-TSS (NM_001080836)	promoter-TSS (NM_001080836)	meiosis/spermiogenesis associated 1		240	14959521	14959522	0	1	0	1.16663	1.99995	1.3335	0.499984	0.499967	1.15056	0.00243	0.998	-0.736966	0.989	0.0213	3.05981	2.40595	3.3482	3.24037	0.0446588	1	0.580731	0.759464	0.0334857	1
mergedPeak710	MEIG1	504	protein-coding	chr10	14959824	14960228	+	ENSG00000197889	intron (NR_147060, intron 1 of 2)	intron (NR_147060, intron 1 of 2)	meiosis/spermiogenesis associated 1	OCT4-SOX2-TCF-NANOG	405	14959942	14959943	0	1	1	0.888864	2.96333	2.66658	0.493795	0.296287	1.74846	1.97e-09	1	-0.251539	0.894	0.161	3.05981	2.40595	3.3482	3.24037	0.0446588	1	0.580731	0.759464	0.0334857	1
mergedPeak195	TRAPPC3	-118	protein-coding	chr1	36149409	36149941	+	ENSG00000054116	promoter-TSS (NM_001270894)	promoter-TSS (NM_001270894)	trafficking protein particle complex 3		533	36149631	36149632	1	1	1	3.82729	4.1281	6.45382	0.37521	0.300178	0.0565835	0.464	0.622	0.641546	8.41e-05	1	8.88891	8.62688	8.84808	8.75509	0.2061	0.999996	0.132312	0.763393	0.0763326	0.945451
mergedPeak5383	MANEA	170	protein-coding	chr6	95577434	95577771	+	ENSG00000172469	promoter-TSS (NR_104136)	promoter-TSS (NR_104136)	mannosidase endo-alpha		338	95577666	95577667	0	1	0	1.42002	2.72181	1.53842	0.236716	0.828375	0.641546	0.0282	0.982	-1	0.999	0.000635	8.91853	8.89471	11.5158	11.1468	0.0217768	0.999996	2.24243	1.23597e-39	0.334147	0.372115
mergedPeak6111	LY6E	7890	protein-coding	chr8	143026336	143026493	+	ENSG00000160932	Intergenic	Intergenic	lymphocyte antigen 6 family member E	TFAP2C	158	143026374	143026375	0	0	1	0.253196	0.253156	4.30351	0.253157	0	-0.577767	0.95	0.323	3.32193	6.48e-13	1	4.53571	5.05106	7.20666	7.35685	-0.13315	0.999996	2.23524	3.07768e-07	-0.138222	0.909042
mergedPeak1417	COL2A1	3207	protein-coding	chr12	48001214	48001583	+	ENSG00000139219	intron (NM_001844, intron 1 of 53)	intron (NM_001844, intron 1 of 53)	collagen type II alpha 1 chain	PRDM1	370	48001294	48001295	0	0	1	0.648627	1.18911	3.67556	0.324315	0.540608	1.09761	0.0128	0.992	1.48543	2.34e-08	1	11.6579	9.86865	11.337	9.59998	0.243536	0.999996	-0.226864	0.882301	1.63774	6.00527e-20
mergedPeak1422	COL2A1	-17437	protein-coding	chr12	48021250	48023539	+	ENSG00000139219	Intergenic	Intergenic	collagen type II alpha 1 chain	PRDM14; TFAP2C; OCT4; SOX17; SOX2; TEAD; ZIC; LEF1	2290	48021938	48021939	0	3	2	0.6812	5.9734	6.28802	0.419202	0.384328	3.10434	7.56e-191	1	0.0840643	0.172	0.847	11.6579	9.86865	11.337	9.59998	0.243536	0.999996	-0.226864	0.882301	1.63774	6.00527e-20
mergedPeak4258	FGD5	29030	protein-coding	chr3	14848005	14848168	+	ENSG00000154783	intron (NM_152536, intron 1 of 19)	intron (NM_152536, intron 1 of 19)	FYVE, RhoGEF and PH domain containing 5	SOX17; SOX2	164	14847991	14847992	0	0	1	0.731659	1.21947	4.14623	0.487866	0.487789	0.226509	0.554	0.699	1.58496	4.44e-05	1	5.55545	5.78574	8.74517	8.08771	-0.0855696	0.999996	2.23444	8.92875e-08	0.287618	0.838612
mergedPeak573	SYT2	-23945	protein-coding	chr1	202667325	202667482	+	ENSG00000143858	intron (NM_177402, intron 1 of 8)	LTR33A|LTR|ERVL	synaptotagmin 2		158	202667397	202667398	1	0	0	3.29092	1.7721	3.79736	0.253196	1.01263	-0.915936	0.995	0.0111	1.07724	0.00532	0.996	7.26318	6.92782	5.20725	6.26977	0.203676	0.999996	-0.636267	0.236487	-0.802594	0.13231
mergedPeak905	SH3PXD2A	50417	protein-coding	chr10	103804894	103805125	+	ENSG00000107957	intron (NM_014631, intron 1 of 13)	intron (NM_014631, intron 1 of 13)	SH3 and PX domains 2A	TFAP2C	232	103804988	103804989	0	0	1	0.172409	0.862177	4.3102	1.37922	0	1.32193	0.143	0.96	2.43296	3.05e-11	1	9.01632	8.80458	11.2915	11.0463	0.165843	0.999996	2.2317	1.18561e-35	0.223935	0.557736
mergedPeak719	STAM	9033	protein-coding	chr10	17653131	17653344	+	ENSG00000136738	intron (NM_001324286, intron 1 of 10)	MER77B|LTR|ERVL	signal transducing adaptor molecule	PRDM14	214	17653157	17653158	0	1	0	0.56073	3.92513	0.186939	0	0.373807	2.37851	1.6e-10	1	-3.64386	1	2.43e-20	10.5301	10.4308	10.1982	10.1645	0.0874047	0.999996	-0.258868	0.294844	0.0223903	0.984721
mergedPeak720	TMEM236	12000	protein-coding	chr10	17764133	17764491	+	ENSG00000148483	intron (NM_001098844, intron 1 of 3)	intron (NM_001098844, intron 1 of 3)	transmembrane protein 236	TEAD; LEF1	359	17764260	17764261	0	1	0	0.668505	4.56882	0.557085	0.445653	0.445669	2.55336	2.56e-20	1	-2.94342	1	4.09e-26	2.5157	2.89922	3.32866	3.19697	-0.0315558	1	0.234338	0.91033	0.0411704	1
mergedPeak721	NSUN6	-118	protein-coding	chr10	18651623	18651869	+	ENSG00000241058	promoter-TSS (NM_001351118)	promoter-TSS (NM_001351118)	NOP2/Sun RNA methyltransferase family member 6	PRDM14	247	18651754	18651755	0	0	1	0.485891	1.61938	5.99151	0.323877	0.323878	2.08746	4.89e-06	1	1.23266	3.39e-06	1	8.23186	7.9986	7.50622	7.80841	0.171361	0.999996	-0.182583	0.711455	-0.280302	0.656136
mergedPeak722	NSUN6	266	protein-coding	chr10	18659093	18659397	+	ENSG00000241058	promoter-TSS (NM_178815)	promoter-TSS (NM_178815)	NOP2/Sun RNA methyltransferase family member 6	LEF1	305	18658989	18658990	0	0	1	1.44258	1.83594	3.54087	0.262288	0.393492	0.0976108	0.536	0.637	1.04963	0.000418	0.999	8.23186	7.9986	7.50622	7.80841	0.171361	0.999996	-0.182583	0.711455	-0.280302	0.656136
mergedPeak1424	COL2A1	-22890	protein-coding	chr12	48027198	48027610	+	ENSG00000139219	Intergenic	Intergenic	collagen type II alpha 1 chain	PRDM14; TFAP2C; TEAD	413	48027391	48027392	0	1	1	1.06534	3.00234	3.77771	0.387397	0.48423	1.42761	9.03e-07	1	0.298658	0.137	0.906	11.6579	9.86865	11.337	9.59998	0.243536	0.999996	-0.226864	0.882301	1.63774	6.00527e-20
mergedPeak724	MIR4675	-221570	ncRNA	chr10	20330302	20330521	+	ENSG00000265372	Intergenic	MSTD-int|LTR|ERVL-MaLR	microRNA 4675	PRDM14; TFAP2C; SOX17; LEF1	220	20330399	20330400	0	0	1	0.545438	2.36357	5.81891	0.909061	0.545419	1.90689	7.63e-05	1	1.33914	1.19e-06	1	0	0	0.914345	0	0	1	0	1	0.0707337	1
mergedPeak725	NEBL-AS1	110523	ncRNA	chr10	21284578	21285270	+	ENSG00000231920	Intergenic	Intergenic	NEBL antisense RNA 1	OCT4; OCT4-SOX2-TCF-NANOG; TEAD	693	21284824	21284825	0	0	2	0.519466	0.635	4.84833	0.46173	0.750338	0	0.659	0.54	3.0321	5.57e-49	1	0	1.15609	0	0	-0.0208203	1	-0.434953	1	0	1
mergedPeak149	TRNP1	5922	protein-coding	chr1	26999485	26999691	+	ENSG00000253368	intron (NM_001013642, intron 1 of 1)	intron (NM_001013642, intron 1 of 1)	TMF1-regulated nuclear protein 1	TFAP2C; SOX17; SOX2; TEAD	207	26999625	26999626	0	0	1	1.15938	2.51201	3.09217	0.386461	0.193224	0.678072	0.0835	0.957	0.321928	0.258	0.843	6.33618	6.90794	8.9156	9.14552	-0.310084	0.999996	2.21331	5.33493e-17	-0.22271	0.693355
mergedPeak4456	ACPP	-12791	protein-coding	chr3	132304131	132304719	+	ENSG00000014257	Intergenic	Harlequin-int|LTR|ERV1	acid phosphatase, prostate	OCT4-SOX17; SOX17; SOX2; TEAD; ZIC	589	132304575	132304576	0	1	0	0.339601	3.05593	0.679072	0.203729	0.271639	2.61353	7.2e-22	1	-2.18442	1	3.75e-17	4.96971	3.75755	8.45563	6.23449	0.207483	0.999996	2.20457	0.00473036	0.685952	0.290738
mergedPeak6443	SLC16A2	-1582	protein-coding	chrX	74419851	74420059	+	ENSG00000147100	Intergenic	Intergenic	solute carrier family 16 member 2	PRDM1	209	74419910	74419911	0	0	1	0.191375	0.382763	3.06212	0.765646	0	0	0.865	0.594	3.52356	5.53e-16	1	10.4776	10.1881	12.8335	12.4012	0.249411	0.999996	2.20207	3.34438e-38	0.401193	0.136536
mergedPeak3197	ZNF420	153	protein-coding	chr19	37078146	37078685	+	ENSG00000197050	non-coding (NR_138039, exon 1 of 6)	non-coding (NR_138039, exon 1 of 6)	zinc finger protein 420	TFAP2C; ZIC	540	37078374	37078375	1	1	1	4.88873	4.37008	6.59239	0.37036	0.370417	-0.0892673	0.741	0.327	0.536053	0.000463	0.999	7.68586	7.49289	10.1321	9.71084	0.124089	0.999996	2.19955	1.06484e-19	0.380379	0.308074
mergedPeak730	BMI1	-1135	protein-coding	chr10	22320057	22320215	+	ENSG00000168283	3' UTR (NM_012071, exon 8 of 8)	3' UTR (NM_012071, exon 8 of 8)	BMI1 proto-oncogene, polycomb ring finger		159	22320074	22320075	0	1	0	0.503131	3.77406	1.25782	0.503111	0.503129	2.58496	2.16e-08	1	-1.35845	1	0.000362	9.03243	8.48791	8.31157	8.96428	0.426536	0.64275	0.476054	0.0872144	-0.611901	0.0378551
mergedPeak731	PIP4K2A	65337	protein-coding	chr10	22648769	22648936	+	ENSG00000150867	intron (NM_005028, intron 1 of 9)	intron (NM_005028, intron 1 of 9)	phosphatidylinositol-5-phosphate 4-kinase type 2 alpha	TFAP2C; TEAD	168	22648770	22648771	0	0	1	0.714375	0.476175	4.04735	0	0.238089	-0.415037	0.908	0.353	2.66221	3.57e-09	1	9.1448	9.21774	9.22995	9.43612	-0.0566221	0.999996	0.22125	0.475929	-0.203417	0.70881
mergedPeak5453	PLAGL1	1945	protein-coding	chr6	143962988	143963818	+	ENSG00000118495	intron (NM_001289046, intron 6 of 8)	MIRb|SINE|MIR	PLAG1 like zinc finger 1	TFAP2C; OCT4; SOX17; SOX2; TEAD; ZIC; LEF1; TCF3	831	143963532	143963533	0	1	0	0.673842	3.56186	1.92534	0.529549	0.385066	2.37573	1.6e-31	1	-0.915936	1	1.04e-07	11.4921	10.0849	9.11511	6.16391	1.20378	5.21955e-13	-3.87844	2.42984e-64	2.63465	1.49441e-26
mergedPeak733	MIR603	-24061	ncRNA	chr10	24251591	24251761	+	ENSG00000207930	intron (NM_001098500, intron 3 of 18)	MER102b|DNA|hAT-Charlie	microRNA 603	PRDM14; PRDM1; TEAD	171	24251623	24251624	0	0	1	0.701708	1.16955	3.50868	0.93579	0	0.807355	0.215	0.918	1.36177	0.000958	0.999	1.00502	1.09061	2.25571	0.543245	-0.00250759	1	-0.214777	1	0.247956	1
mergedPeak734	THNSL1	400	protein-coding	chr10	25016931	25017102	+	ENSG00000185875	promoter-TSS (NR_072992)	promoter-TSS (NR_072992)	threonine synthase like 1	ZIC	172	25016978	25016979	0	1	0	2.55806	3.02317	0.697762	0.465101	0	0.263034	0.336	0.792	-1.59946	1	5.69e-05	8.10263	8.09869	6.91199	7.36016	0.00289091	0.999996	-0.70804	0.12471	-0.38375	0.568126
mergedPeak735	GAD2	-2090	protein-coding	chr10	26214153	26214578	+	ENSG00000136750	Intergenic	Intergenic	glutamate decarboxylase 2	OCT4; SOX2	426	26214216	26214217	0	0	1	0.187788	1.22081	3.19238	0.281672	0.0938938	2.58496	2.16e-08	1	1.15056	1.21e-05	1	0	0.645996	0	0	-0.0180332	1	-0.373571	1	0	1
mergedPeak736	GAD2	41586	protein-coding	chr10	26257641	26258015	+	ENSG00000136750	intron (NM_000818, intron 8 of 16)	intron (NM_000818, intron 8 of 16)	glutamate decarboxylase 2	TFAP2C; OCT4-SOX17; SOX2	375	26257892	26257893	0	0	1	0.32004	0.213326	5.65296	0.533317	0.319991	0	0.762	0.566	3.97728	1.32e-50	1	0	0.645996	0	0	-0.0180332	1	-0.373571	1	0	1
mergedPeak1030	PLEKHA7	-7350	protein-coding	chr11	17021648	17021884	+	ENSG00000166689	Intergenic	MLT2B4|LTR|ERVL	pleckstrin homology domain containing A7	PRDM14; TFAP2C; OCT4-SOX17; TEAD	237	17021765	17021766	0	1	1	0.675087	4.38874	5.06313	0	0	2.63227	2.82e-14	1	0.0840643	0.452	0.66	8.72307	8.14677	11.3739	9.62649	0.424291	0.855717	1.47209	1.27964e-11	1.63456	2.12589e-17
mergedPeak2617	TOM1L2	50934	protein-coding	chr17	17921514	17921675	+	ENSG00000175662	intron (NM_001033551, intron 1 of 13)	intron (NM_001033551, intron 1 of 13)	target of myb1 like 2 membrane trafficking protein		162	17921535	17921536	0	1	0	0.987622	2.46897	2.46906	0.493814	1.23472	1.16993	0.00372	0.997	-0.168123	0.792	0.341	6.36229	6.38432	9.84698	8.6185	-0.00827181	0.999996	2.19847	4.69425e-12	1.11937	4.43515e-06
mergedPeak1212	DGAT2	6849	protein-coding	chr11	75775490	75775653	+	ENSG00000062282	intron (NM_001253891, intron 1 of 6)	intron (NM_001253891, intron 1 of 6)	diacylglycerol O-acyltransferase 2	TFAP2C	164	75775581	75775582	0	0	1	0.243894	0.975545	4.39011	0.487791	0.243933	2	0.0803	0.982	2.52356	3.46e-10	1	4.06774	4.00539	7.12854	6.36001	0.0121511	0.999996	2.196	0.0010392	0.612354	0.247008
mergedPeak740	C10orf126	1563	protein-coding	chr10	28847595	28848444	+		intron (NM_001278522, intron 2 of 4)	ERV3-16A3_I-int|LTR|ERVL	chromosome 10 open reading frame 126	PRDM14; TFAP2C; SOX17; SOX2	850	28847970	28847971	0	0	1	0.37646	0.376518	5.92922	0.376446	0.564689	0	0.687	0.547	4.07639	1.85e-111	1	0	2.02549	1.17541	1.86982	-0.0473004	1	-0.082299	1	-0.109648	1
mergedPeak741	C10orf126	180052	protein-coding	chr10	29026158	29026586	+		Intergenic	Intergenic	chromosome 10 open reading frame 126	PRDM14; TFAP2C; SOX17; SOX2; TEAD	429	29026459	29026460	0	1	0	0.466259	4.75509	1.95791	0.372949	0.37295	2.97453	1.95e-29	1	-1.25154	1	1.07e-08	0	2.02549	1.17541	1.86982	-0.0473004	1	-0.082299	1	-0.109648	1
mergedPeak742	LYZL1	-209915	protein-coding	chr10	29079032	29079217	+	ENSG00000120563	Intergenic	Intergenic	lysozyme like 1	OCT4-SOX17; LEF1	186	29079145	29079146	0	0	1	0.215047	0.430079	3.87085	0.645144	0.215081	2	0.0803	0.982	2.39232	1.02e-08	1	0	0	1.31927	0	0	1	0	1	0.0948975	1
mergedPeak743	LYZL1	14022	protein-coding	chr10	29302968	29303196	+	ENSG00000120563	intron (NM_032517, intron 3 of 4)	L1MEc|LINE|L1	lysozyme like 1	PRDM14; TFAP2C	229	29303082	29303083	0	0	1	0.174661	0.698669	3.49335	0.174694	1.048	0	0.762	0.566	3	1.17e-17	1	0	0	1.31927	0	0	1	0	1	0.0948975	1
mergedPeak744	MIR604	-8866	ncRNA	chr10	29553730	29554188	+	ENSG00000207612	intron (NM_001323599, intron 7 of 38)	L2b|LINE|L2	microRNA 604	TFAP2C; ZIC	459	29553962	29553963	0	0	1	0.26143	2.09145	5.22941	0.610002	0.435701	3.27352	4.16e-18	1	1.20789	2.7e-09	1	2.5157	2.50256	0.805458	0	0.00175577	1	-1.543	1	0.0638782	1
mergedPeak6064	DEPTOR	116	protein-coding	chr8	119873723	119873880	+	ENSG00000155792	5' UTR (NM_022783, exon 1 of 9)	5' UTR (NM_022783, exon 1 of 9)	DEP domain containing MTOR interacting protein		158	119873770	119873771	0	1	0	2.27841	4.05052	3.03836	0.253156	0.506296	0.505891	0.156	0.915	-0.184425	0.799	0.336	3.70679	2.89922	6.2234	5.3438	0.0995727	1	2.19057	0.00952379	0.628919	0.326533
mergedPeak746	MAP3K8	-62	protein-coding	chr10	30433837	30434020	+	ENSG00000107968	promoter-TSS (NM_001320961)	promoter-TSS (NM_001320961)	mitogen-activated protein kinase kinase kinase 8		184	30433958	30433959	0	1	0	2.3916	5.21722	3.26065	0.217385	0.434771	1	0.00199	0.998	-0.234465	0.861	0.223	7.15926	6.50115	7.54525	7.07223	0.368368	0.999996	0.559113	0.281794	0.399864	0.473512
mergedPeak747	LOC105376480	62077	ncRNA	chr10	30785182	30785397	+	ENSG00000230720	Intergenic	CpG	uncharacterized LOC105376480		216	30785295	30785296	0	1	0	1.29625	4.25898	2.22215	0.55554	0.740834	1.58496	2.94e-06	1	-0.761213	0.995	0.00746
mergedPeak4916	ERBIN	-1031	protein-coding	chr5	65925420	65925803	+	ENSG00000112851	Intergenic	CpG	erbb2 interacting protein	TFAP2C	384	65925522	65925523	0	1	0	1.25016	3.1249	1.0416	0.31249	0.937474	1.16993	2.69e-05	1	-1.35845	1	6.49e-07	11.2491	11.086	13.4892	13.282	0.144528	0.999996	2.18943	1.36104e-51	0.189121	0.627221
mergedPeak444	CRTC2	13	protein-coding	chr1	153958367	153958848	+	ENSG00000160741	promoter-TSS (NM_181715)	promoter-TSS (NM_181715)	CREB regulated transcription coactivator 2		482	153958642	153958643	1	1	1	5.72597	5.22807	8.0508	0.248955	0.746839	-0.136062	0.837	0.213	0.641546	1.91e-05	1	8.00755	7.70378	8.47619	8.30547	0.202548	0.999996	0.594844	0.0905042	0.147422	0.870567
mergedPeak3639	DPP10	980812	protein-coding	chr2	116142675	116143121	+	ENSG00000175497	Intergenic	MER67B|LTR|ERV1	dipeptidyl peptidase like 10	PRDM14; OCT4; LEF1	447	116142918	116142919	0	1	0	0.268448	5.01105	1.70044	0.268448	0.626357	3.93074	3.13e-48	1	-1.59946	1	1.38e-13	5.76737	6.16878	8.19175	8.38347	-0.174927	0.999996	2.18361	4.23315e-12	-0.166249	0.892776
mergedPeak5480	RMND1	-14	protein-coding	chr6	151452100	151452435	+	ENSG00000155906	promoter-TSS (NM_001286562)	promoter-TSS (NM_001286562)	required for meiotic nuclear division 1 homolog		336	151452194	151452195	0	0	1	1.42853	1.78594	2.49992	0.11904	0.357132	0.189034	0.43	0.725	0.903038	0.00219	0.998	9.11279	9.04486	11.5109	11.2276	0.056185	0.999996	2.17518	4.79235e-40	0.261144	0.395616
mergedPeak4745	TET2	-229781	protein-coding	chr4	104915467	104916403	+	ENSG00000168769	Intergenic	MLT1J2|LTR|ERVL-MaLR	tet methylcytosine dioxygenase 2	PRDM14; OCT4; OCT4-SOX2-TCF-NANOG; ZIC; LEF1	937	104916093	104916094	0	1	1	0.683012	7.3435	2.68935	0.38418	0.554946	3.28983	7.1e-107	1	-1.4344	1	3.02e-29	9.79474	9.26321	11.4752	11.4261	0.438582	0.384308	2.15355	7.99673e-38	0.0372827	0.971874
mergedPeak4188	FOXRED2	-73	protein-coding	chr22	36506935	36507302	+	ENSG00000100350	promoter-TSS (NM_024955)	promoter-TSS (NM_024955)	FAD dependent oxidoreductase domain containing 2	PRDM14; TFAP2C	368	36507173	36507174	1	0	1	1.41295	1.84777	3.15209	0.217419	0.434768	0	0.616	0.529	0.695994	0.00927	0.993	9.95958	9.7143	9.49677	9.58342	0.20168	0.999996	-0.123584	0.742712	-0.0907965	0.919632
mergedPeak4746	TET2	-228703	protein-coding	chr4	104916536	104917186	+	ENSG00000168769	Intergenic	MLT1D|LTR|ERVL-MaLR	tet methylcytosine dioxygenase 2	PRDM14; TFAP2C	651	104917171	104917172	0	2	0	0.307258	3.56363	1.10592	0.245768	0.491538	3.43696	1.36e-42	1	-1.78588	1	1.25e-16	9.79474	9.26321	11.4752	11.4261	0.438582	0.384308	2.15355	7.99673e-38	0.0372827	0.971874
mergedPeak755	ZNF33A	65	protein-coding	chr10	38010699	38010870	+	ENSG00000189180	promoter-TSS (NR_136709)	promoter-TSS (NR_136709)	zinc finger protein 33A		172	38010714	38010715	0	1	0	0.930207	3.25622	1.16275	0.232543	1.39531	2	1.4e-06	1	-0.736966	0.989	0.0213	11.1645	11.1711	11.6264	11.3744	-0.00564049	0.999996	0.20774	0.340294	0.230511	0.520342
mergedPeak4747	TET2	-470	protein-coding	chr4	105145036	105145481	+	ENSG00000168769	promoter-TSS (NM_017628)	promoter-TSS (NM_017628)	tet methylcytosine dioxygenase 2	PRDM14; TEAD; ZIC	446	105145404	105145405	0	1	0	0.717465	2.86977	0.5381	0.269051	0.538184	1.74846	1.97e-09	1	-2.39593	1	1.5e-15	9.79474	9.26321	11.4752	11.4261	0.438582	0.384308	2.15355	7.99673e-38	0.0372827	0.971874
mergedPeak757	ZNF33B	414	protein-coding	chr10	42638318	42638482	+	ENSG00000196693	intron (NM_006955, intron 1 of 4)	CpG	zinc finger protein 33B		165	42638422	42638423	0	1	0	1.21208	3.63612	2.18175	0.484835	0.484909	1.80735	5.18e-06	1	-0.943416	0.997	0.00467	10.0635	10.0204	10.794	10.4962	0.0336375	0.999996	0.478376	0.0195468	0.271165	0.479343
mergedPeak758	LOC101929445	-4625	ncRNA	chr10	42866811	42866968	+	ENSG00000234944	Intergenic	CpG	uncharacterized LOC101929445	TFAP2C	158	42866895	42866896	0	0	1	2.02518	2.27841	3.79736	0.506393	0.506313	0.807355	0.0638	0.968	0.275007	0.331	0.799
mergedPeak759	FXYD4	-15499	protein-coding	chr10	43356075	43356415	+	ENSG00000150201	Intergenic	LTR8|LTR|ERV1	FXYD domain containing ion transport regulator 4	PRDM14	341	43356144	43356145	0	0	1	0.586492	0.586494	3.16755	0.469193	0.117294	0.226509	0.554	0.699	2.10098	4.32e-10	1	2.46764	0.690875	1.82201	2.45893	0.0556186	1	1.05093	1	-0.140528	1
mergedPeak4748	TET2	55	protein-coding	chr4	105145692	105146510	+	ENSG00000168769	promoter-TSS (NM_001127208)	promoter-TSS (NM_001127208)	tet methylcytosine dioxygenase 2	PRDM14; PRDM1; LEF1; TCF3	819	105145929	105145930	0	1	1	0.732552	4.00476	3.07684	0.635	0.537223	2.45154	6.47e-37	1	-0.434403	0.997	0.00339	9.79474	9.26321	11.4752	11.4261	0.438582	0.384308	2.15355	7.99673e-38	0.0372827	0.971874
mergedPeak4749	TET2	15863	protein-coding	chr4	105162362	105162601	+	ENSG00000168769	intron (NM_001127208, intron 1 of 10)	intron (NM_001127208, intron 1 of 10)	tet methylcytosine dioxygenase 2	TFAP2C; LEF1	240	105162547	105162548	0	0	1	0.499985	0.666648	5.00063	0.666645	0	0	0.715	0.554	2.37016	2.56e-12	1	9.79474	9.26321	11.4752	11.4261	0.438582	0.384308	2.15355	7.99673e-38	0.0372827	0.971874
mergedPeak762	ZNF239	-26	protein-coding	chr10	43574531	43574688	+	ENSG00000196793	promoter-TSS (NM_001324353)	promoter-TSS (NM_001324353)	zinc finger protein 239		158	43574643	43574644	0	0	1	2.78472	2.53148	4.30367	0	0.506393	0.321928	0.318	0.815	0.613532	0.0531	0.969	7.74288	7.62651	6.69146	7.25712	0.0812406	0.999996	-0.353544	0.497322	-0.479882	0.414818
mergedPeak6332	IER5L	-24733	protein-coding	chr9	129202708	129203205	+	ENSG00000188483	Intergenic	CpG	immediate early response 5 like	TFAP2C	498	129202993	129202994	1	1	1	4.81912	3.61422	5.94359	0.562234	0.321325	-0.321928	0.968	0.0452	0.695994	4.53e-05	1	5.31685	4.61369	4.95534	4.45372	0.198678	0.999996	-0.142973	0.927671	0.294686	0.831153
mergedPeak764	C10orf142	-58997	protein-coding	chr10	44233648	44233809	+	ENSG00000277288	Intergenic	L1PA8A|LINE|L1	chromosome 10 open reading frame 142	TFAP2C	162	44233752	44233753	0	0	1	1.72834	2.96288	4.445	0.740717	0	0.62293	0.0698	0.961	0.137504	0.441	0.694	0	0.645996	0	0	-0.0180332	1	-0.373571	1	0	1
mergedPeak765	DEPP1	3578	protein-coding	chr10	44975039	44975304	+	ENSG00000165507	TTS (NM_007021)	TTS (NM_007021)	DEPP1, autophagy regulator	TFAP2C	266	44975303	44975304	0	1	0	1.35335	2.8575	2.10519	0	0.751857	1.12433	0.00104	0.999	-0.415037	0.944	0.101
mergedPeak766	ZFAND4	-332	protein-coding	chr10	45672982	45673149	+	ENSG00000172671	promoter-TSS (NR_104256)	promoter-TSS (NR_104256)	zinc finger AN1-type containing 4	ZIC	168	45673144	45673145	0	0	1	1.42875	2.14279	3.57119	0	0.238089	0.739848	0.0739	0.963	0.555816	0.083	0.952	7.96138	8.25406	7.81595	7.90831	-0.207453	0.999996	-0.335084	0.392793	-0.0915818	0.943183
mergedPeak767	GPRIN2	14644	protein-coding	chr10	46541357	46541560	+	ENSG00000204175	Intergenic	CpG	G protein regulated inducer of neurite outgrowth 2		204	46541426	46541427	0	1	0	0.98036	3.92131	2.35287	0.980365	1.17662	1.53605	2.25e-06	1	-0.68966	0.994	0.0103	2.26993	1.48199	3.42383	2.50831	0.038814	1	0.666807	1	0.290762	1
mergedPeak4547	DGKG	119633	protein-coding	chr3	186242558	186242731	+	ENSG00000058866	intron (NM_001080745, intron 18 of 23)	intron (NM_001080745, intron 18 of 23)	diacylglycerol kinase gamma	PRDM14; PRDM1	174	186242600	186242601	0	1	0	0.459755	3.90779	0.919512	0.919515	0.689742	2.87381	1.18e-11	1	-1.88897	1	3.91e-07	1.89281	4.06987	6.25423	6.34624	-0.239717	1	2.15277	0.000361915	-0.0847683	0.965817
mergedPeak769	MAPK8	-354	protein-coding	chr10	48306356	48306581	+	ENSG00000107643	promoter-TSS (NR_136585)	promoter-TSS (NR_136585)	mitogen-activated protein kinase 8	TFAP2C	226	48306284	48306285	0	1	0	1.76986	3.18575	2.12416	0.176985	0.884897	0.807355	0.0213	0.987	-0.217591	0.837	0.269	9.46443	9.73325	9.60887	9.38298	-0.217189	0.999996	-0.341315	0.188677	0.201328	0.722565
mergedPeak4506	SKIL	-754	protein-coding	chr3	170356812	170357616	+	ENSG00000136603	promoter-TSS (NM_005414)	promoter-TSS (NM_005414)	SKI like proto-oncogene	TFAP2C; ZIC	805	170356930	170356931	2	1	1	2.88235	4.32284	4.37238	0.596255	0.596257	0.516015	0.000922	0.999	0.0565835	0.392	0.671	12.1698	12.0871	13.8274	14.2489	0.0748329	0.999996	2.15177	1.39929e-39	-0.407664	0.130663
mergedPeak771	WASHC2A	49	protein-coding	chr10	50067832	50067989	+	ENSG00000099290	promoter-TSS (NM_001291398)	promoter-TSS (NM_001291398)	WASH complex subunit 2A	TFAP2C; ZIC	158	50067936	50067937	0	0	1	2.78516	2.02525	3.54407	1.26578	0.253158	-0.234465	0.834	0.311	0.632268	0.0926	0.951
mergedPeak772	CSTF2T	-210835	protein-coding	chr10	51909762	51910928	+	ENSG00000177613	intron (NM_001098512, intron 5 of 17)	MER67D|LTR|ERV1	cleavage stimulation factor subunit 2 tau variant	OCT4-SOX2-TCF-NANOG; PRDM1; SOX2; TEAD; LEF1	1167	51910429	51910430	0	1	1	0.582672	5.51806	1.47382	0.239925	0.411363	3.29572	9.2e-102	1	-1.94342	1	2e-45	9.28871	9.39423	8.87726	9.12059	-0.085336	0.999996	-0.265892	0.362811	-0.236133	0.661569
mergedPeak773	CSTF2T	-211792	protein-coding	chr10	51911170	51911456	+	ENSG00000177613	intron (NM_001098512, intron 5 of 17)	intron (NM_001098512, intron 5 of 17)	cleavage stimulation factor subunit 2 tau variant	SOX17; SOX2	287	51911386	51911387	0	1	0	0.836182	3.34485	0.557476	0.557561	0.696841	2.32193	1.29e-11	1	-2.32193	1	2.56e-12	9.28871	9.39423	8.87726	9.12059	-0.085336	0.999996	-0.265892	0.362811	-0.236133	0.661569
mergedPeak4505	SKIL	-38429	protein-coding	chr3	170319137	170319608	+	ENSG00000136603	Intergenic	HUERS-P1-int|LTR|ERV1	SKI like proto-oncogene	PRDM14	472	170319255	170319256	0	0	1	0.593204	0.762807	4.23715	0.932142	0.169486	0.650765	0.17	0.921	2.42223	2.2e-23	1	12.1698	12.0871	13.8274	14.2489	0.0748329	0.999996	2.15177	1.39929e-39	-0.407664	0.130663
mergedPeak775	MBL2	-96798	protein-coding	chr10	52868361	52868804	+	ENSG00000165471	Intergenic	THE1D-int|LTR|ERVL-MaLR	mannose binding lectin 2	PRDM14; TFAP2C; OCT4; OCT4-SOX2-TCF-NANOG; SOX17; SOX2; TEAD	444	52868497	52868498	0	0	1	0.180175	0.360406	5.40523	0.450421	0.0900873	0.739848	0.353	0.875	3.65535	5.04e-45	1	0	0	0	0	0	1	0	1	0	1
mergedPeak776	MIR548F1	-73636	ncRNA	chr10	54681458	54681653	+	ENSG00000221594	intron (NM_001354404, intron 4 of 34)	L2-3_Crp|LINE|L2	microRNA 548f-1	TFAP2C; OCT4; OCT4-SOX2-TCF-NANOG; SOX2	196	54681592	54681593	0	0	1	0.408214	0.8163	3.67323	0.408151	0.204076	-0.268817	0.849	0.384	2.07039	3.45e-07	1	0	0	0	0	0	1	0	1	0	1
mergedPeak777	MIR3924	170886	ncRNA	chr10	57133603	57133819	+	ENSG00000264747	Intergenic	MLT1E1A|LTR|ERVL-MaLR	microRNA 3924	OCT4-SOX2-TCF-NANOG	217	57133672	57133673	0	0	1	0.737303	1.47456	4.79248	0.368653	0.553065	0.286881	0.413	0.768	1.4957	1.69e-06	1	0	0	0	0	0	1	0	1	0	1
mergedPeak778	MIR3924	162883	ncRNA	chr10	57141565	57141827	+	ENSG00000264747	Intergenic	LTR8A|LTR|ERV1	microRNA 3924	LEF1	263	57141675	57141676	0	0	1	0.760406	2.12921	3.34592	0.456331	0.304173	1.41684	0.0014	0.999	0.641546	0.0367	0.978	0	0	0	0	0	1	0	1	0	1
mergedPeak779	MIR3924	161234	ncRNA	chr10	57141941	57144924	+	ENSG00000264747	Intergenic	MER67C|LTR|ERV1	microRNA 3924	PRDM14; OCT4; OCT4-SOX2-TCF-NANOG; SOX17; PRDM1; SOX2; ZIC; LEF1; TCF3	2984	57143324	57143325	0	1	2	0.45575	6.44754	7.48083	0.42894	0.348502	3.79181	0	1	0.214125	0.000292	1	0	0	0	0	0	1	0	1	0	1
mergedPeak780	MIR3924	159405	ncRNA	chr10	57145096	57145256	+	ENSG00000264747	Intergenic	Intergenic	microRNA 3924	OCT4-SOX17; PRDM1	161	57145153	57145154	0	0	1	0.496881	1.98783	2.98127	0	0.24844	2.32193	3.4e-06	1	0.263034	0.336	0.792	0	0	0	0	0	1	0	1	0	1
mergedPeak781	MIR3924	138705	ncRNA	chr10	57165813	57165979	+	ENSG00000264747	Intergenic	MSTA-int|LTR|ERVL-MaLR	microRNA 3924	OCT4; OCT4-SOX2-TCF-NANOG; SOX17; SOX2	167	57165853	57165854	0	0	1	0.239551	0.958053	4.31109	0	0	1.58496	0.0527	0.983	1.80735	5.18e-06	1	0	0	0	0	0	1	0	1	0	1
mergedPeak782	MIR3924	82199	ncRNA	chr10	57222166	57222365	+	ENSG00000264747	Intergenic	MER54B|LTR|ERVL	microRNA 3924		200	57222359	57222360	0	1	0	1.19996	2.39984	1.19996	0	0.600075	1.71809	4.53e-06	1	-1.73697	1	1.35e-06	0	0	0	0	0	1	0	1	0	1
mergedPeak3489	GALM	10	protein-coding	chr2	38665724	38666189	+	ENSG00000143891	promoter-TSS (NM_138801)	promoter-TSS (NM_138801)	galactose mutarotase	TFAP2C; PRDM1	466	38665919	38665920	1	1	1	2.40336	3.09004	5.49425	0.257502	0.343325	0.263034	0.203	0.862	0.941106	1.3e-06	1	6.62369	6.2105	5.54092	5.23679	0.198658	0.999996	-0.925776	0.146788	0.207258	0.892748
mergedPeak784	TFAM	442	protein-coding	chr10	58385517	58385688	+	ENSG00000108064	exon (NM_001270782, exon 1 of 6)	exon (NM_001270782, exon 1 of 6)	transcription factor A, mitochondrial	TFAP2C	172	58385584	58385585	0	1	0	2.32551	3.02317	2.32587	0.232551	0.930171	0.584963	0.0765	0.957	-0.217591	0.837	0.269	10.8238	10.8226	10.6112	10.609	0.00154835	0.999996	-0.207072	0.395343	-0.00772266	0.995038
mergedPeak785	LINC00844	-35734	ncRNA	chr10	58963677	58963937	+		Intergenic	Intergenic	long intergenic non-protein coding RNA 844	PRDM14; OCT4; ZIC	261	58963783	58963784	0	1	0	2.14553	5.82448	0.613007	0.306493	0.153252	1.46467	4.67e-09	1	-3.47393	1	1.53e-33	0	0	0	0.936963	0	1	0.389834	1	-0.0686429	1
mergedPeak4507	SKIL	757	protein-coding	chr3	170358396	170358553	+	ENSG00000136603	intron (NM_001145098, intron 1 of 7)	intron (NM_001145098, intron 1 of 7)	SKI like proto-oncogene	TFAP2C	158	170358441	170358442	0	0	1	2.27841	1.51889	3.5442	1.01263	0.253196	-0.200913	0.807	0.33	0.443607	0.173	0.902	12.1698	12.0871	13.8274	14.2489	0.0748329	0.999996	2.15177	1.39929e-39	-0.407664	0.130663
mergedPeak2113	GCNT3	-62020	protein-coding	chr15	59549245	59550273	+	ENSG00000140297	Intergenic	MER4B|LTR|ERV1	glucosaminyl (N-acetyl) transferase 3, mucin type	PRDM14; OCT4-SOX2-TCF-NANOG; SOX17; PRDM1; TEAD	1029	59549762	59549763	0	0	1	0.310961	1.47712	13.0997	0.583163	0.388714	2.32193	3.41e-15	1	3.09592	5.55e-189	1	3.43926	3.20228	5.43106	5.56711	0.0292732	1	2.14931	0.00650841	-0.105233	0.961726
mergedPeak2114	GCNT3	-60711	protein-coding	chr15	59550521	59551219	+	ENSG00000140297	Intergenic	Intergenic	glucosaminyl (N-acetyl) transferase 3, mucin type	TFAP2C; SOX17; SOX2	699	59551071	59551072	0	0	2	0.858343	0.515007	4.40685	0.572227	0.514987	-0.736966	0.982	0.0414	3.16993	4.24e-47	1	3.43926	3.20228	5.43106	5.56711	0.0292732	1	2.14931	0.00650841	-0.105233	0.961726
mergedPeak2427	MMP15	2067	protein-coding	chr16	58027542	58027737	+	ENSG00000102996	intron (NM_002428, intron 1 of 9)	intron (NM_002428, intron 1 of 9)	matrix metallopeptidase 15		196	58027632	58027633	0	0	1	0.40815	0.408136	3.67336	0	0.816429	0.321928	0.567	0.735	2.37851	1.6e-10	1	6.75074	7.41421	9.84179	9.56807	-0.395513	0.999996	2.13781	4.9808e-20	0.248285	0.546804
mergedPeak1270	RNF214	-48	protein-coding	chr11	117232593	117232750	+	ENSG00000167257	promoter-TSS (NM_207343)	promoter-TSS (NM_207343)	ring finger protein 214		158	117232687	117232688	0	1	0	2.27842	2.78516	1.26578	0.253148	0.506314	0.275007	0.331	0.799	-1.08927	0.998	0.00372	9.63843	9.63662	11.9514	11.7769	0.00218642	0.999996	2.1339	1.46512e-42	0.157402	0.722311
mergedPeak3584	LRRTM1	148450	protein-coding	chr2	80155795	80156003	+	ENSG00000162951	intron (NM_004389, intron 7 of 17)	intron (NM_004389, intron 7 of 17)	leucine rich repeat transmembrane neuronal 1	TFAP2C; OCT4; OCT4-SOX17	209	80155911	80155912	0	0	1	0.574145	0.382765	2.48835	0	0.191375	-1	0.982	0.143	3.24793	6.19e-12	1	3.27097	3.15962	4.31129	5.57474	0.00901201	1	2.13116	0.0147884	-0.806687	0.191577
mergedPeak792	LOC283045	-51559	ncRNA	chr10	62426329	62426941	+		intron (NM_199451, intron 3 of 7)	MER74B|LTR|ERVL	uncharacterized LOC283045	PRDM14; ZIC; LEF1; TCF3	613	62426685	62426686	0	1	0	0.978761	3.52342	0.195753	0.261004	0.522088	1.76977	1.97e-14	1	-3.8365	1	6.93e-46
mergedPeak793	ZNF365	-13934	protein-coding	chr10	62506329	62506666	+	ENSG00000138311	intron (NM_199451, intron 4 of 7)	LTR85b|LTR|Gypsy?	zinc finger protein 365	PRDM14; TFAP2C	338	62506513	62506514	0	0	1	0.591677	1.77509	6.27202	0.828506	0.591697	1.41684	0.0014	0.999	1.85599	1.65e-15	1	3.34432	1.78954	0.805458	0.543245	0.097521	1	-0.55745	1	0.0198599	1
mergedPeak794	ADO	-112496	protein-coding	chr10	62692137	62692346	+	ENSG00000181915	Intergenic	Intergenic	2-aminoethanethiol dioxygenase	TFAP2C; OCT4	210	62692259	62692260	0	1	0	0.952352	3.04754	1.524	0.38094	0.380927	1.28688	0.000439	0.999	-1.152	0.999	0.000699	8.95602	8.79543	9.36528	9.17771	0.119955	0.999996	0.38444	0.167943	0.163824	0.806466
mergedPeak3585	LRRTM1	74626	protein-coding	chr2	80229663	80229820	+	ENSG00000162951	intron (NM_004389, intron 7 of 17)	MER21C|LTR|ERVL	leucine rich repeat transmembrane neuronal 1	PRDM14; OCT4; LEF1	158	80229735	80229736	0	0	1	0	1.26598	3.79734	0.253148	0.506314	3.32193	0.00158	1	1.926	5.42e-06	1	3.27097	3.15962	4.31129	5.57474	0.00901201	1	2.13116	0.0147884	-0.806687	0.191577
mergedPeak796	EGR2	948	protein-coding	chr10	62818096	62818303	+	ENSG00000122877	intron (NM_001136178, intron 2 of 3)	CpG-2954	early growth response 2	TFAP2C	208	62818218	62818219	0	1	0	1.73099	4.03833	2.69213	0.192302	0.576907	1.47508	2.45e-05	1	-0.643856	0.988	0.0223	5.12421	4.816	3.87595	3.33818	0.0870227	0.999996	-1.24429	0.258476	0.194389	1
mergedPeak797	EGR2	-92293	protein-coding	chr10	62911034	62911824	+	ENSG00000122877	Intergenic	Intergenic	early growth response 2	PRDM14; TFAP2C; SOX2; TEAD	791	62911459	62911460	0	0	1	0.455105	0.960746	9.30439	0.505675	0.202301	0.863938	0.0177	0.989	3.24793	3.55e-113	1	5.12421	4.816	3.87595	3.33818	0.0870227	0.999996	-1.24429	0.258476	0.194389	1
mergedPeak2605	PEMT	-78	protein-coding	chr17	17591266	17592078	+	ENSG00000133027	promoter-TSS (NM_001267552)	promoter-TSS (NM_001267552)	phosphatidylethanolamine N-methyltransferase	TFAP2C	813	17591780	17591781	1	1	1	5.7071	4.13336	6.88784	0.54117	0.590388	-0.454032	0.999	0.00061	0.782409	1.44e-09	1	7.57173	7.72796	9.67586	9.87034	-0.0994426	0.999996	2.12695	8.2948e-22	-0.19142	0.724536
mergedPeak1257	USP28	-4389	protein-coding	chr11	113879810	113880021	+	ENSG00000048028	Intergenic	THE1A-int|LTR|ERVL-MaLR	ubiquitin specific peptidase 28		212	113879958	113879959	0	0	1	0.566019	0.566	3.77347	0	0.566109	0	0.801	0.577	3.11603	3.07e-15	1	10.7461	11.1262	13.0905	13.2584	-0.324801	0.931438	2.12626	8.09308e-48	-0.170622	0.676523
mergedPeak1258	USP28	-6468	protein-coding	chr11	113881967	113882189	+	ENSG00000048028	Intergenic	Intergenic	ubiquitin specific peptidase 28	PRDM14; TEAD	223	113882037	113882038	0	0	1	0.896802	0.5381	5.20165	0.358789	0.358733	-0.415037	0.9	0.256	2.37016	2.56e-12	1	10.7461	11.1262	13.0905	13.2584	-0.324801	0.931438	2.12626	8.09308e-48	-0.170622	0.676523
mergedPeak801	PBLD	-1264	protein-coding	chr10	68333956	68334335	+	ENSG00000108187	intron (NM_001322441, intron 1 of 9)	intron (NM_001322441, intron 1 of 9)	phenazine biosynthesis like protein domain containing	PRDM14; OCT4	380	68334190	68334191	0	0	1	1.15804	1.68416	3.57871	0.31578	0.315781	0.176323	0.432	0.719	1.26903	1.42e-06	1	6.8578	6.71598	7.28264	6.83565	0.0768708	0.999996	0.122177	0.878337	0.376001	0.538184
mergedPeak1259	USP28	-8674	protein-coding	chr11	113884073	113884465	+	ENSG00000048028	Intergenic	Intergenic	ubiquitin specific peptidase 28	TFAP2C	393	113884243	113884244	0	0	1	0.814224	0.407113	4.37714	0.305334	0.407098	-1.25154	0.998	0.00545	3.32193	2.19e-31	1	10.7461	11.1262	13.0905	13.2584	-0.324801	0.931438	2.12626	8.09308e-48	-0.170622	0.676523
mergedPeak5281	PIM1	-32761	protein-coding	chr6	37137253	37137443	+	ENSG00000137193	Intergenic	Intergenic	Pim-1 proto-oncogene, serine/threonine kinase	TFAP2C	191	37137384	37137385	0	0	1	1.2567	2.51301	3.55997	0.209418	0.418837	0.526069	0.197	0.9	0.823749	0.0141	0.991	8.78961	8.92543	8.76322	10.1234	-0.106175	0.999996	1.19291	7.79457e-09	-1.2823	9.56053e-10
mergedPeak804	HK1	7467	protein-coding	chr10	69285840	69286062	+	ENSG00000156515	intron (NM_033498, intron 2 of 20)	intron (NM_033498, intron 2 of 20)	hexokinase 1	PRDM14; TFAP2C	223	69285962	69285963	0	0	1	0.717467	2.15241	4.84366	0.179366	0.717441	1.43829	0.000362	0.999	0.879706	0.00121	0.999	9.35982	9.35455	9.35188	9.52451	0.00604281	0.999996	0.174694	0.599137	-0.172015	0.762179
mergedPeak805	TSPAN15	-218	protein-coding	chr10	69450866	69451626	+	ENSG00000099282	promoter-TSS (NM_012339)	promoter-TSS (NM_012339)	tetraspanin 15	TFAP2C	761	69451248	69451249	0	1	1	0.683293	3.83754	3.41645	0.157677	0.578169	2.58496	1.11e-33	1	-0.200913	0.906	0.126	4.37831	4.38516	5.64085	4.33002	-0.00183902	0.999996	-0.0427704	0.980235	0.834077	0.166262
mergedPeak806	NEUROG3	4338	protein-coding	chr10	69568857	69569269	+	ENSG00000122859	Intergenic	Intergenic	neurogenin 3	TFAP2C; OCT4; OCT4-SOX2-TCF-NANOG; SOX2; TEAD	413	69569115	69569116	0	1	0	0.968644	3.38972	0.581075	0.193699	0.581098	2.07039	1.78e-13	1	-2.25154	1	1.33e-15	0.929429	1.78954	0	0	-0.0280207	1	-0.756131	1	0	1
mergedPeak807	NEUROG3	-73	protein-coding	chr10	69573458	69573666	+	ENSG00000122859	promoter-TSS (NM_020999)	promoter-TSS (NM_020999)	neurogenin 3	TFAP2C; SOX17; SOX2	209	69573526	69573527	0	1	0	0.956907	4.97575	0.956908	0.382765	0.574235	2.37016	2.56e-12	1	-2.39593	1	4.91e-13	0.929429	1.78954	0	0	-0.0280207	1	-0.756131	1	0	1
mergedPeak808	H2AFY2	959	protein-coding	chr10	70052855	70054015	+	ENSG00000099284	intron (NM_018649, intron 1 of 8)	CpG	H2A histone family member Y2	PRDM14; TFAP2C; SOX17; SOX2; TEAD	1161	70053559	70053560	0	0	1	0.44786	2.10157	4.13425	0.689148	0.275615	1.95606	6.43e-19	1	0.918386	1.27e-10	1	11.0293	10.6491	10.0629	10.1933	0.329799	0.857824	-0.446921	0.0297639	-0.132648	0.839046
mergedPeak809	NODAL	-11590	protein-coding	chr10	70459392	70459631	+	ENSG00000156574	Intergenic	Intergenic	nodal growth differentiation factor	2004-10-01	240	70459537	70459538	0	1	0	0.666646	4.16655	1.00013	0.833306	0.166656	2.67807	4.52e-15	1	-2.18442	1	4.84e-12	5.49119	5.82291	5.12151	6.70549	-0.1073	0.999996	0.840928	0.188486	-1.1656	0.0110807
mergedPeak810	LOC105378349	28851	ncRNA	chr10	70967800	70967989	+	ENSG00000259267	Intergenic	Intergenic	uncharacterized LOC105378349	PRDM14	190	70967903	70967904	0	1	0	0.421041	4.63216	0	0.631537	0.42104	3.80735	1.8e-21	1	-5.64386	1	7.4e-39
mergedPeak811	UNC5B-AS1	2101	ncRNA	chr10	71215922	71216092	+	ENSG00000237512	intron (NM_170744, intron 1 of 16)	MIRc|SINE|MIR	UNC5B antisense RNA 1	PRDM1	171	71216126	71216127	0	0	1	0.467895	0.935642	3.74244	0.233911	0	1	0.185	0.938	1.66448	5.69e-05	1	2.44067	1.70455	2.40233	0.936963	0.0322135	1	-0.345627	1	0.235091	1
mergedPeak812	SLC29A3	-179	protein-coding	chr10	71318969	71319126	+	ENSG00000198246	promoter-TSS (NM_018344)	promoter-TSS (NM_018344)	solute carrier family 29 member 3		158	71319073	71319074	0	0	1	2.53156	1.77203	3.5442	0.253158	0	-0.268817	0.845	0.303	0.925999	0.0143	0.991	7.18581	7.33946	6.8277	6.8019	-0.0849632	0.999996	-0.512057	0.361701	0.0110822	0.995877
mergedPeak3658	HS6ST1	57677	protein-coding	chr2	128260864	128261032	+	ENSG00000136720	Intergenic	Intergenic	heparan sulfate 6-O-sulfotransferase 1	TFAP2C; SOX2	169	128260919	128260920	0	1	0	1.42002	3.55019	3.07684	0.473432	0.473357	1.93734	3.91e-07	1	-0.434403	0.948	0.0952	8.08889	8.11692	9.51128	10.2456	-0.018336	0.999996	2.11652	1.63447e-27	-0.696907	0.00404565
mergedPeak5283	PIM1	-28490	protein-coding	chr6	37141512	37141730	+	ENSG00000137193	Intergenic	Intergenic	Pim-1 proto-oncogene, serine/threonine kinase		219	37141655	37141656	0	0	1	0.913182	1.46114	3.65287	0.182671	0.365285	0.739848	0.0739	0.963	0.739848	0.0195	0.988	8.78961	8.92543	8.76322	10.1234	-0.106175	0.999996	1.19291	7.79457e-09	-1.2823	9.56053e-10
mergedPeak815	SPOCK2	50780	protein-coding	chr10	72037763	72038122	+	ENSG00000107742	Intergenic	MER4A|LTR|ERV1	SPARC (osteonectin), cwcv and kazal like domains proteoglycan 2	PRDM14; SOX17; SOX2; TEAD	360	72037992	72037993	0	1	0	0.333324	3.77825	3.11101	0.333311	0.777754	2.70044	2.08e-18	1	-0.286304	0.917	0.127	3.31492	0	2.25571	2.81702	0.154464	1	1.71831	1	-0.148569	1
mergedPeak816	DDIT4	-13027	protein-coding	chr10	72260743	72261233	+	ENSG00000168209	Intergenic	Intergenic	DNA damage inducible transcript 4	TFAP2C	491	72260891	72260892	0	1	1	1.62953	3.91026	2.9326	0.244392	0.407321	1.11103	7.36e-07	1	-0.434403	0.986	0.02	9.01	8.67663	8.99602	8.55872	0.0330513	0.999996	-0.091243	0.959851	0.375662	0.488125
mergedPeak5279	PIM1	-67334	protein-coding	chr6	37102389	37102880	+	ENSG00000137193	Intergenic	Intergenic	Pim-1 proto-oncogene, serine/threonine kinase	PRDM14; TFAP2C; OCT4; ZIC	492	37102811	37102812	1	1	1	3.00804	2.68285	2.9272	0.325193	0.487773	-0.217591	0.879	0.178	0.15056	0.33	0.758	8.78961	8.92543	8.76322	10.1234	-0.106175	0.999996	1.19291	7.79457e-09	-1.2823	9.56053e-10
mergedPeak6304	DENND1A	46	protein-coding	chr9	123929321	123930370	+	ENSG00000119522	promoter-TSS (NM_001352967)	promoter-TSS (NM_001352967)	DENN domain containing 1A	TFAP2C	1050	123930091	123930092	1	1	2	1.2952	4.15227	5.5245	0.457128	0.495205	1.48543	2.52e-20	1	0.454176	0.000136	1	8.91288	8.6658	8.06595	8.22191	0.195164	0.999996	-0.43373	0.154871	-0.151903	0.859634
mergedPeak20	AJAP1	409392	protein-coding	chr1	5064324	5064583	+	ENSG00000196581	Intergenic	LTR23-int|LTR|ERV1	adherens junctions associated protein 1	TFAP2C; SOX17; SOX2	260	5064436	5064437	0	0	1	0.307684	0.153865	4.76908	0.461508	0.461524	0	0.865	0.594	4.16993	4.76e-31	1	6.88253	6.02585	9.34453	10.7524	0.418868	0.999996	4.65054	1.15641e-63	-1.27089	2.07963e-06
mergedPeak5836	CDK5	-40	protein-coding	chr7	151057686	151058419	+	ENSG00000164885	promoter-TSS (NM_001199692)	promoter-TSS (NM_001199692)	cyclin dependent kinase 5	SOX17; TEAD; LEF1	734	151058004	151058005	1	1	1	5.8863	5.44941	6.43009	0.435954	0.217978	-0.104697	0.817	0.226	0.298658	0.019	0.985	7.1566	6.82654	6.71875	6.87935	0.195048	0.999996	0.0540362	0.95088	-0.142961	0.917541
mergedPeak3652	BIN1	17211	protein-coding	chr2	127064743	127064907	+	ENSG00000136717	intron (NM_001320632, intron 6 of 13)	intron (NM_001320632, intron 6 of 13)	bridging integrator 1	ZIC	165	127064853	127064854	0	1	0	2.909	3.87853	1.93933	0.242418	0.727364	0.356144	0.201	0.877	-1.21759	1	0.000296	6.97174	7.00938	8.22537	9.1405	-0.0215382	0.999996	2.1109	5.60006e-16	-0.852559	0.00141729
mergedPeak5553	ZNF853	-1883	protein-coding	chr7	6613653	6613811	+	ENSG00000236609	Intergenic	Intergenic	zinc finger protein 853	PRDM14; TFAP2C	159	6613733	6613734	0	0	1	0	0.251565	2.26409	0.503208	0.251564	1.32193	0.143	0.96	1.848	1.99e-05	1	6.51817	6.21818	5.63399	7.10176	0.145405	0.999996	0.862694	0.0902818	-1.16951	0.00413864
mergedPeak1013	ARNTL	-60160	protein-coding	chr11	13216478	13216682	+	ENSG00000133794	Intergenic	Intergenic	aryl hydrocarbon receptor nuclear translocator like	TFAP2C	205	13216491	13216492	1	0	0	3.90218	0.780464	0.975583	0.585439	0.390231	-1.35845	1	6.67e-05	-0.836501	0.979	0.0681	6.6179	6.22664	7.32479	6.65406	0.192939	0.999996	0.417923	0.523209	0.566732	0.225629
mergedPeak94	ALPL	65362	protein-coding	chr1	21574609	21574768	+	ENSG00000162551	intron (NM_000478, intron 9 of 11)	intron (NM_000478, intron 9 of 11)	alkaline phosphatase, liver/bone/kidney		160	21574719	21574720	0	1	0	1.49995	3.24991	0	0	0.499967	1.32193	0.00065	0.999	-3.32193	1	6.44e-14	9.84866	10.0432	12.1472	12.1646	-0.159325	0.999996	2.10809	2.07619e-28	-0.0247366	0.984035
mergedPeak825	PPP3CB	69	protein-coding	chr10	73495797	73496100	+	ENSG00000107758	promoter-TSS (NM_001289969)	promoter-TSS (NM_001289969)	protein phosphatase 3 catalytic subunit beta	TFAP2C; ZIC	304	73495954	73495955	0	1	1	2.76308	3.42148	3.94724	0.394711	0.131575	0.275007	0.232	0.847	0.31034	0.154	0.898	10.0742	9.89996	10.6806	10.3303	0.14844	0.999996	0.432624	0.0328417	0.323671	0.261855
mergedPeak5127	STK10	143	protein-coding	chr5	172188127	172188924	+	ENSG00000072786	5' UTR (NM_005990, exon 1 of 19)	5' UTR (NM_005990, exon 1 of 19)	serine/threonine kinase 10	TFAP2C	798	172188198	172188199	2	2	0	2.85705	2.30561	2.1052	0.25062	0.501316	-0.251539	0.932	0.0962	-0.152003	0.815	0.251	8.03197	7.75065	8.55435	7.19258	0.191916	0.999996	-0.5421	0.177735	1.21762	5.74576e-06
mergedPeak2922	CABLES1	-19958	protein-coding	chr18	23114528	23114685	+	ENSG00000134508	Intergenic	Intergenic	Cdk5 and Abl enzyme substrate 1		158	23114605	23114606	0	0	1	0.506313	1.26574	3.5442	0.759473	0.506393	0.739848	0.353	0.875	1.926	5.42e-06	1	7.41546	7.35478	9.78741	9.4642	0.0398107	0.999996	2.09207	1.20101e-19	0.293227	0.456638
mergedPeak2923	CABLES1	87542	protein-coding	chr18	23243179	23243517	+	ENSG00000134508	intron (NM_001100619, intron 7 of 9)	intron (NM_001100619, intron 7 of 9)	Cdk5 and Abl enzyme substrate 1	TFAP2C	339	23243366	23243367	0	0	1	0.353959	0.589952	3.42173	0.708053	0.11799	1.41684	0.0335	0.986	1.95233	2.1e-09	1	7.41546	7.35478	9.78741	9.4642	0.0398107	0.999996	2.09207	1.20101e-19	0.293227	0.456638
mergedPeak2924	CABLES1	104356	protein-coding	chr18	23260069	23260350	+	ENSG00000134508	non-coding (NR_023359, exon 7 of 7)	non-coding (NR_023359, exon 7 of 7)	Cdk5 and Abl enzyme substrate 1	OCT4; PRDM1	282	23260180	23260181	0	0	1	0.709198	2.41128	2.9791	0.425518	0.425504	1.87578	1.46e-06	1	0.400538	0.123	0.923	7.41546	7.35478	9.78741	9.4642	0.0398107	0.999996	2.09207	1.20101e-19	0.293227	0.456638
mergedPeak830	LRMDA	1780	protein-coding	chr10	75433346	75433551	+	ENSG00000148655	intron (NM_001305581, intron 1 of 6)	intron (NM_001305581, intron 1 of 6)	leucine rich melanocyte differentiation associated	TFAP2C	206	75433425	75433426	0	0	1	0.388339	0.776796	5.63088	0.388324	0.776675	0.739848	0.353	0.875	2.58496	1.7e-13	1
mergedPeak831	LRMDA	330198	protein-coding	chr10	76112672	76112972	+	ENSG00000148655	intron (NM_032024, intron 4 of 5)	intron (NM_032024, intron 4 of 5)	leucine rich melanocyte differentiation associated	TFAP2C	301	76112958	76112959	0	0	1	0.930349	0.797316	2.39187	0.265773	0.132887	0.516015	0.271	0.87	1.20163	0.0007	0.999
mergedPeak832	LRMDA	448590	protein-coding	chr10	76230850	76231294	+	ENSG00000148655	intron (NM_032024, intron 4 of 5)	intron (NM_032024, intron 4 of 5)	leucine rich melanocyte differentiation associated	OCT4; SOX17; PRDM1; SOX2	445	76231350	76231351	0	0	1	0.269654	1.25834	3.05609	0	0.179798	1.76553	6.9e-05	1	1.1635	1.8e-05	1
mergedPeak5202	MYLIP	-196	protein-coding	chr6	16128783	16128976	+	ENSG00000007944	promoter-TSS (NM_013262)	promoter-TSS (NM_013262)	myosin regulatory light chain interacting protein	TFAP2C	194	16128889	16128890	0	0	1	1.64943	1.85555	4.12358	0.20618	0.412423	0.137504	0.542	0.659	1.18269	0.000464	0.999	5.83552	6.15282	10.3237	8.459	-0.106529	0.999996	2.25026	6.80161e-10	1.61941	1.52024e-08
mergedPeak5554	ZNF853	458	protein-coding	chr7	6615957	6616114	+	ENSG00000236609	5' UTR (NM_017560, exon 1 of 3)	5' UTR (NM_017560, exon 1 of 3)	zinc finger protein 853	TFAP2C	158	6616074	6616075	0	0	1	0.75947	0.253158	3.79794	0.253156	0.759444	-1.78588	0.999	0.00453	3.24793	6.19e-12	1	6.51817	6.21818	5.63399	7.10176	0.145405	0.999996	0.862694	0.0902818	-1.16951	0.00413864
mergedPeak835	POLR3A	48688	protein-coding	chr10	77980776	77980946	+	ENSG00000148606	intron (NM_007055, intron 29 of 30)	intron (NM_007055, intron 29 of 30)	RNA polymerase III subunit A	TFAP2C	171	77980851	77980852	0	0	1	0.701735	0.701842	3.27475	0.233903	0.233911	0.739848	0.353	0.875	2	1.4e-06	1	10.1196	10.1526	10.1676	10.1786	-0.0255264	0.999996	0.0307547	0.938307	-0.0207462	0.986915
mergedPeak202	SH3D21	-357	protein-coding	chr1	36305934	36306169	+	ENSG00000214193	promoter-TSS (NM_001162530)	promoter-TSS (NM_001162530)	SH3 domain containing 21	TFAP2C	236	36306035	36306036	0	0	1	1.01692	1.6948	4.57613	0.338974	0.339026	0.695994	0.112	0.946	1.15704	0.000204	1	5.63341	5.96602	8.49001	8.06686	-0.136746	0.999996	2.06607	1.61854e-09	0.377674	0.372115
mergedPeak5120	PANK3	-28	protein-coding	chr5	168579346	168579844	+	ENSG00000120137	promoter-TSS (NM_024594)	promoter-TSS (NM_024594)	pantothenate kinase 3	TFAP2C; SOX2	499	168579636	168579637	1	1	1	3.04601	3.60767	3.76741	0.16031	0.641263	0.176323	0.247	0.817	0	0.574	0.519	12.8308	12.6199	12.8854	12.6081	0.18977	0.999996	-0.00657711	0.983759	0.256204	0.376979
mergedPeak838	ZMIZ1-AS1	153712	ncRNA	chr10	78913535	78913877	+	ENSG00000224596	Intergenic	Intergenic	ZMIZ1 antisense RNA 1	TFAP2C; SOX17; SOX2; ZIC; LEF1	343	78913735	78913736	0	1	0	0.699662	4.08151	0.816304	0.349898	0.699686	2.51349	4.92e-17	1	-2.18442	1	2.86e-14	0.849657	1.45623	1.00226	2.70386	-0.0179016	1	0.829433	1	-0.34305	1
mergedPeak4220	BIK	41	protein-coding	chr22	43110623	43110933	+	ENSG00000100290	promoter-TSS (NM_001197)	promoter-TSS (NM_001197)	BCL2 interacting killer		311	43110788	43110789	0	1	0	0.385841	3.73037	1.02891	0.128609	1.02891	2.80735	1.55e-17	1	-1.78588	1	6.06e-10	3.02547	2.97759	7.18626	5.33382	0.00257058	1	2.06467	0.0201109	1.45994	0.000105016
mergedPeak2349	IL4R	13380	protein-coding	chr16	27327167	27327449	+	ENSG00000077238	intron (NM_001257407, intron 1 of 10)	intron (NM_001257407, intron 1 of 10)	interleukin 4 receptor	TFAP2C; ZIC	283	27327288	27327289	0	1	0	2.12008	4.09883	0.989523	0.141338	0	1	0.000567	0.999	-2.18442	1	4.84e-12	5.76783	6.91657	9.85075	8.99684	-0.503884	0.673368	2.05123	1.99451e-11	0.776729	0.00366373
mergedPeak841	ZMIZ1-AS1	251	ncRNA	chr10	79067060	79067368	+	ENSG00000224596	intron (NR_024429, intron 1 of 7)	CpG	ZMIZ1 antisense RNA 1	TFAP2C; SOX17; SOX2	309	79067196	79067197	0	1	1	2.07146	2.8478	3.10659	0.258892	0.388339	0.613532	0.0406	0.975	0.201634	0.303	0.792	0.849657	1.45623	1.00226	2.70386	-0.0179016	1	0.829433	1	-0.34305	1
mergedPeak4658	SMIM14	-56	protein-coding	chr4	39638965	39639123	+	ENSG00000163683	promoter-TSS (NM_174921)	promoter-TSS (NM_174921)	small integral membrane protein 14	ZIC	159	39639053	39639054	1	0	0	2.51556	2.26408	2.01252	0.251604	0	0.0840643	0.533	0.628	-0.395929	0.915	0.164	7.50899	7.10149	9.59521	9.15656	0.261169	0.999996	2.03578	3.64979e-16	0.399491	0.237827
mergedPeak4628	CPEB2	-123	protein-coding	chr4	15002390	15002703	+	ENSG00000137449	promoter-TSS (NM_182646)	promoter-TSS (NM_182646)	cytoplasmic polyadenylation element binding protein 2		314	15002550	15002551	0	1	0	2.16546	2.80246	2.29293	0.382214	0.636922	0.678072	0.0135	0.991	-0.535332	0.984	0.0265	7.9801	7.57145	10.0977	9.62427	0.265567	0.999996	2.03286	1.9773e-17	0.43514	0.135901
mergedPeak4629	CPEB2	167838	protein-coding	chr4	15170406	15170740	+	ENSG00000137449	intron (NR_125911, intron 2 of 5)	L2a|LINE|L2	cytoplasmic polyadenylation element binding protein 2	TFAP2C; OCT4-SOX2-TCF-NANOG	335	15170511	15170512	0	0	1	0.716396	0.358199	3.94079	0.238798	0.23879	-0.494109	0.918	0.238	2.72247	7.02e-16	1	7.9801	7.57145	10.0977	9.62427	0.265567	0.999996	2.03286	1.9773e-17	0.43514	0.135901
mergedPeak4260	CAPN7	-128	protein-coding	chr3	15205972	15206162	+	ENSG00000131375	promoter-TSS (NM_014296)	promoter-TSS (NM_014296)	calpain 7		191	15206097	15206098	1	0	0	3.35069	1.04725	1.88476	0.628231	0.418835	-1.32193	1	0.000252	0.695994	0.112	0.946	9.84556	9.62137	10.0756	9.89159	0.187979	0.999996	0.273164	0.351787	0.161654	0.824329
mergedPeak3408	ZNF274	369	protein-coding	chr19	58183078	58183488	+	ENSG00000171606	5' UTR (NM_133502, exon 1 of 8)	5' UTR (NM_133502, exon 1 of 8)	zinc finger protein 274	SOX17; SOX2	411	58183357	58183358	1	1	0	3.11415	2.91962	3.11427	0.0973358	0.778563	-0.168123	0.816	0.265	0.0840643	0.454	0.655	8.66774	8.42196	8.08314	8.3321	0.187667	0.999996	-0.083664	0.871727	-0.232413	0.763529
mergedPeak1588	C12orf75	1432	protein-coding	chr12	105331930	105332173	+	ENSG00000235162	intron (NM_001145199, intron 1 of 5)	intron (NM_001145199, intron 1 of 5)	chromosome 12 open reading frame 75	TFAP2C; OCT4	244	105332067	105332068	0	1	1	0.655694	4.09823	3.77039	0.491865	0.327858	2.90689	6.88e-16	1	-0.200913	0.843	0.241	8.25627	8.05085	10.4793	10.0917	0.151655	0.999996	2.03	7.86923e-25	0.353571	0.28832
mergedPeak918	PDCD4	747	protein-coding	chr10	110872402	110872590	+	ENSG00000150593	intron (NM_145341, intron 1 of 12)	CpG	programmed cell death 4		189	110872541	110872542	0	1	0	1.69301	3.17451	2.11634	0.635	0.6349	0.941106	0.00607	0.996	-0.514573	0.969	0.0582	8.34866	8.20067	10.7825	10.221	0.0900271	0.999996	2.0095	4.63919e-23	0.523098	0.0258993
mergedPeak917	PDCD4	305	protein-coding	chr10	110871985	110872176	+	ENSG00000150593	intron (NM_145341, intron 1 of 12)	CpG	programmed cell death 4	TFAP2C	192	110872099	110872100	1	0	0	2.08327	2.29152	1.24996	0.208328	0.416719	-0.0892673	0.713	0.436	-0.621488	0.974	0.0559	8.34866	8.20067	10.7825	10.221	0.0900271	0.999996	2.0095	4.63919e-23	0.523098	0.0258993
mergedPeak850	LOC102723703	-26063	ncRNA	chr10	80505104	80505294	+		intron (NM_001351267, intron 5 of 10)	intron (NM_001351267, intron 5 of 10)	uncharacterized LOC102723703	TFAP2C	191	80505186	80505187	0	0	1	0.628255	0.418901	5.65427	0.20941	1.04709	-0.736966	0.96	0.185	3.54473	3.08e-24	1
mergedPeak851	SH2D4B	58637	protein-coding	chr10	80599376	80599644	+	ENSG00000178217	intron (NM_207372, intron 4 of 6)	intron (NM_207372, intron 4 of 6)	SH2 domain containing 4B	PRDM14; TFAP2C	269	80599455	80599456	0	0	1	0.59487	1.93302	4.16329	0	0.148695	2.08746	4.89e-06	1	0.815575	0.00498	0.996	1.32795	2.55205	3.12945	1.72267	-0.0543249	1	-0.511103	1	0.311156	1
mergedPeak852	SH2D4B	63325	protein-coding	chr10	80604049	80604263	+	ENSG00000178217	intron (NM_207372, intron 5 of 6)	intron (NM_207372, intron 5 of 6)	SH2 domain containing 4B	TFAP2C; OCT4; OCT4-SOX17	215	80604143	80604144	0	0	1	0.18604	1.48827	4.83706	0.372083	0.18607	3.16993	1.02e-05	1	1.63691	9.64e-07	1	1.32795	2.55205	3.12945	1.72267	-0.0543249	1	-0.511103	1	0.311156	1
mergedPeak853	SH2D4B	353698	protein-coding	chr10	80894440	80894770	+	ENSG00000178217	Intergenic	L1MCc|LINE|L1	SH2 domain containing 4B	OCT4; OCT4-SOX2-TCF-NANOG; SOX17; SOX2; TEAD; LEF1	331	80894516	80894517	0	1	0	0.845866	3.50442	0.845898	0.362583	0.241684	2.23573	4.85e-12	1	-1.88897	1	5.95e-10	1.32795	2.55205	3.12945	1.72267	-0.0543249	1	-0.511103	1	0.311156	1
mergedPeak854	LINC01520	43269	ncRNA	chr10	85492632	85493078	+	ENSG00000230962	TTS (NR_120671)	TTS (NR_120671)	long intergenic non-protein coding RNA 1520	SOX17; SOX2; TEAD	447	85492860	85492861	0	1	0	0.447414	5.01105	0.26849	0.536895	0.357918	2.90689	5.34e-31	1	-3.8365	1	3.13e-48	0	0	0	0	0	1	0	1	0	1
mergedPeak2091	FAM214A	45	protein-coding	chr15	52678464	52678646	+	ENSG00000047346	promoter-TSS (NM_019600)	promoter-TSS (NM_019600)	family with sequence similarity 214 member A		183	52678588	52678589	0	0	1	1.31164	1.74858	3.7156	0.87429	0	0.695994	0.112	0.946	0.62293	0.0698	0.961	7.80576	7.47919	10.1925	9.51429	0.208779	0.999996	2.00822	5.07664e-13	0.604527	0.0752616
mergedPeak856	SNCG	-1381	protein-coding	chr10	86954352	86954565	+	ENSG00000173267	intron (NM_024756, intron 1 of 6)	intron (NM_024756, intron 1 of 6)	synuclein gamma	2004-10-01	214	86954419	86954420	0	1	1	1.86939	3.92511	3.92497	0.18691	0.186911	1.18269	0.000464	0.999	-0.0588937	0.682	0.446	3.43926	3.36929	1.65227	2.35881	0.00888536	1	-0.776039	0.636779	-0.15179	1
mergedPeak857	SHLD2	126	protein-coding	chr10	87095202	87095445	+	ENSG00000122376	promoter-TSS (NM_001318905)	promoter-TSS (NM_001318905)	shieldin complex subunit 2	TFAP2C	244	87095321	87095322	0	0	1	1.1475	1.63924	3.27859	0.65572	0.32791	0.863938	0.0177	0.989	0.378512	0.157	0.903
mergedPeak5662	PHTF2	240115	protein-coding	chr7	78080148	78080320	+	ENSG00000006576	intron (NM_001301128, intron 19 of 20)	intron (NM_001301128, intron 19 of 20)	putative homeodomain transcription factor 2	PRDM14	173	78080244	78080245	0	1	0	0.924825	3.00558	2.08086	0.231208	0	1.80735	5.18e-06	1	-0.577767	0.975	0.0479	8.73486	8.78376	10.9679	10.8019	-0.0344991	0.999996	2.00724	1.13468e-27	0.148369	0.776635
mergedPeak859	LIPK	-21341	protein-coding	chr10	88702361	88703792	+	ENSG00000204021	Intergenic	Intergenic	lipase family member K	PRDM14; TFAP2C; OCT4; OCT4-SOX2-TCF-NANOG; SOX17; PRDM1; TEAD; ZIC; LEF1	1432	88703202	88703203	0	1	1	0.307253	2.31837	9.47046	0.363117	0.223449	2.67356	1.24e-37	1	2.06005	5.89e-102	1	0	0	1.9297	0	0	1	0	1	0.170165	1
mergedPeak6139	KDM4C	577	protein-coding	chr9	6757711	6758058	+	ENSG00000107077	non-coding (NR_130707, exon 1 of 15)	non-coding (NR_130707, exon 1 of 15)	lysine demethylase 4C		348	6757926	6757927	0	1	0	1.37927	2.75854	1.03461	0.229878	0.45974	1.05658	0.000966	0.999	-1.05889	1	0.000452	7.42158	7.76088	9.65363	9.77908	-0.22202	0.999996	2.00562	9.52919e-20	-0.128009	0.848116
mergedPeak6140	KDM4C	454407	protein-coding	chr9	7211697	7211936	+	ENSG00000107077	Intergenic	MIRb|SINE|MIR	lysine demethylase 4C	PRDM14	240	7211756	7211757	0	1	0	0.333324	2.667	1.16663	0.166656	0.333323	2.93923	1.6e-12	1	-1.73697	1	1.35e-06	7.42158	7.76088	9.65363	9.77908	-0.22202	0.999996	2.00562	9.52919e-20	-0.128009	0.848116
mergedPeak3267	RTN2	347	protein-coding	chr19	45492705	45492995	+	ENSG00000125744	intron (NM_206900, intron 4 of 9)	intron (NM_206900, intron 4 of 9)	reticulon 2	TFAP2C	291	45492897	45492898	0	1	1	0.54981	3.57365	2.88651	0.41236	0.274949	2.04963	1.81e-09	1	-0.217591	0.847	0.237	4.98299	5.15019	6.9187	7.22442	-0.0450542	0.999996	2.00379	1.28827e-05	-0.269216	0.751755
mergedPeak3266	RTN2	7733	protein-coding	chr19	45485254	45485925	+	ENSG00000125744	3' UTR (NM_005619, exon 11 of 11)	3' UTR (NM_005619, exon 11 of 11)	reticulon 2	TFAP2C; ZIC	672	45485511	45485512	1	1	1	6.54844	5.7141	8.80894	0.178566	0.357133	-0.200913	0.941	0.0757	0.687061	2.05e-08	1	4.98299	5.15019	6.9187	7.22442	-0.0450542	0.999996	2.00379	1.28827e-05	-0.269216	0.751755
mergedPeak864	TNKS2	84	protein-coding	chr10	91798421	91798578	+	ENSG00000107854	promoter-TSS (NR_108071)	promoter-TSS (NR_108071)	tankyrase 2		158	91798477	91798478	0	1	0	1.7721	3.29105	3.29155	0.253156	0.506296	0.765535	0.0487	0.974	-0.0892673	0.719	0.434	11.506	11.5951	11.9719	11.6861	-0.0768978	0.999996	0.0957911	0.741304	0.262697	0.428922
mergedPeak447	PBXIP1	-464	protein-coding	chr1	154956469	154956630	+	ENSG00000163346	promoter-TSS (NM_001317735)	promoter-TSS (NM_001317735)	PBX homeobox interacting protein 1		162	154956626	154956627	0	1	0	0.987622	4.93795	1.97525	1.72835	0.740834	2.14731	9.98e-11	1	-1.152	1	5.99e-05	6.21361	6.16381	8.39429	8.19842	0.026607	0.999996	2.00372	5.50622e-10	0.170226	0.825041
mergedPeak4008	SULF2	-17270	protein-coding	chr20	47803647	47804372	+	ENSG00000196562	Intergenic	Intergenic	sulfatase 2	PRDM14; TFAP2C; OCT4; OCT4-SOX2-TCF-NANOG; LEF1; TCF3	726	47803885	47803886	0	0	1	0.550928	0.550947	4.51778	0.16531	0.385662	-0.268817	0.845	0.303	3.12102	2.12e-49	1	10.8413	10.755	11.0527	9.27946	0.0710839	0.999996	-1.4515	1.33352e-09	1.60589	2.03002e-11
mergedPeak867	KIF11	108	protein-coding	chr10	92592995	92593237	+	ENSG00000138160	5' UTR (NM_004523, exon 1 of 22)	5' UTR (NM_004523, exon 1 of 22)	kinesin family member 11		243	92593175	92593176	0	0	1	1.48143	0.658393	3.62129	0.329209	0.329259	-0.454032	0.921	0.184	1.80735	1.04e-07	1	11.6679	11.7086	11.4906	11.6059	-0.0328148	0.999996	-0.0972932	0.748984	-0.119655	0.844775
mergedPeak448	PBXIP1	-1173	protein-coding	chr1	154957273	154957430	+	ENSG00000163346	3' UTR (NM_138300, exon 3 of 3)	3' UTR (NM_138300, exon 3 of 3)	PBX homeobox interacting protein 1	TFAP2C	158	154957335	154957336	0	0	1	0.759444	1.01263	4.05052	0.253196	0.253156	0	0.715	0.554	1.87578	1.46e-06	1	6.21361	6.16381	8.39429	8.19842	0.026607	0.999996	2.00372	5.50622e-10	0.170226	0.825041
mergedPeak869	FRA10AC1	42	protein-coding	chr10	93702447	93702619	+	ENSG00000148690	promoter-TSS (NR_144635)	promoter-TSS (NR_144635)	FRA10A associated CGG repeat 1		173	93702529	93702530	0	1	0	1.61845	4.16174	2.08119	0.462413	0.693596	0.516015	0.117	0.934	-0.514573	0.961	0.0765	8.54411	8.40421	8.9285	8.50475	0.102468	0.999996	0.105446	0.828729	0.379935	0.347915
mergedPeak5455	PLAGL1	-427	protein-coding	chr6	143965774	143966062	+	ENSG00000118495	promoter-TSS (NM_001317158)	promoter-TSS (NM_001317158)	PLAG1 like zinc finger 1		289	143965904	143965905	0	1	0	0.553618	3.87592	1.66085	0.553597	0.138404	2.28096	1.02e-12	1	-0.915936	1	0.000494	11.4921	10.0849	9.11511	6.16391	1.20378	5.21955e-13	-3.87844	2.42984e-64	2.63465	1.49441e-26
mergedPeak871	SLC35G1	-53012	protein-coding	chr10	93840711	93840870	+	ENSG00000176273	Intergenic	Intergenic	solute carrier family 35 member G1		160	93840957	93840958	0	1	0	0	3.99987	0.249983	0.249992	0.749979	5.16952	1.3e-20	1	-4.05889	1	5.74e-17	8.16365	7.9121	8.17696	7.59762	0.183112	0.999996	-0.302345	0.509678	0.510051	0.192634
mergedPeak872	SLC35G1	-51893	protein-coding	chr10	93841468	93842996	+	ENSG00000176273	Intergenic	MER74A|LTR|ERVL	solute carrier family 35 member G1	TFAP2C; OCT4; OCT4-SOX2-TCF-NANOG; SOX17; SOX2; TEAD; ZIC; LEF1	1529	93842076	93842077	0	2	1	0.392401	6.25204	2.90377	0.523203	0.470955	3.84298	7.7e-185	1	-1.08927	1	9.78e-26	8.16365	7.9121	8.17696	7.59762	0.183112	0.999996	-0.302345	0.509678	0.510051	0.192634
mergedPeak873	SLC35G1	-44279	protein-coding	chr10	93849658	93849929	+	ENSG00000176273	Intergenic	Intergenic	solute carrier family 35 member G1	TFAP2C; OCT4	272	93849690	93849691	0	0	1	1.02934	2.64698	3.82342	0.588309	0.441162	1.58496	1.14e-05	1	0.321928	0.177	0.885	8.16365	7.9121	8.17696	7.59762	0.183112	0.999996	-0.302345	0.509678	0.510051	0.192634
mergedPeak5456	PLAGL1	-1620	protein-coding	chr6	143966751	143967305	+	ENSG00000118495	intron (NM_001289046, intron 3 of 8)	MIRb|SINE|MIR	PLAG1 like zinc finger 1	PRDM1	555	143967097	143967098	0	1	0	0.216243	3.31521	1.08101	0.14414	0.28828	3.03034	5.11e-27	1	-1.2863	1	3.15e-08	11.4921	10.0849	9.11511	6.16391	1.20378	5.21955e-13	-3.87844	2.42984e-64	2.63465	1.49441e-26
mergedPeak875	TCTN3	-93	protein-coding	chr10	95694146	95694303	+	ENSG00000119977	promoter-TSS (NM_015631)	promoter-TSS (NM_015631)	tectonic family member 3		158	95694235	95694236	0	0	1	3.29105	2.27877	4.80997	0.759444	1.01263	-0.217591	0.824	0.318	0.807355	0.0213	0.987	9.78278	9.52184	8.73927	9.09224	0.217802	0.999996	-0.421118	0.09112	-0.338328	0.380968
mergedPeak876	DNTT	5880	protein-coding	chr10	96309880	96310224	+	ENSG00000107447	intron (NM_001017520, intron 1 of 10)	MER67B|LTR|ERV1	DNA nucleotidylexotransferase	TFAP2C; OCT4-SOX2-TCF-NANOG; PRDM1; SOX2	345	96310207	96310208	0	0	1	1.04361	1.5072	4.63737	0.231877	0.463755	1	0.0111	0.993	1.38405	2.46e-08	1	2.32995	2.36499	0.458225	0	-0.00301018	1	-1.40799	1	0.0538421	1
mergedPeak877	LOC102723665	-139	ncRNA	chr10	96832569	96832726	+		promoter-TSS (NR_135921)	promoter-TSS (NR_135921)	uncharacterized LOC102723665	TFAP2C	158	96832596	96832597	0	1	0	2.27841	3.54407	2.78472	0.253158	1.01279	0.443607	0.173	0.901	-0.340075	0.902	0.18
mergedPeak193	C1orf216	14416	protein-coding	chr1	35702380	35702561	+	ENSG00000142686	Intergenic	Intergenic	chromosome 1 open reading frame 216	TFAP2C; PRDM1; TEAD	182	35702494	35702495	0	0	1	0.879063	0.65932	3.51639	0.659423	0.219773	-0.268817	0.849	0.384	2	1.4e-06	1	7.27274	7.46761	6.46557	5.4059	-0.108073	0.999996	-2.00631	4.55168e-07	0.810351	0.109119
mergedPeak5908	GSR	106	protein-coding	chr8	30727512	30728083	+	ENSG00000104687	5' UTR (NM_001195102, exon 1 of 12)	5' UTR (NM_001195102, exon 1 of 12)	glutathione-disulfide reductase	TFAP2C; ZIC	572	30727892	30727893	1	1	0	2.37747	2.93697	1.53842	0.489572	0.489495	0.275007	0.146	0.898	-0.666576	0.998	0.00215	10.1933	10.0953	8.8403	8.05863	0.0842222	0.999996	-2.0114	4.16162e-22	0.697548	0.0274314
mergedPeak2520	ANKRD11	1105	protein-coding	chr16	89489306	89489719	+	ENSG00000167522	intron (NM_001256182, intron 1 of 13)	CpG	ankyrin repeat domain 11	TFAP2C; SOX17; TEAD	414	89489455	89489456	1	1	0	2.31878	2.89891	1.35261	0	0.676308	0.526069	0.0338	0.978	-0.915936	1	0.000327	12.7286	12.5056	12.9688	12.7135	0.184513	0.999996	0.212121	0.368695	0.23381	0.505537
mergedPeak2571	CHRNB1	10501	protein-coding	chr17	7455423	7455903	+	ENSG00000170175	intron (NM_000747, intron 9 of 10)	intron (NM_000747, intron 9 of 10)	cholinergic receptor nicotinic beta 1 subunit	PRDM1; ZIC	481	7455587	7455588	1	1	1	4.57438	3.32629	6.48606	0.66526	0.582105	-0.473931	0.994	0.00737	0.823749	2.39e-06	1	7.1298	6.77288	6.63649	6.70676	0.184292	0.999996	-0.0577757	0.948562	-0.0678711	0.971131
mergedPeak882	MARVELD1	-11473	protein-coding	chr10	97702162	97702364	+	ENSG00000155254	Intergenic	LTR41|LTR|ERVL	MARVEL domain containing 1	PRDM14; TFAP2C	203	97702234	97702235	0	0	1	0.591114	0.394063	4.72892	0.591117	0.985345	-0.736966	0.96	0.185	3.27352	4.16e-18	1	8.87221	8.67437	8.60041	8.96847	0.150206	0.999996	0.295239	0.393222	-0.35138	0.357119
mergedPeak883	LINC01475	-3	ncRNA	chr10	99530882	99531296	+	ENSG00000257582	promoter-TSS (NR_120618)	promoter-TSS (NR_120618)	long intergenic non-protein coding RNA 1475	TFAP2C; ZIC	415	99531179	99531180	0	0	1	0.771033	2.2168	8.38531	0.38559	0.963824	1.47508	2.45e-05	1	1.9855	1.96e-28	1	0	0	0	0	0	1	0	1	0	1
mergedPeak4346	DCAF1	158	protein-coding	chr3	51499730	51499887	+	ENSG00000145041	intron (NM_001349169, intron 1 of 25)	CpG	DDB1 and CUL4 associated factor 1		158	51499843	51499844	1	0	0	2.27877	2.27841	2.02518	0.253157	0.759473	0	0.637	0.534	0.0976108	0.534	0.632	10.146	9.93057	10.3147	10.2236	0.184203	0.999996	0.296152	0.1936	0.0756617	0.932154
mergedPeak885	SLF2	747	protein-coding	chr10	100913184	100913375	+	ENSG00000119906	3' UTR (NM_001243770, exon 1 of 1)	3' UTR (NM_001243770, exon 1 of 1)	SMC5-SMC6 complex localization factor 2		192	100913315	100913316	0	0	1	3.54157	2.50031	3.54155	0.833278	0	-0.200913	0.825	0.279	0.263034	0.279	0.82	11.4352	11.3919	11.5255	11.4763	0.0383048	0.999996	0.0895627	0.756584	0.0371176	0.969969
mergedPeak886	KAZALD1	3	protein-coding	chr10	101061239	101061563	+	ENSG00000107821	promoter-TSS (NR_135067)	promoter-TSS (NR_135067)	Kazal type serine peptidase inhibitor domain 1		325	101061244	101061245	0	0	1	0.984739	1.47687	2.70751	0.369219	0.123074	0.650765	0.0479	0.972	0.298658	0.223	0.856	3.04197	3.14357	1.01559	0.868601	-0.00990168	1	-1.6034	0.240333	0.0163755	1
mergedPeak887	LOC101927419	-22372	ncRNA	chr10	101285812	101285988	+	ENSG00000229649	Intergenic	(CCTCCCC)n|Simple_repeat|Simple_repeat	uncharacterized LOC101927419	TFAP2C; SOX2	177	101285921	101285922	0	1	0	0.451963	4.06753	2.03384	0.451965	0.678051	2.45943	1.92e-09	1	-0.761213	0.992	0.0141
mergedPeak4347	DCAF1	-161	protein-coding	chr3	51500026	51500276	+	ENSG00000145041	promoter-TSS (NM_014703)	promoter-TSS (NM_014703)	DDB1 and CUL4 associated factor 1	TFAP2C	251	51500162	51500163	1	0	1	3.18715	2.39028	3.82458	0.318716	0	-0.37707	0.923	0.138	0.669027	0.0252	0.984	10.146	9.93057	10.3147	10.2236	0.184203	0.999996	0.296152	0.1936	0.0756617	0.932154
mergedPeak6007	MMP16	3	protein-coding	chr8	88327327	88327635	+	ENSG00000156103	promoter-TSS (NM_005941)	promoter-TSS (NM_005941)	matrix metallopeptidase 16		309	88327484	88327485	0	1	0	1.4239	2.97715	1.55335	0.258893	1.29466	1.16993	0.000308	1	-0.761213	0.995	0.00746	10.489	10.4044	8.66875	8.35787	0.0742634	0.999996	-2.02248	1.82433e-24	0.263425	0.707373
mergedPeak890	LDB1	-379	protein-coding	chr10	102120722	102120927	+	ENSG00000198728	promoter-TSS (NM_001321612)	promoter-TSS (NM_001321612)	LIM domain binding 1	ZIC	206	102120851	102120852	0	1	0	1.35919	5.43757	1.55335	0.97081	0.388338	1.76553	7.37e-09	1	-1.51457	1	1.55e-07	9.54596	9.54144	9.41758	9.32437	0.00482754	0.999996	-0.209497	0.491812	0.0781136	0.934515
mergedPeak891	LDB1	-906	protein-coding	chr10	102121105	102121405	+	ENSG00000198728	promoter-TSS (NM_001321612)	promoter-TSS (NM_001321612)	LIM domain binding 1	TFAP2C	301	102121378	102121379	0	1	1	1.32907	3.18926	3.05628	0.531545	0.39866	1	0.00131	0.999	-0.104697	0.74	0.373	9.54596	9.54144	9.41758	9.32437	0.00482754	0.999996	-0.209497	0.491812	0.0781136	0.934515
mergedPeak4607	STX18	-33135	protein-coding	chr4	4575366	4575686	+	ENSG00000168818	intron (NR_037888, intron 2 of 5)	CpG	syntaxin 18	SOX17; SOX2	321	4575480	4575481	1	1	0	2.61674	2.74125	1.49528	0.124607	0.498505	-0.120294	0.753	0.365	-0.810966	0.996	0.00762	9.88981	9.67266	8.96528	9.34905	0.183203	0.999996	-0.315916	0.20533	-0.369347	0.286201
mergedPeak6008	MMP16	-132550	protein-coding	chr8	88459696	88460215	+	ENSG00000156103	Intergenic	L1MCb|LINE|L1	matrix metallopeptidase 16	OCT4-SOX17; SOX17	520	88460037	88460038	0	1	1	0.615344	2.38454	3.15376	0.153865	0.307682	1.54597	1.55e-07	1	0.389567	0.0585	0.96	10.489	10.4044	8.66875	8.35787	0.0742634	0.999996	-2.02248	1.82433e-24	0.263425	0.707373
mergedPeak4009	SULF2	-23193	protein-coding	chr20	47809741	47809941	+	ENSG00000196562	Intergenic	LTR16A2|LTR|ERVL	sulfatase 2	TFAP2C	201	47809808	47809809	0	0	1	0	1.393	5.57284	0.994992	0.596976	2.32193	0.000237	0.999	1.63227	2.51e-07	1	10.8413	10.755	11.0527	9.27946	0.0710839	0.999996	-1.4515	1.33352e-09	1.60589	2.03002e-11
mergedPeak5457	PLAGL1	-2588	protein-coding	chr6	143967887	143968464	+	ENSG00000118495	intron (NM_001289046, intron 3 of 8)	intron (NM_001289046, intron 3 of 8)	PLAG1 like zinc finger 1	OCT4-SOX2-TCF-NANOG; TEAD	578	143968065	143968066	0	2	0	0.692019	3.52918	0.622818	0.346011	0.415277	2.51096	7.74e-24	1	-2.39593	1	1.16e-22	11.4921	10.0849	9.11511	6.16391	1.20378	5.21955e-13	-3.87844	2.42984e-64	2.63465	1.49441e-26
mergedPeak896	CUEDC2	-62	protein-coding	chr10	102432434	102432874	+	ENSG00000107874	promoter-TSS (NM_024040)	promoter-TSS (NM_024040)	CUE domain containing 2	PRDM1; LEF1; TCF3	441	102432727	102432728	0	1	1	1.45143	4.3536	6.98367	0.634901	0.725604	1.72683	8.19e-13	1	0.659925	8.34e-05	1	7.84937	7.58913	7.27374	7.26976	0.176444	0.999996	-0.306894	0.544885	-0.00918485	0.996552
mergedPeak897	MIR146B	-914	ncRNA	chr10	102434607	102435895	+	ENSG00000202569	promoter-TSS (NR_030169)	promoter-TSS (NR_030169)	microRNA 146b	PRDM14; TFAP2C; PRDM1; ZIC; LEF1	1289	102435597	102435598	0	2	1	0.4034	3.13401	5.12009	0.589588	0.186214	2.8339	1.44e-52	1	0.687061	7.54e-09	1	0	0	0	0	0	1	0	1	0	1
mergedPeak4509	RPL22L1	40330	protein-coding	chr3	170829829	170830081	+	ENSG00000163584	Intergenic	MER74A|LTR|ERVL	ribosomal protein L22 like 1	TFAP2C; OCT4-SOX17	253	170829925	170829926	0	0	1	0.474294	0.632394	3.79494	0.316195	0	0.411426	0.577	0.762	2.75489	2.4e-13	1	10.6455	10.5413	8.43664	8.47686	0.0847657	0.999996	-2.03967	1.13946e-22	-0.0447464	0.976023
mergedPeak5823	ZNF862	-6	protein-coding	chr7	149838272	149838585	+	ENSG00000106479	promoter-TSS (NM_001099220)	promoter-TSS (NM_001099220)	zinc finger protein 862	TFAP2C	314	149838360	149838361	1	0	1	2.5476	1.52862	2.67509	0.127405	0.509538	-0.713119	0.995	0.00882	0.432959	0.139	0.918	5.77818	5.2754	5.03505	4.15709	0.182189	0.999996	-0.979563	0.336384	0.438811	0.667558
mergedPeak900	SUFU	394	protein-coding	chr10	102504284	102504501	+	ENSG00000107882	intron (NM_001178133, intron 1 of 10)	CpG	SUFU negative regulator of hedgehog signaling		218	102504355	102504356	0	1	1	0.366962	3.67018	4.40353	0.366948	0.183481	2.58496	5.97e-11	1	0.226509	0.296	0.8	9.01117	8.95599	9.36302	9.05807	0.0454364	0.999996	0.105634	0.804989	0.274315	0.519049
mergedPeak901	TRIM8	-47139	protein-coding	chr10	102597222	102597420	+	ENSG00000171206	intron (NM_001178133, intron 7 of 10)	intron (NM_001178133, intron 7 of 10)	tripartite motif containing 8	PRDM14; TFAP2C	199	102597355	102597356	0	0	1	0.40206	0.401997	2.81388	0.803995	0.201	0.411426	0.577	0.762	2.39232	1.02e-08	1	8.42782	8.07399	8.21496	7.99118	0.239573	0.999996	-0.074134	0.905183	0.19395	0.793386
mergedPeak902	WBP1L	897	protein-coding	chr10	102776850	102777255	+	ENSG00000166272	intron (NM_017787, intron 1 of 3)	intron (NM_017787, intron 1 of 3)	WW domain binding protein 1 like	TFAP2C; TEAD; LEF1; TCF3	406	102777027	102777028	0	1	0	0.98519	4.92578	1.67483	0.492597	0.591207	1.48543	9.05e-11	1	-1.47393	1	3.2e-11	9.85262	9.6676	9.54871	9.56549	0.151701	0.999996	-0.0956727	0.811809	-0.0256705	0.983554
mergedPeak3221	SERTAD3	-739	protein-coding	chr19	40443185	40443530	+	ENSG00000167565	promoter-TSS (NM_013368)	promoter-TSS (NM_013368)	SERTA domain containing 3	TFAP2C	346	40443336	40443337	1	1	1	4.16237	3.46809	6.47356	0.462414	1.04043	-0.200913	0.849	0.22	0.799087	7.64e-05	1	5.95647	5.45563	6.17359	6.54914	0.181874	0.999996	1.03995	0.0904772	-0.313936	0.727394
mergedPeak432	THEM4	484	protein-coding	chr1	151909239	151909438	+	ENSG00000159445	exon (NM_053055, exon 1 of 6)	exon (NM_053055, exon 1 of 6)	thioesterase superfamily member 4	TFAP2C	200	151909400	151909401	0	0	1	2.19993	1.59989	3.1999	0.399989	0.200025	-0.785875	0.991	0.0177	1	0.00467	0.996	8.38219	8.42819	6.37459	6.34605	-0.0340732	0.999996	-2.04203	4.15375e-10	0.0154427	0.994674
mergedPeak418	HIST2H2AA3	-2924	protein-coding	chr1	149845535	149845786	+	ENSG00000203812	Intergenic	L2a|LINE|L2	histone cluster 2 H2A family member a3	TFAP2C; PRDM1	252	149845674	149845675	0	0	1	0.476159	1.11108	5.71413	0.15875	0.31745	0.847997	0.133	0.945	2.22342	6.24e-15	1	11.5614	11.9642	10.0059	9.89199	-0.317574	0.999996	-2.04458	6.58078e-23	0.0965289	0.910391
mergedPeak906	LOC105378470	475091	ncRNA	chr10	106614956	106615551	+	ENSG00000229775	intron (NM_001013031, intron 21 of 26)	MER67D|LTR|ERV1	uncharacterized LOC105378470	SOX2; TEAD; ZIC; LEF1; TCF3	596	106615255	106615256	0	1	0	0.604103	4.36227	2.21462	0.067112	0.671122	2.76553	1.46e-32	1	-0.888969	1	3.16e-06
mergedPeak727	SKIDA1	-214	protein-coding	chr10	21525797	21526279	+	ENSG00000180592	promoter-TSS (NM_207371)	promoter-TSS (NM_207371)	SKI/DACH domain containing 1	TFAP2C	483	21525895	21525896	0	2	2	2.07033	3.39522	2.89846	0.331254	0.579783	0.422233	0.0512	0.965	-0.104697	0.749	0.338	9.97087	9.87127	8.1156	6.10674	0.0786896	0.999996	-3.71272	4.51075e-44	1.6013	8.5599e-06
mergedPeak3708	FIGN	387481	protein-coding	chr2	163348394	163348862	+	ENSG00000182263	Intergenic	CpG	fidgetin, microtubule severing factor	PRDM14	469	163348525	163348526	0	1	0	0.938104	3.15555	0.852855	0.170597	0.682281	1.48027	8.79e-08	1	-1.68966	1	5.24e-10	11.8247	11.5337	10.7054	9.46483	0.242639	0.999996	-2.04758	5.98714e-28	1.14128	5.2157e-07
mergedPeak4445	GATA2	2694	protein-coding	chr3	128485027	128485617	+	ENSG00000179348	intron (NM_032638, intron 3 of 5)	intron (NM_032638, intron 3 of 5)	GATA binding protein 2	PRDM14; TFAP2C; PRDM1; TEAD	591	128485226	128485227	0	0	1	0.6768	1.08305	7.51245	0.203032	0.473759	0.659925	0.063	0.965	2.59694	1.58e-49	1	2.32744	2.13386	9.56043	7.78945	0.00993566	1	3.23214	0.00339026	1.58819	3.13524e-10
mergedPeak4446	GATA2	606	protein-coding	chr3	128487273	128487530	+	ENSG00000179348	intron (NM_032638, intron 1 of 5)	CpG-20230	GATA binding protein 2	ZIC	258	128487314	128487315	0	0	1	0.930349	1.08524	3.56566	0.930204	0.465103	0.163499	0.547	0.676	1.53107	8.65e-06	1	2.32744	2.13386	9.56043	7.78945	0.00993566	1	3.23214	0.00339026	1.58819	3.13524e-10
mergedPeak342	TTLL7	-28395	protein-coding	chr1	84027210	84027875	+	ENSG00000137941	Intergenic	Intergenic	tubulin tyrosine ligase like 7	PRDM14; TFAP2C; OCT4; SOX2	666	84027581	84027582	0	1	1	0.660639	3.90365	5.04489	0.540526	0.180203	2.42761	1.18e-27	1	0.367371	0.0161	0.987	9.65455	9.31773	10.9085	9.20161	0.269338	0.999996	-0.109939	0.816344	1.58345	1.74003e-14
mergedPeak912	DUSP5	-89590	protein-coding	chr10	110408234	110408391	+	ENSG00000138166	Intergenic	Intergenic	dual specificity phosphatase 5	2004-10-01	158	110408276	110408277	0	0	1	1.26578	0.253148	4.55682	0.253158	0.506393	-2.55639	1	0.000511	4.32193	3.18e-18	1	5.89655	5.86565	5.76457	6.01275	0.0151363	0.999996	0.137985	0.914708	-0.167287	0.930293
mergedPeak913	DUSP5	-89044	protein-coding	chr10	110408642	110408868	+	ENSG00000138166	Intergenic	MIRc|SINE|MIR	dual specificity phosphatase 5	TFAP2C; LEF1	227	110408822	110408823	0	0	1	0.880999	0	3.34793	0	0.352411	-3.05889	1	9.11e-06	4.64386	6.18e-25	1	5.89655	5.86565	5.76457	6.01275	0.0151363	0.999996	0.137985	0.914708	-0.167287	0.930293
mergedPeak3768	RFTN2	19186	protein-coding	chr2	197656610	197656795	+	ENSG00000162944	intron (NM_144629, intron 1 of 8)	intron (NM_144629, intron 1 of 8)	raftlin family member 2	PRDM14	186	197656673	197656674	0	0	1	0.645119	1.29028	4.9461	0.215081	0.64514	0.263034	0.56	0.715	2.37016	2.56e-12	1	8.58714	8.23565	5.9254	6.13247	0.240821	0.999996	-2.05209	2.76679e-08	-0.163067	0.922321
mergedPeak1697	TNFRSF19	20428	protein-coding	chr13	23599621	23599916	+	ENSG00000127863	intron (NM_018647, intron 3 of 8)	MER4B|LTR|ERV1	TNF receptor superfamily member 19	PRDM14; OCT4; OCT4-SOX2-TCF-NANOG; TEAD	296	23599774	23599775	0	0	1	0.405392	1.62151	4.32419	0.270263	0.270304	1.58496	0.000698	0.999	1.22033	1.74e-05	1	10.143	9.97309	9.49242	7.66413	0.143053	0.999996	-2.26588	2.96114e-18	1.58269	5.31021e-08
mergedPeak456	ADAM15	48	protein-coding	chr1	155051255	155051412	+	ENSG00000143537	promoter-TSS (NR_040772)	promoter-TSS (NR_040772)	ADAM metallopeptidase domain 15		158	155051319	155051320	0	1	0	1.01279	4.0505	2.78463	0.506314	0.506315	1.66448	5.69e-05	1	-0.0740006	0.708	0.438	6.79042	6.63559	4.20667	4.46234	0.0876654	0.999996	-2.06112	0.000152541	-0.143704	0.946385
mergedPeak207	STK40	-796	protein-coding	chr1	36386645	36386816	+	ENSG00000196182	promoter-TSS (NM_001282547)	promoter-TSS (NM_001282547)	serine/threonine kinase 40		172	36386722	36386723	1	0	0	2.55806	2.55797	2.09296	0.465103	0.697762	0.0840643	0.531	0.621	-0.785875	0.991	0.0177	8.92241	8.66371	8.8464	8.63199	0.180219	0.999996	-0.0274009	0.966145	0.187517	0.775678
mergedPeak770	VSTM4	26253	protein-coding	chr10	49089174	49089487	+	ENSG00000165633	intron (NM_001031746, intron 2 of 7)	L2a|LINE|L2	V-set and transmembrane domain containing 4	TFAP2C; PRDM1; SOX2; ZIC; LEF1	314	49089278	49089279	0	0	1	0.636925	1.14664	4.96799	0.38214	0.509539	1.1177	0.0201	0.989	1.82375	3.52e-12	1	5.15286	5.34246	3.34557	2.96584	-0.0629345	0.999996	-2.06727	0.0199277	0.109028	1
mergedPeak4468	SPSB4	19844	protein-coding	chr3	141071159	141071345	+	ENSG00000175093	intron (NM_080862, intron 2 of 2)	intron (NM_080862, intron 2 of 2)	splA/ryanodine receptor domain and SOCS box containing 4		187	141071245	141071246	0	1	0	1.28334	4.06405	0.641694	0.213931	0.64169	1.32193	0.00012	1	-2.64386	1	1.57e-12	10.3117	9.73194	7.6623	7.64233	0.486184	0.15395	-2.06748	6.55664e-22	0.00969129	0.995877
mergedPeak4469	SPSB4	30262	protein-coding	chr3	141081559	141081761	+	ENSG00000175093	intron (NM_080862, intron 2 of 2)	intron (NM_080862, intron 2 of 2)	splA/ryanodine receptor domain and SOCS box containing 4	TFAP2C; TEAD; ZIC	203	141081663	141081664	0	1	0	3.34965	3.15262	1.57655	0.591114	0.197031	0.201634	0.356	0.762	-1.21759	1	0.000296	10.3117	9.73194	7.6623	7.64233	0.486184	0.15395	-2.06748	6.55664e-22	0.00969129	0.995877
mergedPeak4470	SPSB4	32886	protein-coding	chr3	141084212	141084594	+	ENSG00000175093	intron (NM_080862, intron 2 of 2)	intron (NM_080862, intron 2 of 2)	splA/ryanodine receptor domain and SOCS box containing 4	PRDM14; TFAP2C; SOX17	383	141084287	141084288	0	0	1	1.56654	2.19349	3.34193	0.522159	0.208871	0.286881	0.269	0.831	0.713696	0.00636	0.995	10.3117	9.73194	7.6623	7.64233	0.486184	0.15395	-2.06748	6.55664e-22	0.00969129	0.995877
mergedPeak3162	LINC00662	-382392	ncRNA	chr19	28176115	28176415	+	ENSG00000261824	Intergenic	LTR10B|LTR|ERV1	long intergenic non-protein coding RNA 662	PRDM14; SOX17; SOX2	301	28176331	28176332	0	0	1	0.66443	0.930171	5.44834	0.531547	0.531628	0.226509	0.554	0.699	2.71589	9.61e-22	1	9.21384	8.99533	6.97573	6.88312	0.0621902	0.999996	-2.06762	9.05923e-12	0.0679296	0.969651
mergedPeak962	STK32C	124	protein-coding	chr10	132331664	132331947	+	ENSG00000165752	promoter-TSS (NM_001143759)	promoter-TSS (NM_001143759)	serine/threonine kinase 32C	TFAP2C	284	132331750	132331751	0	0	1	0.985883	2.53504	5.91531	0.704206	0.281725	1.20163	0.0007	0.999	1	3.19e-05	1	6.4198	6.00857	4.14344	3.7509	0.175718	0.999996	-2.07032	0.0048929	0.177271	1
mergedPeak2823	SOX9	99583	protein-coding	chr17	72220155	72220766	+	ENSG00000125398	Intergenic	MIRb|SINE|MIR	SRY-box 9	PRDM14; OCT4; OCT4-SOX2-TCF-NANOG	612	72220602	72220603	0	0	2	0.653552	1.04572	7.45078	0.588309	0.915003	0.659925	0.063	0.965	2.64616	1.11e-52	1	9.32604	8.85586	7.69283	6.73502	0.37702	0.891573	-2.09052	1.68969e-14	0.792478	0.0636506
mergedPeak5822	ZNF467	1547	protein-coding	chr7	149771788	149772050	+	ENSG00000181444	intron (NM_207336, intron 1 of 4)	CpG	zinc finger protein 467	TFAP2C	263	149771931	149771932	0	1	0	1.82504	2.73746	2.43339	0.152087	0.304221	0.807355	0.0213	0.987	-0.217591	0.837	0.269	3.71807	4.53942	1.32998	2.07552	-0.161425	0.999996	-2.10545	0.0389403	-0.137469	1
mergedPeak926	HABP2	5499	protein-coding	chr10	113557577	113558839	+	ENSG00000148702	intron (NM_004132, intron 1 of 12)	MER113|DNA|hAT-Charlie	hyaluronan binding protein 2	PRDM14; TFAP2C; PRDM1; ZIC; LEF1	1263	113558476	113558477	0	1	0	0.823539	5.0988	0.791713	0.095009	0.728404	2.61117	3.79e-71	1	-2.64386	1	3.28e-74	1.32795	0	2.51505	0	0.0232321	1	0	1	0.314521	1
mergedPeak927	LOC102724589	35877	ncRNA	chr10	115030445	115030678	+	ENSG00000236799	Intergenic	L3|LINE|CR1	uncharacterized LOC102724589		234	115030533	115030534	0	0	1	0.512804	1.1965	5.81179	0	0.341923	0.847997	0.133	0.945	2.11437	5.59e-13	1
mergedPeak928	SNORD158	264638	snoRNA	chr10	115930083	115930241	+		intron (NM_207303, intron 28 of 28)	intron (NM_207303, intron 28 of 28)	small nucleolar RNA, C/D box 158	OCT4-SOX17; SOX17	159	115930150	115930151	0	0	1	0.754667	0.251565	4.27661	0.251604	0.251564	-0.577767	0.95	0.323	3.32193	6.48e-13	1
mergedPeak929	SNORD158	195279	snoRNA	chr10	115999403	115999588	+		Intergenic	Intergenic	small nucleolar RNA, C/D box 158	PRDM14	186	115999509	115999510	0	0	1	0.215047	0.860191	5.37702	0.64514	0.645119	2	0.0803	0.982	2.85798	5.02e-15	1
mergedPeak6182	NPR2	-2096	protein-coding	chr9	35790199	35790406	+	ENSG00000159899	Intergenic	Intergenic	natriuretic peptide receptor 2	TFAP2C; OCT4-SOX17	208	35790312	35790313	0	0	1	0.769206	0.38459	7.30747	0.192302	0.769327	-0.415037	0.908	0.353	3.77294	8e-31	1	7.82628	7.40744	5.53109	5.2334	0.271601	0.999996	-2.10808	8.25487e-07	0.170395	0.930293
mergedPeak931	SLC18A2	62641	protein-coding	chr10	117303567	117303724	+	ENSG00000165646	intron (NM_173791, intron 3 of 4)	THE1A-int|LTR|ERVL-MaLR	solute carrier family 18 member A2	PRDM14	158	117303713	117303714	0	0	1	0.759589	0.759469	3.54407	0	0	1	0.185	0.938	1.66448	5.69e-05	1	7.43089	7.08358	8.19727	7.82064	0.216483	0.999996	0.724841	0.0954939	0.317098	0.642118
mergedPeak932	PDZD8	-985	protein-coding	chr10	117376262	117376601	+	ENSG00000165650	promoter-TSS (NM_173791)	promoter-TSS (NM_173791)	PDZ domain containing 8	OCT4; TEAD	340	117376451	117376452	0	1	0	0.588216	3.2939	1.8823	0.352931	0.235324	2.45943	9.15e-14	1	-0.943416	1	0.000374	11.4349	11.2513	11.7799	11.7169	0.158711	0.999996	0.46643	0.0380092	0.050693	0.966881
mergedPeak933	EMX2OS	-2802	ncRNA	chr10	117547542	117547886	+	ENSG00000229847	intron (NM_004098, intron 2 of 2)	intron (NM_004098, intron 2 of 2)	EMX2 opposite strand/antisense RNA	PRDM14; TFAP2C; ZIC	345	117547869	117547870	0	0	1	0.347803	1.73908	4.63755	0.927652	0.347815	2.32193	5.16e-08	1	1.16993	2.42e-06	1	3.54218	3.71785	3.89544	3.57456	-0.0248398	1	-0.120939	0.952733	0.139345	1
mergedPeak4967	LUCAT1	33686	ncRNA	chr5	91280564	91280868	+	ENSG00000248323	Intergenic	CpG	lung cancer associated transcript 1 (non-protein coding)	TFAP2C	305	91280715	91280716	1	1	0	2.36058	4.19644	2.22944	0.262288	0.786984	0.739848	0.00552	0.996	-0.810966	0.999	0.00149	3.58996	0.690875	1.66078	0	0.178532	1	-0.379035	1	0.162671	1
mergedPeak2830	CDC42EP4	-7108	protein-coding	chr17	73319038	73319201	+	ENSG00000179604	Intergenic	Intergenic	CDC42 effector protein 4		164	73319111	73319112	0	0	1	0.243896	0.243933	3.65842	0.731659	0.243895	-1	1	0.184	4.39232	1.59e-19	1	7.6632	7.59119	9.48214	10.6667	0.0460141	0.999996	3.04977	1.09273e-41	-1.12706	1.43122e-08
mergedPeak1085	DDB2	-76	protein-coding	chr11	47214724	47215001	+	ENSG00000134574	promoter-TSS (NM_001300734)	promoter-TSS (NM_001300734)	damage specific DNA binding protein 2	TFAP2C	278	47214865	47214866	1	1	1	4.89195	4.46099	4.02865	0.287751	0.719402	-0.120294	0.77	0.323	-0.0439433	0.66	0.453	9.28149	9.56333	6.58696	7.42765	-0.22821	0.999996	-2.11106	3.09197e-20	-0.730079	0.07492
mergedPeak937	MIR4681	-60560	ncRNA	chr10	119317390	119317586	+	ENSG00000265719	intron (NM_005308, intron 1 of 15)	intron (NM_005308, intron 1 of 15)	microRNA 4681	TFAP2C	197	119317411	119317412	0	0	1	1.62431	3.24852	4.46687	0.40608	0.406142	0.695994	0.0427	0.975	0.31034	0.218	0.861	0	1.95365	1.47924	0.452747	-0.0540897	1	-0.799925	1	0.0940347	1
mergedPeak5819	ZNF425	11	protein-coding	chr7	149126253	149126581	+	ENSG00000204947	promoter-TSS (NM_020781)	promoter-TSS (NM_020781)	zinc finger protein 425	ZIC	329	149126334	149126335	1	1	1	2.43154	3.16101	3.64787	0.36473	0.48629	0.432959	0.0915	0.942	0.214125	0.259	0.819	6.70945	6.36084	6.30635	6.21692	0.177178	0.999996	-0.13011	0.891853	0.0640411	0.977239
mergedPeak5573	CDCA7L	-137186	protein-coding	chr7	22082968	22083137	+	ENSG00000164649	Intergenic	CpG	cell division cycle associated 7 like	TFAP2C	170	22083109	22083110	1	0	0	3.76446	2.58816	2.82345	0.470647	0.470573	-0.713119	0.991	0.0167	0.0976108	0.536	0.637	10.3933	10.5769	8.80807	8.43933	-0.155936	0.999996	-2.11728	3.21516e-32	0.331909	0.410043
mergedPeak5572	CDCA7L	4104	protein-coding	chr7	21941708	21941927	+	ENSG00000164649	intron (NM_001127370, intron 1 of 10)	MIRb|SINE|MIR	cell division cycle associated 7 like	TFAP2C; ZIC	220	21941819	21941820	0	0	1	0.545437	0.727225	4.54532	0.727253	0.181841	0	0.762	0.566	2.85798	5.02e-15	1	10.3933	10.5769	8.80807	8.43933	-0.155936	0.999996	-2.11728	3.21516e-32	0.331909	0.410043
mergedPeak3341	RCN3	181	protein-coding	chr19	49527685	49527902	+	ENSG00000142552	5' UTR (NM_020650, exon 1 of 7)	5' UTR (NM_020650, exon 1 of 7)	reticulocalbin 3	PRDM1; SOX2	218	49527798	49527799	1	0	1	3.67018	1.65132	4.40338	0.733922	0.733925	-1.05889	0.999	0.00159	1.37851	4.69e-05	1	4.9323	4.74749	3.27672	2.1396	0.0431989	0.999996	-2.13315	0.0427886	0.304575	1
mergedPeak942	SEC23IP	-46	protein-coding	chr10	119892480	119892637	+	ENSG00000107651	promoter-TSS (NR_037771)	promoter-TSS (NR_037771)	SEC23 interacting protein		158	119892526	119892527	0	0	1	2.02525	1.77203	3.5442	0.506315	0	-0.286304	0.857	0.294	0.918386	0.022	0.987	10.4644	10.5876	10.2597	10.4593	-0.102446	0.999996	-0.122468	0.666653	-0.199889	0.649314
mergedPeak943	MIR4682	169668	ncRNA	chr10	120128176	120128333	+	ENSG00000265370	Intergenic	L1PA10|LINE|L1	microRNA 4682	TFAP2C	158	120128180	120128181	0	1	0	2.02518	2.78472	3.03789	0.506393	0.506313	0.847997	0.027	0.985	-0.168123	0.792	0.341	0.588312	0.690875	0.595373	1.07446	-0.00214073	1	0.152315	1	-0.0410665	1
mergedPeak5085	JAKMIP2	88	protein-coding	chr5	147782716	147782873	+	ENSG00000176049	promoter-TSS (NM_014790)	promoter-TSS (NM_014790)	janus kinase and microtubule interacting protein 2		158	147782759	147782760	0	0	1	1.26579	3.03836	3.79734	0	0.506314	0.831877	0.0415	0.978	0.250962	0.341	0.785	10.0455	9.8655	7.23927	7.68734	0.151462	0.999996	-2.13771	1.39345e-16	-0.386318	0.546182
mergedPeak3253	ZNF112	-14	protein-coding	chr19	44356500	44356908	+	ENSG00000062370	promoter-TSS (NM_001348283)	promoter-TSS (NM_001348283)	zinc finger protein 112	TEAD	409	44356717	44356718	1	1	1	3.32496	2.24932	4.88984	0.293435	0.586778	-0.643856	0.996	0.00568	1.05658	3.35e-06	1	7.407	7.12962	6.46469	6.68872	0.176008	0.999996	-0.425769	0.427247	-0.188426	0.891323
mergedPeak946	BTBD16	-2003	protein-coding	chr10	122269242	122269399	+	ENSG00000138152	Intergenic	Intergenic	BTB domain containing 16	PRDM14; TEAD	158	122269292	122269293	0	0	1	1.77237	1.26578	3.03777	1.01263	0.506315	-0.217591	0.827	0.394	1.41684	0.0014	0.999	0.849657	1.50731	0.328184	0	-0.0165108	1	-0.586649	1	0.0490946	1
mergedPeak947	BTBD16	15758	protein-coding	chr10	122286893	122287175	+	ENSG00000138152	intron (NM_144587, intron 5 of 15)	intron (NM_144587, intron 5 of 15)	BTB domain containing 16	TFAP2C; PRDM1; ZIC	283	122287053	122287054	0	1	0	0.565353	3.392	0.989369	0.565355	0.282721	2.32193	1.29e-11	1	-2.12029	1	9.98e-11	0.849657	1.50731	0.328184	0	-0.0165108	1	-0.586649	1	0.0490946	1
mergedPeak1160	EFEMP2	4670	protein-coding	chr11	65868043	65868455	+	ENSG00000172638	TTS (NR_146598)	TTS (NR_146598)	EGF containing fibulin extracellular matrix protein 2	PRDM14; TFAP2C	413	65868263	65868264	1	1	1	4.45508	2.80907	5.61725	0.48423	0.484247	-0.535332	0.994	0.00831	0.933573	4.3e-06	1	6.79221	6.43216	6.24171	6.98271	0.17521	0.999996	0.531912	0.38797	-0.606482	0.274789
mergedPeak3834	DOCK10	145427	protein-coding	chr2	224801269	224801762	+	ENSG00000135905	intron (NM_014689, intron 40 of 55)	intron (NM_014689, intron 40 of 55)	dedicator of cytokinesis 10		494	224801637	224801638	0	1	0	0.728723	4.7772	0.647854	0.404845	0.728697	2.65535	1.71e-28	1	-2.8365	1	9.47e-32	5.51105	5.40629	3.54961	2.99562	0.0311435	0.999996	-2.13838	0.0132179	0.168714	1
mergedPeak3835	DOCK10	54097	protein-coding	chr2	224892634	224893200	+	ENSG00000135905	intron (NM_014689, intron 4 of 55)	intron (NM_014689, intron 4 of 55)	dedicator of cytokinesis 10	PRDM14; TFAP2C	567	224892967	224892968	0	1	1	0.423269	4.02167	6.27845	0.493795	0.423267	3.27352	1.54e-35	1	0.713696	8.64e-06	1	5.51105	5.40629	3.54961	2.99562	0.0311435	0.999996	-2.13838	0.0132179	0.168714	1
mergedPeak2953	CTIF	-270	protein-coding	chr18	48538741	48538912	+	ENSG00000134030	promoter-TSS (NM_001142397)	promoter-TSS (NM_001142397)	cap binding complex dependent translation initiation factor		172	48538785	48538786	0	1	0	2.09289	3.72082	2.09297	0.232587	0	1.0635	0.00225	0.998	-1.05889	0.999	0.00104	7.81194	7.50964	6.58455	5.2674	0.205455	0.999996	-2.14463	2.60352e-06	0.892844	0.104146
mergedPeak1507	LRIG3	58491	protein-coding	chr12	58860030	58861488	+	ENSG00000139263	Intergenic	THE1C-int|LTR|ERVL-MaLR	leucine rich repeats and immunoglobulin like domains 3	PRDM14; TFAP2C; OCT4; OCT4-SOX2-TCF-NANOG; SOX17; SOX2; LEF1	1459	58861054	58861055	0	1	2	0.328982	3.56385	7.31986	0.383814	0.548389	3.37573	2.33e-85	1	1.01436	2.66e-25	1	11.096	10.8265	10.4609	8.75656	0.2163	0.999996	-2.04554	1.13408e-23	1.57344	2.1776e-13
mergedPeak5976	PRDM14	93804	protein-coding	chr8	69976802	69978085	+	ENSG00000147596	Intergenic	Intergenic	PR/SET domain 14	PRDM14; OCT4; OCT4-SOX2-TCF-NANOG; SOX17; SOX2; TEAD; ZIC	1284	69977522	69977523	0	1	1	0.560818	5.20232	5.3579	0.280365	0.34267	3.10434	5.62e-96	1	0.0565835	0.334	0.709	11.2202	11.1277	11.8681	10.1401	0.0679149	0.999996	-0.931454	0.0982514	1.56045	1.7504e-10
mergedPeak3602	ATOH8	11564	protein-coding	chr2	85765281	85765463	+	ENSG00000168874	intron (NM_032827, intron 2 of 2)	intron (NM_032827, intron 2 of 2)	atonal bHLH transcription factor 8	TEAD	183	85765349	85765350	1	0	0	4.59001	2.18565	1.31144	0.65572	0.218607	-0.556393	0.982	0.0312	-1.08927	0.998	0.00243	5.35346	4.40213	1.86953	1.83442	0.269497	0.999996	-2.16452	0.0416505	0.00701615	1
mergedPeak955	EEF1AKMT2	218	protein-coding	chr10	124791579	124791775	+	ENSG00000203791	intron (NM_001304468, intron 1 of 5)	CpG	EEF1A lysine methyltransferase 2	TFAP2C	197	124791722	124791723	0	1	0	2.0304	4.26449	1.82735	0.406065	0.203039	0.773996	0.0167	0.989	-0.577767	0.98	0.0367
mergedPeak681	SDCCAG8	-6	protein-coding	chr1	243255398	243256202	+	ENSG00000054282	promoter-TSS (NM_001350246)	promoter-TSS (NM_001350246)	serologically defined colon cancer antigen 8	TFAP2C; SOX17; SOX2; ZIC	805	243255998	243255999	1	1	2	4.32352	2.83221	4.91893	0.0496879	0.298128	-0.621488	1	7.44e-05	0.807355	1.65e-07	1	8.42232	8.19049	8.68119	8.6601	0.17319	0.999996	0.470157	0.118559	0.0113143	0.994634
mergedPeak957	CTBP2	49068	protein-coding	chr10	125109959	125110150	+	ENSG00000175029	intron (NM_001321013, intron 1 of 9)	intron (NM_001321013, intron 1 of 9)	C-terminal binding protein 2	PRDM14; TFAP2C; ZIC	192	125110049	125110050	0	0	1	0.62498	0.624959	3.74988	1.04164	0.208359	-0.415037	0.908	0.353	2.93923	1.6e-12	1	11.5668	11.6026	12.1704	11.8904	-0.0299504	0.999996	0.291695	0.118627	0.257731	0.417534
mergedPeak3622	TXNDC9	-103	protein-coding	chr2	99336372	99336761	+	ENSG00000115514	promoter-TSS (NM_015904)	promoter-TSS (NM_015904)	thioredoxin domain containing 9	SOX2	390	99336499	99336500	1	1	1	3.48707	2.97416	4.51268	0.205123	0.205154	-0.168123	0.823	0.259	0.632268	0.00442	0.996	9.57139	9.36271	9.80073	9.57223	0.172987	0.999996	0.212913	0.523323	0.203862	0.714501
mergedPeak959	PTPRE	-4025	protein-coding	chr10	128043438	128043726	+	ENSG00000132334	intron (NM_006504, intron 3 of 20)	MER1A|DNA|hAT-Charlie	protein tyrosine phosphatase, receptor type E	PRDM14; ZIC	289	128043523	128043524	0	1	1	0.138404	5.39778	4.01434	0.692019	0.830395	4.35755	1.92e-37	1	-0.268817	0.912	0.134	5.24171	5.29887	4.01589	4.60386	-0.0121597	0.999996	-0.637089	0.531251	-0.318179	0.809176
mergedPeak960	GLRX3	258852	protein-coding	chr10	130395219	130395394	+	ENSG00000108010	Intergenic	Intergenic	glutaredoxin 3	TFAP2C; ZIC	176	130395260	130395261	0	0	1	0.227266	0.681904	2.95445	0.909031	0.454532	1.58496	0.264	0.95	2.73769	5.59e-10	1	10.4473	10.3731	10.2706	10.3018	0.0643047	0.999996	-0.0659235	0.852053	-0.0400339	0.971135
mergedPeak961	GLRX3	259451	protein-coding	chr10	130395605	130395997	+	ENSG00000108010	Intergenic	Intergenic	glutaredoxin 3	TFAP2C; OCT4; OCT4-SOX2-TCF-NANOG; SOX2	393	130395859	130395860	0	0	1	0.305382	0.916001	8.24373	0.610668	0.305335	1.32193	0.0214	0.99	3.1375	2.43e-50	1	10.4473	10.3731	10.2706	10.3018	0.0643047	0.999996	-0.0659235	0.852053	-0.0400339	0.971135
mergedPeak3424	SOX11	51734	protein-coding	chr2	5744276	5744483	+	ENSG00000176887	Intergenic	MIRb|SINE|MIR	SRY-box 11	PRDM14	208	5744400	5744401	0	0	1	0.769207	0.576907	3.46197	0.769206	0.576885	0	0.715	0.554	2	1.01e-07	1	11.8547	11.5556	9.64888	9.36121	0.258991	0.999996	-2.17052	8.42888e-31	0.257256	0.607846
mergedPeak963	C10orf91	2938	ncRNA	chr10	132448014	132448217	+		non-coding (NR_149317, exon 3 of 3)	non-coding (NR_149317, exon 3 of 3)	chromosome 10 open reading frame 91 (putative)	TFAP2C; TEAD	204	132448126	132448127	0	0	1	1.17639	0.980362	4.90183	0	0.588216	0.189034	0.55	0.686	2.08746	3.19e-11	1	0	0.690875	0	1.50753	-0.0183057	1	0.344827	1	-0.121122	1
mergedPeak964	C10orf91	3284	ncRNA	chr10	132448328	132448617	+		TTS (NR_149317)	TTS (NR_149317)	chromosome 10 open reading frame 91 (putative)	TFAP2C	290	132448472	132448473	0	0	1	1.65512	1.93098	6.06973	0.827559	0.275844	0.226509	0.424	0.74	1.68257	1.22e-10	1	0	0.690875	0	1.50753	-0.0183057	1	0.344827	1	-0.121122	1
mergedPeak4640	SLC34A2	-144	protein-coding	chr4	25655667	25655858	+	ENSG00000157765	promoter-TSS (NM_001177998)	promoter-TSS (NM_001177998)	solute carrier family 34 member 2	TEAD; ZIC	192	25655668	25655669	0	1	0	0.416655	2.91703	1.04163	0.20832	0.208327	1.80735	5.18e-06	1	-1.05889	0.999	0.00159	4.89062	5.8344	5.96746	3.4378	-0.282366	0.999996	-2.18206	0.00308924	1.27402	0.0143713
mergedPeak966	MIR6743	-605	ncRNA	chr11	208668	208849	+	ENSG00000283920	promoter-TSS (NR_106801)	promoter-TSS (NR_106801)	microRNA 6743	TFAP2C	182	208730	208731	0	1	0	4.17635	4.83501	5.05461	1.09887	1.31865	0.286881	0.228	0.852	0.0976108	0.45	0.667
mergedPeak967	B4GALNT4	-13507	protein-coding	chr11	356184	356433	+	ENSG00000182272	Intergenic	CpG	beta-1,4-N-acetyl-galactosaminyltransferase 4	ZIC	250	356287	356288	0	1	1	2.55992	4.79968	3.51989	0.799978	0.96012	0.956057	0.000494	0.999	-0.268817	0.901	0.153	6.11689	6.01061	6.32714	6.82084	0.0503209	0.999996	0.789473	0.136559	-0.412456	0.564135
mergedPeak239	FAM183A	-12	protein-coding	chr1	43147772	43147963	+	ENSG00000186973	promoter-TSS (NM_001101376)	promoter-TSS (NM_001101376)	family with sequence similarity 183 member A	TFAP2C	192	43147910	43147911	1	0	0	3.33323	2.49993	2.70867	0.208327	1.24992	-0.514573	0.961	0.0764	0.0976108	0.536	0.637	4.94277	4.1518	1.26037	2.30393	0.172967	0.999996	-1.49075	0.224663	-0.185748	1
mergedPeak969	CEND1	-15	protein-coding	chr11	789959	790186	+	ENSG00000184524	promoter-TSS (NM_016564)	promoter-TSS (NM_016564)	cell cycle exit and neuronal differentiation 1	TFAP2C	228	790140	790141	0	0	1	1.40347	2.63151	3.33375	0.350866	0.175427	0.536053	0.146	0.923	0.641546	0.0367	0.978	3.02547	3.5679	4.88406	2.7007	-0.0581509	1	-0.663487	0.695971	1.04269	0.0644691
mergedPeak3905	CRLS1	-13	protein-coding	chr20	6005896	6006309	+	ENSG00000088766	promoter-TSS (NM_019095)	promoter-TSS (NM_019095)	cardiolipin synthase 1	TFAP2C; ZIC	414	6006059	6006060	1	1	1	2.51201	3.57533	4.05784	0.386448	0.483077	0.454176	0.0364	0.975	0.124328	0.345	0.737	9.27224	9.05332	9.19995	9.11371	0.172649	0.999996	0.0655689	0.890308	0.0708881	0.947093
mergedPeak971	TSPAN4	195	protein-coding	chr11	844559	844829	+	ENSG00000214063	intron (NM_001025237, intron 1 of 8)	intron (NM_001025237, intron 1 of 8)	tetraspanin 4	TFAP2C	271	844640	844641	0	0	1	1.91906	1.62356	2.65665	0.737985	0.295195	-0.0892673	0.725	0.432	0.739848	0.0195	0.988	6.08459	5.86983	6.2135	5.82798	0.0883597	0.999996	-0.0367257	0.975016	0.288568	0.786738
mergedPeak972	AP2A2	19387	protein-coding	chr11	945059	945258	+	ENSG00000183020	intron (NM_001242837, intron 1 of 21)	intron (NM_001242837, intron 1 of 21)	adaptor related protein complex 2 subunit alpha 2		200	945195	945196	0	1	0	1.59995	2.9998	0.399988	0.199995	1.6002	0.695994	0.0427	0.975	-3.32193	1	6.1e-15	9.27409	9.32827	9.2829	8.95621	-0.0423499	0.999996	-0.364474	0.187608	0.294441	0.476738
mergedPeak973	MUC5AC	12741	protein-coding	chr11	1170674	1170831	+	ENSG00000215182	intron (NM_001304359, intron 15 of 48)	intron (NM_001304359, intron 15 of 48)	mucin 5AC, oligomeric mucus/gel-forming		158	1170693	1170694	0	0	1	0.506296	2.02525	3.03789	0.759589	0	2	0.000292	0.999	0.584963	0.101	0.945	0	0	0	0.452747	0	1	0.303602	1	-0.0581773	1
mergedPeak974	MUC5AC	13187	protein-coding	chr11	1171132	1171349	+	ENSG00000215182	intron (NM_001304359, intron 15 of 48)	intron (NM_001304359, intron 15 of 48)	mucin 5AC, oligomeric mucus/gel-forming		218	1171139	1171140	0	0	1	0.917403	0.733925	3.48668	0.18348	0.366948	0.367371	0.401	0.793	1.35614	0.000175	1	0	0	0	0.452747	0	1	0.303602	1	-0.0581773	1
mergedPeak975	MUC5AC	13667	protein-coding	chr11	1171486	1171737	+	ENSG00000215182	intron (NM_001304359, intron 15 of 48)	intron (NM_001304359, intron 15 of 48)	mucin 5AC, oligomeric mucus/gel-forming		252	1171619	1171620	0	0	1	1.11108	2.38125	3.65067	0.634879	0.158725	1.43829	0.000362	0.999	0.613532	0.0313	0.98	0	0	0	0.452747	0	1	0.303602	1	-0.0581773	1
mergedPeak5153	DDX41	172	protein-coding	chr5	177517011	177517428	+	ENSG00000183258	5' UTR (NM_016222, exon 1 of 17)	5' UTR (NM_016222, exon 1 of 17)	DEAD-box helicase 41		418	177517153	177517154	1	1	1	3.44475	2.29658	4.3061	0.287117	0.0956907	-0.514573	0.985	0.0243	0.910733	7.11e-05	1	7.80729	7.55221	7.7863	7.8284	0.172399	0.999996	0.27778	0.557966	-0.048187	0.975534
mergedPeak977	IGF2	-1220	protein-coding	chr11	2150728	2150940	+	ENSG00000167244	intron (NM_001042376, intron 2 of 4)	intron (NM_001042376, intron 2 of 4)	insulin like growth factor 2	PRDM14	213	2150822	2150823	0	1	0	0.938936	3.9434	0.938938	0.187788	0.375634	2.04963	1.81e-09	1	-2.25154	1	1.29e-11	6.22777	6.62612	6.9379	7.13032	-0.12171	0.999996	0.485882	0.456539	-0.175403	0.882584
mergedPeak4243	BHLHE40-AS1	-46770	ncRNA	chr3	5026639	5026984	+	ENSG00000235831	Intergenic	CpG	BHLHE40 antisense RNA 1		346	5026730	5026731	1	1	0	2.19639	3.23689	2.42768	0.231243	0.462413	0.286881	0.191	0.873	-0.395929	0.957	0.0714	4.19285	2.99559	2.76565	4.4883	0.170329	0.999996	1.24791	0.287284	-0.742179	1
mergedPeak5977	PRDM14	91145	protein-coding	chr8	69980038	69980500	+	ENSG00000147596	Intergenic	MER5A|DNA|hAT-Charlie	PR/SET domain 14	OCT4; OCT4-SOX2-TCF-NANOG	463	69980181	69980182	0	0	1	0.431951	1.29581	4.31952	0.431954	0.259212	1.08406	0.00823	0.995	1.61353	2.24e-11	1	11.2202	11.1277	11.8681	10.1401	0.0679149	0.999996	-0.931454	0.0982514	1.56045	1.7504e-10
mergedPeak1535	PHLDA1	108	protein-coding	chr12	76031602	76031815	+	ENSG00000139289	exon (NM_007350, exon 1 of 2)	exon (NM_007350, exon 1 of 2)	pleckstrin homology like domain family A member 1	ZIC	214	76031667	76031668	0	1	0	1.49529	3.17797	2.24292	0.373807	0.56073	1.0635	0.00225	0.998	-0.621488	0.983	0.0327	9.62769	9.59673	8.69216	7.38549	0.0243892	0.999996	-2.18219	3.52172e-22	1.16918	1.68678e-05
mergedPeak4767	TMEM155	14893	protein-coding	chr4	121749254	121749438	+	ENSG00000164112	Intergenic	MLT2B4|LTR|ERVL	transmembrane protein 155	SOX17; LEF1; TCF3	185	121749400	121749401	0	1	0	1.29725	3.89163	3.24314	0.432421	0.432487	1.65076	1.45e-05	1	-0.454032	0.952	0.0892	6.54334	7.24974	4.00027	4.96151	-0.40626	0.999996	-2.18279	5.54678e-06	-0.534597	0.537397
mergedPeak3645	GLI2	-87376	protein-coding	chr2	120709757	120710029	+	ENSG00000074047	Intergenic	Intergenic	GLI family zinc finger 2	SOX17; SOX2	273	120709914	120709915	0	0	1	0.439548	0.586154	3.66288	0.732552	0.732578	1.58496	0.00284	0.998	1.32193	2.26e-05	1	10.5492	10.4022	8.09447	9.29803	0.128253	0.999996	-1.09046	4.11924e-09	-1.11706	3.46122e-06
mergedPeak983	CARS	-229	protein-coding	chr11	3057440	3057825	+	ENSG00000110619	promoter-TSS (NM_139273)	promoter-TSS (NM_139273)	cysteinyl-tRNA synthetase	ZIC	386	3057679	3057680	0	0	1	2.5905	2.27972	4.04134	1.0364	0.207247	-0.168123	0.805	0.296	0.807355	0.000987	0.999	10.5909	10.4201	10.0185	9.9361	0.133458	0.999996	-0.473104	0.0585011	0.0678063	0.952992
mergedPeak3672	NXPH2	80693	protein-coding	chr2	138699460	138699617	+	ENSG00000144227	intron (NM_007226, intron 1 of 1)	intron (NM_007226, intron 1 of 1)	neurexophilin 2	TFAP2C	158	138699547	138699548	0	0	1	0.759469	0.759444	4.30367	0.253158	1.01279	-0.321928	0.875	0.371	2.45943	1.92e-09	1	5.22148	4.74749	2.74832	1.98154	0.103095	0.999996	-2.19097	0.0438071	0.14743	1
mergedPeak3673	NXPH2	-38429	protein-coding	chr2	138818570	138818745	+	ENSG00000144227	Intergenic	Intergenic	neurexophilin 2	PRDM14; TFAP2C	176	138818669	138818670	0	0	1	0.681773	3.40899	4.99986	0.227301	0.227265	1.58496	0.000175	1	0.526069	0.0683	0.959	5.22148	4.74749	2.74832	1.98154	0.103095	0.999996	-2.19097	0.0438071	0.14743	1
mergedPeak986	RHOG	-311	protein-coding	chr11	3841030	3841187	+	ENSG00000177105	promoter-TSS (NM_001665)	promoter-TSS (NM_001665)	ras homolog family member G		158	3841293	3841294	0	0	1	1.51918	2.27841	2.78463	0.253157	0.506315	0.773996	0.0985	0.954	0.505891	0.156	0.915	7.86562	7.558	7.60083	7.43854	0.210676	0.999996	-0.10979	0.877924	0.130653	0.925427
mergedPeak1113	FADS1	83	protein-coding	chr11	61816872	61817146	+	ENSG00000149485	promoter-TSS (NM_013402)	promoter-TSS (NM_013402)	fatty acid desaturase 1		275	61816973	61816974	1	1	0	3.34523	3.34535	2.03631	0.290946	0.14545	-0.152003	0.796	0.303	-0.454032	0.959	0.0731	12.465	12.4356	9.80392	10.2252	0.0280139	0.999996	-2.19186	4.38704e-42	-0.396191	0.321502
mergedPeak5108	EBF1	218290	protein-coding	chr5	158881358	158881622	+	ENSG00000164330	intron (NM_182708, intron 5 of 14)	intron (NM_182708, intron 5 of 14)	early B cell factor 1	PRDM14; SOX2	265	158881471	158881472	0	0	1	0.4528	0.603755	3.92442	0.603849	0.603754	0.807355	0.215	0.918	2.04963	1.81e-09	1	6.18655	4.57703	3.13445	2.00846	0.43789	0.788917	-2.19783	0.0315419	0.249885	1
mergedPeak1493	CNPY2	38	protein-coding	chr12	56316124	56316602	+	ENSG00000257727	promoter-TSS (NM_001190991)	promoter-TSS (NM_001190991)	canopy FGF signaling regulator 2		479	56316309	56316310	1	1	1	3.42357	2.67215	6.01236	0.417589	0.334018	-0.340075	0.95	0.0762	1.17632	3.99e-10	1	10.0223	9.822	10.178	10.1086	0.169205	0.999996	0.289884	0.21832	0.056088	0.954969
mergedPeak3438	E2F6	-16585	protein-coding	chr2	11482590	11482802	+	ENSG00000169016	Intergenic	CpG	E2F transcription factor 6		213	11482761	11482762	1	0	0	2.81672	2.25345	2.62904	0.187817	0.187787	-0.217591	0.831	0.274	0	0.622	0.53	9.08452	8.87697	8.86687	8.82521	0.166998	0.999996	-0.0456334	0.925424	0.0293926	0.98236
mergedPeak5109	EBF1	141708	protein-coding	chr5	158957876	158958482	+	ENSG00000164330	intron (NM_182708, intron 5 of 14)	intron (NM_182708, intron 5 of 14)	early B cell factor 1	OCT4; TEAD; ZIC	607	158958053	158958054	0	1	0	0.263583	4.54683	0.461343	0.263583	0.593042	3.42089	1.05e-48	1	-3.47393	1	9.74e-50	6.18655	4.57703	3.13445	2.00846	0.43789	0.788917	-2.19783	0.0315419	0.249885	1
mergedPeak992	OR52B2	10078	protein-coding	chr11	6160189	6160364	+	ENSG00000255307	Intergenic	MER41-int|LTR|ERV1	olfactory receptor family 52 subfamily B member 2	PRDM14; TEAD	176	6160247	6160248	0	0	1	0.227265	0.909031	4.54532	0.227266	0	1.80735	0.0166	0.993	1.77821	1.35e-06	1	2.14468	1.12372	1.00226	1.24595	0.042555	1	0.0543215	1	-0.0280846	1
mergedPeak993	FAM160A2	124	protein-coding	chr11	6234435	6234759	+	ENSG00000051009	5' UTR (NM_032127, exon 1 of 12)	5' UTR (NM_032127, exon 1 of 12)	family with sequence similarity 160 member A2		325	6234586	6234587	0	1	0	1.47683	3.69219	2.09225	0.738554	0.615365	1.38405	2.4e-06	1	-0.915936	1	0.000494	7.70231	7.89893	8.2432	8.19809	-0.13477	0.999996	0.30072	0.494251	0.0322397	0.98432
mergedPeak994	FAM160A2	-562	protein-coding	chr11	6235137	6235367	+	ENSG00000051009	promoter-TSS (NM_032127)	promoter-TSS (NM_032127)	family with sequence similarity 160 member A2	ZIC	231	6235272	6235273	0	0	1	0.692619	2.25102	3.46364	0.692618	0.519446	1.36177	0.000958	0.999	0.526069	0.0683	0.959	7.70231	7.89893	8.2432	8.19809	-0.13477	0.999996	0.30072	0.494251	0.0322397	0.98432
mergedPeak995	CAVIN3	194	protein-coding	chr11	6320303	6320473	+	ENSG00000170955	exon (NM_145040, exon 1 of 2)	exon (NM_145040, exon 1 of 2)	caveolae associated protein 3	TFAP2C; ZIC	171	6320315	6320316	0	1	0	1.16956	3.27526	0.935642	0.233903	0.467822	1.80735	5.18e-06	1	-1.39593	1	9.39e-05
mergedPeak996	OR10A3	-7710	protein-coding	chr11	7947104	7947329	+	ENSG00000170683	Intergenic	Intergenic	olfactory receptor family 10 subfamily A member 3	PRDM14; TFAP2C; OCT4	226	7947229	7947230	0	0	1	0.177013	0.530956	3.53959	0.353971	0.353973	0.584963	0.371	0.849	2.06005	2.48e-08	1	0.486494	1.09061	2.75377	2.43549	-0.012739	1	0.788992	1	0.0688359	1
mergedPeak997	RPL27A	-365	protein-coding	chr11	8681955	8682338	+	ENSG00000166441	promoter-TSS (NM_000990)	promoter-TSS (NM_000990)	ribosomal protein L27a	TFAP2C; OCT4; OCT4-SOX2-TCF-NANOG; PRDM1	384	8682082	8682083	0	0	1	0.520816	0.937438	3.33323	0.312491	0.520899	-0.152003	0.78	0.412	2.18903	2.86e-14	1	13.1393	13.3234	12.8594	13.3024	-0.163026	0.999996	-0.0151317	0.966208	-0.433602	0.0719644
mergedPeak998	IPO7	-20196	protein-coding	chr11	9364390	9364643	+	ENSG00000205339	Intergenic	CpG	importin 7	TFAP2C; TEAD	254	9364425	9364426	0	0	1	2.36205	2.51961	3.46447	0.1575	0.31495	0.15056	0.438	0.703	0.536053	0.0525	0.967	13.0152	13.1273	12.6383	12.7945	-0.0981903	0.999996	-0.325913	0.0454532	-0.159567	0.722688
mergedPeak999	IPO7	-18	protein-coding	chr11	9384553	9384710	+	ENSG00000205339	promoter-TSS (NM_006391)	promoter-TSS (NM_006391)	importin 7	ZIC	158	9384603	9384604	0	0	1	1.51894	3.29105	2.53196	0.759469	0	0.641546	0.124	0.938	0.443607	0.173	0.902	13.0152	13.1273	12.6383	12.7945	-0.0981903	0.999996	-0.325913	0.0454532	-0.159567	0.722688
mergedPeak2551	MED11	-70	protein-coding	chr17	4731179	4731455	+	ENSG00000161920	promoter-TSS (NM_001305000)	promoter-TSS (NM_001305000)	mediator complex subunit 11	TFAP2C; ZIC	277	4731337	4731338	1	1	1	4.91036	3.75439	7.21974	0.2888	0.722002	-0.268817	0.901	0.153	0.925999	2.13e-05	1	7.07542	6.77957	6.4027	6.80135	0.16688	0.999996	0.0247901	0.97845	-0.340849	0.656136
mergedPeak1001	WEE1	-510	protein-coding	chr11	9573109	9573269	+	ENSG00000166483	promoter-TSS (NM_003390)	promoter-TSS (NM_003390)	WEE1 G2 checkpoint kinase	TFAP2C	161	9573170	9573171	0	0	1	1.98783	2.98127	4.72019	0.496879	0.745321	0.275007	0.331	0.799	0.495695	0.0953	0.944	11.3506	11.3452	11.7226	11.8331	0.00672397	0.999996	0.490778	0.00218855	-0.115502	0.847914
mergedPeak1002	WEE1	-91	protein-coding	chr11	9573466	9573642	+	ENSG00000166483	promoter-TSS (NM_003390)	promoter-TSS (NM_003390)	WEE1 G2 checkpoint kinase		177	9573589	9573590	0	0	1	1.80785	1.80779	5.64954	0.451965	0.904068	-0.577767	0.954	0.112	2.16993	1.69e-12	1	11.3506	11.3452	11.7226	11.8331	0.00672397	0.999996	0.490778	0.00218855	-0.115502	0.847914
mergedPeak1003	LOC440028	-16035	ncRNA	chr11	9775274	9775666	+	ENSG00000245522	intron (NR_036485, intron 1 of 2)	MER21C|LTR|ERVL	uncharacterized LOC440028	PRDM14; OCT4; SOX17; SOX2; LEF1	393	9775567	9775568	0	0	1	0.407098	0.610668	5.1907	0.407176	0.305334	0.485427	0.384	0.827	2.94673	1.51e-28	1
mergedPeak1004	ADM	-186	protein-coding	chr11	10304612	10304868	+	ENSG00000148926	promoter-TSS (NM_001124)	promoter-TSS (NM_001124)	adrenomedullin	PRDM14	257	10304793	10304794	0	1	1	2.02328	2.80148	3.26889	0.155637	0.778159	0.722466	0.0152	0.99	-0.0588937	0.673	0.449	8.1185	8.17932	10.3827	8.80225	-0.0404061	0.999996	0.56928	0.553332	0.916679	0.119304
mergedPeak1005	CAND1.11	43485	ncRNA	chr11	10351603	10351925	+		intron (NR_103765, intron 2 of 3)	intron (NR_103765, intron 2 of 3)	uncharacterized LOC100130460	ZIC	323	10351797	10351798	0	1	0	1.11452	4.45876	0.99068	0.619154	0.123835	1.62293	4.54e-09	1	-1.73697	1	1.56e-10
mergedPeak1006	CAND1.11	43991	ncRNA	chr11	10352249	10352429	+		intron (NR_103765, intron 2 of 3)	L2b|LINE|L2	uncharacterized LOC100130460	TFAP2C; SOX2; ZIC	181	10352303	10352304	0	1	0	1.54716	5.08271	2.2098	0.883951	0.883954	1.53107	8.65e-06	1	-1	0.999	0.000966
mergedPeak5398	RTN4IP1	15648	protein-coding	chr6	106613673	106613893	+	ENSG00000130347	intron (NM_001318746, intron 4 of 8)	MER4B|LTR|ERV1	reticulon 4 interacting protein 1	OCT4; OCT4-SOX2-TCF-NANOG; TEAD	221	106613849	106613850	0	0	1	0.542951	1.62891	6.15368	0.543054	0	1.70044	0.000915	0.999	1.54597	4.08e-08	1	8.56073	8.95079	6.27142	6.7094	-0.288416	0.999996	-2.20167	4.57663e-15	-0.366836	0.626701
mergedPeak1008	EIF4G2	281	protein-coding	chr11	10808689	10808900	+	ENSG00000110321	promoter-TSS (NM_001172705)	promoter-TSS (NM_001172705)	eukaryotic translation initiation factor 4 gamma 2		212	10808753	10808754	0	0	1	1.88667	1.32071	3.39613	0.566109	0.377346	-0.736966	0.982	0.0414	1.22033	0.00106	0.999	15.2324	15.1499	15.2757	15.5626	0.0744594	0.999996	0.415117	0.0148969	-0.283743	0.322483
mergedPeak1009	MICAL2	-13474	protein-coding	chr11	12124784	12125098	+	ENSG00000133816	intron (NM_001346293, intron 2 of 26)	L3|LINE|CR1	microtubule associated monooxygenase, calponin and LIM domain containing 2	PRDM14; SOX17; SOX2	315	12124915	12124916	0	1	0	0.888862	4.69828	0.762	0.38094	0.634879	2.24793	8e-14	1	-2.25154	1	1.67e-14	6.96584	6.55198	6.76526	5.76393	0.230433	0.999996	-0.734104	0.300166	0.724487	0.209759
mergedPeak1010	PARVA	120087	protein-coding	chr11	12497334	12497736	+	ENSG00000197702	intron (NM_018222, intron 5 of 12)	intron (NM_018222, intron 5 of 12)	parvin alpha	PRDM14; TFAP2C; ZIC	403	12497657	12497658	0	0	1	0.595517	2.4817	4.3671	0.595494	0.297758	1.68706	3.05e-07	1	0.669027	0.00352	0.997	10.8734	10.4916	10.6706	10.4688	0.289122	0.999996	-0.0184304	0.969689	0.18112	0.725375
mergedPeak5173	TUBB2B	-333	protein-coding	chr6	3227918	3228514	+	ENSG00000137285	promoter-TSS (NM_178012)	promoter-TSS (NM_178012)	tubulin beta 2B class IIb	TFAP2C; SOX17; PRDM1; SOX2; ZIC	597	3228066	3228067	1	1	0	2.14391	2.94798	1.407	0.20103	0.669995	0.432959	0.0336	0.976	-0.888969	1	4.75e-05	12.4475	12.6954	10.3956	10.4471	-0.216726	0.999996	-2.22305	3.80389e-32	-0.0559071	0.964112
mergedPeak1012	TEAD1	6197	protein-coding	chr11	12680590	12680748	+	ENSG00000187079	intron (NM_021961, intron 2 of 12)	intron (NM_021961, intron 2 of 12)	TEA domain transcription factor 1	ZIC	159	12680618	12680619	0	1	0	1.00626	4.27645	1.00626	0.503131	0.251604	1.77821	1.35e-06	1	-1.78588	1	3.89e-07	13.4755	12.971	13.5702	12.9827	0.448353	0.0763171	0.0166647	0.9642	0.546141	0.0251075
mergedPeak3646	GLI2	-74011	protein-coding	chr2	120723148	120723419	+	ENSG00000074047	Intergenic	Intergenic	GLI family zinc finger 2	PRDM14	272	120723279	120723280	0	0	1	0.882464	2.20581	3.82328	0.294109	0.441164	1.28096	0.00241	0.998	0.910733	0.00145	0.999	10.5492	10.4022	8.09447	9.29803	0.128253	0.999996	-1.09046	4.11924e-09	-1.11706	3.46122e-06
mergedPeak1014	ARNTL	-51348	protein-coding	chr11	13225195	13225393	+	ENSG00000133794	Intergenic	Intergenic	aryl hydrocarbon receptor nuclear translocator like	PRDM14; TFAP2C	199	13225303	13225304	0	0	1	0.401998	1.407	4.22163	0	0.200992	1.58496	0.0119	0.994	1.58496	2.94e-06	1	6.6179	6.22664	7.32479	6.65406	0.192939	0.999996	0.417923	0.523209	0.566732	0.225629
mergedPeak5667	SEMA3A	-33743	protein-coding	chr7	84228641	84228809	+	ENSG00000075213	Intergenic	LTR33|LTR|ERVL	semaphorin 3A	ZIC	169	84228643	84228644	0	1	0	1.42007	3.55006	0.710037	0.71004	0.236716	1.65076	1.45e-05	1	-2.12029	1	1.82e-08	11.3077	11.2206	8.21289	8.96709	0.0757409	0.999996	-2.22622	3.78866e-28	-0.683183	0.0445305
mergedPeak1016	LINC02545	-3073	ncRNA	chr11	13873494	13873690	+	ENSG00000254930	Intergenic	Intergenic	long intergenic non-protein coding RNA 2545	SOX17; SOX2; ZIC	197	13873688	13873689	0	1	0	0.609213	4.06078	1.01516	0.203039	0.60912	1.83592	3.89e-07	1	-1.47393	1	8.65e-06
mergedPeak5978	PRDM14	89674	protein-coding	chr8	69981483	69981797	+	ENSG00000147596	Intergenic	Intergenic	PR/SET domain 14	PRDM14; TFAP2C	315	69981652	69981653	0	0	1	0.761854	0.634901	4.5713	0.254	0.6349	0	0.715	0.554	2.80735	6.93e-21	1	11.2202	11.1277	11.8681	10.1401	0.0679149	0.999996	-0.931454	0.0982514	1.56045	1.7504e-10
mergedPeak1018	RRAS2	-58365	protein-coding	chr11	14422821	14422986	+	ENSG00000133818	Intergenic	(TGTG)n|Simple_repeat|Simple_repeat	RAS related 2	OCT4; PRDM1	166	14422870	14422871	0	1	0	0.963792	4.09626	0.240957	0.481988	0.722868	1.51602	0.00013	1	-2.73697	1	8.31e-11	10.1419	10.3615	9.96792	10.0737	-0.171878	0.999996	-0.279118	0.309287	-0.109315	0.883177
mergedPeak1019	COPB1	172	protein-coding	chr11	14499643	14499800	+	ENSG00000129083	5' UTR (NM_016451, exon 1 of 22)	5' UTR (NM_016451, exon 1 of 22)	coatomer protein complex subunit beta 1		158	14499685	14499686	0	0	1	1.26578	2.02526	2.78516	0.506313	0	1	0.0426	0.98	0.411426	0.228	0.873	11.5767	11.5678	11.6906	11.48	0.0107292	0.999996	-0.0820545	0.768502	0.191679	0.616396
mergedPeak1020	CALCA	-1713	protein-coding	chr11	14973973	14974141	+	ENSG00000110680	Intergenic	CpG	calcitonin related polypeptide alpha	SOX17; SOX2	169	14973998	14973999	0	1	0	1.1834	3.55074	0.710036	0	0.946717	1.43829	0.000362	0.999	-1.64386	1	1.76e-05	5.05412	3.51633	4.65818	4.38415	0.0120479	0.999996	0.662471	0.688391	0.132478	0.951872
mergedPeak1021	CALCA	-2157	protein-coding	chr11	14974309	14974887	+	ENSG00000110680	Intergenic	Intergenic	calcitonin related polypeptide alpha	PRDM14; PRDM1; ZIC	579	14974442	14974443	0	2	0	0.760026	3.73045	0.828961	0.690825	0.414496	2.32193	4.36e-24	1	-2	1	3.33e-20	5.05412	3.51633	4.65818	4.38415	0.0120479	0.999996	0.662471	0.688391	0.132478	0.951872
mergedPeak6362	NTNG2	52126	protein-coding	chr9	132213955	132214199	+	ENSG00000196358	intron (NM_032536, intron 3 of 7)	intron (NM_032536, intron 3 of 7)	netrin G2	TFAP2C	245	132214072	132214073	1	0	0	3.2652	1.7958	0.326521	0.489782	0.816429	-0.713119	0.991	0.0167	-2.8365	1	2.93e-08	3.3837	0	4.94254	1.87543	0.165511	1	0.899789	1	1.30098	0.0104894
mergedPeak1023	MIR6073	-22847	ncRNA	chr11	15992284	15992727	+	ENSG00000284094	intron (NM_001145811, intron 12 of 14)	intron (NM_001145811, intron 12 of 14)	microRNA 6073	OCT4; OCT4-SOX2-TCF-NANOG; OCT4-SOX17	444	15992467	15992468	0	0	1	0.270252	1.35131	4.95482	0.540608	0.63061	2.08746	4.89e-06	1	1.89142	3.49e-17	1
mergedPeak5458	PLAGL1	-3838	protein-coding	chr6	143968651	143969946	+	ENSG00000118495	intron (NM_001080955, intron 1 of 5)	MIR|SINE|MIR	PLAG1 like zinc finger 1	PRDM14; TFAP2C; OCT4; TEAD; ZIC; LEF1	1296	143969315	143969316	0	1	0	0.493795	6.51215	0.864174	0.370417	0.370358	3.44626	2.2e-141	1	-2.94342	1	5.02e-114	11.4921	10.0849	9.11511	6.16391	1.20378	5.21955e-13	-3.87844	2.42984e-64	2.63465	1.49441e-26
mergedPeak1025	SOX6	-29277	protein-coding	chr11	16505423	16505958	+	ENSG00000110693	Intergenic	MSTA-int|LTR|ERVL-MaLR	SRY-box 6	PRDM14; TFAP2C; OCT4; SOX17; SOX2; TEAD	536	16505664	16505665	0	0	1	0.223874	1.41809	7.53707	0.447732	0.522372	2.66221	3.57e-09	1	2.52105	6.53e-45	1	7.16616	5.75173	6.10692	6.0596	0.675383	0.11427	0.2945	0.768076	0.0297743	0.989552
mergedPeak3793	MAP2	-60170	protein-coding	chr2	209519150	209520066	+	ENSG00000078018	intron (NM_001039538, intron 2 of 14)	MER67C|LTR|ERV1	microtubule associated protein 2	TFAP2C; OCT4; OCT4-SOX2-TCF-NANOG; SOX2; LEF1	917	209519508	209519509	0	1	1	0.479794	4.01296	6.5429	0.305382	0.261714	3	2.26e-51	1	0.722466	7.16e-09	1	14.1096	12.8951	9.77381	8.04416	1.08245	2.01342e-13	-4.62629	1.39028e-28	1.5331	9.53557e-09
mergedPeak1027	C11orf58	81974	protein-coding	chr11	16820475	16820632	+	ENSG00000110696	intron (NM_175058, intron 10 of 22)	intron (NM_175058, intron 10 of 22)	chromosome 11 open reading frame 58	SOX17; SOX2	158	16820574	16820575	0	0	1	2.27841	1.01259	3.5442	0.253158	0	-0.862496	0.985	0.0426	1.5008	0.000509	0.999	11.2235	11.2569	11.1371	11.1485	-0.0276441	0.999996	-0.102741	0.718614	-0.0203929	0.985438
mergedPeak1028	SNORD147	28403	snoRNA	chr11	16897542	16897699	+		intron (NM_175058, intron 3 of 22)	intron (NM_175058, intron 3 of 22)	small nucleolar RNA, C/D box 147	ZIC	158	16897618	16897619	0	1	0	1.01259	3.5442	0.253158	0.759589	0.253156	1.51602	0.00013	1	-4.32193	1	1.51e-19
mergedPeak3792	MAP2	-61088	protein-coding	chr2	209518635	209518811	+	ENSG00000078018	intron (NM_001039538, intron 2 of 14)	intron (NM_001039538, intron 2 of 14)	microtubule associated protein 2		177	209518590	209518591	0	0	1	0.903925	1.12987	3.38973	0	0	0.189034	0.55	0.686	1.45943	9.4e-05	1	14.1096	12.8951	9.77381	8.04416	1.08245	2.01342e-13	-4.62629	1.39028e-28	1.5331	9.53557e-09
mergedPeak5459	PLAGL1	-4723	protein-coding	chr6	143970069	143970273	+	ENSG00000118495	intron (NM_001080955, intron 1 of 5)	intron (NM_001080955, intron 1 of 5)	PLAG1 like zinc finger 1	OCT4; OCT4-SOX2-TCF-NANOG	205	143970200	143970201	0	1	0	1.1707	3.70722	1.95146	0.975578	0.390218	1.89142	1.07e-07	1	-1	0.999	0.000966	11.4921	10.0849	9.11511	6.16391	1.20378	5.21955e-13	-3.87844	2.42984e-64	2.63465	1.49441e-26
mergedPeak4924	PIK3R1	853	protein-coding	chr5	68216411	68216912	+	ENSG00000145675	intron (NM_181523, intron 1 of 15)	intron (NM_181523, intron 1 of 15)	phosphoinositide-3-kinase regulatory subunit 1	PRDM14; TFAP2C	502	68216608	68216609	0	1	1	0.637431	4.06363	4.06425	0.0796787	0.717084	2.68706	8.88e-27	1	-0.0291463	0.621	0.465	10.6366	10.5924	10.852	11.9903	0.0404788	0.999996	1.39153	5.29058e-14	-1.06914	1.44524e-06
mergedPeak1032	MYOD1	-63	protein-coding	chr11	17719362	17719665	+	ENSG00000129152	promoter-TSS (NM_002478)	promoter-TSS (NM_002478)	myogenic differentiation 1	TFAP2C	304	17719499	17719500	0	1	1	1.0526	3.81554	4.99985	0.526301	0.394786	1.67807	7.98e-08	1	0.641546	0.00311	0.997	0	0	0	0	0	1	0	1	0	1
mergedPeak5460	PLAGL1	-5128	protein-coding	chr6	143970501	143970721	+	ENSG00000118495	intron (NM_001080955, intron 1 of 5)	intron (NM_001080955, intron 1 of 5)	PLAG1 like zinc finger 1		221	143970605	143970606	0	1	0	0.542972	2.89629	0.904948	0.361967	0.54297	2.39232	1.02e-08	1	-1.21759	1	0.000439	11.4921	10.0849	9.11511	6.16391	1.20378	5.21955e-13	-3.87844	2.42984e-64	2.63465	1.49441e-26
mergedPeak1034	MIR3159	-3558	ncRNA	chr11	18384228	18384420	+	ENSG00000264603	Intergenic	Intergenic	microRNA 3159	PRDM14; TFAP2C; LEF1; TCF3	193	18384228	18384229	0	0	1	0.621743	0.621745	3.73104	0.621741	0.20724	0.739848	0.353	0.875	2	1.4e-06	1	0	0.690875	0	0	-0.0183057	1	-0.379035	1	0	1
mergedPeak2337	CRYM	462	protein-coding	chr16	21302535	21302805	+	ENSG00000103316	intron (NR_026675, intron 1 of 2)	MER67D|LTR|ERV1	crystallin mu	ZIC; LEF1; TCF3	271	21302673	21302674	0	1	1	0.295193	2.95183	3.98512	0.59039	0.29524	2.80735	8.31e-11	1	0.565597	0.0374	0.976	4.19216	3.794	8.14638	6.37549	0.0717825	0.999996	2.43579	6.58256e-05	1.53284	2.11936e-07
mergedPeak3321	BCAT2	15537	protein-coding	chr19	48795171	48795830	+	ENSG00000105552	intron (NM_001284325, intron 11 of 11)	intron (NM_001284325, intron 11 of 11)	branched chain amino acid transaminase 2	TFAP2C; SOX17; ZIC	660	48795525	48795526	1	1	1	7.15241	5.81799	9.21151	0.424229	0.484835	-0.304006	0.989	0.0139	0.669027	7.51e-08	1	7.28663	7.02189	6.38569	6.18662	0.16297	0.999996	-0.808548	0.105614	0.151962	0.925341
mergedPeak1037	NAV2	-21976	protein-coding	chr11	20000462	20000753	+	ENSG00000166833	intron (NM_182964, intron 11 of 37)	intron (NM_182964, intron 11 of 37)	neuron navigator 2	TFAP2C; OCT4; OCT4-SOX2-TCF-NANOG; SOX17; SOX2	292	20000579	20000580	0	1	0	0.410945	3.56141	1.09586	0.273965	0.822021	3.04439	1.46e-18	1	-1.88897	1	5.95e-10	11.756	11.8984	12.9939	12.1058	-0.124118	0.999996	0.210316	0.476945	0.799061	0.00565821
mergedPeak434	S100A6	20752	protein-coding	chr1	153515413	153515639	+	ENSG00000197956	Intergenic	Intergenic	S100 calcium binding protein A6		227	153515488	153515489	0	0	1	0.704824	0.352413	4.05337	0.352411	0.704799	-0.321928	0.875	0.371	3	1.17e-17	1	8.67743	8.23332	9.70218	5.19777	0.299312	0.999996	-2.52185	0.00324677	1.50753	0.00144463
mergedPeak1039	NAV2	4704	protein-coding	chr11	20027261	20027421	+	ENSG00000166833	intron (NM_001111019, intron 2 of 27)	intron (NM_001111019, intron 2 of 27)	neuron navigator 2	TFAP2C; OCT4-SOX2-TCF-NANOG; SOX17; SOX2	161	20027259	20027260	0	1	0	1.73908	2.98128	2.48478	0.745317	0.248431	1.58496	4.44e-05	1	-0.577767	0.975	0.0479	11.756	11.8984	12.9939	12.1058	-0.124118	0.999996	0.210316	0.476945	0.799061	0.00565821
mergedPeak1040	DBX1	3430	protein-coding	chr11	20156807	20156964	+	ENSG00000109851	intron (NM_001029865, intron 3 of 3)	CpG	developing brain homeobox 1	ZIC	158	20156893	20156894	0	1	0	0	1.77237	1.01263	0.253148	0.506314	2.08746	4.89e-06	1	-1.2863	0.999	0.000958	3.2862	0.645996	0.595373	0	0.133037	1	-0.373571	1	0.0597591	1
mergedPeak1041	GAS2	52	protein-coding	chr11	22666868	22667025	+	ENSG00000148935	promoter-TSS (NR_147085)	promoter-TSS (NR_147085)	growth arrest specific 2		158	22666930	22666931	0	1	0	1.01279	2.78472	0.253148	0.506314	0	1.51602	0.00013	1	-3.32193	1	6.44e-14	4.93313	4.58894	3.3587	2.30808	0.0898684	0.999996	-1.94532	0.0563954	0.312581	1
mergedPeak1042	CCDC179	-130890	protein-coding	chr11	22991255	22991467	+	ENSG00000255359	Intergenic	MER67C|LTR|ERV1	coiled-coil domain containing 179	OCT4; OCT4-SOX2-TCF-NANOG; TEAD; LEF1; TCF3	213	22991315	22991316	0	1	1	0.563362	3.38006	6.57257	0.375577	0.563451	2.32193	8.07e-10	1	0.526069	0.0338	0.978	1.13954	1.15609	0	0.543245	0.000159073	1	-0.238713	1	-0.0605999	1
mergedPeak3323	BCAT2	4275	protein-coding	chr19	48806463	48807257	+	ENSG00000105552	intron (NM_001284325, intron 3 of 11)	intron (NM_001284325, intron 3 of 11)	branched chain amino acid transaminase 2	PRDM1; ZIC	795	48806787	48806788	1	1	1	5.28267	4.47785	7.14446	0.150962	0.452815	-0.234465	0.956	0.0566	0.659925	2.32e-07	1	7.28663	7.02189	6.38569	6.18662	0.16297	0.999996	-0.808548	0.105614	0.151962	0.925341
mergedPeak1044	BDNF	-74478	protein-coding	chr11	27796424	27796691	+	ENSG00000176697	Intergenic	Intergenic	brain derived neurotrophic factor	SOX17; SOX2; LEF1	268	27796535	27796536	0	1	1	0.447747	1.94025	7.61289	0.447747	0.149244	2.50335	1.24e-07	1	1.69599	7.19e-13	1	5.27044	5.14617	4.72013	4.7406	0.0361986	0.999996	-0.363913	0.77006	-0.0129963	0.996249
mergedPeak1045	MIR8068	-82128	ncRNA	chr11	28559044	28560115	+	ENSG00000273912	Intergenic	L2b|LINE|L2	microRNA 8068	PRDM14; PRDM1; TEAD; LEF1	1072	28559675	28559676	0	1	0	0.671623	6.3814	0.746244	0.485043	0.261186	3.28392	5.47e-112	1	-3.18442	1	8.41e-106	0	0.645996	0.458225	0	-0.0180332	1	-0.373571	1	0.0538421	1
mergedPeak1046	KCNA4	-1390	protein-coding	chr11	30018259	30018423	+	ENSG00000182255	Intergenic	Intergenic	potassium voltage-gated channel subfamily A member 4	OCT4; LEF1	165	30018419	30018420	0	1	0	0.727364	4.36349	1.21204	0.72725	0.484835	2.45943	1.92e-09	1	-1.64386	1	4.52e-06	2.68614	0	0	0	0.0881549	1	0	1	0	1
mergedPeak1047	KCNA4	-8536	protein-coding	chr11	30025435	30025865	+	ENSG00000182255	Intergenic	Intergenic	potassium voltage-gated channel subfamily A member 4		431	30025565	30025566	0	1	1	0.464022	4.17606	3.34096	0.371219	0.556914	2.94673	1.51e-28	1	-0.358454	0.971	0.0421	2.68614	0	0	0	0.0881549	1	0	1	0	1
mergedPeak1048	KCNA4	-17328	protein-coding	chr11	30033999	30034596	+	ENSG00000182255	Intergenic	THE1B-int|LTR|ERVL-MaLR	potassium voltage-gated channel subfamily A member 4	PRDM14; OCT4; OCT4-SOX2-TCF-NANOG	598	30034357	30034358	0	1	0	0.334426	4.61524	0.668878	0.468286	0.468212	3.8679	2.5e-56	1	-2.8365	1	1.17e-37	2.68614	0	0	0	0.0881549	1	0	1	0	1
mergedPeak5461	PLAGL1	-5740	protein-coding	chr6	143970858	143971638	+	ENSG00000118495	intron (NM_001080955, intron 1 of 5)	intron (NM_001080955, intron 1 of 5)	PLAG1 like zinc finger 1	LEF1	781	143971217	143971218	0	2	0	0.614674	2.91924	0.409704	0.204859	0.20486	2.25399	5.02e-22	1	-2.73697	1	6.64e-31	11.4921	10.0849	9.11511	6.16391	1.20378	5.21955e-13	-3.87844	2.42984e-64	2.63465	1.49441e-26
mergedPeak3276	HIF3A	245	protein-coding	chr19	46303799	46304009	+	ENSG00000124440	intron (NM_152794, intron 1 of 14)	CpG	hypoxia inducible factor 3 subunit alpha	TFAP2C	211	46303843	46303844	0	0	1	1.13758	2.08524	3.4121	1.13741	0.379137	1.19535	0.00572	0.996	0.454176	0.132	0.923	9.26661	9.32343	7.09903	7.0266	-0.043337	0.999996	-2.26169	1.48859e-18	0.0548177	0.978026
mergedPeak1051	ELP4	112153	protein-coding	chr11	31621859	31622020	+	ENSG00000109911	intron (NM_019040, intron 5 of 9)	MIRc|SINE|MIR	elongator acetyltransferase complex subunit 4	TFAP2C	162	31621881	31621882	0	0	1	0.740834	0.246906	5.43174	0.493812	0.493814	-0.577767	0.95	0.323	3.45943	6.11e-15	1	8.85446	8.84077	8.21734	8.69235	0.0106696	0.999996	-0.142156	0.728771	-0.443174	0.265568
mergedPeak1266	LINC00900	-347206	ncRNA	chr11	116106780	116107927	+		Intergenic	Intergenic	long intergenic non-protein coding RNA 900	PRDM14; OCT4; OCT4-SOX2-TCF-NANOG; SOX17; SOX2	1148	116107405	116107406	0	1	0	0.522714	6.1322	1.21943	0.418106	0.487791	3.52356	2.3e-123	1	-2.32193	1	1.69e-66	5.50808	4.94825	2.73226	2.25551	0.174218	0.999996	-2.26583	0.020795	0.105083	1
mergedPeak1053	CAPRIN1	539	protein-coding	chr11	34052109	34052332	+	ENSG00000135387	intron (NM_005898, intron 1 of 18)	CpG	cell cycle associated protein 1	TFAP2C	224	34052221	34052222	0	0	1	1.7856	3.57132	3.2142	0.892969	0.357131	0.823749	0.0141	0.991	0.0565835	0.528	0.608	13.6359	13.6394	13.9285	14.0781	-0.000378282	0.999996	0.441111	0.00850256	-0.153413	0.724536
mergedPeak1054	NAT10	43393	protein-coding	chr11	34148866	34149023	+	ENSG00000135372	Intergenic	Intergenic	N-acetyltransferase 10	TFAP2C	158	34148956	34148957	0	0	1	0.506314	1.26579	4.05114	0.759469	0	0.678072	0.238	0.9	1.32193	0.00065	0.999	10.7569	10.7644	10.0544	10.3568	-0.00520263	0.999996	-0.39856	0.0751757	-0.2931	0.454478
mergedPeak1055	ABTB2	1557	protein-coding	chr11	34356343	34356512	+	ENSG00000166016	intron (NM_145804, intron 1 of 16)	intron (NM_145804, intron 1 of 16)	ankyrin repeat and BTB domain containing 2	SOX17; SOX2	170	34356450	34356451	0	1	0	1.17644	4.0005	0.941146	0	0.470574	2.39232	1.02e-08	1	-2.39593	1	1.92e-09	5.71559	5.64546	6.88573	6.42911	0.0284872	0.999996	0.757619	0.220008	0.348532	0.688925
mergedPeak435	S100A6	19462	protein-coding	chr1	153515792	153517495	+	ENSG00000197956	Intergenic	L1ME3F|LINE|L1	S100 calcium binding protein A6	PRDM14; TFAP2C; SOX17; PRDM1; ZIC	1704	153516778	153516779	0	0	2	0.39905	1.07995	7.88707	0.44598	0.492943	1.38405	2.46e-08	1	2.85997	2.87e-167	1	8.67743	8.23332	9.70218	5.19777	0.299312	0.999996	-2.52185	0.00324677	1.50753	0.00144463
mergedPeak1057	APIP	15	protein-coding	chr11	34916299	34916456	+	ENSG00000149089	promoter-TSS (NM_015957)	promoter-TSS (NM_015957)	APAF1 interacting protein	TFAP2C	158	34916395	34916396	0	1	0	1.01263	2.53148	2.78472	0	0.506393	1.5008	0.000509	0.999	-0.0892673	0.719	0.434	8.59221	8.40977	8.41412	8.33929	0.133939	0.999996	-0.06354	0.906598	0.0563604	0.968475
mergedPeak1058	LOC100507144	54378	ncRNA	chr11	35083576	35083734	+	ENSG00000255521	Intergenic	Intergenic	uncharacterized LOC100507144		159	35083653	35083654	0	1	0	1.50933	4.02503	0.251565	0.503208	0.754692	1.38957	0.000253	1	-4.32193	1	7.2e-21
mergedPeak1059	COMMD9	46	protein-coding	chr11	36289339	36289544	+	ENSG00000110442	promoter-TSS (NM_001101653)	promoter-TSS (NM_001101653)	COMM domain containing 9		206	36289402	36289403	0	0	1	2.91253	2.5242	4.07818	0.776674	0.388324	0	0.629	0.532	0.613532	0.0406	0.975	9.02488	8.6794	8.63266	8.79081	0.267842	0.999996	0.114128	0.804989	-0.156766	0.830279
mergedPeak499	ATP1A4	-7727	protein-coding	chr1	160169571	160169736	+	ENSG00000132681	intron (NM_144699, intron 10 of 21)	intron (NM_144699, intron 10 of 21)	ATPase Na+/K+ transporting subunit alpha 4	TFAP2C; ZIC	166	160169683	160169684	0	1	0	1.44574	2.89149	1.20497	0.240956	0.722844	0.925999	0.0143	0.991	-1.64386	1	1.76e-05	5.12421	5.10475	3.20734	2.53061	0.00508521	0.999996	-2.26623	0.011118	0.205872	1
mergedPeak1061	LOC105376633	-319723	ncRNA	chr11	37618795	37618971	+	ENSG00000254516	Intergenic	MSTA-int|LTR|ERVL-MaLR	uncharacterized LOC105376633	PRDM14; TFAP2C; SOX17; SOX2; ZIC	177	37618877	37618878	0	0	1	0.452034	1.80785	5.64934	0	0.451965	2.45943	4.65e-05	1	1.40054	1.26e-05	1
mergedPeak1062	LRRC4C	192788	protein-coding	chr11	40100232	40100409	+	ENSG00000148948	Intergenic	MER61-int|LTR|ERV1	leucine rich repeat containing 4C	TFAP2C	178	40100341	40100342	0	0	1	0.674135	0	2.24712	0.449426	0	-3.32193	1	0.000158	5.24793	3.61e-22	1	4.51055	4.01612	4.57532	3.12553	0.101083	0.999996	-0.718876	0.631911	0.605692	1
mergedPeak1063	LRRC4C	88730	protein-coding	chr11	40204238	40204781	+	ENSG00000148948	intron (NM_020929, intron 3 of 4)	MER67C|LTR|ERV1	leucine rich repeat containing 4C	PRDM14; OCT4; OCT4-SOX2-TCF-NANOG; TEAD; LEF1; TCF3	544	40204399	40204400	0	1	1	0.514672	2.4264	3.01462	0.220616	0.294108	2.07039	1.78e-13	1	0.0976108	0.399	0.693	4.51055	4.01612	4.57532	3.12553	0.101083	0.999996	-0.718876	0.631911	0.605692	1
mergedPeak1064	LRRC4C	252982	protein-coding	chr11	41206547	41206710	+	ENSG00000148948	intron (NM_001258419, intron 1 of 6)	intron (NM_001258419, intron 1 of 6)	leucine rich repeat containing 4C	TFAP2C; OCT4; OCT4-SOX2-TCF-NANOG	164	41206653	41206654	0	0	1	0.243895	1.70727	5.12259	0	0.975545	2	0.00453	0.997	1.75275	3.55e-07	1	4.51055	4.01612	4.57532	3.12553	0.101083	0.999996	-0.718876	0.631911	0.605692	1
mergedPeak486	NES	8830	protein-coding	chr1	156668362	156668680	+	ENSG00000132688	TTS (NM_006617)	TTS (NM_006617)	nestin	TFAP2C	319	156668566	156668567	0	0	1	1.50489	2.38237	3.63612	0.752328	0.501554	0.695994	0.0427	0.975	0.895303	0.000536	0.999	12.8041	12.2482	10.3666	9.96469	0.457636	0.3149	-2.26661	4.87686e-52	0.368232	0.248277
mergedPeak1188	ORAOV1	13	protein-coding	chr11	69675196	69675485	+	ENSG00000149716	promoter-TSS (NM_153451)	promoter-TSS (NM_153451)	oral cancer overexpressed 1		290	69675383	69675384	0	1	1	1.93091	2.0689	4.13782	0.413845	0	-0.168123	0.785	0.345	0.956057	0.000747	0.999	9.13704	9.26339	6.49736	6.96051	-0.0993936	0.999996	-2.27502	3.13161e-21	-0.396555	0.5446
mergedPeak5149	RGS14	13154	protein-coding	chr5	177370845	177371003	+	ENSG00000169220	exon (NM_006480, exon 11 of 15)	exon (NM_006480, exon 11 of 15)	regulator of G protein signaling 14	TFAP2C	159	177370996	177370997	0	0	1	1.00626	1.50939	3.77406	0	0.251556	0.485427	0.384	0.827	1.36177	0.000958	0.999	4.32093	4.65512	3.03821	1.84016	-0.076557	0.999996	-2.28697	0.0302883	0.256283	1
mergedPeak436	S100A6	18184	protein-coding	chr1	153517631	153518344	+	ENSG00000197956	Intergenic	Intergenic	S100 calcium binding protein A6	LEF1; TCF3	714	153518056	153518057	0	0	1	0.112059	0.784288	4.70557	0.672248	0.448167	3	3.87e-09	1	2.53854	6.57e-39	1	8.67743	8.23332	9.70218	5.19777	0.299312	0.999996	-2.52185	0.00324677	1.50753	0.00144463
mergedPeak981	CDKN1C	-574	protein-coding	chr11	2886021	2886412	+	ENSG00000129757	promoter-TSS (NM_001122631)	promoter-TSS (NM_001122631)	cyclin dependent kinase inhibitor 1C	OCT4-SOX17; SOX17; SOX2	392	2886338	2886339	0	1	0	0.816429	2.95909	1.12237	0.510188	0.51019	1.74846	1.97e-09	1	-1.51457	1	4.07e-08	6.99122	7.47123	6.30181	5.10571	-0.298972	0.999996	-2.29181	2.38287e-08	0.868345	0.0989922
mergedPeak1070	PRDM11	33784	protein-coding	chr11	45180999	45181206	+	ENSG00000019485	intron (NM_001256695, intron 1 of 7)	CpG	PR/SET domain 11	TFAP2C	208	45181126	45181127	0	1	0	1.34612	3.6543	1.53841	0.192295	1.15381	1	0.00305	0.997	-1.12029	1	0.000464	8.10413	8.18531	8.21756	8.10697	-0.0548451	0.999996	-0.0723966	0.90581	0.0901786	0.939558
mergedPeak1071	LOC101928812	-3650	ncRNA	chr11	45351528	45351799	+	ENSG00000254427	Intergenic	Intergenic	uncharacterized LOC101928812	PRDM1	272	45351720	45351721	0	1	0	0.441232	3.23519	1.91164	0.147054	0.441164	3.16993	3.53e-16	1	-0.943416	0.999	0.00131
mergedPeak982	CDKN1C	-6760	protein-coding	chr11	2892452	2892619	+	ENSG00000129757	intron (NM_001302862, intron 2 of 2)	intron (NM_001302862, intron 2 of 2)	cyclin dependent kinase inhibitor 1C		168	2892524	2892525	0	0	1	1.66661	2.85695	4.04749	0.476177	0.9525	1.43829	0.000362	0.999	0.275007	0.275	0.825	6.99122	7.47123	6.30181	5.10571	-0.298972	0.999996	-2.29181	2.38287e-08	0.868345	0.0989922
mergedPeak4923	PIK3R1	-201	protein-coding	chr5	68215066	68215785	+	ENSG00000145675	promoter-TSS (NM_181523)	promoter-TSS (NM_181523)	phosphoinositide-3-kinase regulatory subunit 1	PRDM14; TFAP2C	720	68215554	68215555	1	1	1	2.05542	4.3332	4.27766	0.4445	0.333322	1.11103	9.18e-10	1	-0.0740006	0.724	0.34	10.6366	10.5924	10.852	11.9903	0.0404788	0.999996	1.39153	5.29058e-14	-1.06914	1.44524e-06
mergedPeak5880	SORBS3	-3802	protein-coding	chr8	22561736	22562055	+	ENSG00000120896	intron (NM_005775, intron 6 of 20)	intron (NM_005775, intron 6 of 20)	sorbin and SH3 domain containing 3	TFAP2C; ZIC	320	22561863	22561864	1	0	0	3.37491	2.25028	1.87494	0.374975	0.499985	-0.415037	0.959	0.0677	-0.577767	0.98	0.0367	7.77565	7.6397	6.30989	5.28231	0.0907072	0.999996	-2.29695	2.27454e-09	0.770945	0.148663
mergedPeak1075	DGKZ	-6127	protein-coding	chr11	46339033	46339365	+	ENSG00000149091	intron (NM_201532, intron 1 of 30)	intron (NM_201532, intron 1 of 30)	diacylglycerol kinase zeta	OCT4-SOX2-TCF-NANOG; SOX2	333	46339139	46339140	0	1	1	1.80175	6.12689	3.0029	0.600561	0.600582	1.83188	5.92e-15	1	-1.02915	1	1e-06	7.82877	7.31861	7.66608	7.42393	0.342553	0.999996	0.107353	0.874105	0.203011	0.820543
mergedPeak4109	SH3BGR	-84	protein-coding	chr21	39445671	39445828	+	ENSG00000185437	promoter-TSS (NM_001317741)	promoter-TSS (NM_001317741)	SH3 domain binding glutamate rich protein		158	39445780	39445781	1	0	0	3.29104	2.27842	3.29155	0	0.506296	-0.184425	0.799	0.336	0.411426	0.181	0.895	8.27486	7.92058	5.6724	5.51974	0.257054	0.999996	-2.3496	4.0017e-11	0.105449	0.959598
mergedPeak623	TLR5	119757	protein-coding	chr1	223022872	223023703	+	ENSG00000187554	Intergenic	Intergenic	toll like receptor 5	PRDM14; TFAP2C; OCT4-SOX2-TCF-NANOG; ZIC	832	223023524	223023525	0	2	1	1.58643	2.9326	4.61526	0.576995	0.528829	0.978196	7.53e-07	1	0.604071	6.49e-05	1	3.26966	4.58002	4.06716	1.68341	-0.235586	0.999996	-2.35122	0.0268524	0.639121	1
mergedPeak5887	LOXL2	-135	protein-coding	chr8	23404190	23404383	+	ENSG00000134013	promoter-TSS (NM_002318)	promoter-TSS (NM_002318)	lysyl oxidase like 2	SOX2	194	23404343	23404344	0	0	1	2.26797	2.47406	3.29887	0	0.206211	0.250962	0.341	0.785	0.15056	0.439	0.698	9.74412	9.4681	7.8555	7.06341	0.194777	0.999996	-2.3557	5.17825e-14	0.333782	0.788183
mergedPeak3511	MCFD2	-92456	protein-coding	chr2	47034205	47034362	+	ENSG00000180398	intron (NM_001288953, intron 16 of 20)	intron (NM_001288953, intron 16 of 20)	multiple coagulation factor deficiency 2	PRDM14; TFAP2C	158	47034310	47034311	1	0	0	4.30434	3.79734	2.02518	0.75947	0.506315	-0.454032	0.959	0.073	-1.08927	0.998	0.00243	11.186	10.9988	10.9834	10.7432	0.160647	0.999996	-0.249107	0.254012	0.219331	0.551751
mergedPeak5759	CADPS2	-33378	protein-coding	chr7	122920058	122920235	+	ENSG00000081803	Intergenic	Intergenic	calcium dependent secretion activator 2	PRDM14; TFAP2C; OCT4	178	122920136	122920137	0	0	1	0.224712	0.224713	4.2702	1.12356	0.674113	1.58496	0.264	0.95	3	2.07e-13	1	7.53823	6.94413	5.77673	4.48443	0.36356	0.999996	-2.36252	1.85476e-06	0.832588	0.165766
mergedPeak1838	RASA3	12910	protein-coding	chr13	114064775	114064932	+	ENSG00000185989	intron (NM_001320821, intron 2 of 25)	intron (NM_001320821, intron 2 of 25)	RAS p21 protein activator 3	TFAP2C	158	114065068	114065069	1	0	0	3.03777	1.7721	1.51895	0.253196	1.26578	-0.321928	0.882	0.228	-0.577767	0.954	0.112	8.12554	7.59298	6.14457	5.14353	0.368669	0.999996	-2.37765	2.36552e-09	0.652963	0.339407
mergedPeak1082	C11orf49	40777	protein-coding	chr11	46977357	46977621	+	ENSG00000149179	intron (NM_001278222, intron 1 of 7)	MER126|DNA|DNA	chromosome 11 open reading frame 49	PRDM14; OCT4; OCT4-SOX2-TCF-NANOG; SOX17; SOX2; ZIC	265	46977465	46977466	0	1	0	0.754692	4.67894	0.754694	0.301878	0.754812	2.16993	1.69e-12	1	-2.8365	1	3.04e-19	8.4913	8.45798	8.20394	8.24402	0.027527	0.999996	-0.205241	0.63974	-0.0460578	0.975642
mergedPeak1083	PACSIN3	234	protein-coding	chr11	47185323	47186257	+	ENSG00000165912	5' UTR (NM_001184975, exon 1 of 11)	5' UTR (NM_001184975, exon 1 of 11)	protein kinase C and casein kinase substrate in neurons 3	TFAP2C; SOX17; SOX2; ZIC; LEF1	935	47185646	47185647	0	0	1	1.06945	1.83952	3.46515	0.556219	0.299455	0.847997	0.000369	1	0.879706	4.74e-07	1	4.92704	6.18384	6.09054	6.75149	-0.442786	0.930777	0.549178	0.376424	-0.54636	0.33407
mergedPeak1084	PACSIN3	-1816	protein-coding	chr11	47188090	47188356	+	ENSG00000165912	Intergenic	Intergenic	protein kinase C and casein kinase substrate in neurons 3	TFAP2C	267	47188274	47188275	0	0	1	0.599233	1.19847	4.19528	0.599231	1.04862	1.16993	0.0511	0.979	2.18903	2.86e-14	1	4.92704	6.18384	6.09054	6.75149	-0.442786	0.930777	0.549178	0.376424	-0.54636	0.33407
mergedPeak2009	CCNK	53273	protein-coding	chr14	99534659	99534816	+	ENSG00000090061	intron (NM_001144995, intron 2 of 5)	intron (NM_001144995, intron 2 of 5)	cyclin K	TFAP2C; SOX17	158	99534674	99534675	1	0	0	2.78472	0.759473	0.759589	0.253156	1.01259	-1.59946	1	5.68e-05	-0.577767	0.938	0.215	10.5185	10.3331	9.81701	9.83215	0.160083	0.999996	-0.491748	0.0249681	-0.0236289	0.984546
mergedPeak1086	NR1H3	41	protein-coding	chr11	47248794	47249345	+	ENSG00000025434	promoter-TSS (NM_001302491)	promoter-TSS (NM_001302491)	nuclear receptor subfamily 1 group H member 3	PRDM14; ZIC	552	47248938	47248939	0	1	1	0.579783	5.0723	6.23147	0.579692	0.579694	2.80735	3.09e-34	1	0.389567	0.00908	0.993	6.62344	6.55999	6.39738	6.30247	0.0291289	0.999996	-0.237686	0.797341	0.0665219	0.97387
mergedPeak1837	RASA3	25290	protein-coding	chr13	114052265	114053232	+	ENSG00000185989	intron (NM_001320822, intron 2 of 23)	intron (NM_001320822, intron 2 of 23)	RAS p21 protein activator 3	PRDM14; TFAP2C	968	114052688	114052689	0	2	0	0.454531	4.54515	1.11567	0.247927	0.289292	2.95047	2.14e-60	1	-1.94342	1	8.2e-33	8.12554	7.59298	6.14457	5.14353	0.368669	0.999996	-2.37765	2.36552e-09	0.652963	0.339407
mergedPeak1088	SLC39A13	-166	protein-coding	chr11	47408132	47408335	+	ENSG00000165915	promoter-TSS (NM_152264)	promoter-TSS (NM_152264)	solute carrier family 39 member 13	ZIC	204	47408328	47408329	0	0	1	1.56852	1.76465	4.50968	0.392206	0.392144	0.124328	0.54	0.653	1.22033	0.000133	1	6.90765	6.54097	6.73555	6.29682	0.205133	0.999996	-0.232045	0.777046	0.349954	0.66773
mergedPeak1089	PSMC3	91	protein-coding	chr11	47426458	47426615	+	ENSG00000165916	promoter-TSS (NM_002804)	promoter-TSS (NM_002804)	proteasome 26S subunit, ATPase 3	TFAP2C	158	47426381	47426382	0	0	1	0.506314	1.51895	3.03836	0.506313	0.253148	1.22033	0.0839	0.97	1.28096	0.00241	0.998	9.84081	9.90958	9.78579	9.77321	-0.0551279	0.999996	-0.130821	0.700474	0.00147178	0.998584
mergedPeak1090	PTPRJ	-180	protein-coding	chr11	47980343	47980678	+	ENSG00000149177	promoter-TSS (NM_002843)	promoter-TSS (NM_002843)	protein tyrosine phosphatase, receptor type J		336	47980377	47980378	0	1	0	1.0714	2.97656	1.78566	0.23808	0.357132	1.15704	0.000204	1	-0.68966	0.994	0.0103	9.07659	9.04657	9.16282	8.62179	0.0266113	0.999996	-0.4164	0.142744	0.490839	0.119855
mergedPeak1091	PTPRJ	13079	protein-coding	chr11	47993505	47993696	+	ENSG00000149177	intron (NM_001098503, intron 1 of 8)	intron (NM_001098503, intron 1 of 8)	protein tyrosine phosphatase, receptor type J		192	47993636	47993637	0	1	0	0	4.79151	2.29152	1.24996	0.416655	4.75489	9.47e-28	1	-0.761213	0.995	0.00746	9.07659	9.04657	9.16282	8.62179	0.0266113	0.999996	-0.4164	0.142744	0.490839	0.119855
mergedPeak673	B3GALNT2	-96	protein-coding	chr1	235504273	235504774	+	ENSG00000162885	promoter-TSS (NM_001277155)	promoter-TSS (NM_001277155)	beta-1,3-N-acetylgalactosaminyltransferase 2	TFAP2C	502	235504576	235504577	1	1	1	2.70898	3.58555	2.39037	0.318765	0.318715	0.464668	0.0239	0.983	-0.713119	0.999	0.000608	9.18303	9.18543	8.91555	10.0393	-0.000478816	0.999996	0.851974	3.00974e-05	-1.06571	4.42706e-07
mergedPeak1839	RASA3	12611	protein-coding	chr13	114065259	114065466	+	ENSG00000185989	intron (NM_001320821, intron 2 of 25)	intron (NM_001320821, intron 2 of 25)	RAS p21 protein activator 3	TFAP2C	208	114065367	114065368	0	1	0	1.53841	3.26914	2.69265	0.192301	0.961475	0.555816	0.083	0.952	-0.286304	0.883	0.201	8.12554	7.59298	6.14457	5.14353	0.368669	0.999996	-2.37765	2.36552e-09	0.652963	0.339407
mergedPeak1094	RTN4RL2	20046	protein-coding	chr11	57480424	57480902	+	ENSG00000186907	Intergenic	Intergenic	reticulon 4 receptor like 2	PRDM1; LEF1	479	57480582	57480583	0	0	1	0.334019	0.83505	6.01328	0.334018	0.167004	1	0.0426	0.98	2.71809	9.59e-37	1	5.10826	5.13028	5.22759	4.47204	-0.0079946	0.999996	-0.592176	0.595444	0.406348	0.70615
mergedPeak1095	MIR130A	-1889	ncRNA	chr11	57639256	57639862	+	ENSG00000208009	Intergenic	Intergenic	microRNA 130a	TEAD; ZIC	607	57639308	57639309	0	1	0	1.18613	3.2294	2.10866	0.329468	0.593063	1.14405	4.99e-07	1	-0.304006	0.947	0.0771	0	0	0	0	0	1	0	1	0	1
mergedPeak4234	PLXNB2	13927	protein-coding	chr22	50293412	50293744	+	ENSG00000196576	intron (NM_012401, intron 2 of 36)	intron (NM_012401, intron 2 of 36)	plexin B2	TEAD	333	50293644	50293645	0	1	0	1.92186	4.80467	1.32149	0.120116	0.600561	0.713696	0.00188	0.998	-1.8365	1	9.86e-13	9.44904	9.01705	7.61226	6.60442	0.331715	0.999996	-2.37893	3.98972e-20	0.844111	0.0360874
mergedPeak47	CASZ1	92241	protein-coding	chr1	10704307	10704464	+	ENSG00000130940	intron (NM_001079843, intron 3 of 20)	CpG	castor zinc finger 1		158	10704434	10704435	0	1	0	1.26578	4.05037	1.01263	0.506315	1.01279	1.80735	5.18e-06	1	-2.39593	1	1.92e-09	6.53935	5.77331	3.86427	3.11081	0.347597	0.999996	-2.38737	0.00214777	0.268392	1
mergedPeak2604	ZNF624	82	protein-coding	chr17	16653654	16653911	+	ENSG00000197566	promoter-TSS (NM_020787)	promoter-TSS (NM_020787)	zinc finger protein 624		258	16653770	16653771	1	1	0	3.10068	2.63559	2.48093	0.155034	0.775143	-0.217591	0.831	0.274	-0.168123	0.785	0.345	7.65098	7.406	7.90735	7.94305	0.158156	0.999996	0.531754	0.174467	-0.0377746	0.982373
mergedPeak1099	ZFP91	670	protein-coding	chr11	58579660	58579834	+	ENSG00000186660	intron (NM_001197051, intron 1 of 10)	CpG	ZFP91 zinc finger protein		175	58579783	58579784	0	0	1	1.14282	2.74278	3.429	0	0.685669	1.28096	0.00241	0.998	0.31034	0.264	0.837	9.8993	9.9118	9.89923	9.68427	-0.00834063	0.999996	-0.220879	0.446257	0.193027	0.692239
mergedPeak48	CASZ1	91831	protein-coding	chr1	10704722	10704898	+	ENSG00000130940	intron (NM_001079843, intron 3 of 20)	CpG	castor zinc finger 1	TFAP2C; OCT4; OCT4-SOX2-TCF-NANOG	177	10704844	10704845	0	1	0	2.93766	3.84169	0	0.904068	0	0.613532	0.0531	0.969	-2.94342	1	2.07e-13	6.53935	5.77331	3.86427	3.11081	0.347597	0.999996	-2.38737	0.00214777	0.268392	1
mergedPeak1101	OR4D9	36234	protein-coding	chr11	59551110	59551329	+	ENSG00000172742	Intergenic	Intergenic	olfactory receptor family 4 subfamily D member 9	PRDM1	220	59551146	59551147	0	0	1	2.00025	2.18175	3.81793	0.545438	0.54544	-0.286304	0.865	0.244	1	0.00131	0.999	0	0	0	0	0	1	0	1	0	1
mergedPeak1102	OR10V2P	-1070	pseudo	chr11	59747405	59748460	+	ENSG00000255538	Intergenic	Intergenic	olfactory receptor family 10 subfamily V member 2 pseudogene	OCT4; OCT4-SOX17; SOX2; TEAD	1056	59747741	59747742	0	0	1	0.30302	0.340887	8.40883	0.643922	0.340952	0	0.667	0.542	4.52982	6.12e-220	1	0.849657	0	0	0	0.0187286	1	0	1	0	1
mergedPeak1391	SSPN	8850	protein-coding	chr12	26204199	26204537	+	ENSG00000123096	intron (NM_005086, intron 1 of 2)	intron (NM_005086, intron 1 of 2)	sarcospan	PRDM14; TEAD	339	26204422	26204423	0	0	1	0.472036	0.943922	4.36549	0.707943	0.235982	1	0.111	0.958	2.32193	3.41e-15	1	5.11924	4.61369	3.23714	1.83442	0.142871	0.999996	-2.39401	0.0169347	0.269302	1
mergedPeak1104	MS4A10	18407	protein-coding	chr11	60803309	60803767	+	ENSG00000172689	Intergenic	MIRc|SINE|MIR	membrane spanning 4-domains A10	TFAP2C; SOX2	459	60803754	60803755	0	0	1	0.26143	2.35288	4.445	0.610002	0.348561	3.50208	3.49e-23	1	0.815575	6.33e-05	1	3.6964	3.96941	3.54816	2.98211	-0.0454161	0.999996	-0.786011	0.597398	0.18741	1
[truncated: 5,382 more rows]

## Sheet: all uptargets in PGCLC
PeakID	Gene.Name	Distance.to.TSS	Gene.Type	Chr	Start	End	Strand	Nearest.Ensembl	Annotation	Detailed.Annotation	Gene.Description	motif	Peak.Length	Summit.Start	Summit.End	narrowPeak_ESC_4i_IAA_cl11	narrowPeak_ESC_4i_noIAA_cl11	narrowPeak_PGCLC_noIAA_r2	ESC_4i_IAA_cl11	ESC_4i_noIAA_cl11	PGCLC_noIAA_r2	Input_ESC_4i	Input_PGCLC	ESC4inoIAA_vs_ESC4iIAA_log2FC	ESC4inoIAA_vs_ESC4iIAA_noIAAenrich_pvalue	ESC4inoIAA_vs_ESC4iIAA_IAAenrich_pvalue	PGCLCnoIAA_vs_ESC4inoIAA_log2FC	PGCLCnoIAA_vs_ESC4inoIAA_PGCLCenrich_pvalue	PGCLCnoIAA_vs_ESC4inoIAA_ESCenrich_pvalue	ESC_4i_PRDM14AID_IAA	ESC_4i_PRDM14AID_noIAA	PGCLC_PRDM14AID_IAA	PGCLC_PRDM14AID_noIAA	ESC_4i_PRDM14AID_IAA_vs_ESC_4i_PRDM14AID_noIAA.log2FC	ESC_4i_PRDM14AID_IAA_vs_ESC_4i_PRDM14AID_noIAA.padj	PGCLC_PRDM14AID_noIAA_vs_ESC_4i_PRDM14AID_noIAA.log2FC	PGCLC_PRDM14AID_noIAA_vs_ESC_4i_PRDM14AID_noIAA.padj	PGCLC_PRDM14AID_IAA_vs_PGCLC_PRDM14AID_noIAA.log2FC	PGCLC_PRDM14AID_IAA_vs_PGCLC_PRDM14AID_noIAA.padj
[truncated: 314 more rows]

[truncated: 1 more sheets: all downtargets PGCLC]
