# Supplementary material for: A critical role of PRDM14 in human primordial germ cell fate revealed by inducible degrons
Source: Nat Commun. 2020 Mar 9;11:1282. doi: 10.1038/s41467-020-15042-0 (PMC7062732; doi:10.1038/s41467-020-15042-0)
Supplement: Supplementary file 8 — Supplementary Data 4 [file 41467_2020_15042_MOESM8_ESM.xlsx]

## Sheet: Ana.PRDM14.table.human.mouse
Gene.stable.ID	gene.x	gene.type.x	tlength.x	Mouse.gene.stable.ID	gene.y	gene.type.y	tlength.y	hESC_4i_Par_IAA_r1	hESC_4i_Par_IAA_r2	hESC_4i_Par_noIAA_r1	hESC_4i_Par_noIAA_r2	hESC_4i_PRDM14AID_IAA_c11	hESC_4i_PRDM14AID_IAA_c21	hESC_4i_PRDM14AID_noIAA_c11	hESC_4i_PRDM14AID_noIAA_c21	hESC_E8_Par_IAA_r1	hESC_E8_Par_IAA_r2	hESC_E8_Par_noIAA_r1	hESC_E8_Par_noIAA_r2	hESC_E8_PRDM14AID_IAA_c11	hESC_E8_PRDM14AID_IAA_c21	hESC_E8_PRDM14AID_noIAA_c11	hESC_E8_PRDM14AID_noIAA_c21	hPGCLC_Par_IAA_r1	hPGCLC_Par_IAA_r2	hPGCLC_Par_noIAA_r1	hPGCLC_Par_noIAA_r2	hPGCLC_PRDM14AID_IAA_c11	hPGCLC_PRDM14AID_IAA_c21	hPGCLC_PRDM14AID_noIAA_c11	hPGCLC_PRDM14AID_noIAA_c21	mESC.Prdm14_KO.rna.1	mESC.Prdm14_WT.rna.1	mESC.Prdm14_WT.rna.BVSC	mEpiLC.Prdm14_KO.rna.1	mEpiLC.Prdm14_WT.rna.1	mEpiLC.Prdm14_WT.rna.BVSC	mD2.PGCLC.Prdm14_KO.rna.1	mD2.PGCLC.Prdm14_WT.rna.1	mD4.PGCLC.Prdm14_KO.rna.1	mD4.PGCLC.Prdm14_WT.rna.1	mD6.PGCLC.Prdm14_KO.rna.1	mD6.PGCLC.Prdm14_WT.rna.1	mD6.PGCLC.Prdm14_WT.rna.BVSC	mESC.Prdm14DvsWT$log2FoldChange	mESC.Prdm14DvsWT$padj	hESC_4i.PRDM14AID.IAAvsnoIAA$log2FoldChange	hESC_4i.PRDM14AID.IAAvsnoIAA$padj	mEpiLC.Prdm14DvsWT$log2FoldChange
ENSG00000137825	ITPKA	protein_coding	2092	ENSMUSG00000027296	Itpka	protein_coding	1818	0.998101	-0.542237	-0.435638	-0.519426	-0.863674	-1.16575	-0.595323	-0.700884	-0.76782	-0.610886	-0.797129	-0.909721	1.5817	-0.667778	-0.850815	-1.02264	-0.697876	2.60848	-0.991831	1.22979	-1.24061	-0.822284	0.1278	-1.25928	6.32197	6.9787	6.64735	2.93284	2.95732	3.63464	-1.16204	5.49992	1.27324	6.76388	0.102267	3.91959	4.05822	-0.426082	0.826354	-0.370021	1	-0.410558
ENSG00000073146	MOV10L1	protein_coding	6872	ENSMUSG00000015365	Mov10l1	protein_coding	4183	2.50465	1.54927	1.54895	1.93465	0.00544125	-0.074247	1.27379	-0.0948032	1.21677	1.37371	2.01059	1.76675	0.981332	0.7863	1.24069	0.431437	2.28672	3.01816	3.02024	3.85023	0.743982	1.36876	-0.266119	1.1948	2.01697	1.22808	3.10603	3.63754	3.56248	5.10488	0.220736	3.19082	-1.51391	3.87772	0.122473	3.49113	4.62359	-0.402918	0.950326	-0.788106	1	-0.907988
ENSG00000139209	SLC38A4	protein_coding	4145	ENSMUSG00000022464	Slc38a4	protein_coding	4261	2.33354	2.86359	3.66534	4.10879	1.60927	2.97704	2.50565	4.14552	5.86774	6.03925	5.93748	6.07533	4.23907	3.86929	4.63843	3.96815	1.63756	1.74752	2.1916	2.77936	2.41676	1.58354	2.22877	1.84169	-0.884152	4.10832	7.1044	3.02593	6.93235	8.94146	-0.390881	7.32585	4.17368	9.25907	4.67217	9.59376	10.8229	-7.12837	0.0347962	-1.10013	0.999948	-5.24581
ENSG00000186407	CD300E	protein_coding	3752	ENSMUSG00000048498	Cd300e	protein_coding	2088	-0.429639	-1.38501	-0.278415	-1.3622	-0.121489	-1.00853	0.146862	-1.54366	-0.610597	0.868265	-0.639906	-0.752498	-1.84604	-0.510555	0.306408	-0.865418	-0.540653	-1.69373	-0.249645	0.387017	-0.498425	-1.0801	-1.71498	0.219872	-1.44004	1.49353	1.46459	-1.26693	2.12012	-0.887059	1.44554	2.07776	-1.51149	3.47296	-1.68247	-1.23438	1.46613	-2.85077	1	-0.0441141	1	-2.51949
ENSG00000181072	CHRM2	protein_coding	8322	ENSMUSG00000045613	Chrm2	protein_coding	6053	1.12153	-0.949322	-0.842723	-0.926511	1.23174	0.749088	-0.00240821	0.307068	0.410058	-1.60293	-2.78918	-0.094414	-0.995308	-2.65983	-2.84286	0.30724	0.769508	1.24446	2.1454	1.43938	1.9768	0.185669	1.59518	-0.929399	-2.97557	-2.62696	-3.07094	-2.80246	-2.58534	-3.42259	0.424589	-2.62769	-3.04702	1.80619	2.8264	2.03745	-0.262043	-0.0655481	1	0.84009	0.999948	0.160353
ENSG00000168269	FOXI1	protein_coding	2312	ENSMUSG00000047861	Foxi1	protein_coding	2357	0.26888	-0.686496	-0.579896	0.336316	-0.00793261	-0.310013	-0.739582	0.154857	-0.912078	-0.755144	-0.941388	-1.05398	-0.147519	-0.812037	-0.995073	-1.1669	1.47979	0.589752	1.67127	-1.23639	-0.384869	1.84081	0.983542	1.18142	-1.61487	-1.26626	-1.71024	-1.44176	-1.22464	-2.06189	-1.53664	0.317967	-0.686321	4.05997	-0.857295	5.37215	4.92066	-0.0655481	1	0.0615146	1	0.160353
ENSG00000206384	COL6A6	protein_coding	9720	ENSMUSG00000043719	Col6a6	protein_coding	9166	1.51899	1.14858	2.30249	0.849463	0.620692	0.318612	1.09549	0.783482	-0.39893	1.17304	0.794152	1.19613	1.86813	1.02304	1.32543	1.46173	4.92525	3.1029	4.69296	2.82108	2.27124	3.75606	3.84246	3.40729	-3.57421	-2.2256	-3.66958	-1.81614	-3.18398	-0.436267	-0.495981	-1.64137	-3.64566	1.06316	-2.81664	1.02377	-0.498115	-0.701589	1	-0.479948	0.999948	-0.611959
ENSG00000188505	NCCRP1	protein_coding	1978	ENSMUSG00000047586	Nccrp1	protein_coding	1531	3.58144	2.5386	3.23017	3.64888	3.46509	3.00255	3.65544	3.37996	3.70534	3.71788	3.60564	3.56344	3.16504	3.31995	3.39995	3.38013	3.47043	3.39981	3.25893	2.98871	3.01016	3.65087	3.2961	2.90902	2.0076	3.87978	3.37167	2.98807	1.9828	2.26103	1.6708	0.940444	-1.06384	3.64497	1.76518	3.73683	3.66867	-1.56179	0.735963	-0.281972	0.999948	0.856452
ENSG00000164674	SYTL3	protein_coding	2896	ENSMUSG00000041831	Sytl3	protein_coding	4329	-0.0560405	0.573546	1.41711	2.0114	0.667147	0.365067	2.10542	-0.170063	2.08493	-0.0800645	-1.26631	2.08053	-1.47244	-0.136957	1.00193	2.09314	2.41791	2.38031	3.39697	2.52615	1.87517	2.796	3.11805	2.51947	-0.170028	-2.14334	-1.58732	0.0030866	2.2906	0.868384	-0.0917942	-0.559116	-2.5634	2.06741	-1.14941	1.41415	0.87365	1.72082	1	-0.862021	1	-1.72248
ENSG00000166828	SCNN1G	protein_coding	3507	ENSMUSG00000000216	Scnn1g	protein_coding	2991	-1.33222	-0.287592	-1.18099	-1.26478	-1.60903	-1.91111	-1.34068	-1.44624	-1.51317	-1.35624	-0.542484	-1.65508	-1.74861	-1.41313	-1.59617	-1.768	-0.443231	-1.59631	-1.73719	-1.83749	-0.401002	-2.56764	-0.617554	-2.00463	-1.95855	-1.60994	-2.05392	-1.78544	-1.56831	-2.40557	-1.88032	-1.61067	-1.03	3.56018	0.383991	3.33458	2.26955	-0.0655481	1	-0.370021	1	0.160353
ENSG00000159556	ISL2	protein_coding	2221	ENSMUSG00000032318	Isl2	protein_coding	2193	-0.673188	0.371436	0.478036	1.97921	1.63496	2.55527	1.31835	0.212789	-0.854146	-0.697212	-0.883456	-0.996048	-1.08959	-0.754105	-0.937141	-1.10897	-0.784203	-0.937279	-1.07816	-1.17846	-1.32694	-0.323648	0.0414739	-1.34561	1.07413	-1.16222	-0.606195	0.247249	0.879407	1.50159	0.152368	1.15898	1.00269	5.55104	2.49468	7.50862	7.55522	1.98325	1	1.2953	1	-0.983843
ENSG00000140519	RHCG	protein_coding	2607	ENSMUSG00000030549	Rhcg	protein_coding	2232	-0.90437	0.725217	-0.753146	-0.836933	-1.18118	-1.48326	-0.912831	-1.01839	-1.08533	-0.928393	1.20729	-1.22723	-1.32077	-0.985286	-0.168322	-1.34015	-1.01538	-1.16846	-1.30934	-1.40964	-1.55812	-2.13979	-1.18971	-1.57679	2.71167	1.81235	-0.0466639	1.44421	-1.14602	1.33865	0.126937	3.71851	-0.607707	3.94065	0.543247	2.91734	3.27681	1.65843	1	-0.370021	1	0.832102
ENSG00000151005	TKTL2	protein_coding	2654	ENSMUSG00000025519	Tktl2	protein_coding	5564	-0.930147	-0.885523	-0.778923	-0.862711	-1.20696	-1.50904	-0.938609	-1.04417	-1.11111	-0.954171	-1.14041	-1.25301	-1.34655	-1.01106	-1.1941	-0.365926	-0.0411615	-1.19424	-1.33512	-1.43542	-1.5839	-2.16557	-1.21549	-1.60256	-2.85405	-0.92047	2.05059	-1.68093	2.78412	3.19079	-2.77581	0.493833	-1.92549	2.5354	-1.5115	-2.64838	2.60672	-4.05465	1	-0.370021	1	-4.68544
ENSG00000160505	NLRP4	protein_coding	3903	ENSMUSG00000034690	Nlrp4c	protein_coding	4009	-1.48656	-1.44194	-1.33534	-1.41913	-1.76337	-2.06546	-1.49502	-1.60058	-1.66752	-1.51059	-1.69683	-1.80942	-1.90296	-1.56748	-1.75052	-1.92234	-1.59758	-1.75065	-1.89153	-1.99183	-2.14031	-2.72198	-1.7719	-2.15898	-0.796203	-2.03255	-0.891569	4.2838	3.96327	2.81568	-2.30293	-0.0332866	-2.45261	1.81563	-1.03862	1.8245	3.61247	0.597099	1	-0.370021	1	0.80431
ENSG00000181781	ODF3L2	protein_coding	1718	ENSMUSG00000035963	Odf3l2	protein_coding	1248	0.697291	-0.258085	-0.151485	1.34969	1.00544	2.1184	-0.31117	-0.416731	1.1013	2.48062	0.487024	0.959394	-0.719108	-0.383625	0.433338	0.261512	-0.413723	1.4332	-0.707678	-0.807981	-0.956458	0.0468317	-0.588047	-0.975126	-0.697541	-0.348928	-0.792907	-0.524426	-0.307305	-1.14456	0.380694	1.2353	-0.768987	3.49926	0.645001	2.09309	1.53056	-0.0655481	1	2.02365	1	0.160353
ENSG00000206530	CFAP44	protein_coding	12143	ENSMUSG00000071550	Cfap44	protein_coding	8493	3.47588	4.67548	3.71369	4.94903	5.12272	5.11086	4.57487	5.02873	4.28747	4.53844	4.42059	4.67723	4.77245	5.30285	4.4762	4.85382	4.78176	5.48839	4.82415	5.52298	4.69795	5.11019	4.97001	5.45622	-1.87923	-1.53062	-1.9746	-1.29108	-3.07396	-2.32625	-2.38596	-0.79439	-3.53564	0.732602	1.33778	0.648361	0.90141	-0.0657431	1	0.289619	0.999948	1.34641
ENSG00000088386	SLC15A1	protein_coding	4192	ENSMUSG00000025557	Slc15a1	protein_coding	4885	3.05424	3.03997	3.36896	3.38471	2.77743	3.22381	3.15681	3.05125	3.65569	3.51564	3.3294	3.37292	3.16391	2.7889	3.66999	3.70252	3.46929	3.57256	4.32734	4.22704	5.2802	6.51704	3.67963	4.2137	1.85728	3.00426	2.73021	1.0918	-0.691083	0.471667	1.21931	4.3681	0.721704	4.89309	3.26122	5.56175	5.87289	-0.942819	0.795085	-0.0934605	0.999948	1.06729
ENSG00000015520	NPC1L1	protein_coding	5252	ENSMUSG00000020447	Npc1l1	protein_coding	4467	1.08515	0.714741	2.69581	-0.262447	0.808342	1.75419	-1.92331	-2.02887	2.65908	2.70499	3.19681	2.01022	2.87821	2.81159	1.62856	2.73684	-2.02586	-1.17894	-0.734853	0.749807	-0.983632	-3.15027	-0.615221	-1.58726	-0.952266	-0.603654	0.952367	0.635886	-0.562031	0.0157565	-0.874032	-0.604388	-1.60868	2.55265	-0.457722	-0.746599	-1.63105	-1.28984	1	3.3256	1	0.871178
ENSG00000146678	IGFBP1	protein_coding	1653	ENSMUSG00000020429	Igfbp1	protein_coding	1525	-0.247066	-0.202441	-0.0958417	0.82037	-0.523878	-0.825959	0.744473	-0.361088	-0.428023	-0.27109	-0.457333	-0.569925	-0.663464	1.99395	-0.511019	0.902118	-0.35808	1.07381	-0.652035	-0.752338	-0.900814	-0.482487	-0.532403	-0.919483	-0.986732	-0.63812	-1.0821	-0.813617	-0.596496	-1.43375	-0.908498	0.946109	-1.05818	3.10315	-0.229153	3.46686	2.82633	-0.0655481	1	-0.972331	1	0.160353
ENSG00000173947	PIFO	protein_coding	4261	ENSMUSG00000010136	Pifo	protein_coding	1127	3.59628	4.90719	3.89561	4.45427	4.83794	4.93722	4.60719	4.50163	2.29333	3.22079	2.17656	2.87132	2.21836	3.55384	2.98086	3.08033	7.94115	7.32975	8.08121	7.25224	7.57228	8.06654	8.12663	8.41918	2.77152	3.38316	2.67615	4.08214	3.42479	5.06866	1.11279	3.96739	-0.621857	3.424	2.20717	2.46261	2.8152	-0.217662	1	0.325384	0.999948	-0.406607
ENSG00000154438	ASZ1	protein_coding	3065	ENSMUSG00000010796	Asz1	protein_coding	2829	-0.137866	1.49172	0.013358	-0.0704299	0.585322	-1.71676	0.438635	0.333074	1.26614	-0.16189	0.651867	0.861202	-0.554265	0.36618	0.920109	-0.573645	2.33608	1.18301	2.84948	-0.0581756	1.01574	2.08614	0.898724	1.51164	-1.87821	1.64032	0.0264185	-1.7051	1.09698	3.06709	-1.79998	-0.530336	-1.94966	2.09619	-2.12064	3.13481	4.15724	-2.82691	1	-0.555336	1	-4.1208
ENSG00000079689	SCGN	protein_coding	1482	ENSMUSG00000021337	Scgn	protein_coding	1619	-0.0895244	-0.0449001	0.0616996	-0.0220883	-0.366337	-0.668417	-0.0979859	-0.203547	-0.270482	-0.113548	-0.299792	-0.412384	-0.505923	-0.170441	-0.353477	-0.525303	-0.200539	-0.353615	-0.494494	-0.594796	-0.743273	-1.32495	-0.374862	-0.761942	-1.07303	0.275586	1.15354	3.18755	2.31721	1.80189	1.32714	0.274853	-1.14447	2.90138	1.26952	4.03953	3.87754	-1.80425	1	-0.370021	1	1.11827
ENSG00000102891	MT4	protein_coding	294	ENSMUSG00000031757	Mt4	protein_coding	398	2.24413	2.28876	2.39536	2.31157	1.96732	1.66524	2.23567	2.13011	2.06318	2.22011	2.03387	1.92127	1.82773	2.16322	1.98018	1.80835	2.13312	1.98004	1.83916	1.73886	1.59038	1.00871	1.9588	1.57172	2.95124	4.1072	2.85587	1.12435	1.34147	0.504222	1.02947	4.88408	0.87979	4.92564	2.29378	2.74187	2.44237	-0.567531	1	-0.370021	1	0.160353
ENSG00000100156	SLC16A8	protein_coding	2203	ENSMUSG00000032988	Slc16a8	protein_coding	2276	2.33855	2.19053	0.489776	0.99095	2.23166	0.344621	2.13745	2.03188	-0.842406	2.12188	1.93564	2.18562	0.507116	0.842598	-0.925401	0.902773	2.54947	3.65942	2.93358	3.41824	2.00673	2.62669	2.51265	2.83606	-1.56442	-1.21581	-0.65979	1.41605	-0.174188	2.31049	1.32117	-1.21654	-1.63587	2.40998	2.58547	2.10068	0.66368	-0.598252	1	-0.525253	1	-0.161705
ENSG00000163666	HESX1	protein_coding	1248	ENSMUSG00000040726	Hesx1	protein_coding	1248	2.96576	3.01038	4.11698	3.54777	3.78848	4.90144	3.31987	4.04438	3.7848	3.59381	2.94814	3.74243	4.49689	2.07749	3.35388	3.72262	0.047389	1.89431	-0.246566	1.65313	1.08962	2.73034	2.19499	1.48599	6.69478	8.19797	7.63336	3.93501	4.27766	3.89984	1.70262	5.97227	-0.768987	3.27687	1.06004	1.83005	2.7936	-1.16969	0.248827	0.714649	0.999948	-0.157154
ENSG00000184860	SDR42E1	protein_coding	11911	ENSMUSG00000034308	Sdr42e1	protein_coding	2957	1.81069	1.59228	1.75546	2.14116	2.0193	1.61031	1.75332	1.64776	1.58082	1.1277	1.64773	1.33583	1.7728	1.40784	1.68424	1.75342	2.25222	2.06597	1.66875	1.82479	1.7419	1.57527	1.70592	1.6237	-1.94206	2.72848	1.66302	2.13795	3.30616	3.03719	-1.86382	2.79814	-0.428541	3.57667	0.13745	2.90747	3.51871	-4.14464	1	0.118618	0.999948	-1.03313
ENSG00000173673	HES3	protein_coding	697	ENSMUSG00000028946	Hes3	protein_coding	1960	6.6135	6.97415	6.15001	6.02042	5.57996	4.22725	6.94453	5.05469	6.06576	4.88166	5.11045	5.43082	5.53659	5.37731	4.8223	5.56301	0.887776	0.7347	0.593821	0.493518	0.345042	-0.236631	0.713453	0.326373	1.45858	-1.00016	-0.444143	1.4093	0.0414593	-0.795791	-0.270542	1.80646	0.579777	4.53252	1.21616	2.94435	1.14236	2.20507	1	-1.24606	0.999948	1.74983
ENSG00000198286	CARD11	protein_coding	4707	ENSMUSG00000036526	Card11	protein_coding	4866	3.49114	3.90255	3.67984	3.63258	1.42583	1.75178	3.27915	3.21665	4.88243	4.90569	4.85312	4.72771	4.07474	3.41022	5.53385	4.52168	4.52452	4.59383	4.34604	4.3078	3.58946	3.70823	5.2525	4.88368	-0.660659	2.00988	0.944414	0.0974185	-1.27042	-0.107674	-1.58242	0.494574	-1.73211	2.18822	-2.90308	1.54501	1.56744	-2.14439	1	-1.65498	0.478319	0.653348
ENSG00000027644	INSRR	protein_coding	5101	ENSMUSG00000005640	Insrr	protein_coding	5714	-0.872759	-0.828135	-0.721535	0.194677	-2.14957	-2.45165	-1.88122	0.335147	-2.05372	-1.89678	-2.08303	-0.195619	0.0327705	-0.368713	-2.13671	-2.30854	-0.983773	-2.13685	-2.27773	-1.37803	-2.52651	-1.52322	0.649258	-1.54518	-2.89242	-0.221883	-1.98779	-0.719309	-2.50219	-0.0175102	-1.81419	-2.54455	-2.96387	0.956452	-3.13484	0.635172	-0.664321	-1.93982	1	-1.9218	1	0.0287053
ENSG00000150783	TEX12	protein_coding	1155	ENSMUSG00000032065	Tex12	protein_coding	1016	3.27013	1.31475	3.59128	2.65949	3.57828	2.2762	3.43159	1.74107	1.08917	2.2461	1.05986	2.53223	2.85373	2.51114	2.3281	0.834349	2.15911	1.00604	1.86516	3.08678	1.93831	1.03471	3.68523	-0.402289	-0.400823	3.11771	2.50381	0.772292	2.79677	3.23963	-0.322589	0.947055	-0.47227	3.44805	0.356756	-0.195156	2.50535	-3.16321	1	0.239264	1	-2.26675
ENSG00000183837	PNMA3	protein_coding	3748	ENSMUSG00000046287	Pnma3	protein_coding	3405	1.89383	1.93845	1.30809	1.63934	1.75452	1.99301	2.02287	1.77981	2.9145	3.13284	2.82106	3.60659	2.79936	1.95042	2.9518	1.30605	1.46089	1.76724	0.166931	2.87398	0.503114	1.92144	0.60849	1.80637	-0.560615	3.33232	1.75906	2.34947	4.22194	2.40741	-2.06734	2.84616	-2.21702	1.7033	-2.388	0.645052	-1.2394	-3.21313	0.348871	-0.0344728	0.999948	-1.20836
ENSG00000204323	SMIM5	protein_coding	5117	ENSMUSG00000048442	Smim5	protein_coding	1649	2.21019	1.16735	2.44387	0.997514	2.30534	1.71375	0.436189	1.81606	1.4012	1.26862	2.16038	1.25929	1.29129	1.74225	2.1807	0.494299	2.18163	-1.14137	2.67195	1.42481	1.99254	1.74528	2.59227	2.15075	0.485448	2.57103	2.71201	1.39553	2.09808	1.9129	2.78607	0.833327	-1.17096	2.74936	2.24303	2.56558	2.39162	-2.09304	1	0.743522	0.999948	-0.607182
ENSG00000146285	SCML4	protein_coding	7116	ENSMUSG00000044770	Scml4	protein_coding	7725	-2.35305	-0.723459	-1.20182	-2.28561	-1.62986	-2.93194	-1.36151	0.117895	-1.534	-2.37707	-2.56331	-2.67591	-1.18448	-1.43396	-1.03204	-0.788824	-0.879097	2.02672	0.0493403	1.46361	0.315134	-0.418542	-0.0534207	1.062	0.131974	1.02115	-0.100896	0.305089	0.64774	0.473455	-2.24922	0.827776	-1.3989	2.38391	1.18501	4.35394	2.82664	-0.342954	1	-1.72266	1	-0.25255
ENSG00000062524	LTK	protein_coding	3490	ENSMUSG00000027297	Ltk	protein_coding	3594	-1.32521	-1.28058	-1.17398	-1.25777	-1.60202	-1.9041	-1.33367	-1.43923	-1.50616	-1.34923	-1.53547	-1.64807	-1.7416	-1.40612	-1.58916	-1.76098	0.56378	3.26868	0.269825	2.49145	1.02105	1.43937	0.974419	1.90927	0.946412	3.29502	2.8104	1.53456	0.166723	1.32947	-2.14528	0.709328	-0.709997	3.07282	-2.46593	1.68259	0.00458982	-2.04861	0.491945	-0.370021	1	0.654135
ENSG00000105695	MAG	protein_coding	2957	ENSMUSG00000036634	Mag	protein_coding	4072	-1.08611	-1.04149	-0.934889	-1.01868	-1.36293	-1.66501	-1.09457	-1.20014	-1.26707	-0.110137	-1.29638	-1.40897	-1.50251	-1.16703	-1.35007	-1.52189	-1.19713	-0.350204	-1.49108	-1.59139	-0.739862	-2.32153	-1.37145	-1.75853	0.59634	0.529914	-0.499027	-0.230545	-0.428462	-0.850675	0.481929	-2.05578	-2.47511	1.30771	-2.64608	-2.19799	-0.912523	0.582357	1	-0.370021	1	0.404313
ENSG00000163793	DNAJC5G	protein_coding	2350	ENSMUSG00000053856	Dnajc5g	protein_coding	1635	-0.75464	-0.710015	-0.603416	-0.687204	-0.031452	-1.33353	0.236899	-0.868662	1.87176	2.02869	1.03509	1.24443	1.63632	0.164444	0.56637	0.394544	0.719309	-1.01873	1.16232	0.325051	0.176574	-0.990061	-1.03998	-0.427057	-1.08721	3.72083	6.41733	-0.914098	2.62495	3.55323	-1.00898	0.260665	-1.15866	0.887193	-1.32963	-0.881546	1.14089	-6.68261	0.00910067	-0.342709	1	-4.08658
ENSG00000137727	ARHGAP20	protein_coding	7125	ENSMUSG00000053199	Arhgap20	protein_coding	12685	0.815056	-0.725282	0.118283	0.519922	-1.04672	0.236163	-0.36333	0.531109	-2.53583	-2.37889	-0.565136	0.322271	-2.77127	-0.850823	1.18853	-1.20569	0.119079	-2.61896	0.410087	-1.86014	-2.00862	-1.26836	-1.64021	-0.219931	-0.583543	0.00607756	0.321091	2.35896	2.12862	1.69984	0.205185	0.112259	-2.11442	1.55592	0.358461	0.332618	-0.136799	-0.694865	0.920386	-0.421731	1	0.438747
ENSG00000180332	KCTD4	protein_coding	1865	ENSMUSG00000046523	Kctd4	protein_coding	3998	3.3862	4.75275	3.63696	4.93168	4.3895	3.58491	4.99665	4.16526	5.32863	3.64228	4.72613	2.42591	2.33237	4.25282	4.44418	4.6025	5.53392	4.83832	5.19624	5.20286	3.96949	4.27416	5.46343	4.39828	1.6228	0.556373	0.112395	-1.20409	-1.98697	-1.23925	-0.714004	0.778032	-1.44865	2.18217	1.5503	2.68645	1.52897	1.35003	1	-0.60848	0.999948	0.349267
ENSG00000141485	SLC13A5	protein_coding	9020	ENSMUSG00000020805	Slc13a5	protein_coding	4940	3.62682	2.74184	3.26347	2.83176	2.67194	2.79209	2.88139	2.68272	3.67852	3.45079	3.88904	3.09056	3.68291	3.22398	3.8223	2.9984	3.34363	3.59539	2.8772	3.87644	3.11058	2.87683	2.99684	2.97233	3.17555	2.8361	1.54413	-0.924356	-1.2922	-1.12945	-1.01924	-0.0126272	-2.75388	0.876935	1.32307	1.84516	1.39367	0.94107	0.796846	-0.0596629	0.999948	0.283579
ENSG00000204290	BTNL2	protein_coding	1468	ENSMUSG00000024340	Btnl2	protein_coding	2585	1.92417	1.96879	1.66036	0.991605	2.45471	2.80471	0.915708	-0.189853	3.6501	3.48511	3.96183	3.99363	3.9672	2.42822	3.74768	1.07335	2.81315	1.66008	1.84113	1.4189	-0.72958	1.4961	-0.361169	0.251752	-1.74809	-1.39947	-1.84345	-1.57497	-1.35785	-2.1951	-1.66985	0.184754	-1.81953	1.81128	-1.99051	2.36447	2.06498	-0.0655481	1	2.17281	1	0.160353
ENSG00000168907	PLA2G4F	protein_coding	6103	ENSMUSG00000046971	Pla2g4f	protein_coding	3203	-0.131498	-1.08687	-1.98027	0.257867	-0.823347	-0.388462	-0.554997	0.0764082	-1.31246	-2.15552	0.46559	-0.869395	-1.5479	0.109514	-0.0735223	-0.567276	1.75749	2.81387	1.85585	2.36323	1.12164	0.0925123	2.62756	2.28355	0.750008	3.19816	2.60217	-0.299269	2.03333	-0.504361	-0.39415	-1.70947	-2.12879	1.50202	-0.714805	0.733283	2.37239	-2.10045	0.551385	-0.390743	1	-1.52793
ENSG00000140506	LMAN1L	protein_coding	4108	ENSMUSG00000056271	Lman1l	protein_coding	1685	-1.56042	-0.515791	-1.40919	-1.49298	-1.83723	-2.13931	-1.56888	-1.67444	-1.74137	-1.58444	-1.77068	-1.88327	-1.97681	-1.64133	-1.82437	-0.996194	-0.671429	0.175494	-1.96538	-0.480725	-2.21416	-0.473909	0.73921	-2.23283	-1.13067	-0.782059	-1.22604	-0.957556	-0.740436	-1.57769	-1.05244	0.80217	-1.20212	2.4287	0.948836	2.77544	1.36047	-0.0655481	1	-0.370021	1	0.160353
ENSG00000283267	FAM237B	protein_coding	3877	ENSMUSG00000073234	Gm8773	protein_coding	1268	-1.47692	-1.4323	-0.325696	-0.409484	-0.168769	0.751542	1.09958	1.73099	0.342123	-0.500944	0.312813	-0.799779	0.42861	-0.557836	0.581056	-1.9127	-1.58793	0.580918	-1.88189	-1.98219	-1.13067	-2.71234	-1.76226	-2.14934	-0.720477	-0.371865	-0.815844	1.0376	-0.330242	1.41747	1.67968	1.6274	-0.791924	2.83889	0.0371016	-0.51481	0.77066	-0.0655481	1	-1.08693	1	0.217761
ENSG00000183780	SLC35F3	protein_coding	3195	ENSMUSG00000057060	Slc35f3	protein_coding	2309	0.387168	1.84683	3.20136	3.03957	1.98482	3.50871	1.96367	4.21174	3.14481	3.30174	2.83987	3.90561	2.38581	2.30625	3.96452	3.95139	2.27615	2.78604	0.719164	2.29693	4.98135	5.50342	0.516867	3.03668	-1.58519	-0.236579	-0.095595	3.28836	1.80504	2.21572	0.814971	-1.23731	-1.65664	1.97418	2.17239	2.9424	3.36538	-1.35627	1	-0.553174	0.999948	1.25729
ENSG00000133048	CHI3L1	protein_coding	3408	ENSMUSG00000064246	Chil1	protein_coding	2804	4.35295	3.66061	4.06977	4.2028	3.01725	2.65376	3.55862	3.765	4.01999	3.43996	2.58629	3.03009	2.87766	0.628179	2.76707	1.97376	1.40544	1.61493	1.47405	1.66326	1.75579	1.6436	1.88319	1.94357	-1.86541	4.4832	4.22905	0.629634	0.846755	1.59447	2.91326	3.56993	4.10754	4.43093	5.04192	3.29445	3.5002	-6.15405	0.0141676	-0.829118	0.999948	-0.648257
ENSG00000077800	FKBP6	protein_coding	2469	ENSMUSG00000040013	Fkbp6	protein_coding	1753	2.34402	2.38864	2.13267	2.94197	2.59772	1.91713	1.7506	2.382	0.993136	3.398	2.42326	2.85123	2.84516	3.2631	3.08007	2.64521	3.31101	3.55386	4.22856	3.25378	3.84227	2.79665	3.34819	3.02524	-0.187749	5.70002	5.88681	-1.01463	4.5948	4.66902	-0.109515	3.86057	1.06273	4.66113	1.15479	5.33985	6.14469	-5.91999	0.000277355	0.185386	1	-5.64525
ENSG00000159339	PADI4	protein_coding	2971	ENSMUSG00000025330	Padi4	protein_coding	4835	1.71443	1.9517	2.51773	2.14443	3.21522	2.02862	2.8055	1.79305	1.53347	1.88305	2.69681	1.58421	1.8126	1.99608	2.45047	1.93073	2.4965	1.96491	1.67203	3.25978	2.64564	2.67165	1.62173	1.93509	4.15592	5.0635	5.04761	3.49896	2.26236	2.80844	1.33369	3.42436	-1.13792	2.43845	0.565572	1.64169	2.20893	-0.831431	0.592692	0.345434	0.999948	0.930412
ENSG00000164078	MST1R	protein_coding	5252	ENSMUSG00000032584	Mst1r	protein_coding	5007	0.0851541	0.129778	-1.76362	-0.84741	0.13027	-0.493739	1.24662	0.778487	1.48916	1.96802	1.57533	0.762294	-0.331244	-1.99576	0.821201	-0.0286967	2.5591	1.99099	3.17204	2.70917	3.73519	3.20728	2.79982	2.87217	-2.70187	1.73421	1.84662	0.0562083	-0.311634	1.43608	-1.03867	0.815934	-1.77332	1.77504	0.515142	2.5038	1.29177	-4.42789	1	-1.19354	1	-0.777634
ENSG00000120262	CCDC170	protein_coding	5419	ENSMUSG00000019767	Ccdc170	protein_coding	3792	1.36192	0.669581	1.19122	0.10743	-0.651855	1.26846	-0.383505	-0.0740279	1.76593	0.600933	-0.170273	-1.28287	-0.376404	-0.455959	-2.22396	-1.39578	0.736335	2.53079	0.635025	2.70465	0.845677	1.19689	0.924582	1.75989	4.64163	5.40528	6.35864	1.87223	3.73321	2.86681	1.47779	4.17628	1.8756	5.40145	5.08605	6.41654	6.64969	-1.26689	0.315172	0.821404	1	-1.47682
ENSG00000165496	RPL10L	protein_coding	812	ENSMUSG00000060499	Rpl10l	protein_coding	1023	4.58582	3.40806	1.92969	3.16783	3.82359	4.5215	3.35497	2.66445	1.59751	1.75445	2.89013	0.45561	1.36207	1.69755	0.514517	2.34269	1.66746	2.83631	2.3735	0.273197	0.124721	1.54305	1.49313	3.10605	2.7592	8.63485	8.34253	5.34735	8.17426	7.91375	-0.332495	6.2947	3.32518	7.0448	2.66878	5.83933	7.47273	-5.66337	9.9527e-14	1.15895	1	-2.69648
ENSG00000177575	CD163	protein_coding	5813	ENSMUSG00000008845	Cd163	protein_coding	5461	3.33106	3.30529	3.41189	3.39849	3.30578	2.8517	3.2522	2.6827	3.28134	3.044	2.93792	2.74516	2.42923	3.44278	3.22937	2.54735	3.82772	3.67465	3.96003	4.04818	3.32938	3.61021	3.84322	3.70926	0.632344	-0.156548	0.8849	0.515952	0.733073	0.0478257	0.421071	0.328146	-1.89853	1.56236	-0.262154	0.548505	0.249012	0.221032	1	0.092531	0.999948	0.0998268
ENSG00000155897	ADCY8	protein_coding	5961	ENSMUSG00000022376	Adcy8	protein_coding	8152	-2.09753	-2.05291	1.37562	-1.0301	-0.789383	1.4935	-2.10599	-1.21156	-0.278491	1.78533	0.862124	2.38696	-1.51393	1.62891	-0.361486	2.51108	2.43531	5.51489	3.56359	5.80234	4.86343	2.3109	3.39849	2.39997	-1.82011	-2.05646	-1.91548	0.0899663	-2.01484	-0.852091	0.373597	-2.0572	-3.47652	-0.0156328	-2.6475	-2.19941	-2.4989	0.228316	1	2.34034	1	1.38717
ENSG00000142347	MYO1F	protein_coding	8549	ENSMUSG00000024300	Myo1f	protein_coding	4914	2.59172	1.88632	2.39147	1.84202	2.05965	2.08877	2.12869	1.9121	2.98267	3.0021	3.40082	3.08177	3.09515	1.88631	3.51063	2.5612	2.69752	1.76203	2.18675	2.54942	2.01392	2.46877	2.00382	2.43777	-2.67482	0.673792	-0.448259	0.820223	3.07297	2.27048	-2.59659	0.25802	-2.74627	0.714623	0.404687	1.43774	2.72321	-2.8031	1	0.0421563	0.999948	-1.89244
ENSG00000122180	MYOG	protein_coding	1528	ENSMUSG00000026459	Myog	protein_coding	1495	-0.133623	-0.0889992	0.0176005	1.93381	-0.410436	-0.712516	-0.142085	-0.247646	-0.314581	-0.157647	-0.343891	-0.456483	-0.550022	-0.21454	0.602424	-0.569402	-0.244638	-0.397714	-0.538593	-0.638896	-0.787372	-1.36905	-0.418961	-0.806041	-0.958068	0.390544	-0.0534348	-0.784953	2.01713	0.916845	-0.879834	0.38981	-1.02952	2.43138	-1.20049	3.63992	3.19603	-1.06595	1	-0.370021	1	-2.33525
ENSG00000007350	TKTL1	protein_coding	3650	ENSMUSG00000031397	Tktl1	protein_coding	2473	-0.389875	3.35519	0.346311	0.262523	1.91827	1.61619	1.18663	0.496102	0.0141294	1.17106	-1.60014	-1.71274	-1.80627	1.52921	-1.65383	-0.825654	1.08407	-0.653966	0.205155	-0.310185	2.81436	0.182058	-0.675213	-1.06229	-0.0992224	0.664427	0.220448	1.29628	3.46094	3.72678	-1.60595	-1.33631	-1.75563	1.70526	-1.92661	-1.47852	0.806952	-0.480968	1	0.886099	1	-2.30478
ENSG00000122733	PHF24	protein_coding	5813	ENSMUSG00000036062	Phf24	protein_coding	7118	-0.476299	1.15329	0.41189	-0.408863	-2.33807	-1.64015	2.1782	-2.17528	-0.24222	0.914714	-1.27153	0.615878	0.52234	-1.14218	-0.00328666	0.672884	3.38231	4.77268	3.55614	4.37598	3.32938	4.49122	2.69779	3.43625	-3.20939	-2.86078	-3.30476	-3.03628	-1.81916	-1.65641	-1.5462	-2.86152	-3.28084	0.180049	-2.45182	-3.00373	-2.30322	-0.0655481	1	-3.19482	1	-1.30082
ENSG00000086159	AQP6	protein_coding	5129	ENSMUSG00000043144	Aqp6	protein_coding	2423	2.02623	1.86441	3.35803	2.09367	2.54297	2.66973	1.91824	2.59028	1.93839	2.18278	1.81597	2.38145	2.22651	2.73887	2.37895	1.93149	3.59329	2.80945	2.92383	2.74335	2.78752	2.31019	2.96329	2.83924	-1.65472	0.693895	1.95036	3.04196	1.90544	3.59871	-1.57648	1.27812	-1.72616	1.73473	0.42479	2.35831	1.25146	-3.06665	1	0.306107	0.999948	0.0330839
ENSG00000186973	FAM183A	protein_coding	843	ENSMUSG00000049154	Fam183b	protein_coding	567	4.81188	3.76904	3.683	4.69874	5.492	4.73049	3.30092	5.06983	4.45035	3.70039	3.97358	4.102	5.06291	4.34394	4.1609	4.8122	3.19836	0.460326	3.1268	3.80411	1.07067	1.48899	3.02404	1.052	0.440657	0.789269	0.34529	0.613772	3.63825	4.16357	0.518891	2.3735	0.36921	3.8301	4.2857	4.10576	3.34683	-0.0655481	1	0.710284	0.999948	-3.31582
ENSG00000118156	ZNF541	protein_coding	4655	ENSMUSG00000078796	Zfp541	protein_coding	4879	-1.74076	-1.69614	-1.58954	-1.67332	-2.01757	-2.31965	-1.74922	-1.85478	-1.92172	-1.76478	-1.95103	-2.06362	-2.15716	-1.82168	-2.00471	-2.17654	-1.85177	-2.00485	-2.14573	-2.24603	-2.39451	-2.97618	-2.0261	-2.41318	-2.66451	-2.3159	-1.75987	1.4155	-0.68931	0.347909	-0.586274	0.490725	-2.73595	0.724936	-1.90693	1.00059	0.241667	-0.598252	1	-0.370021	1	1.47511
ENSG00000092345	DAZL	protein_coding	3631	ENSMUSG00000010592	Dazl	protein_coding	2942	4.84647	3.18584	4.09081	3.00702	4.60763	2.89674	3.36408	2.08859	1.24405	2.29407	2.93095	1.99523	1.9017	2.1217	2.05414	2.88231	-0.49336	0.938526	-0.787315	0.43431	-2.03609	-2.61777	-1.66768	-2.05476	3.67999	5.19525	5.89473	5.48632	7.08487	6.01914	-0.856486	4.7882	3.20329	6.60954	1.72975	6.02583	5.81694	-1.8524	0.108877	1.12497	0.999948	-1.14747
ENSG00000108602	ALDH3A1	protein_coding	3918	ENSMUSG00000019102	Aldh3a1	protein_coding	1942	-1.4921	-1.44747	-1.34087	0.160302	-1.76891	-2.07099	1.3068	-0.0211562	-1.67305	0.0688422	-1.70236	-0.814956	0.89886	-1.57301	-1.75605	0.657087	-1.60311	-1.75619	-1.89707	-1.99737	-2.14584	-2.72752	-1.77743	-2.16451	0.986462	3.657	2.81709	-0.162351	-0.94523	2.12441	-1.25723	2.47184	-0.406913	2.96087	0.00707567	3.99948	3.6151	-2.22568	0.591694	-2.71769	1	-1.48059
ENSG00000144648	ACKR2	protein_coding	5457	ENSMUSG00000044534	Ackr2	protein_coding	3127	1.73035	0.396465	2.08803	1.68231	1.56046	1.35791	1.48088	1.72325	2.17088	1.32782	2.14157	1.61394	2.07295	1.75635	2.4664	1.76406	1.72625	2.22525	2.2688	2.332	2.58562	1.79449	2.74458	2.31169	-2.0227	-1.67409	-2.11807	-1.84959	-1.63247	-2.46972	-0.944468	-0.0898609	-1.09415	2.27363	2.77927	3.43089	2.40703	-0.0655481	1	-0.153704	0.999948	0.160353
ENSG00000121207	LRAT	protein_coding	7562	ENSMUSG00000028003	Lrat	protein_coding	5351	7.21568	7.51826	6.53703	6.8531	6.8523	6.12502	6.83156	6.41102	9.0891	8.32802	7.69439	7.08188	8.73858	7.34562	7.43101	7.20695	6.56198	6.77898	3.82671	5.05398	5.85095	7.14082	3.94634	5.18604	-1.21277	-2.44912	-2.8931	-0.624616	-2.4075	-0.244746	-2.7195	0.550147	-0.284216	3.05114	2.93713	3.1893	2.56788	1.52051	1	-0.10867	0.999948	0.298397
ENSG00000171246	NPTX1	protein_coding	6703	ENSMUSG00000025582	Nptx1	protein_coding	5217	3.68741	1.8653	3.05436	-1.19935	-2.5436	-1.26072	2.93421	1.78912	5.79066	5.66919	5.45368	5.67245	-2.68318	0.974226	0.639186	3.80523	-0.0558719	-0.945914	-1.67176	-2.77206	-1.33557	1.14165	-2.55212	0.645759	1.63117	1.39482	0.950845	0.581897	-1.37091	1.03977	0.317091	-0.413265	0.16741	-2.3717	2.24436	1.35141	-0.53304	0.519223	0.938951	-4.21125	0.0162862	0.262367
ENSG00000103196	CRISPLD2	protein_coding	7965	ENSMUSG00000031825	Crispld2	protein_coding	4777	2.61363	2.38695	1.8055	2.79971	2.33682	3.0552	2.17632	2.76264	2.62532	2.26768	3.18097	2.06838	2.49421	2.76098	3.07837	2.00276	4.89689	4.05315	5.14007	4.44668	4.66349	4.55271	4.69086	4.90996	-0.312099	1.88451	0.730037	-0.138984	-0.658829	2.56281	0.614132	3.49521	3.72079	7.05233	4.58298	7.19003	7.26083	-1.64043	1	0.233936	0.999948	-1.87721
ENSG00000089558	KCNH4	protein_coding	3924	ENSMUSG00000035355	Kcnh4	protein_coding	3954	0.505696	0.135283	-1.34308	-1.42687	-0.771116	-0.0731969	-1.50277	-1.60833	1.32474	1.06663	-0.119609	0.767799	-0.910703	-1.57522	-0.758257	-1.93008	-1.60532	-1.75839	-1.89927	-1.99958	-2.14805	-0.407798	-1.77964	-2.16672	1.96069	1.3093	1.00283	2.89934	2.61396	2.74634	1.88692	2.57161	1.15228	4.45447	3.58617	4.01436	4.3263	0.871384	1	1.16861	1	0.218028
ENSG00000110799	VWF	protein_coding	10391	ENSMUSG00000001930	Vwf	protein_coding	16064	-0.899242	-1.26965	-1.16306	-0.831805	-1.59109	-1.89317	-2.9077	-2.01326	-3.0802	0.536166	0.977954	0.0998269	0.269322	0.189767	0.00673056	0.472334	-1.01026	1.42163	-1.71925	0.054918	1.44701	0.257654	-0.377224	0.335232	0.660712	6.00522	6.65858	-0.123104	0.254481	1.98948	-0.398557	0.549159	0.499068	0.00576198	4.37108	3.5567	2.10746	-5.65091	1.6369e-24	0.646382	1	-1.50957
ENSG00000244355	LY6G6D	protein_coding	614	ENSMUSG00000073413	Ly6g6d	protein_coding	1172	2.18171	1.22633	1.33293	1.24915	0.904898	2.92475	1.17325	3.87504	1.00075	1.15769	1.97144	1.85885	0.765312	1.10079	3.50272	2.74593	2.65566	2.91762	0.776741	2.2614	0.527962	-0.0537113	0.896373	2.09426	5.93226	7.24951	6.68144	0.56622	-0.21666	2.40552	1.0563	4.20041	0.90662	4.17487	4.15068	4.12233	4.20617	-0.981858	0.528532	-0.836621	1	-1.08655
ENSG00000079557	AFM	protein_coding	2244	ENSMUSG00000029369	Afm	protein_coding	3038	1.31195	-0.643427	-0.536828	-0.620616	-0.964864	-1.26694	-0.696513	-0.802074	-0.869009	-0.712076	-0.898319	-1.01091	-1.10445	-0.768968	-0.952005	-1.12383	-0.799066	-0.952142	-1.09302	-1.19332	-1.3418	-1.92347	-0.973389	-1.36047	0.340884	1.827	1.92359	-1.80793	1.86862	1.96426	-0.90281	1.17419	-1.05249	2.21575	-1.22347	1.39455	1.62557	-1.46956	1	-0.370021	1	-3.72379
ENSG00000170476	MZB1	protein_coding	2273	ENSMUSG00000024353	Mzb1	protein_coding	905	1.87839	-0.661952	-0.555353	2.36086	1.82397	1.29949	0.284962	1.50133	1.69743	-0.730601	1.66812	1.97056	1.68438	-0.787493	1.61443	2.02757	1.18241	2.35126	0.888454	0.373114	-0.360325	1.75844	0.593048	1.20597	-0.233912	0.1147	0.670721	3.9392	5.32625	4.36347	-0.155678	0.113966	-0.305359	2.96289	1.10863	1.55672	2.25722	-0.598252	1	0.555633	1	-0.967642
ENSG00000146276	GABRR1	protein_coding	3778	ENSMUSG00000028280	Gabrr1	protein_coding	2286	3.14536	1.60502	1.88155	1.43519	2.09094	-0.433532	2.25238	0.0313385	-1.62056	1.53637	1.35013	1.40746	1.60343	1.06444	1.99689	-1.87538	2.53685	-1.70369	2.32535	1.05513	2.49161	-0.675023	1.86002	2.05791	-1.57075	2.58522	0.333885	0.924295	2.27892	2.44167	-0.492514	1.09906	-1.64219	1.62605	-0.228207	-1.36508	-1.66457	-3.323	1	-0.222286	1	-1.4381
ENSG00000185669	SNAI3	protein_coding	1732	ENSMUSG00000006587	Snai3	protein_coding	1628	2.49294	2.53756	2.15873	1.75302	1.40877	1.69165	0.677121	0.57156	2.96406	2.46891	1.47531	0.947685	2.72862	-0.395334	2.00659	0.249803	0.574568	1.42149	0.280613	1.76527	1.03183	2.25752	0.985207	2.01316	1.50394	6.23337	7.72749	6.59194	4.92392	6.52724	3.85519	5.64189	4.27379	5.73469	5.377	5.6945	6.56662	-5.61878	1.06103e-07	0.925004	1	0.637485
ENSG00000187550	SBK2	protein_coding	1092	ENSMUSG00000030433	Sbk2	protein_coding	3147	2.35105	3.39567	2.8242	2.74041	1.07424	0.772155	1.34259	1.82199	0.17009	1.91199	1.72574	1.02819	-0.0653503	0.270132	1.67206	1.50023	0.240034	0.0869576	-0.053921	-0.154224	-0.3027	1.92298	1.06571	-0.321369	-2.0319	-0.683288	0.680088	-1.85878	-0.0567018	-0.478914	-1.95367	0.637907	-2.10335	1.1649	0.310642	0.495696	1.57471	-2.14527	1	-0.68217	1	-1.5968
ENSG00000177455	CD19	protein_coding	2711	ENSMUSG00000030724	Cd19	protein_coding	3075	0.0391959	2.25375	-0.80958	0.691595	-0.237616	0.460303	1.35266	-0.0748264	2.66559	2.3371	-0.171071	1.3013	0.944726	-1.04172	3.02317	1.41077	1.51314	0.360068	2.63423	0.118886	-0.614553	0.611129	2.21329	-0.633221	-1.99851	-1.6499	-2.09388	-1.82539	-1.60827	-1.44552	-1.92027	-1.65063	-2.06996	1.19829	0.0809981	0.207158	1.90767	-0.0655481	1	-0.657916	1	-0.301212
ENSG00000126218	F10	protein_coding	2356	ENSMUSG00000031444	F10	protein_coding	2731	1.82664	2.60823	2.39291	3.21601	0.964869	2.24775	3.04057	1.12766	2.06072	2.9181	2.03141	3.08875	3.73217	2.48269	2.43716	2.61326	-0.869333	1.56255	-1.16329	-1.26359	0.909861	2.09372	2.7637	-1.43074	0.172648	-0.47874	0.399209	-1.65424	0.147846	-0.274367	0.250882	1.10549	-1.8988	1.36945	0.930227	0.963278	1.53825	0.194296	1	-0.638775	1	-1.5968
ENSG00000141096	DPEP3	protein_coding	2018	ENSMUSG00000031898	Dpep3	protein_coding	1698	4.10895	3.31707	3.07575	0.532531	-0.811717	-1.1138	-0.543367	-0.648927	6.85399	6.18254	5.82468	6.34191	-0.951304	0.384179	1.52307	-0.970684	4.39847	4.33029	4.41768	2.95982	-1.18865	-1.77033	-0.820243	-1.20732	2.18017	2.20685	2.76287	-0.968644	2.24848	2.11167	-1.06352	-0.793881	-1.21321	2.05504	-1.38418	0.0639082	-1.23558	-0.275912	1	-0.370021	1	-3.14553
ENSG00000172995	ARPP21	protein_coding	10092	ENSMUSG00000032503	Arpp21	protein_coding	17428	-2.85712	-2.81249	-2.7059	-2.78968	-3.13393	-0.266087	-1.28062	-2.97114	-1.45311	-0.881143	-2.06739	-1.17998	-3.27352	2.14943	-3.12107	-0.707936	-1.38317	-3.12121	-2.26209	0.0970404	-3.51087	-1.50758	-3.14246	-1.94457	-2.9163	-4.15265	-4.59662	-1.52079	-2.52606	-3.94827	-3.42302	-4.15338	-4.5727	-1.30446	-3.74368	-3.29559	-3.59508	1.52051	1	0.809016	1	1.58229
ENSG00000145416	2001-03-01	protein_coding	10421	ENSMUSG00000036469	2001-03-01	protein_coding	7146	4.98534	4.99297	5.02261	4.85054	4.93353	4.73687	4.78858	4.82807	4.96549	5.22739	4.91975	5.01214	5.21936	5.18561	5.24204	4.94622	5.42438	4.86041	5.26528	5.03012	4.47627	5.18536	5.22911	5.07882	0.954866	-0.0590915	-0.988497	1.12798	1.17518	1.76419	0.322607	1.03971	-3.28651	-0.0182597	1.29741	-0.687463	-0.986956	1.49575	1	0.0220224	0.999948	-0.378249
ENSG00000266964	FXYD1	protein_coding	1926	ENSMUSG00000036570	Fxyd1	protein_coding	2186	1.85434	1.162	2.00557	-0.400151	1.57753	1.53848	1.10891	0.418391	1.67338	1.83032	1.90711	1.79452	0.700977	2.4515	0.26846	2.41856	0.421399	0.268323	1.44937	0.0271413	-1.12134	-1.70301	-0.752924	-1.14	-1.50622	-1.1576	-1.60158	1.47425	-0.11598	1.04677	0.156981	-1.15834	-1.57766	1.69058	-1.74864	-0.300549	-1.60004	-0.0655481	1	0.747386	1	0.87493
ENSG00000170927	PKHD1	protein_coding	17454	ENSMUSG00000043760	Pkhd1	protein_coding	14310	0.52246	-0.795486	0.0887218	-0.580029	0.245648	-0.525918	-0.655926	-1.17652	-1.02107	-0.349561	-0.272769	0.0296756	-0.741935	-2.72838	1.25851	0.238684	-1.43655	-3.91156	-1.73051	-2.56777	-1.30121	-0.712962	-0.232363	-3.31988	0.59048	0.7167	1.36018	0.814222	1.63279	1.03655	-3.13864	-0.284033	-4.28832	-1.02008	-0.371833	-1.01121	0.937228	-0.429404	0.930516	0.795488	0.999948	-0.539138
ENSG00000198570	RD3	protein_coding	4266	ENSMUSG00000049353	Rd3	protein_coding	5313	3.29203	2.59969	3.05992	2.912	3.10832	2.66423	2.37668	2.73055	2.84804	3.71867	3.56719	4.14974	3.46059	3.66177	2.64475	2.99375	1.08148	1.29097	1.15009	0.879865	1.97932	2.39764	2.18726	0.0346478	-2.78745	-0.116909	-1.29785	-1.61433	-0.0752857	-2.23446	-2.70922	-1.43957	-2.8589	0.409349	0.555092	-0.99682	-0.0739197	-2.10527	1	0.329173	0.999948	-0.796803
ENSG00000123407	HOXC12	protein_coding	3335	ENSMUSG00000050328	Hoxc12	protein_coding	1031	-1.25967	-1.21504	-1.10844	-1.19223	-1.53648	-1.83856	-1.26813	-1.37369	-1.44062	-1.28369	-1.46993	-1.58253	-1.67606	-1.34058	-1.52362	-1.69544	-1.37068	-1.52376	-1.66463	-1.76494	-1.91341	-2.49509	-1.545	-1.93208	3.89996	5.78463	4.80459	-0.248852	-0.0317314	-0.868982	-0.343733	-0.0740886	-0.493414	2.77483	0.335612	2.10563	1.80614	-1.38868	0.635616	-0.370021	1	0.160353
ENSG00000172073	TEX37	protein_coding	795	ENSMUSG00000051896	Tex37	protein_coding	814	3.39396	1.85362	3.28215	3.19836	2.53218	0.230101	2.3855	2.27993	0.628037	0.78497	0.598727	0.486135	0.392596	0.728078	0.545041	0.373215	3.28294	0.544904	0.404025	1.30372	1.15525	0.573572	2.10862	1.13658	-0.0810234	0.267589	-0.17639	0.0920916	0.309212	-0.528038	1.99721	0.266855	-0.15247	3.11578	0.676556	1.12464	-0.174849	-0.0655481	1	-0.555336	1	0.160353
ENSG00000164393	ADGRF2	protein_coding	6395	ENSMUSG00000057899	Adgrf2	protein_coding	3284	0.123005	2.54614	1.41173	2.82271	2.73372	4.73788	0.59997	2.93498	1.07955	1.09898	-0.824228	0.937649	0.706606	2.04209	0.707049	-0.0497397	-0.724975	-1.46301	-1.60389	-0.704195	-0.852672	-0.849383	-1.48426	-1.28638	0.228551	-1.74476	0.396219	-0.920262	-0.118179	-2.54039	0.306785	0.57643	-2.16482	1.10342	-0.750835	-1.88771	-0.187202	0.562399	1	1.84869	0.485771	-0.00924081
ENSG00000277399	GPR179	protein_coding	8182	ENSMUSG00000070337	Gpr179	protein_coding	9542	0.03053	1.07515	-0.0812804	1.21344	1.86919	1.45164	1.13755	-0.346527	0.434535	1.74347	1.04266	-0.877292	1.02917	0.172006	0.882054	0.817144	0.334553	0.988832	1.28853	1.46386	-0.886253	-0.0894146	0.86067	0.0950783	0.952748	1.57438	1.17931	0.788828	-0.920051	-0.0792289	-0.232052	-0.699373	-3.70366	-0.435416	-2.28967	0.158415	-0.141077	-0.361215	0.949427	1.092	0.999948	1.21347
ENSG00000214688	C10orf105	protein_coding	4933	ENSMUSG00000090439	Gm17455	protein_coding	960	2.98291	3.02753	3.02722	3.28739	3.42231	1.2971	2.48902	2.70539	4.16452	3.28081	3.28722	4.21025	4.59205	3.09464	4.10143	3.29437	-0.935458	-2.08853	-1.22941	-2.32972	-2.47819	-3.05987	-2.10978	-2.49686	-0.319029	0.0295831	-0.414396	0.854086	0.0712066	0.233956	-0.240795	0.0288495	-0.390476	2.87777	0.43855	4.27896	3.3945	-0.0655481	1	0.110928	0.999948	0.69822
ENSG00000163440	PDCL2	protein_coding	861	ENSMUSG00000029235	Pdcl2	protein_coding	1193	3.01586	2.32352	2.84516	2.34633	3.87656	0.115043	3.49283	4.03935	0.512978	2.66991	2.06863	0.371076	2.27754	0.61302	2.01495	3.06551	5.94047	4.51731	5.81253	4.6481	5.71261	5.13094	6.02331	5.23097	1.95245	7.54899	7.06002	1.12556	5.15004	4.2424	-0.554283	2.88529	-0.703964	2.56428	-0.874938	1.57315	0.858621	-5.29528	5.34518e-08	-0.829721	1	-3.62578
ENSG00000105376	ICAM5	protein_coding	3906	ENSMUSG00000032174	Icam5	protein_coding	2947	-1.48767	-1.44305	-1.33645	-1.42023	-1.76448	-2.06656	-0.496132	-1.60169	-1.66863	-1.51169	-0.697938	-1.81053	-1.90407	-1.56859	-1.75162	-1.92345	-1.59869	-1.75176	-1.89264	-1.99294	-0.556457	-2.72309	-1.77301	-2.16009	0.0628302	3.11188	3.35978	1.93638	2.15351	1.31626	-0.858936	1.87014	0.576346	3.7742	0.627764	2.91235	4.19782	-3.11565	0.266708	-0.972331	1	0.158647
ENSG00000179348	GATA2	protein_coding	4459	ENSMUSG00000015053	Gata2	protein_coding	5398	-1.6787	0.687853	-0.527475	-1.61126	-1.95551	0.064336	-1.68716	1.01463	-0.274694	0.619205	-0.304004	0.320369	-0.510135	-0.759616	-1.94265	-1.11448	6.60689	6.97607	6.24276	6.94273	7.2841	7.62115	5.48717	6.07934	2.99701	7.63893	8.60604	1.17012	-0.098184	0.830101	5.02277	5.19574	5.60202	6.79584	4.85412	7.77578	8.058	-5.15294	1.06064e-19	-0.836621	1	0.716206
ENSG00000138075	ABCG5	protein_coding	3720	ENSMUSG00000040505	Abcg5	protein_coding	2712	0.167681	1.21231	-1.26606	1.45751	2.00635	1.46326	1.38161	-1.5313	1.40176	1.36605	1.83188	-1.74014	0.488248	1.08676	0.640694	1.95429	2.17214	1.64056	1.49968	0.0774464	2.32129	1.43476	-0.117657	2.36973	-1.81728	-1.46867	-1.91265	0.355835	-0.427044	-0.679332	-0.739046	0.115561	-0.888727	2.2726	1.74765	2.7807	1.41082	-0.0655481	1	1.196	1	0.911331
ENSG00000178860	MSC	protein_coding	2113	ENSMUSG00000025930	Msc	protein_coding	2546	1.39873	0.443353	2.35731	-0.533836	0.121916	0.404798	0.390267	2.28471	2.5397	-0.625296	1.77342	-0.924131	1.30426	0.902774	0.719738	0.962949	7.00196	7.40142	6.68725	7.48217	7.29573	6.16331	7.02028	7.30751	-0.141193	2.42981	1.3484	1.03192	2.66408	1.14876	0.674007	5.71976	2.66183	5.81304	0.616386	4.3124	4.9482	-2.03924	1	-1.36377	1	-1.04037
ENSG00000162104	ADCY9	protein_coding	10358	ENSMUSG00000005580	Adcy9	protein_coding	5197	3.08263	3.14997	1.16346	2.72737	4.18609	4.30124	3.16298	3.74621	3.79475	3.47364	3.46494	3.3824	3.68895	4.00171	4.38829	3.82944	3.26112	4.23357	2.9292	4.21479	5.27178	4.74951	4.20371	4.23383	2.56633	3.29345	4.52407	3.06137	3.02695	4.24859	-0.0924051	2.80173	0.632383	3.76313	3.97926	3.97363	4.52561	-1.42473	0.472576	0.75253	0.665693	-0.715029
ENSG00000170703	TTLL6	protein_coding	5097	ENSMUSG00000038756	Ttll6	protein_coding	3857	1.5878	-0.827003	2.67191	2.1027	1.75845	1.13444	1.57934	1.01435	4.30497	4.23363	4.53282	3.95526	3.68925	3.50689	3.44938	4.23175	-0.982641	-0.550755	2.53076	0.430456	1.17506	1.89295	2.65039	2.58524	4.01445	4.19314	5.09493	2.54815	3.70869	2.98247	0.922757	5.27986	2.41051	5.53978	0.602102	3.66163	4.54656	-0.648431	0.797762	0.146216	0.999948	-0.829136
ENSG00000174807	CD248	protein_coding	2558	ENSMUSG00000056481	Cd248	protein_coding	2560	3.70797	4.62706	4.31862	5.07308	4.89059	6.62626	4.36247	5.66719	4.33436	4.52525	4.66763	5.3393	5.32132	5.53394	5.31848	5.45541	4.05638	4.94638	4.00344	4.59501	3.75466	3.17299	4.39226	5.0505	0.850896	2.4219	2.07746	0.760977	-1.34383	-0.181081	-0.655832	0.93574	-0.220551	2.9033	5.03474	5.14403	4.2382	-1.33383	1	0.835698	0.999948	1.38623
ENSG00000158428	CATIP	protein_coding	3821	ENSMUSG00000073650	Catip	protein_coding	2211	3.0035	2.04813	2.15473	2.69897	2.43718	2.66562	1.53561	1.88948	2.61104	2.22049	2.42127	1.54314	2.65123	1.63308	2.73955	2.01518	2.82537	2.52791	2.78296	2.28673	2.34975	2.5181	2.8437	2.51551	1.06234	2.82599	2.84144	2.10992	3.32705	2.11783	-0.444388	-1.17474	-0.00910604	3.11475	2.55689	3.07536	3.47102	-1.70396	0.740208	0.824177	0.999948	-0.714844
ENSG00000154451	GBP5	protein_coding	8143	ENSMUSG00000105504	Gbp5	protein_coding	6637	1.91189	2.40398	2.51058	2.5199	1.93054	2.26589	2.30198	2.03888	2.44143	2.18332	2.56412	2.29953	2.55962	2.89511	2.47391	2.30208	2.86501	2.04635	2.09189	2.33951	2.41342	2.48383	2.45253	2.36501	-0.523491	-2.75984	-0.203821	-1.93534	-1.13326	-1.55547	0.139705	0.698856	-1.59494	1.52892	0.81905	0.0972134	0.119649	0.47428	1	-0.0750342	0.999948	-0.596428
ENSG00000205835	GMNC	protein_coding	3804	ENSMUSG00000068428	Gmnc	protein_coding	4083	-1.4495	2.18009	1.28669	0.202902	0.858654	-2.02839	-1.45796	0.021444	-0.630454	0.52648	-1.65976	-0.187393	-1.86589	-1.53041	-1.71345	-0.885275	2.24684	-1.71359	1.14553	-1.95477	-2.10324	1.90004	-0.734834	-2.12191	3.14704	0.94106	-2.50292	1.93549	1.44211	-0.0472119	-0.00739	3.02779	1.42789	4.53648	4.17021	3.98794	5.02218	3.22238	0.332913	0.562328	1	1.08429
ENSG00000166558	SLC38A8	protein_coding	1819	ENSMUSG00000034224	Slc38a8	protein_coding	3499	0.614876	2.46685	-0.2339	-0.317688	-0.661937	-0.964017	-0.393586	-0.499147	-0.566082	-0.409148	-0.595392	-0.707984	-0.801523	-0.466041	-0.649077	-0.820903	-0.496139	1.93575	-0.790094	-0.890397	-1.03887	-1.62055	-0.670462	-1.05754	-2.18487	-0.836253	0.527123	-2.01175	-0.79463	-1.63188	-2.10663	0.484941	-0.256312	2.84843	-0.842324	3.15009	4.19704	-2.14527	1	-0.370021	1	-0.841472
ENSG00000156222	SLC28A1	protein_coding	3445	ENSMUSG00000025726	Slc28a1	protein_coding	2950	-1.30648	-0.261859	0.429704	-1.23905	-1.5833	-1.88538	-1.31494	-0.420505	-1.48744	-1.33051	-1.51675	-1.62934	-0.722881	-1.3874	-0.570436	-1.74226	-1.4175	-1.57057	-1.71145	0.773207	-1.96023	-2.5419	-1.59182	-0.9789	7.45368	6.8236	6.52058	5.77364	6.59115	5.76409	2.59903	6.00915	3.41618	6.47317	4.57383	6.11878	6.68178	0.847511	0.404035	-0.939153	1	-0.449473
ENSG00000069424	KCNAB2	protein_coding	9534	ENSMUSG00000028931	Kcnab2	protein_coding	5578	2.08292	0.439489	1.18352	0.292376	1.03559	1.2899	-0.783522	0.811357	0.628944	1.28838	1.65853	0.361511	1.56343	1.14402	1.42042	0.789161	-0.301112	0.960849	-2.18003	1.71967	2.06304	1.68996	1.02706	-0.447478	0.842769	1.0759	2.33236	-0.0995931	1.53256	1.15475	1.61288	2.66013	0.530314	3.57617	1.70726	3.41409	3.13597	-0.951236	0.863692	0.933656	0.999948	-1.44707
ENSG00000173826	KCNH6	protein_coding	4211	ENSMUSG00000001901	Kcnh6	protein_coding	3549	1.57378	0.770411	0.140045	1.64122	0.448974	1.2844	1.3954	1.45976	0.544829	-0.0352033	1.51552	1.66596	0.98746	0.907904	1.46183	-0.0319207	1.61477	1.13977	1.58385	1.06851	1.33507	0.753399	0.925875	1.73144	-0.205335	1.14328	-1.3007	3.64021	2.93979	3.72269	1.68025	1.84298	0.045146	3.091	1.13721	2.39265	2.50819	-0.479224	1	-0.505017	1	0.24665
ENSG00000213316	LTC4S	protein_coding	1192	ENSMUSG00000020377	Ltc4s	protein_coding	1014	0.224637	0.269261	0.375861	0.292073	-0.0521755	1.23071	1.21618	0.110614	1.04368	0.200613	0.0143696	-0.0982229	-0.191762	0.14372	-0.0393161	-0.211142	0.113623	-0.0394538	-0.180332	0.719365	-0.429112	-1.01078	2.52426	1.13718	3.06145	3.95063	4.15051	3.8626	3.45169	2.85544	1.68025	2.27183	1.11554	4.16139	2.81903	3.89515	4.59566	-0.929176	0.874925	-0.0389896	1	0.692287
ENSG00000283473	FAM240A	protein_coding	1826	ENSMUSG00000096393	Fam240a	protein_coding	499	1.1943	-0.346041	-0.239442	-0.32323	0.332522	-0.969559	0.600873	-0.504688	0.428377	1.58531	-0.600933	2.09383	-0.807064	-0.471582	-0.654619	1.75852	-0.50168	-0.654756	-0.795635	0.104062	0.540548	-0.626088	1.324	-0.0630831	0.624966	0.973578	2.11456	2.38304	1.0152	2.76291	0.7032	0.972844	2.13848	5.18433	4.28944	5.87503	4.99057	-0.985754	1	-0.342709	1	0.217761
ENSG00000164509	IL31RA	protein_coding	4576	ENSMUSG00000050377	Il31ra	protein_coding	5673	1.74337	0.328558	0.0201205	0.673298	0.814477	0.512396	-0.724527	1.16991	1.68794	1.25991	0.658629	0.546037	0.189464	1.20302	1.01998	2.01808	0.757882	1.72028	1.46393	-0.221338	0.80011	1.04851	0.998596	0.418872	-1.88203	-0.533422	-2.9774	-0.70892	-1.4918	-2.32905	-0.8038	-0.949194	-1.95348	1.09237	2.30181	2.13099	0.483572	-0.478381	1	0.146602	1	1.16246
ENSG00000106066	CPVL	protein_coding	3340	ENSMUSG00000052955	Cpvl	protein_coding	1706	7.79616	7.58046	7.61391	7.73635	7.85368	7.78681	7.75762	7.75858	7.3121	7.00417	7.44677	7.28568	7.34137	7.1571	7.15018	7.26529	6.48514	6.94982	7.05772	6.97099	7.024	6.84037	7.01126	6.90496	2.43642	3.78503	3.14841	0.0245747	2.70113	0.726373	-1.07031	2.00669	-0.219987	2.82587	2.06847	2.51656	-0.242366	-0.983763	0.853033	0.0547214	0.999948	-1.97456
ENSG00000007216	SLC13A2	protein_coding	3226	ENSMUSG00000001095	Slc13a2	protein_coding	2412	-1.21173	-1.1671	-1.0605	-1.14429	-1.48854	-1.79062	-1.22019	-1.32575	-1.39268	-1.23575	-1.42199	-1.53459	-1.62812	-1.29264	-1.47568	-1.6475	0.67726	-1.47582	1.19066	-0.716997	1.71949	1.13782	1.50294	1.28578	0.351847	2.4009	1.06384	-1.47504	-1.25792	-2.09517	-1.56992	1.28469	-1.7196	1.32625	-1.89057	1.14248	0.842985	-1.43512	1	-0.370021	1	0.160353
ENSG00000113263	ITK	protein_coding	8604	ENSMUSG00000020395	Itk	protein_coding	5354	2.32721	2.17253	1.33159	2.39465	1.74006	2.18644	1.75687	2.16588	1.83591	1.87255	2.33267	0.957044	2.00101	1.68441	1.56849	2.14669	1.96244	1.86381	2.09733	1.82194	2.62616	1.81002	2.08768	2.74499	-2.79854	-2.44993	-2.89391	-2.62542	-2.4083	-2.24555	-0.398378	-2.45066	-2.86999	0.175867	-3.04096	-2.59287	-2.89237	-0.0655481	1	-0.00232521	0.999948	-0.301212
ENSG00000166947	EPB42	protein_coding	3039	ENSMUSG00000023216	Epb42	protein_coding	5417	0.459387	-1.08095	0.0256484	0.94186	0.182575	-1.70447	-1.13404	0.345365	-1.30653	-1.1496	-1.33584	-0.448435	-1.54197	-1.20649	-1.38953	0.760574	-1.23659	1.1953	0.0544177	-1.63085	1.80564	0.808928	1.58909	-0.797993	-0.493489	1.34055	-1.32582	-2.6423	-0.103253	-1.26243	-1.15222	-0.882576	-2.88686	0.15899	-3.05784	-2.60975	-0.101887	-0.931252	1	-0.278989	1	-2.05267
ENSG00000127743	IL17B	protein_coding	1211	ENSMUSG00000024578	Il17b	protein_coding	692	2.52375	2.24645	0.353046	1.85422	2.73236	1.94486	0.193361	0.0877999	0.0208644	0.177798	-0.00844507	-0.121037	2.10735	0.120906	1.52283	1.76604	0.090808	0.937732	0.796853	2.50391	0.548074	0.551363	0.916484	-0.470595	0.153233	3.50185	3.96476	0.326348	1.54347	3.61311	0.231468	2.82304	0.0817865	3.12764	1.49577	2.94386	0.0594082	-3.54044	1	2.24222	1	-2.61853
ENSG00000102128	RAB40AL	protein_coding	1029	ENSMUSG00000025170	Rab40b	protein_coding	2008	0.436778	3.06636	3.588	3.31157	2.48189	2.66524	2.42832	2.90772	2.25582	1.41275	3.81147	3.43585	3.82773	2.94082	2.75779	3.17092	1.91073	3.17269	3.61677	1.51647	2.36799	0.786319	2.15144	2.34932	1.20128	0.549893	0.520951	0.374396	-0.993446	-0.245734	-1.30545	-1.0358	-1.45513	1.59072	-1.6261	0.821985	-0.477507	0.733955	1	-0.119188	1	0.932761
ENSG00000141542	RAB40B	protein_coding	6194	ENSMUSG00000025170	Rab40b	protein_coding	2008	3.01707	2.64666	2.85635	3.49955	3.27078	3.43818	2.79288	3.31809	4.15805	3.95241	3.70297	3.27918	3.5805	4.27403	3.00946	3.71515	4.27529	4.89594	4.07154	5.07659	4.84445	4.96046	4.13167	4.46935	1.20128	0.549893	0.520951	0.374396	-0.993446	-0.245734	-1.30545	-1.0358	-1.45513	1.59072	-1.6261	0.821985	-0.477507	0.733955	1	0.269463	0.999948	0.932761
ENSG00000172476	RAB40A	protein_coding	4018	ENSMUSG00000025170	Rab40b	protein_coding	2008	4.40228	4.51617	5.22268	4.62644	4.68658	4.49256	4.39382	5.26441	5.49026	5.58707	4.87599	5.45246	5.34055	5.44591	5.39742	5.67239	4.71808	4.04034	4.02077	3.45812	3.54572	3.95037	4.70977	4.47155	1.20128	0.549893	0.520951	0.374396	-0.993446	-0.245734	-1.30545	-1.0358	-1.45513	1.59072	-1.6261	0.821985	-0.477507	0.733955	1	-0.308757	0.999948	0.932761
ENSG00000134242	PTPN22	protein_coding	4503	ENSMUSG00000027843	Ptpn22	protein_coding	6775	0.892097	-0.648241	-1.54164	-0.0404668	-0.384715	-1.27176	-0.701327	-1.80689	-1.87382	-0.716889	-1.90313	-2.01573	0.212664	-1.77378	-0.956818	-2.12864	1.00348	-0.371994	0.487128	0.123791	-0.346614	0.978603	-0.393241	0.442072	-0.816216	1.60279	-0.648548	-0.965029	0.252092	0.584767	-3.05991	-1.79027	-3.20959	-0.163737	-0.57321	2.35293	2.7904	-1.58588	1	0.380425	1	-1.3955
ENSG00000163734	CXCL3	protein_coding	2219	ENSMUSG00000029380	Cxcl1	protein_coding	1875	1.65004	2.69466	3.47934	0.98051	2.85865	1.07115	0.904612	2.02144	1.95451	3.39155	2.57728	2.46468	3.23364	1.83216	3.45648	3.28465	-0.782903	-0.935979	-1.07686	-1.17716	-1.32564	-0.322348	0.0427737	-1.34431	-1.28481	-0.936201	-0.38018	-1.1117	-0.894578	-1.73183	-1.20658	-0.936935	-1.35626	1.68959	0.0577283	1.24278	2.08079	-0.598252	1	0.644958	1	0.160353
ENSG00000081041	CXCL2	protein_coding	1500	ENSMUSG00000029380	Cxcl1	protein_coding	1875	1.47802	2.25961	1.04428	-0.0395054	1.61625	1.31417	3.34403	2.364	1.29706	-0.130965	3.00472	1.5702	1.47666	-0.187858	1.95103	1.45728	-0.217956	-0.371032	-0.511911	-0.612214	-0.76069	-1.34236	-0.392279	-0.779359	-1.28481	-0.936201	-0.38018	-1.1117	-0.894578	-1.73183	-1.20658	-0.936935	-1.35626	1.68959	0.0577283	1.24278	2.08079	-0.598252	1	-1.474	1	0.160353
ENSG00000170209	ANKK1	protein_coding	2598	ENSMUSG00000032257	Ankk1	protein_coding	2948	1.42255	0.145244	0.251844	1.16806	0.40877	-0.478273	1.09216	1.30853	-0.0803381	1.66156	1.47531	-1.22224	1.00615	1.0197	1.42163	0.249803	1.31153	1.42149	0.280613	0.595348	0.446871	0.45016	0.815282	0.428202	-1.93766	-1.58905	-0.0330259	-1.76454	-1.54742	-2.38467	-1.85943	-0.589781	-2.00911	1.03675	-2.18008	-1.73199	-2.03148	-1.29061	1	-1.18892	1	0.160353
ENSG00000183979	NPB	protein_coding	2161	ENSMUSG00000044034	Npb	protein_coding	542	1.68825	2.41095	1.51755	3.34065	2.25943	2.24686	2.52779	3.57423	1.18536	2.3423	2.61549	1.85082	1.27185	1.87037	0.687332	2.10047	1.57724	3.42416	1.76871	2.03097	-0.287427	2.59033	0.0809843	1.50126	4.67564	5.55476	5.0542	0.678828	2.89595	3.38063	2.16891	0.853591	0.434266	3.48012	2.58522	0.71138	3.21924	-0.571846	0.920386	-0.899166	0.999948	-2.48435
ENSG00000197272	IL27	protein_coding	1270	ENSMUSG00000044701	Il27	protein_coding	1021	0.133193	0.177817	0.284417	0.200629	-0.14362	-0.4457	0.124731	0.0191702	-0.0477652	0.109169	-0.0770747	-0.189667	-0.283206	0.0522762	-0.13076	-0.302586	0.0221784	-0.130898	-0.271777	-0.37208	-0.520556	-1.10223	-0.152145	-0.539225	4.05153	2.74806	2.49673	1.76521	2.78968	1.95243	1.67033	1.93997	-0.479352	2.5665	1.93464	3.25719	1.08323	1.49747	1	-0.370021	1	-0.64939
ENSG00000204695	OR14J1	protein_coding	6479	ENSMUSG00000050613	Olfr125	protein_coding	3892	5.66489	5.60166	5.5408	5.86649	5.60347	5.48413	5.58114	5.56305	5.84922	5.65304	6.1719	5.74479	5.67419	5.75662	5.86703	5.78941	6.61375	6.17994	6.52957	6.32137	6.21596	6.32326	6.52758	6.21312	-0.338434	-0.989822	1.15116	-0.580357	0.0518012	0.021906	-0.2602	-0.405593	-2.40988	0.635972	-0.258927	0.189161	-0.43226	-0.75612	1	-0.0351647	0.999948	-0.614139
ENSG00000116748	AMPD1	protein_coding	3082	ENSMUSG00000070385	Ampd1	protein_coding	3548	-1.14585	-1.10122	-0.994622	0.506553	-1.42266	1.44519	-1.15431	-1.25987	-1.3268	-1.16987	-1.35611	-1.46871	-1.56224	-1.22676	-1.4098	-1.58162	-1.25686	0.175026	0.0341475	0.933845	-1.79959	-0.796305	-1.43118	-1.81826	2.117	2.05057	1.6997	-2.03181	-0.229731	-1.06698	0.68066	0.464878	-2.27638	0.769478	-1.44735	-0.999261	0.0231742	0.306885	0.967506	1.83066	1	-1.42713
ENSG00000076555	ACACB	protein_coding	14505	ENSMUSG00000042010	Acacb	protein_coding	9632	4.99458	4.32238	4.44319	4.35231	4.60483	3.95951	4.58836	4.26707	4.96606	4.54389	4.36347	4.47161	4.96802	4.10087	4.77765	4.52361	4.50853	3.82306	3.89405	4.52366	4.03726	3.95777	4.42696	4.50937	5.97812	5.6744	6.40862	5.61217	6.02757	6.21443	2.89191	4.87205	2.65783	5.68327	3.15622	6.48472	6.86682	-0.0543724	0.983566	-0.126111	0.999948	-0.510997
ENSG00000129654	FOXJ1	protein_coding	2641	ENSMUSG00000034227	Foxj1	protein_coding	2623	0.0769368	2.822	0.228161	1.72934	4.19244	3.02161	1.87583	0.547877	1.70333	1.37484	0.451632	2.33904	2.36098	2.99602	-1.18702	0.641158	1.28785	-1.18715	0.25693	0.156627	-0.576812	-1.15849	-0.208401	-1.59548	3.03821	3.22333	2.89038	3.49144	4.14466	2.95377	5.73536	5.93629	2.9143	5.91492	3.96572	4.87947	3.52935	0.0468957	0.99397	2.36268	0.426809	-0.156833
ENSG00000153093	ACOXL	protein_coding	5747	ENSMUSG00000027380	Acoxl	protein_coding	3179	5.16467	4.12912	5.22538	3.6665	3.98218	3.28321	5.14642	4.84119	4.6569	3.71255	4.87423	4.30478	2.99825	2.26661	4.11752	3.51943	4.01412	4.34933	3.27816	4.54797	1.88643	3.59015	2.62407	3.75853	2.41294	3.10947	2.55858	2.03351	2.73606	1.96592	-0.383299	1.47131	-0.53298	2.43041	1.71108	3.06606	2.38324	-0.367505	0.952353	-1.33885	0.0514708	-0.353229
ENSG00000164778	EN2	protein_coding	3395	ENSMUSG00000039095	En2	protein_coding	3539	-1.28539	-1.24077	-1.13417	-1.21795	-1.5622	-1.86428	-1.29385	-0.399413	-1.46635	-0.309414	0.0893047	1.1991	-1.70179	1.63369	-1.54934	2.97927	0.603595	2.90995	-1.69036	3.20934	-1.93914	5.11581	-0.570728	1.36412	4.91768	4.62308	4.04322	3.82983	2.6484	3.84357	0.461932	3.63847	1.31225	4.25427	1.14128	2.70484	2.83419	0.635789	0.790059	-0.939153	1	0.44782
ENSG00000197457	STMN3	protein_coding	3032	ENSMUSG00000027581	Stmn3	protein_coding	1136	3.04768	3.31469	3.11644	3.11511	3.40829	2.82242	2.19122	2.22316	6.4847	6.08255	6.46838	5.92993	6.15484	5.33599	5.42115	5.84285	6.06136	5.77353	6.26068	5.79033	5.93825	6.05596	5.77232	6.18833	7.11759	6.68154	5.80218	4.19619	2.99828	4.31303	4.27124	6.9659	1.36667	4.28699	2.19569	2.64378	1.66622	0.895773	0.61633	0.928621	0.999948	0.377277
ENSG00000125046	SSUH2	protein_coding	6279	ENSMUSG00000034387	Ssu2	protein_coding	2543	1.52793	0.457073	1.8856	2.35435	0.872602	0.708025	1.40399	-0.286536	1.10596	1.26289	0.787144	1.50463	-0.266984	1.44701	1.73346	1.09215	4.14274	4.29132	4.20388	4.03646	4.98109	5.04739	5.26325	4.14375	-1.72445	-1.37584	-0.819821	1.03362	0.665781	2.68651	0.35378	-0.376576	0.204099	3.12442	3.86601	3.65114	4.20409	-0.598252	1	-0.00788875	1	-0.994389
ENSG00000164588	HCN1	protein_coding	13704	ENSMUSG00000021730	Hcn1	protein_coding	18120	0.608386	-0.25388	0.55316	1.62691	-0.405391	0.292528	-0.137041	-1.41253	1.64982	1.63167	2.42197	2.73619	2.11799	1.86851	2.647	2.243	1.83841	3.05212	2.10388	2.40568	-0.251813	0.751476	-0.261914	0.729518	-1.75008	-4.20882	-2.06784	2.31612	0.533242	0.750439	-0.894237	-0.0396303	-3.62888	-0.708558	-0.340423	-1.54441	-2.65126	1.0462	1	0.619213	1	1.66792
ENSG00000165072	MAMDC2	protein_coding	3854	ENSMUSG00000033207	Mamdc2	protein_coding	3338	5.20409	6.82422	5.26785	6.60473	7.25767	8.1227	6.30456	7.45656	4.2576	5.12235	4.96525	5.2088	4.71518	7.29624	4.99563	6.57162	2.81297	0.852536	2.21416	1.93328	2.7359	3.5057	2.24633	2.55969	-2.11691	-1.76829	-0.627311	-0.943792	-0.726671	0.89551	2.54629	0.5529	-1.18835	1.73197	-1.35933	0.896116	1.48971	-0.985754	1	0.752201	0.999948	-1.26577
ENSG00000137857	DUOX1	protein_coding	8784	ENSMUSG00000033268	Duox1	protein_coding	5267	3.40923	3.19512	3.19481	3.8029	2.97322	3.65907	2.85824	2.75268	3.22827	3.58591	2.99086	3.04265	3.4186	3.67162	3.76569	3.66225	3.20941	2.91194	2.96054	3.32972	3.04695	2.53399	2.012	2.39865	1.39502	0.15867	0.129729	1.20557	-0.799706	1.82248	-2.69667	-0.842063	-1.84635	1.07397	-0.432363	2.85703	2.91263	1.31886	1	0.542812	0.999948	0.135318
ENSG00000169918	OTUD7A	protein_coding	14331	ENSMUSG00000033510	Otud7a	protein_coding	3619	1.49493	0.681578	-0.0418973	1.40483	1.68207	1.89095	1.67289	1.10789	2.28889	2.22764	2.40397	1.86868	2.61287	1.25648	2.48153	1.69303	1.0495	1.0733	1.40191	0.989663	0.738093	1.12945	1.56107	1.66498	0.573841	0.115098	0.256082	3.18753	4.06361	3.46922	2.16665	2.20183	-1.30496	1.61536	1.61153	-0.442884	0.672661	0.450717	1	0.365608	0.999948	-0.597612
ENSG00000117472	TSPAN1	protein_coding	2366	ENSMUSG00000028699	Tspan1	protein_coding	2329	-0.764429	-0.719805	1.97176	0.303007	0.958759	0.656678	1.54904	-0.878451	2.05461	0.79651	-0.974696	-0.0872887	0.404135	1.15465	-1.02838	0.384755	1.44648	-1.02852	2.00053	-0.269701	2.38918	-1.99985	2.40966	2.02259	4.72429	4.24283	2.55493	1.57548	1.37756	1.65579	0.480601	2.92017	3.28512	6.2012	4.11414	6.58531	7.36111	1.19395	0.685372	0.0138969	1	0.0497872
ENSG00000158578	ALAS2	protein_coding	2134	ENSMUSG00000025270	Alas2	protein_coding	2403	1.70639	2.59901	-0.464315	-0.548103	-0.892351	-0.194432	-0.624001	0.270439	2.2035	-0.639563	0.174194	2.0616	1.55302	0.303545	2.12051	1.27061	0.858409	0.705333	-0.0205083	-0.120811	-0.269288	0.734002	1.42105	0.712044	1.1646	0.705853	1.96231	3.11532	0.332439	1.36966	1.6054	2.87504	0.607722	3.50157	2.69978	1.37026	1.72285	-0.260814	1	-0.397594	1	2.14917
ENSG00000137731	FXYD2	protein_coding	5595	ENSMUSG00000059412	Fxyd2	protein_coding	4005	2.08135	0.0385072	1.73007	-0.353718	-0.697967	-1.00005	0.30735	0.464823	0.134853	0.554821	-1.21638	0.840948	1.74741	0.912967	-0.27007	0.728029	2.05279	1.63668	2.44689	1.81054	0.662062	2.18473	2.46343	2.17945	-0.794762	4.59824	4.09476	-0.20661	0.332439	-0.504811	-2.30149	-0.0318465	-0.866209	2.71016	-2.62215	4.01577	3.43334	-5.08515	0.000763482	-1.24076	1	-0.163175
ENSG00000184060	ADAP2	protein_coding	3750	ENSMUSG00000020709	Adap2	protein_coding	1785	0.57113	1.20072	-0.277646	0.223529	2.38178	0.992238	0.884597	1.45711	2.19753	0.869035	0.682791	1.24827	-0.845268	-1.50979	1.89214	0.45728	3.98368	2.76647	4.43295	2.97275	5.00484	4.57411	3.71206	4.70607	4.21242	5.30469	5.19858	3.04673	3.93128	2.9241	0.44935	4.96692	2.52206	5.40442	3.35109	3.45125	3.82161	-0.970151	0.678861	0.63781	1	-0.448891
ENSG00000131435	PDLIM4	protein_coding	3192	ENSMUSG00000020388	Pdlim4	protein_coding	2560	1.12549	1.84818	1.95478	2.871	3.43364	3.77926	2.60245	3.68954	3.01492	1.58689	3.11686	3.18114	3.67256	3.18208	2.4465	1.82721	2.15198	2.23991	2.39859	1.88325	2.23727	2.47503	2.91054	3.26043	-0.734067	4.9721	3.07746	2.02401	-0.343831	2.21124	4.61095	4.82327	4.00184	6.23281	2.66737	5.74773	5.22739	-4.94858	0.0271338	0.362275	0.999948	0.552809
ENSG00000163923	RPL39L	protein_coding	1060	ENSMUSG00000039209	Rpl39l	protein_coding	831	9.5513	9.33643	9.72509	9.46421	8.7931	8.78085	9.32213	9.11282	9.43941	9.03527	9.42924	9.20552	9.15747	8.47795	9.56463	8.8068	8.15946	8.48301	8.37269	8.43943	7.84873	8.36311	8.17471	8.15617	1.47412	6.4857	6.06058	2.06227	6.80295	6.48654	-0.0326089	4.88089	2.62507	6.11149	4.10617	6.61839	8.19621	-4.73813	0.00433295	-0.442488	0.762829	-4.58408
ENSG00000158445	KCNB1	protein_coding	17733	ENSMUSG00000050556	Kcnb1	protein_coding	11488	4.33528	4.23847	4.39974	4.49512	4.31023	4.37647	3.92111	4.57319	4.62443	4.30563	4.11939	4.27826	4.39707	4.46791	4.50033	4.1082	5.74024	5.16885	5.83907	5.13953	4.61549	5.07723	5.16326	5.08978	3.75823	2.69656	2.29006	4.06104	4.26504	3.77195	2.10899	3.1344	1.48801	4.35983	2.75242	4.42981	4.54536	1.3275	0.334446	0.0527766	0.999948	0.0311398
ENSG00000145321	GC	protein_coding	2381	ENSMUSG00000035540	Gc	protein_coding	1845	-0.773547	-0.728922	-0.622323	-0.70611	-1.05036	-1.35244	0.217992	-0.887569	-0.954504	-0.797571	-0.983814	-1.09641	-1.18995	-0.854463	0.962501	-1.20933	4.11544	3.21029	3.2138	2.72118	3.74263	4.14078	1.74847	-0.445964	5.97686	6.67203	6.05248	6.62582	7.05943	6.29707	0.401653	5.04053	2.36745	5.23642	0.496036	3.19205	4.28849	-0.338228	0.890782	-0.972331	1	-0.0895439
ENSG00000188177	ZC3H6	protein_coding	11803	ENSMUSG00000042851	Zc3h6	protein_coding	5668	5.93096	5.93023	5.69387	5.60643	6.24561	4.86161	6.15878	5.1158	5.29057	5.63438	5.72904	5.7839	6.00039	5.77854	5.75102	5.40002	5.97835	5.66408	5.72386	5.63567	5.82924	5.79916	5.96699	5.76219	1.2067	4.71578	6.33675	2.71862	2.7574	4.36571	2.68932	3.5964	4.47406	4.43942	4.94828	5.21972	5.38736	-4.4944	4.77704e-07	-0.0195962	0.999948	-1.07216
ENSG00000021488	SLC7A9	protein_coding	2597	ENSMUSG00000030492	Slc7a9	protein_coding	2676	3.2711	2.1458	2.2524	2.16861	2.5248	1.98171	3.26264	2.15708	2.09014	1.66211	2.21284	1.58567	2.14421	3.02026	2.64458	1.47275	2.57512	3.36065	2.50356	2.91783	2.14787	2.86575	2.98576	3.59868	2.52393	2.72054	2.49895	1.18247	1.91416	1.21442	-0.719767	4.7198	2.37848	5.2208	4.10933	6.37921	6.36556	-0.0174162	0.998011	-0.544962	0.999948	-0.409592
ENSG00000102760	RGCC	protein_coding	1032	ENSMUSG00000022018	Rgcc	protein_coding	918	0.432578	2.06216	0.583802	3.08498	2.47769	2.17561	1.42412	1.31856	0.25162	0.408554	0.222311	0.109718	1.60114	0.351662	2.49055	0.996799	3.781	4.49042	4.83496	3.92731	2.36379	4.97852	4.7911	4.66705	5.3001	6.72348	6.83005	2.50359	1.72071	3.88346	3.28318	5.22267	5.06638	7.90314	5.02665	8.52861	9.30632	-1.41194	0.346319	0.953785	1	-0.696489
ENSG00000166165	CKB	protein_coding	2669	ENSMUSG00000001270	Ckb	protein_coding	2895	9.24536	9.19646	9.14368	8.87231	8.84155	8.93713	8.81813	9.06274	6.5812	6.81906	6.79982	6.76123	6.40021	5.78816	7.05516	6.76549	6.29944	7.11504	6.55762	6.74627	6.89581	6.73619	6.74793	6.89313	11.2659	12.2129	11.7948	7.59702	7.0524	8.23489	8.77962	11.1414	8.17946	10.9623	8.8939	11.3195	11.5415	-0.677731	0.437563	-0.0631685	0.999948	-0.172425
ENSG00000163995	ABLIM2	protein_coding	6049	ENSMUSG00000029095	Ablim2	protein_coding	7047	1.34076	0.925949	0.354476	-1.05124	1.30495	-0.112606	0.872863	-0.647735	1.50772	1.94476	0.25602	0.143427	0.924357	0.800408	1.9393	0.767474	-0.644727	-0.0608381	-1.52364	-0.30202	-0.187462	-0.769135	-0.0820852	1.01626	2.63796	4.62941	4.45789	-3.02182	-1.8047	-0.834592	-1.53174	1.40087	-0.0964537	2.68637	0.65011	2.437	2.5186	-1.83692	0.0608463	0.45089	1	-1.79438
ENSG00000072952	MRVI1	protein_coding	7700	ENSMUSG00000005611	Mrvi1	protein_coding	6827	3.94255	4.87241	4.12733	4.5548	4.4061	4.78082	4.46722	4.40782	4.60013	4.50914	4.38898	4.47709	4.60862	4.88687	4.8238	4.79782	7.29251	7.39061	7.23933	7.66361	8.3597	7.64204	7.01435	7.26695	-3.14917	-2.80056	-3.24454	-2.97606	-2.75894	-2.01123	-3.07094	-2.8013	-1.63566	1.14716	2.30884	2.18578	2.84446	-0.0655481	1	0.160199	0.999948	-0.649151
ENSG00000187980	PLA2G2C	protein_coding	3298	ENSMUSG00000028750	Pla2g2c	protein_coding	3612	1.92635	0.801054	0.492616	1.99379	1.93905	1.7625	2.0699	0.964335	1.7454	1.90233	2.35352	1.7555	2.14739	2.13494	2.07744	2.12801	1.64542	2.81427	1.93642	1.71059	2.35061	1.69093	2.05605	1.66897	0.939204	1.28782	1.99584	1.40183	0.96687	1.90723	-0.152486	0.439086	-1.30217	1.48065	-0.473142	1.29687	0.260417	-0.693088	1	0.225924	1	-0.123165
ENSG00000148735	PLEKHS1	protein_coding	5402	ENSMUSG00000035818	Plekhs1	protein_coding	3628	0.0445274	0.0891517	0.51768	-0.888037	-2.23228	-0.949403	0.357994	0.252433	-0.551468	0.342432	-1.16574	1.30663	-1.37187	-0.451426	-2.21943	-1.39125	-0.481524	0.365399	0.639558	-0.875782	0.390779	0.509545	0.0811178	-0.0429274	-1.2371	-0.303522	0.667536	-2.06398	-0.846862	-0.684112	0.4261	0.110781	-1.30854	1.47427	-2.47952	0.290498	0.476433	-1.45198	1	-1.75165	1	-1.30082
ENSG00000169583	CLIC3	protein_coding	1177	ENSMUSG00000015093	Clic3	protein_coding	1012	0.242907	0.287531	0.394131	0.310343	-0.0339055	-0.335986	0.234445	0.128884	0.061949	0.218883	0.0326395	-0.0799529	-0.173492	0.16199	-0.0210462	-0.192872	0.131893	-0.0211839	-0.162062	-0.262365	0.589158	1.81484	-0.042431	-0.429511	2.18983	0.95348	-0.490499	2.58534	2.31703	-0.842147	1.26806	1.53771	-0.466579	2.31624	2.1698	-0.189465	0.511043	1.88964	1	-0.370021	1	1.16692
ENSG00000156076	WIF1	protein_coding	2368	ENSMUSG00000020218	Wif1	protein_coding	2427	2.40428	2.08633	2.7075	1.30179	-1.04246	1.24042	0.22589	0.705292	1.37532	1.21033	2.02408	3.66638	-0.182047	-0.846564	-0.0296009	2.79857	-0.876662	-1.02974	-1.17062	-1.27092	-1.4194	-2.00107	-1.05099	-1.43807	2.04334	-1.30848	1.05489	2.42291	-1.26686	2.21782	-1.57886	1.49814	-1.72854	1.05428	0.907837	0.870499	1.05643	1.74939	1	0.0238682	1	1.04008
ENSG00000106809	OGN	protein_coding	3321	ENSMUSG00000021390	Ogn	protein_coding	2566	4.52776	4.57239	5.06755	4.4577	5.0843	4.27603	3.98587	3.88031	5.1046	4.47727	4.64466	4.37774	4.35237	4.54813	5.21037	4.61441	5.45557	5.19656	5.12279	5.15999	4.91283	4.18341	5.17531	4.6887	0.262556	-0.388832	0.167189	-0.564329	0.237754	0.13747	-1.65921	0.195397	-1.80889	0.973928	-1.97986	-1.53178	0.753693	0.401183	1	0.794162	0.999948	-0.748455
ENSG00000130957	FBP2	protein_coding	1305	ENSMUSG00000021456	Fbp2	protein_coding	1469	4.3419	4.94595	4.05255	3.48334	4.34072	4.55947	3.08551	4.22788	5.33928	5.39188	5.09316	5.44354	5.58446	4.53662	4.73691	4.51617	6.72442	6.6243	6.60787	6.88332	6.23464	6.28481	6.26807	5.63101	1.8746	3.93942	3.36419	0.240358	0.457479	2.07966	-0.854523	1.00008	-1.0042	1.77861	1.99475	2.73234	3.55838	-1.72574	0.703978	0.677793	0.999948	-1.26577
ENSG00000111664	GNB3	protein_coding	3437	ENSMUSG00000023439	Gnb3	protein_coding	2632	3.98227	3.13381	4.24041	4.15662	3.50752	4.2879	3.89786	4.33774	4.80132	3.80213	3.65653	4.54394	4.56587	3.86388	3.85918	3.50902	2.67332	3.29076	3.14988	2.36152	1.74356	2.10531	2.499	2.97865	-1.77408	-1.42547	-0.869449	-0.600967	0.616153	1.10083	0.304152	-1.4262	-1.84553	0.93729	-0.431541	-1.56841	0.454021	-0.598252	1	-0.190891	0.999948	-1.48467
ENSG00000143921	ABCG8	protein_coding	10185	ENSMUSG00000024254	Abcg8	protein_coding	3749	2.12965	1.92916	1.4508	2.62335	2.10076	2.19461	1.70615	2.06002	2.67661	2.59748	2.27693	2.1991	2.3571	1.80362	1.77258	2.0158	3.1061	3.13234	2.47957	2.45726	2.79783	2.30362	3.16624	2.84955	-2.28443	-1.93582	-2.3798	-0.111314	0.105807	0.853519	-0.206194	-1.93655	-2.35588	0.426944	-1.52685	-0.493799	-0.793291	-0.0655481	1	0.246325	0.999948	-0.648379
ENSG00000185681	MORN5	protein_coding	868	ENSMUSG00000026894	Morn5	protein_coding	714	0.682254	0.726878	0.833478	0.74969	0.405442	1.10336	0.673793	0.568232	0.501296	0.65823	0.471987	0.359394	3.07321	0.601338	0.418301	0.246475	0.57124	1.41816	0.277285	0.176982	0.0285055	1.03179	1.98188	0.00983675	0.108081	0.456693	0.0127147	0.281196	0.498317	-0.338933	0.186315	0.45596	0.0366345	2.81945	0.86566	0.313749	1.01426	-0.0655481	1	0.170219	1	0.160353
ENSG00000163737	PF4	protein_coding	604	ENSMUSG00000029373	Pf4	protein_coding	721	1.2054	1.25002	1.35662	1.27284	0.928588	0.626508	2.19694	2.67634	1.02444	1.18138	1.99513	0.882541	0.789002	1.12448	1.94145	0.769622	1.09439	0.94131	0.800431	0.700129	0.551652	-0.0300212	0.920063	0.532983	0.0940061	0.442618	0.998639	0.267121	0.484242	-0.353008	0.17224	0.441885	0.0225593	2.80538	3.17351	1.29967	5.00018	-0.598252	1	-1.68383	1	0.160353
ENSG00000109272	PF4V1	protein_coding	522	ENSMUSG00000029373	Pf4	protein_coding	721	1.4159	1.46052	1.56712	1.48334	1.13909	0.837006	1.40744	1.30188	1.23494	1.39188	3.52756	4.09304	3.9995	2.33498	2.15195	0.98012	1.30489	1.15181	1.01093	0.910627	0.762151	0.180478	1.13056	0.743482	0.0940061	0.442618	0.998639	0.267121	0.484242	-0.353008	0.17224	0.441885	0.0225593	2.80538	3.17351	1.29967	5.00018	-0.598252	1	-0.370021	1	0.160353
ENSG00000135744	AGT	protein_coding	2291	ENSMUSG00000031980	Agt	protein_coding	1891	1.86701	-0.673332	0.433268	0.934442	2.00523	-1.29685	-0.726418	-0.831979	0.686048	2.57995	-0.928224	0.544146	0.450608	0.201127	-0.981909	-0.153735	0.171029	2.01795	-1.12293	1.58413	-1.37171	-1.95338	0.581668	0.931554	-1.29707	-0.94846	-1.39244	-1.12396	-0.906836	-1.74409	-1.21884	-0.949194	-1.36852	1.4143	-1.53949	0.493558	0.609103	-0.0655481	1	1.91452	1	0.160353
ENSG00000166736	HTR3A	protein_coding	2772	ENSMUSG00000032269	Htr3a	protein_coding	2083	3.25502	2.05172	2.96567	2.07453	2.97821	1.4282	2.99863	2.3525	2.14806	2.98307	2.88429	1.68423	3.23455	2.24811	3.8306	3.03075	0.481042	-1.257	-0.397875	-0.498178	-1.64665	-0.228328	1.52911	-0.0803611	-0.436586	1.23395	1.05301	4.96535	5.01974	5.22492	2.22661	-1.08871	-1.50803	1.27479	0.905956	-1.23092	1.92902	-1.5112	1	-0.321953	0.999948	-0.161093
ENSG00000106714	CNTNAP3	protein_coding	9521	ENSMUSG00000033063	Cntnap3	protein_coding	6386	6.08178	5.85649	6.12297	5.71641	6.14731	5.62243	5.91541	5.74224	6.17265	6.70472	6.21386	6.69358	6.49701	7.59926	5.59595	6.95352	2.87078	2.7177	2.88803	2.96956	3.35452	3.88023	2.36783	3.04634	0.406596	1.61771	1.65915	2.32973	1.50733	3.17258	1.54896	-1.70496	-3.12428	-0.341463	-0.973328	0.152832	-1.5617	-1.16512	0.812082	0.0703554	0.999948	-0.257253
ENSG00000180318	ALX1	protein_coding	1445	ENSMUSG00000036602	Alx1	protein_coding	5756	6.23235	6.83707	6.05237	5.99167	6.37058	6.90722	5.46205	6.11833	5.57335	4.96732	5.09424	5.69018	5.83433	4.72402	5.46436	5.41806	6.7063	6.07518	6.6188	7.24258	6.11338	6.39101	6.60413	6.39348	2.74087	-0.969415	-2.99836	0.855088	0.657171	0.649996	-0.824755	-2.55511	-2.97444	-0.191617	-3.14541	-0.375394	-2.99681	4.53757	0.0886617	0.827777	0.827851	0.204225
ENSG00000277893	SRD5A2	protein_coding	4648	ENSMUSG00000038541	Srd5a2	protein_coding	854	-0.738589	-1.69396	-1.58737	-1.67115	-2.0154	-0.732519	-1.74705	-1.85261	-1.91955	-1.76261	-1.94886	-0.476486	-2.15499	-1.81951	1.16738	0.825632	-1.8496	-1.00268	-2.14356	1.75614	-2.39234	-0.974011	-2.02393	-2.41101	-0.150231	0.198381	-0.245597	0.0228843	0.240005	0.987717	-0.0719965	1.78261	-0.221677	2.56114	-0.392652	1.6404	-0.244056	-0.0655481	1	0.560337	1	-0.649151
ENSG00000154007	ASB17	protein_coding	1107	ENSMUSG00000038997	Asb17	protein_coding	2580	0.331366	0.37599	0.48259	0.398802	0.0545536	-0.247527	0.322904	0.217343	0.150408	0.307342	0.121099	0.00850615	-0.0850327	0.250449	0.0674129	-0.104413	0.220352	0.0672752	-0.0736033	-0.173906	-0.322383	-0.904056	0.0460281	-0.341052	-0.745294	-0.396682	1.32926	0.427821	0.96687	0.615047	0.33294	-0.397415	-1.81674	0.966078	0.81964	-1.53963	0.482809	-1.42127	1	-0.370021	1	-0.365126
ENSG00000154529	CNTNAP3B	protein_coding	13220	ENSMUSG00000033063	Cntnap3	protein_coding	6386	5.60199	5.44185	5.46684	5.34437	6.02731	5.42003	5.5904	5.30468	6.6127	7.17746	6.83082	7.10205	6.93689	7.94916	6.04209	7.26888	3.15015	2.96501	2.74072	3.36704	3.45717	4.18328	2.53412	2.91384	0.406596	1.61771	1.65915	2.32973	1.50733	3.17258	1.54896	-1.70496	-3.12428	-0.341463	-0.973328	0.152832	-1.5617	-1.16512	0.812082	0.29448	0.999948	-0.257253
ENSG00000080572	PIH1D3	protein_coding	1931	ENSMUSG00000042433	Pih1h3b	protein_coding	1509	1.8506	1.15826	2.48725	2.76603	0.251861	0.94978	1.10517	1.41465	1.34772	1.08961	1.31841	1.52774	1.91963	1.03272	1.26472	2.55233	2.41766	1.26458	2.1237	1.60836	1.19685	2.54118	2.94377	1.17818	-0.971516	-0.622903	0.51808	0.786562	-0.58128	-0.41853	0.691681	-0.623637	-1.04296	1.73986	-1.21394	-0.765848	-0.0653407	-0.985754	1	-0.629039	1	1.28268
ENSG00000119227	PIGZ	protein_coding	3211	ENSMUSG00000045625	Pigz	protein_coding	2541	1.96492	-0.160377	-1.05378	-0.137566	-1.48181	-0.198932	0.786537	0.680976	-1.38596	1.57833	-0.415269	0.472139	-0.0364376	-1.28592	-1.46895	-0.055818	2.85391	3.4378	3.09047	1.87469	2.66481	3.232	3.50966	2.58201	-0.723319	0.210256	0.181314	-0.550204	-1.33308	-2.17033	-1.64508	-1.37544	-1.79477	0.988053	-0.380778	-0.517652	-0.232182	-0.850858	1	-1.43177	1	1.16305
ENSG00000179407	DNAJB8	protein_coding	3645	ENSMUSG00000048206	Dnajb8	protein_coding	1411	-1.3879	-1.34327	-0.236674	-1.32046	-1.66471	-1.96679	-1.39636	-1.50192	-1.56886	-1.41192	-1.59817	-0.710757	-1.8043	-1.46881	-1.65185	-1.82368	-1.49891	-1.65199	-1.79287	-1.89317	-2.04165	-2.62332	-1.67324	-2.06032	-0.874641	-0.526029	-0.970007	-0.701526	-0.484405	-1.32166	-0.796407	0.473238	-0.946088	1.83673	-1.11706	-0.668973	-0.968466	-0.0655481	1	-0.370021	1	0.160353
ENSG00000146166	LGSN	protein_coding	5823	ENSMUSG00000050217	Lgsn	protein_coding	1937	1.10618	0.302811	0.894837	0.588657	1.35989	1.52729	1.09772	1.14416	1.34026	1.23416	2.36985	1.6134	0.327215	0.855342	0.257268	1.30783	0.410207	1.67217	0.531289	0.890418	0.98295	0.870762	1.35136	0.433766	-1.33175	1.33879	-1.42711	-1.15863	1.05849	-0.193799	-1.25351	-0.983868	-1.40319	1.37963	-1.57417	-1.12608	-0.425572	-1.75299	1	0.317354	0.999948	-1.70089
ENSG00000163145	C1QTNF7	protein_coding	5583	ENSMUSG00000061535	C1qtnf7	protein_coding	4162	0.581943	-0.373433	-0.266833	1.23434	-0.279832	0.00305005	-1.01148	-0.532079	-2.18398	-0.0270435	-2.21329	0.674121	-0.834456	2.00353	1.63992	0.146164	2.40953	1.98082	2.67947	-0.186363	1.66516	1.00949	1.79911	2.13192	-2.4352	-0.501625	-2.53057	-2.26208	-2.04496	-1.88221	-1.35697	-0.502359	-2.50665	0.276172	-1.09266	-1.22953	-1.52902	-1.14222	1	0.612185	1	-0.301212
ENSG00000131771	PPP1R1B	protein_coding	4554	ENSMUSG00000061718	Ppp1r1b	protein_coding	2928	-0.709113	0.657439	0.442111	-0.641677	-0.400963	-0.288006	-1.71757	-1.82314	4.44978	4.09975	3.40255	3.09731	1.87449	-0.205067	1.19686	0.855108	1.5018	-1.9732	1.47088	-2.21439	1.09657	-1.35957	1.17547	1.20343	0.657124	2.6687	3.22472	1.70471	2.16284	1.4325	2.05729	-1.57996	-1.99929	0.783534	-2.17026	-0.722171	-1.02166	-2.25991	0.52579	1.41883	1	-0.123775
ENSG00000143125	PROK1	protein_coding	1338	ENSMUSG00000070368	Prok1	protein_coding	3241	0.0579429	0.102567	0.209167	0.125379	-0.218869	-0.52095	0.0494815	-0.0560794	-0.123015	0.033919	-0.152324	-0.264917	-0.358456	-0.0229734	-0.20601	-0.377836	-0.0530712	-0.206148	-0.347026	-0.447329	-0.595806	-1.17748	-0.227395	-0.614474	-2.07436	-0.140787	0.1522	-0.901247	-0.684126	-0.936414	-1.99613	0.595445	-2.14581	0.63701	-2.31678	-0.283732	-0.583224	-2.02613	1	-0.370021	1	-0.0892429
ENSG00000152208	GRID2	protein_coding	10951	ENSMUSG00000071424	Grid2	protein_coding	19172	6.03346	5.73143	6.14492	5.76135	4.64304	4.10435	4.91744	5.19178	5.26614	4.65206	6.60267	6.43688	4.85656	3.58797	6.64372	6.34581	2.52873	4.71514	2.62006	4.94182	0.830713	4.97448	1.73969	3.93004	-3.05389	-4.29024	-2.73422	-4.46574	-4.24862	-4.08587	-4.56062	-4.29097	-4.7103	-1.92748	-2.55934	-1.84822	-1.92532	0.292196	1	-0.67019	0.572046	-0.301212
ENSG00000185352	HS6ST3	protein_coding	7806	ENSMUSG00000053465	Hs6st3	protein_coding	1708	0.972869	0.365417	-0.0134103	1.16584	1.69606	1.39398	1.41187	2.2574	-2.66752	0.489414	3.7789	3.07322	-0.581033	-0.982516	3.15638	2.72151	1.98739	2.33681	1.96645	2.13745	3.26908	4.54011	1.13499	0.928483	0.849769	0.198381	1.7544	0.607847	-0.759995	1.40275	-1.072	1.19765	-1.22168	1.56114	-1.39265	0.640399	0.340907	-0.291171	1	-0.352526	0.999948	-0.115073
ENSG00000124205	EDN3	protein_coding	2733	ENSMUSG00000027524	Edn3	protein_coding	4113	2.34946	1.39409	-0.82124	-0.905028	-1.24928	-0.551357	2.82643	-1.08649	-1.15342	2.17344	-1.18273	-1.29532	-0.388863	-1.05338	1.08551	-1.40824	2.72388	-1.23656	0.622566	1.9817	-0.626213	-1.20789	0.742198	-0.0599193	-2.41811	-2.0695	-2.51348	-2.245	-1.02788	0.4568	0.66012	-0.0702353	1.90276	4.65783	0.50939	3.27941	1.94749	-0.0655481	1	-2.77812	1	-2.16086
ENSG00000074410	CA12	protein_coding	7313	ENSMUSG00000032373	Car12	protein_coding	7597	3.27998	2.86164	3.18505	2.31885	1.9746	2.07306	2.5991	2.49354	3.91845	4.1685	3.27993	4.27338	3.14536	2.84857	3.61039	3.85828	4.19698	3.01589	4.56891	2.52855	5.76116	5.61054	4.06369	4.32746	0.866572	3.43758	3.07701	3.49912	1.73074	4.48325	1.63286	5.5162	3.36667	6.11123	5.24539	6.10689	5.80004	-2.32673	0.109902	-0.530121	0.999948	-0.205092
ENSG00000144550	CPNE9	protein_coding	2335	ENSMUSG00000030270	Cpne9	protein_coding	7874	2.95504	2.10658	0.405823	1.32203	2.29971	1.84563	0.8311	1.72554	3.93162	2.81554	3.79922	3.63218	3.74509	1.98104	3.16057	3.98874	1.14358	1.31244	0.434592	-0.250674	0.60085	-0.980823	-0.0307392	-1.41782	2.16854	3.08106	4.62108	2.77229	3.24467	3.70576	1.42365	3.3679	-0.841504	1.89241	-0.275512	2.02057	2.7009	-1.83749	0.223737	0.732664	1	-0.725093
ENSG00000197540	GZMM	protein_coding	945	ENSMUSG00000054206	Gzmm	protein_coding	1472	1.55963	0.604259	2.29582	1.62707	0.282823	-0.0192581	0.551173	0.445612	0.378677	0.535611	0.349368	0.236775	0.143236	0.478718	0.295682	1.12386	0.448621	0.295544	0.154666	0.0543627	0.905886	-0.675787	0.274297	-0.112783	3.45662	3.99787	4.66937	4.23741	3.45454	3.97484	3.46446	3.31907	1.57782	4.31172	2.40684	4.31436	4.09976	-0.861949	0.834272	-0.370021	1	0.492824
ENSG00000132793	LPIN3	protein_coding	4568	ENSMUSG00000027412	Lpin3	protein_coding	3694	3.67878	4.41855	4.13812	4.23654	4.19947	3.99297	4.40728	3.63187	3.80594	4.19317	3.93417	3.94088	4.15546	3.90598	4.15179	3.40527	3.30473	3.41469	3.40505	4.01001	4.10844	4.00523	3.67355	3.3954	1.19633	5.73656	5.73428	1.49497	5.54498	5.76966	5.25807	5.97352	4.99636	5.60207	5.36484	6.02471	5.63175	-4.47108	9.09972e-08	0.0207147	0.999948	-4.16671
ENSG00000224940	PRRT4	protein_coding	3683	ENSMUSG00000079654	Prrt4	protein_coding	3411	0.59714	0.963692	-1.25164	-1.33542	0.642255	-0.396791	0.173641	-1.51688	0.416182	-0.426884	-1.61313	1.85924	1.35067	0.838151	-0.666813	-1.83864	0.486125	-1.66695	-1.80783	-0.908132	-0.056609	0.683646	-0.103236	-0.490315	0.659237	2.00785	2.66341	1.34693	1.04947	3.07729	0.930117	2.78472	1.3654	4.04868	2.06889	3.96444	4.06184	-1.6592	0.730518	0.644187	1	-1.06934
ENSG00000164675	IQUB	protein_coding	5893	ENSMUSG00000046192	Iqub	protein_coding	3651	2.67391	2.96364	2.82513	3.51002	3.98206	3.78307	2.71791	3.68764	1.73806	1.70235	2.29371	3.26858	2.45682	4.08603	1.56196	2.69269	3.66599	3.43629	3.90637	3.27173	2.7247	3.74969	2.99123	3.91903	1.84125	2.00929	2.11785	2.01436	3.002	2.9792	-2.16798	1.42359	-0.732699	1.95058	-2.48864	-0.455584	0.65996	-0.158096	0.983604	0.594557	0.999948	-0.973217
ENSG00000189433	GJB4	protein_coding	2840	ENSMUSG00000046623	Gjb4	protein_coding	1446	-0.0278699	-0.983246	-0.876646	-0.960434	-1.30468	-1.60676	-1.03633	-1.14189	-1.20883	-1.05189	-1.23814	2.23423	-1.44427	-1.10879	-1.29182	-0.463649	-1.13888	-1.29196	-1.43284	-1.53314	-1.68162	-2.26329	-1.31321	-1.70029	4.6446	6.32126	5.36968	-0.736875	-0.519755	0.227958	0.753206	4.08174	1.34049	4.00302	3.30702	4.99612	5.04058	-1.19136	0.552318	-0.370021	1	-0.649151
ENSG00000112414	ADGRG6	protein_coding	8473	ENSMUSG00000039116	Adgrg6	protein_coding	11748	1.30204	2.24713	-0.1317	2.10644	2.11834	2.24252	1.47415	2.52905	2.21419	1.69305	3.09177	1.87964	2.40501	4.22112	3.19728	3.26315	2.41342	3.48861	2.60489	2.9984	4.21713	4.66355	2.1542	1.36659	1.76817	0.416346	-0.705705	-0.299719	-1.95707	-0.919849	0.846408	4.92341	3.51985	6.16626	4.12452	6.06456	5.64633	1.90187	0.540823	0.0774672	0.999948	1.02958
ENSG00000158786	PLA2G2F	protein_coding	6440	ENSMUSG00000028749	Pla2g2f	protein_coding	2465	-2.20904	-2.16442	-2.05782	-2.1416	-2.48585	-2.78793	-2.2175	-2.32306	-2.39	-2.23306	-2.41931	-2.5319	-1.62544	-2.28996	-0.472993	-2.64482	-2.32005	-2.47313	-2.61401	-2.71431	-2.86279	-1.44446	-2.49438	-2.88146	-1.67951	-1.3309	-0.774877	-1.5064	-1.28927	-2.12652	0.720652	-0.331632	0.249043	2.87986	2.24799	4.14087	4.91317	-0.598252	1	-0.370021	1	0.160353
ENSG00000175463	TBC1D10C	protein_coding	4993	ENSMUSG00000040247	Tbc1d10c	protein_coding	1758	-0.841886	1.20274	0.894301	-0.77445	-0.533736	0.386576	-1.85035	1.04409	-0.0228436	0.719053	-0.0521531	1.15718	-1.25828	2.24712	1.06409	1.8098	1.36903	2.64891	1.33811	2.40773	1.59183	0.730047	1.96024	2.07066	2.89561	4.54907	3.75717	3.62511	3.89882	3.68306	2.88638	2.32595	0.736695	3.36751	3.56572	3.59877	3.4692	-1.22693	0.731942	-0.233594	1	-0.16362
ENSG00000271723	MROH7-TTC4	protein_coding	7090	ENSMUSG00000047502	Mroh7	protein_coding	4800	5.22209	5.09774	5.12539	5.54622	5.48395	5.51629	5.15157	5.21064	5.66603	5.4924	5.15621	5.37922	5.53504	5.46006	5.35983	5.26085	5.19227	5.61215	5.55105	5.43698	5.18831	4.99801	5.13508	5.17457	-1.64096	1.29262	0.848639	0.532158	1.20871	0.912028	-1.56272	1.16635	-0.712404	1.91841	1.28655	1.37207	1.72465	-2.65137	1	0.310854	0.999948	-0.52826
ENSG00000184313	MROH7	protein_coding	9088	ENSMUSG00000047502	Mroh7	protein_coding	4800	1.81762	1.92365	1.76721	2.21948	1.60221	1.88509	0.285597	1.93492	2.81354	1.855	2.17125	2.29313	2.71055	2.49854	2.38766	2.10621	2.79775	2.86286	2.97655	2.95871	2.5472	2.8001	2.46815	2.2655	-1.64096	1.29262	0.848639	0.532158	1.20871	0.912028	-1.56272	1.16635	-0.712404	1.91841	1.28655	1.37207	1.72465	-2.65137	1	0.407627	0.999948	-0.52826
ENSG00000185245	GP1BA	protein_coding	2501	ENSMUSG00000050675	Gp1ba	protein_coding	2718	3.67908	3.52207	4.21363	3.61527	4.27102	4.22048	3.53937	3.79638	3.55952	3.21895	2.94525	1.83266	4.13143	2.98149	3.84576	2.88966	2.0445	2.59187	3.79494	3.10968	2.89408	3.2055	2.67753	2.94253	1.87997	1.69807	3.57602	1.93761	2.27021	2.37637	0.579694	1.69734	0.108085	2.7389	2.93711	1.3852	3.51197	-1.00958	0.853438	0.563802	0.999948	-0.385756
ENSG00000127780	OR1E2	protein_coding	972	ENSMUSG00000062128	Olfr20	protein_coding	2394	0.518993	0.563617	0.670217	0.586429	0.242181	-0.0599001	0.510531	0.404971	0.338035	0.494969	0.308726	0.196133	0.102594	0.438076	0.25504	0.0832139	0.407979	0.254902	0.114024	0.0137208	-0.134756	-0.716429	0.233655	-0.153425	1.82209	2.61816	1.58922	2.44266	3.21232	2.0031	1.44089	2.51789	0.291207	2.92202	0.927588	2.02775	1.43875	-0.281552	1	-0.370021	1	-0.266746
ENSG00000106819	ASPN	protein_coding	2470	ENSMUSG00000021388	Aspn	protein_coding	2354	4.56583	4.02549	4.81659	4.5985	4.48166	4.14921	4.45045	5.05949	5.1423	4.67305	4.84589	3.89504	4.86564	4.58445	4.84029	4.19716	5.73492	4.99688	4.89782	5.52622	5.14912	4.99337	5.36391	4.74902	-0.0280745	-1.26442	0.291596	1.36743	1.7772	0.939948	-0.534803	0.319804	-0.684484	1.94633	1.46647	2.84056	-0.706862	0.292196	1	-0.471224	0.999948	-0.0339979
ENSG00000115604	IL18R1	protein_coding	4353	ENSMUSG00000026070	Il18r1	protein_coding	4817	-1.64399	0.985598	-1.49276	-1.57655	-1.9208	-0.222882	0.34755	-1.75801	0.496981	-0.668013	-0.854256	1.35508	0.746967	-1.72491	1.26198	-0.0797679	-1.755	-0.90808	-2.04896	-2.14926	-2.29774	-2.87941	-1.92933	-2.31641	-0.0610951	-2.29745	0.258576	-2.47294	-1.25582	-2.09307	-2.56782	0.286783	-1.7175	0.913311	1.01841	-0.118462	0.260117	0.47428	1	-0.482061	1	-0.841472
ENSG00000168539	CHRM1	protein_coding	3250	ENSMUSG00000032773	Chrm1	protein_coding	6487	-1.22242	-1.17779	-1.07119	-1.15498	-1.49923	-1.80131	-1.23088	0.248522	-1.40338	-0.246443	-1.43269	-0.545278	-1.63882	-1.30334	-0.486372	-1.6582	0.25153	-1.48651	-1.62739	-1.72769	-1.87617	-1.45784	-0.507756	-1.89484	-0.753546	-2.72686	-0.848913	-2.90236	-1.68524	-1.20056	-2.99724	-1.7276	-2.14692	0.483895	-1.3179	-0.547879	-3.1693	0.776029	1	-1.34573	1	-1.48489
ENSG00000112936	C7	protein_coding	5223	ENSMUSG00000079105	C7	protein_coding	2676	0.900497	0.945122	0.244366	0.160578	0.81633	-0.485751	0.406609	1.43855	1.37162	1.76956	0.69023	-1.22972	0.676744	0.334154	1.28862	1.24233	0.304056	0.636407	1.38861	-0.0902016	0.0243562	0.764611	0.129733	0.742653	0.201999	0.135574	0.428561	-1.62489	1.39959	1.75498	-1.71977	2.13484	-0.869448	1.76137	2.04704	2.93123	2.3561	-0.0266719	1	-0.721251	1	-3.21559
ENSG00000196361	ELAVL3	protein_coding	4761	ENSMUSG00000003410	Elavl3	protein_coding	6890	-0.773244	-1.72862	1.18534	0.616121	-2.05006	-2.35214	-0.781705	-0.887266	-0.369239	0.202732	-1.98351	0.711252	-1.18964	-0.269197	-2.0372	-0.209022	-1.88426	1.13259	-2.17821	-2.27852	-0.84203	-0.686737	-2.05858	-1.44566	3.31331	1.5785	1.7866	6.21526	5.30462	5.7415	0.616247	2.99281	-0.0639485	2.54895	0.595152	1.6871	2.2356	1.68922	0.420345	-1.37164	1	0.672956
ENSG00000136250	AOAH	protein_coding	3510	ENSMUSG00000021322	Aoah	protein_coding	5925	3.12598	3.23474	2.40274	2.05591	1.84917	2.08766	1.82801	2.55253	2.73352	2.10196	2.54375	2.66562	2.70958	2.28607	2.20995	1.93121	3.0791	4.30935	3.26158	3.91617	3.37035	3.49722	3.2881	3.35168	7.83908	7.01858	6.67414	5.63777	6.20039	5.4348	3.08769	5.95773	1.23174	3.83702	2.83521	4.08111	4.17089	1.05684	0.139593	-0.269543	0.999948	-0.218309
ENSG00000171557	FGG	protein_coding	3600	ENSMUSG00000033860	Fgg	protein_coding	2093	-1.36998	-1.32535	-1.21875	-1.30254	-1.64679	-1.94887	-1.37844	-1.484	-1.55093	-1.394	-1.58024	-1.69284	-1.78637	-1.45089	0.366071	-1.80575	-1.48099	-0.634066	-1.77495	1.12475	0.298204	-1.02044	-0.655314	-1.04239	2.4634	6.7253	7.16158	3.12194	0.531703	3.06369	1.2197	2.81127	1.80699	3.03341	1.31408	-0.237828	1.78461	-4.43665	4.74095e-09	-0.370021	1	0.795187
ENSG00000162692	VCAM1	protein_coding	6049	ENSMUSG00000027962	Vcam1	protein_coding	8870	-0.118676	-1.07405	-1.96745	-1.05124	1.18947	-2.69757	-1.12714	0.352265	-2.29963	-1.1427	-2.32894	-0.119607	0.0498884	1.50085	-2.38263	-0.969492	-2.22969	-2.38277	-2.52364	-2.62395	-1.77242	-2.3541	-1.40401	-2.79109	-1.20493	-0.593282	-0.622223	0.10569	-3.13662	-1.65194	-0.86366	-2.17898	-1.27638	1.32202	3.31819	4.12175	1.99403	-0.528933	1	0.478803	1	2.28066
ENSG00000146910	CNPY1	protein_coding	3615	ENSMUSG00000044681	Cnpy1	protein_coding	5864	-0.375975	-0.33135	1.5826	0.276424	0.669141	0.852487	0.200526	1.83193	0.764996	1.40736	0.998721	1.10852	-0.207411	1.12807	0.360073	-0.226791	1.51301	2.06037	-0.195981	2.92611	0.970277	-0.0264339	-0.0763498	1.65205	8.07722	8.72201	8.18854	3.70274	4.98399	5.2956	3.35788	7.53181	5.77682	8.35975	6.75703	8.05722	7.38894	-0.325203	0.824071	-0.47985	1	-1.44662
ENSG00000177468	OLIG3	protein_coding	2049	ENSMUSG00000045591	Olig3	protein_coding	2072	8.26008	8.09135	7.7542	7.64496	8.15781	7.6023	9.02523	7.92154	0.847106	2.00404	2.04019	0.120241	1.0267	-0.637815	-0.820852	-0.992678	0.332087	-0.82099	0.0381319	1.52279	-0.210648	0.207679	-0.842237	-1.22932	1.74098	0.919665	-0.524313	-1.25583	-1.03871	-0.875961	5.21914	4.16686	2.08457	4.66094	2.49856	2.47716	2.86955	1.47223	1	-0.678338	0.865096	-0.301212
ENSG00000105472	CLEC11A	protein_coding	1469	ENSMUSG00000004473	Clec11a	protein_coding	2978	0.923187	-0.032189	1.65937	2.57559	3.23134	0.344294	1.49969	-0.190836	0.742229	2.70652	2.71292	2.60033	3.41368	1.84227	2.2442	-0.512592	1.39713	3.35954	1.84015	2.58784	2.72887	1.68776	2.22281	-0.749231	1.74817	2.39635	2.34468	0.805811	0.437969	1.77064	2.29589	2.3025	-0.438751	2.13762	1.50575	1.71283	1.12383	-0.553726	0.934546	1.5221	1	-0.464976
ENSG00000171885	AQP4	protein_coding	5995	ENSMUSG00000024411	Aqp4	protein_coding	5082	-1.10574	-2.06111	-0.954515	-1.0383	-2.38255	-2.68463	-2.1142	-2.21976	0.883229	0.870237	0.491349	1.47829	-0.200209	0.398307	0.630308	0.628407	-2.21675	-1.36983	-2.51071	-2.61101	-2.75949	-2.34116	-2.39108	-2.77816	-2.72332	-2.37471	-2.81869	-0.228276	-2.33308	-2.17033	0.52484	-2.37544	-1.2098	1.36656	1.28219	1.80428	1.64229	-0.0655481	1	-0.370021	1	2.01873
ENSG00000180210	F2	protein_coding	2550	ENSMUSG00000027249	F2	protein_coding	4594	-0.872476	1.9795	1.86371	1.51689	2.65807	2.63609	0.119062	1.0135	0.531529	1.68846	3.23918	1.12659	1.88105	1.04661	2.44853	2.01367	4.37406	3.77032	3.62945	3.26611	3.51817	2.47706	3.97147	2.70303	1.81464	3.57829	3.08185	0.595441	2.20488	2.18477	-2.49944	-0.644833	-1.06416	1.51221	-0.820094	1.08743	0.787933	-1.45852	0.566083	2.00007	1	-1.59638
ENSG00000135436	FAM186B	protein_coding	4756	ENSMUSG00000078907	Fam186b	protein_coding	3337	4.08625	3.36036	3.90306	4.10306	3.44331	3.98923	3.92025	3.69921	4.66202	4.71204	4.96052	4.41321	4.76607	4.50491	4.77167	4.18481	4.28718	4.62239	4.39316	4.16594	4.40741	3.99285	4.45073	4.06365	2.34296	1.55407	1.37312	0.378569	1.73319	1.89594	0.96176	-0.768596	-0.602959	1.97341	1.548	1.08919	0.597055	0.948405	0.881213	-0.078456	0.999948	-1.4381
ENSG00000141750	STAC2	protein_coding	3362	ENSMUSG00000017400	Stac2	protein_coding	3139	3.18813	3.02125	3.04985	3.3197	3.35878	2.9047	2.8077	2.70214	3.59214	3.28964	3.80384	3.31273	2.63423	2.10722	3.59403	3.84751	3.31813	2.85693	2.90869	3.03078	3.11935	3.13714	3.35025	3.22621	3.52636	5.3972	5.54174	4.33471	4.2689	4.83764	1.37193	3.5291	2.60077	5.16857	2.77375	6.5995	6.0874	-1.87988	0.0787323	0.384603	0.999948	-0.252073
ENSG00000138606	SHF	protein_coding	4894	ENSMUSG00000033256	Shf	protein_coding	2305	4.92847	4.53541	4.83008	4.64676	4.17698	4.5739	4.24463	4.44802	4.59101	4.93117	4.5466	5.05397	4.53879	4.58182	4.92305	4.19417	2.93397	3.70428	2.68893	3.81102	3.26118	2.78448	2.75965	2.37257	6.1921	6.40255	6.15483	5.03337	5.52179	5.26492	4.01911	7.05059	5.20384	7.76965	5.12909	7.46533	7.80124	-0.0190249	0.994236	0.0318867	0.999948	-0.359132
ENSG00000077935	SMC1B	protein_coding	4253	ENSMUSG00000022432	Smc1b	protein_coding	4047	2.08998	1.8936	0.540764	1.7789	0.920083	2.39561	0.703007	1.27552	1.79354	1.17287	1.3492	1.23661	1.29507	-0.106414	1.12559	2.53872	3.08588	2.71041	2.73946	2.92866	3.59377	3.15412	2.56363	2.5751	1.41258	2.86073	4.31721	2.8658	4.38778	4.39661	1.59035	4.29295	2.44067	4.99467	3.49209	5.67508	5.73057	-2.31156	0.26802	0.814036	1	-1.52376
ENSG00000165917	RAPSN	protein_coding	1918	ENSMUSG00000002104	Rapsn	protein_coding	1802	-0.461582	-0.416957	2.497	-0.394146	-0.738394	-0.0404746	1.11492	0.424396	-0.642539	1.09936	0.328151	0.215559	-0.87798	-0.542498	-0.725535	2.80308	1.01237	2.08168	0.718412	1.03315	-1.11533	-1.697	0.838043	-0.133999	2.09441	6.92199	6.06082	2.40502	3.74768	3.0259	0.850712	3.8208	1.50839	3.80578	2.11502	3.30007	2.84858	-4.37611	3.70489e-06	-1.15891	1	-1.01272
ENSG00000075388	FGF4	protein_coding	3233	ENSMUSG00000050917	Fgf4	protein_coding	3195	3.48559	3.1517	2.1063	2.43755	1.96777	-1.79375	4.73088	4.13056	-1.39581	-1.23888	-1.42512	-1.53771	-1.63125	-1.29577	-1.47881	1.93433	-1.32587	2.10602	-0.0348591	0.601804	-1.8686	-1.45027	-1.50019	1.69769	11.0407	11.0323	10.917	10.7104	10.7985	10.4895	5.83828	8.15678	5.69499	5.41252	4.69253	4.76664	5.33625	0.135026	0.936077	-3.44087	0.00738921	0.0637278
ENSG00000170190	SLC16A5	protein_coding	3089	ENSMUSG00000045775	Slc16a5	protein_coding	3699	4.17281	3.48047	3.75699	3.00578	3.896	2.51992	4.33427	3.19629	3.37036	4.21917	2.88854	3.69795	4.29246	3.35493	4.41982	3.90696	5.33978	4.85358	5.31628	4.91546	5.20836	5.34338	5.54282	5.50938	1.05687	2.83844	2.09901	1.71541	0.71014	1.28793	-0.186824	-0.91718	-0.0145767	2.5167	1.07748	2.74796	3.54801	-1.37538	0.767736	-0.51933	0.999948	0.679298
ENSG00000182759	MAFA	protein_coding	2504	ENSMUSG00000047591	Mafa	protein_coding	2739	-0.846214	0.198411	-0.69499	-0.778777	1.46194	-0.425106	0.145325	-0.960236	-1.02717	0.129763	-1.05648	-0.169073	1.90731	-0.92713	-0.110166	0.718008	0.0427723	-0.110304	-1.25118	-1.35149	-1.49996	-2.08164	1.19038	0.0663316	3.75339	2.76497	2.97995	4.40763	3.91622	4.82994	1.9471	2.76423	0.681944	3.20173	1.8329	2.89766	2.71846	0.939421	0.807061	1.10346	1	-0.0471949
ENSG00000158874	APOA2	protein_coding	945	ENSMUSG00000005681	Apoa2	protein_coding	537	0.559635	0.604259	1.71086	2.21203	0.282823	-0.0192581	0.551173	0.445612	1.37868	0.535611	0.349368	0.236775	1.14324	2.06368	0.295682	0.123856	2.03358	3.1029	0.154666	5.05436	1.90589	0.909176	1.2743	1.47218	8.30044	8.92839	7.3895	8.04975	9.08424	7.06075	4.40467	8.17074	4.69556	7.21231	6.6517	5.97268	5.23261	0.0405014	0.991672	-0.370021	1	-0.329406
ENSG00000187957	DNER	protein_coding	3935	ENSMUSG00000036766	Dner	protein_coding	4784	1.82359	0.131244	1.97481	2.15406	2.97973	3.67765	0.0781584	2.08807	-0.6793	-1.52237	2.09875	3.53635	-0.914741	1.59067	1.2377	3.2358	1.97561	1.55949	2.09669	0.581348	-2.15209	2.88095	-1.78368	-1.17076	2.11875	5.18821	3.37702	-0.141097	0.339058	0.0867704	4.61202	5.05159	3.31478	5.83012	3.62923	5.55252	4.44994	-2.3321	0.108877	1.9478	0.5853	-0.352551
ENSG00000172508	CARNS1	protein_coding	5670	ENSMUSG00000075289	Carns1	protein_coding	3968	0.559635	-1.9807	0.710859	0.364036	0.282823	0.717707	-0.0337892	1.18258	0.378677	2.03811	1.76441	1.89974	-0.441726	-1.10624	1.41116	0.708818	1.5641	1.29554	2.09327	1.86172	0.642852	0.739251	2.01126	1.55018	2.54056	3.06974	2.12326	2.33034	2.60886	2.09354	3.23546	4.37386	2.91977	5.42399	4.1986	5.33119	5.1837	-0.0442314	0.99397	-0.189656	1	-0.0324864
ENSG00000133627	ACTR3B	protein_coding	6024	ENSMUSG00000056367	Actr3b	protein_coding	2425	6.57029	6.38725	6.42654	6.32106	6.48393	6.23618	6.11724	6.34692	6.82008	6.57752	6.73231	6.53598	6.60533	6.11016	6.63178	6.44587	5.97596	5.8853	6.14054	5.78291	6.03768	6.40007	6.35685	6.06663	5.56326	6.51288	6.59745	7.18254	7.51896	7.19857	5.00729	6.24656	4.15529	6.6344	4.73103	6.11962	6.86865	-0.92622	0.459934	0.121315	0.999948	-0.178345
ENSG00000172818	OVOL1	protein_coding	3849	ENSMUSG00000024922	Ovol1	protein_coding	2900	-1.46646	-1.42184	-0.315239	-0.399027	-0.743275	-2.04536	-1.47492	-1.58048	-1.64742	0.509513	-1.67673	0.210678	-0.882861	-1.54738	-1.73042	-1.90224	4.15044	5.31384	2.98655	4.83562	3.87979	4.16848	3.10618	4.30406	1.99291	1.24199	1.16058	3.16603	2.06122	2.59321	2.62369	4.01887	2.4069	4.86779	3.42857	5.85393	6.38022	0.860516	1	0.260427	1	0.807027
ENSG00000151475	SLC25A31	protein_coding	1841	ENSMUSG00000069041	Slc25a31	protein_coding	2128	-0.402469	0.642156	-0.251245	-0.335032	0.320719	-0.981362	-0.41093	2.29086	1.00154	0.573507	-0.612736	-0.725328	-0.818867	-0.483385	-0.666421	0.161753	-0.513483	-0.666559	-0.807438	-0.907741	-1.05622	-1.63789	-0.687806	-1.07489	-0.467421	2.05112	1.24457	2.61258	4.01028	4.4606	-1.38919	3.05038	0.461132	2.92202	-1.70984	2.90817	4.54728	-2.08606	1	-1.70716	1	-1.6441
ENSG00000156206	CFAP161	protein_coding	1979	ENSMUSG00000011154	Cfap161	protein_coding	3188	1.07821	1.8598	3.10391	1.88261	-0.783563	-1.08564	-0.515212	2.70116	0.897254	-0.530775	0.282982	-0.82961	-0.923149	-0.587667	1.81426	1.05747	-0.617765	-0.770841	-0.91172	2.30991	0.424463	-1.74217	0.792874	1.99076	3.37569	1.10539	1.31349	2.6461	3.46894	2.54681	-0.97234	1.2973	-0.537059	1.92383	0.51436	1.15509	1.02553	2.22383	0.501403	-2.78772	1	-0.417364
ENSG00000153233	PTPRR	protein_coding	5142	ENSMUSG00000020151	Ptprr	protein_coding	5929	0.115691	-1.83968	-0.733085	0.990482	-2.16112	-0.141273	-1.89277	0.586632	-0.480304	-0.32337	0.490387	1.60019	2.9847	2.2047	0.659093	1.13934	0.00467728	0.173529	0.518077	-0.804618	-0.538057	-0.797802	1.15228	-1.55673	-1.36075	-1.5971	-0.456116	-0.772596	0.0294866	0.192236	-2.86748	-1.01287	-1.4322	1.02869	-0.866204	-0.418116	0.545426	-0.400961	1	-0.647116	1	-0.885742
ENSG00000187796	CARD9	protein_coding	6699	ENSMUSG00000026928	Card9	protein_coding	2293	2.64097	2.68559	3.27762	3.22778	2.74267	3.67874	3.4805	3.68614	2.59751	3.16948	2.38179	3.13914	3.01812	3.17672	2.96198	2.97072	2.66746	3.8623	3.72142	3.39873	3.88768	3.24012	3.25609	3.63151	1.0098	1.77345	3.02991	1.76788	2.27451	2.29975	0.503075	0.772719	-0.0616434	2.39925	0.989775	2.63051	2.41848	-1.48179	1	-0.307784	0.999948	-0.51706
ENSG00000088992	TESC	protein_coding	1926	ENSMUSG00000029359	Tesc	protein_coding	1591	2.99184	2.57704	1.2686	-0.400151	1.57753	0.95352	0.523952	2.22575	4.87502	4.03195	2.90711	3.20955	3.92337	3.53896	3.07582	3.6202	-0.578601	-0.731677	-0.872556	0.612104	-1.12134	-1.70301	-0.752924	-1.14	4.23755	6.28944	6.03669	5.58469	5.94229	4.93139	1.35231	2.46995	0.465659	2.92655	2.41016	1.74277	2.76521	-1.85806	0.120268	-0.326052	1	0.0784125
ENSG00000176136	MC5R	protein_coding	1906	ENSMUSG00000007480	Mc5r	protein_coding	1162	-0.452527	-0.407903	-0.301303	-0.385091	-0.729339	-1.03142	0.539011	-0.566549	-0.633485	2.10841	-0.662794	0.224613	0.716037	-0.533443	-0.71648	0.111694	-0.563541	-0.716618	-0.857496	-0.957799	-1.10628	-1.68795	-0.737865	-1.12494	4.79778	2.33904	0.895063	3.27902	0.795703	0.958453	1.4837	1.33831	0.33402	2.79491	-0.836954	1.61113	2.48157	3.11773	0.331902	-0.972331	1	2.39686
ENSG00000167748	KLK1	protein_coding	2378	ENSMUSG00000063903	Klk1	protein_coding	1077	2.81323	1.85786	0.964459	-0.704292	-1.04854	-1.35062	-0.780189	-0.88575	2.50675	1.78921	2.18793	1.90541	0.396836	-0.852644	0.964319	2.79249	-0.882742	1.96418	1.14523	-0.277	0.159486	0.314779	0.942935	1.36321	1.10002	5.72165	5.35043	0.688174	0.905295	-0.931955	-0.406707	2.18487	-0.556388	-0.095497	-0.727362	-0.279274	0.421234	-4.37247	0.0195249	-0.370021	1	0.462428
ENSG00000167014	TERB2	protein_coding	1487	ENSMUSG00000027229	Terb2	protein_coding	2115	3.22754	3.27217	3.8642	2.29498	3.71627	3.64865	3.21908	3.59895	3.72466	3.05152	3.5027	2.75268	2.94865	2.40966	3.22663	4.17028	3.70149	3.34197	3.58811	4.0442	3.25187	3.42508	3.52717	3.69263	-0.45858	2.69739	2.90548	2.62143	4.51662	3.9273	-1.38035	2.47426	-0.530027	1.93086	-1.701	-1.25291	1.25495	-3.20034	1	0.252504	0.999948	-1.61915
ENSG00000124875	CXCL6	protein_coding	2183	ENSMUSG00000029371	Cxcl5	protein_coding	1863	1.35171	1.9813	1.0879	1.00411	2.77534	3.94274	3.04369	2.23769	2.97811	4.02812	3.53376	2.61381	3.6902	3.79435	4.70247	3.72328	1.24069	0.672581	-1.05326	-1.15356	-1.30204	-1.88371	-0.933629	-1.32071	2.30941	-0.926938	0.214045	3.65245	2.92204	2.44736	1.61004	-0.927672	-0.346997	2.11389	0.0669912	0.930117	1.80055	2.58984	1	0.772297	0.999948	0.960181
ENSG00000143954	REG3G	protein_coding	1845	ENSMUSG00000030017	Reg3g	protein_coding	2114	-0.4056	-0.360975	-0.254376	-0.338164	-0.682412	-0.984493	-0.414061	-0.519622	-0.586558	-0.429624	-0.615867	-0.728459	-0.821998	-0.486516	-0.669553	-0.841379	-0.516614	-0.66969	-0.810569	-0.910872	-1.05935	-1.64102	-0.690937	-1.07802	-1.4579	-1.10929	-1.55326	-1.28478	0.5173	-1.90491	-1.37966	-1.11002	-0.529345	1.93155	1.29968	0.747769	0.0332393	-0.0655481	1	-0.370021	1	-1.01225
ENSG00000189051	RNF222	protein_coding	3070	ENSMUSG00000046490	Rnf222	protein_coding	3463	3.50364	2.48937	3.09847	3.24915	3.28341	2.36835	2.85132	3.33072	3.58572	3.00568	3.17308	2.92924	3.14382	2.47931	2.84376	2.67193	3.27233	2.76562	3.40901	3.35451	2.96092	3.14792	3.03388	3.18737	-2.16995	-1.82133	-1.26531	-0.411868	-0.779709	-0.0319971	-2.09171	-1.82207	-1.24139	1.2195	1.28807	0.35765	-1.26377	-0.598252	1	-0.225003	0.999948	-0.0645637
ENSG00000205126	ACCSL	protein_coding	1867	ENSMUSG00000075023	Accsl	protein_coding	2801	0.577299	-0.378077	-0.271477	1.2297	0.300487	0.583369	1.1538	-0.536723	-0.603659	0.553275	-0.632968	-0.745561	-0.839099	-0.503617	-0.686654	-0.85848	-0.533715	0.313208	-0.82767	-0.927973	-1.07645	-1.65812	0.876924	-1.09512	5.04303	7.52092	6.13353	2.00969	5.72604	3.41704	-1.78563	2.87633	-0.935312	1.52558	1.06364	1.66373	2.29024	-1.85312	0.0531648	-0.0984689	1	-2.95638
ENSG00000183862	CNGA2	protein_coding	2834	ENSMUSG00000005864	Cnga2	protein_coding	3095	-1.02482	-0.980194	-0.873595	-0.957383	-1.30163	-1.60371	-1.03328	-1.13884	-1.20578	-1.04884	-1.23509	-1.34768	-1.44122	-1.10574	-1.28877	-1.4606	-1.13583	-1.28891	-1.42979	-1.53009	-1.67857	-2.26024	-1.31016	-1.69724	-2.00786	-0.65925	-2.10323	-1.83475	-1.61763	-1.45488	-1.92963	-1.65998	-2.07931	0.381582	1.33468	0.197805	-2.10169	-0.701589	1	-0.370021	1	-0.301212
ENSG00000196689	TRPV1	protein_coding	5237	ENSMUSG00000005952	Trpv1	protein_coding	3681	4.8837	4.65747	5.04786	4.4235	4.9105	4.38075	3.96346	4.33281	5.06819	4.85967	5.08847	4.77765	5.12409	4.62307	4.51183	4.77244	5.47012	5.11981	5.55468	5.58963	5.76645	5.94132	5.62412	5.36523	-2.25802	-1.90941	-2.35339	-2.08491	-1.86778	-2.70503	-2.17979	-1.91014	-2.32947	0.131424	-2.50044	-1.05235	-0.766883	-0.0655481	1	0.501628	0.999948	0.160353
ENSG00000269404	SPIB	protein_coding	4281	ENSMUSG00000008193	Spib	protein_coding	2868	2.38007	2.4247	2.43819	2.83983	2.91062	2.04911	2.17897	2.90991	4.7537	4.76544	4.27833	3.54907	3.09296	3.34355	3.70108	3.85118	2.79262	2.57541	2.78246	3.30107	2.53368	2.5022	2.09474	2.23122	1.90939	2.35754	3.00667	2.66746	2.29962	3.17858	1.76523	1.61984	-1.96941	0.491476	-0.140389	0.3077	0.815562	-0.754962	0.894486	-0.0578163	0.999948	-0.148773
ENSG00000142539	AC020909.1	protein_coding	1265	ENSMUSG00000008193	Spib	protein_coding	2868	6.09308	5.99086	6.3345	5.87875	5.50593	5.58236	5.58985	6.31026	5.76528	6.47241	6.1954	6.30788	6.3224	6.03525	5.70782	6.22667	6.00515	6.14158	6.36327	5.97346	5.59366	5.93688	6.08236	5.84151	1.90939	2.35754	3.00667	2.66746	2.29962	3.17858	1.76523	1.61984	-1.96941	0.491476	-0.140389	0.3077	0.815562	-0.754962	0.894486	-0.457694	0.999948	-0.148773
ENSG00000139985	ADAM21	protein_coding	2658	ENSMUSG00000008438	Adam21	protein_coding	2911	0.652642	1.43423	0.803866	2.13512	1.59822	1.94822	2.64418	0.53862	2.05665	-0.956344	2.85741	-0.25518	1.97321	0.986764	0.38869	1.95383	2.12659	1.61094	2.47007	0.562408	0.998894	0.832258	1.10427	1.71719	1.25049	0.429175	-2.0148	-1.74632	-0.529202	-1.36645	-0.841203	1.0134	-1.99088	0.470006	0.838142	0.871192	0.5717	1.69896	1	-0.16767	1	-0.841472
ENSG00000167914	GSDMA	protein_coding	2273	ENSMUSG00000017204	Gsdma	protein_coding	2726	2.99386	2.79748	2.61457	2.94582	3.10407	3.71453	3.28496	3.34933	3.11247	2.43932	3.25308	2.97056	2.78392	2.67194	2.93636	3.61253	3.57473	2.48876	3.69581	2.69504	3.22464	3.22793	3.4004	3.70847	2.42322	2.22434	0.401853	1.15576	-1.43447	0.0502053	-0.746474	1.33053	-1.89616	0.564736	-0.482167	0.380959	-1.91853	0.94613	1	0.117736	0.999948	1.6344
ENSG00000139352	ASCL1	protein_coding	2472	ENSMUSG00000020052	Ascl1	protein_coding	2481	-0.827658	-0.783033	-0.676434	1.56171	0.89553	1.59345	0.748843	2.05832	-1.00862	2.47025	1.284	3.70746	1.75594	4.76385	0.908389	4.32153	3.58489	5.21203	3.15969	5.62127	5.35148	5.65802	1.20893	4.97566	-0.103882	-1.34023	-0.199249	1.48427	2.16082	0.449104	1.97435	-1.34097	-1.76029	0.7006	-1.93127	-1.48318	-0.78267	0.597099	1	-0.266975	1	-0.0316043
ENSG00000133937	GSC	protein_coding	1264	ENSMUSG00000021095	Gsc	protein_coding	1268	1.14002	0.184649	0.291249	0.207461	1.44817	1.14609	0.131563	0.0260023	-0.0409331	0.116001	-0.0702427	-0.182835	0.723626	0.0591082	-0.123928	-0.295754	0.0290104	-0.124066	-0.264945	-0.365247	-0.513724	-1.0954	-0.145313	-0.532393	2.73895	4.48612	4.18416	1.0376	-0.330242	1.41747	2.16511	1.21236	-0.791924	1.66897	0.0371016	0.48519	-0.814303	-1.52986	0.681689	1.21693	1	0.217761
ENSG00000172497	ACOT12	protein_coding	2444	ENSMUSG00000021620	Acot12	protein_coding	3293	-0.811223	0.233401	-0.659999	-0.743787	0.911964	1.77981	-0.819685	2.07475	1.00782	0.749715	-1.02149	1.86592	0.772378	3.8083	1.50979	2.21243	3.88512	3.01215	2.78381	3.7279	4.20745	3.44521	4.5473	3.72581	-2.09733	-1.74871	-2.19269	-1.92421	-1.70709	-2.54434	-2.01909	0.250553	-2.16877	0.292119	-2.33975	-0.306695	0.616205	-0.0655481	1	0.145429	1	0.160353
ENSG00000072858	SIDT1	protein_coding	8060	ENSMUSG00000022696	Sidt1	protein_coding	5623	1.5547	1.21231	1.42582	-0.143395	1.27789	1.28067	0.45878	1.16057	1.45621	1.69114	1.06433	1.66794	1.22077	1.55625	1.90373	1.42378	1.16358	1.11004	1.45459	2.04943	1.90096	1.27621	1.88234	1.25426	-2.86926	-2.52065	-1.37967	-1.11119	-2.47903	-3.31628	-0.4691	-1.52138	-2.94071	-0.479819	-1.52672	-0.341667	-0.64116	-0.985754	1	0.418133	0.999948	1.75052
ENSG00000178772	CPN2	protein_coding	3028	ENSMUSG00000023176	Cpn2	protein_coding	4583	-1.12034	-0.0757198	2.2008	1.26902	-0.397156	0.622691	0.456157	0.350596	-0.301302	1.17756	0.991317	-0.443204	-0.536743	0.383702	0.937631	0.443877	0.768642	1.42292	1.93412	-0.625616	0.225907	2.03655	1.40167	1.20724	-2.57421	0.35936	1.03086	-2.4011	-2.18398	-3.02123	-2.49598	-2.22634	-2.64566	-0.184771	0.183364	-2.36855	-2.66804	-3.25422	1	-0.205748	1	0.160353
ENSG00000132874	SLC14A2	protein_coding	5409	ENSMUSG00000024552	Slc14a2	protein_coding	3201	3.04266	2.89464	3.28135	2.69506	3.08777	3.21865	2.49363	3.73599	2.99098	3.06303	3.15432	3.11212	3.18085	2.35406	3.02663	3.06631	3.01911	2.58592	2.95962	3.1521	3.2958	3.3308	3.00525	3.25288	-2.05645	-1.70783	-2.15181	-1.88333	-1.66621	-2.50346	-1.97821	-0.708567	-2.12789	0.332999	0.871059	1.14922	1.30916	-0.0655481	1	-0.0976626	0.999948	0.160353
ENSG00000120215	MLANA	protein_coding	3083	ENSMUSG00000024806	Mlana	protein_coding	623	3.89808	2.8052	3.39723	3.67601	3.10044	3.18168	3.30466	2.98759	3.71712	3.15159	3.7727	2.61829	3.60721	3.41663	4.56701	3.62736	4.55003	4.79905	4.12114	4.87198	4.17722	4.76801	4.32324	4.03925	3.11213	5.60758	5.2538	1.47789	5.64921	4.10569	0.383007	1.65265	0.233326	2.69422	1.64731	4.3178	4.67038	-2.25414	0.469125	-0.02055	0.999948	-3.5742
ENSG00000165471	MBL2	protein_coding	3569	ENSMUSG00000024863	Mbl2	protein_coding	1101	-1.3575	-1.31287	-1.20627	-1.29006	-1.63431	-1.93639	-1.36596	-1.47152	-1.53846	-1.38152	-1.56777	-1.68036	-1.7739	-1.43842	-1.62145	-1.79328	-1.46851	-1.62159	-1.76247	-1.86277	-2.01125	-2.59292	-1.64284	-2.02992	-0.516737	3.83187	2.55782	-0.343622	2.19543	0.0362483	-0.438503	-0.168859	-0.588184	1.87271	0.825804	0.68893	1.71137	-3.75461	1	-0.370021	1	-1.79838
ENSG00000138115	CYP2C8	protein_coding	2571	ENSMUSG00000025003	Cyp2c39	protein_coding	1817	4.32514	5.98049	4.17381	4.57544	3.92634	3.99623	4.19469	4.58663	3.79271	3.33959	3.90542	4.94258	4.88912	4.3567	4.17367	3.96531	5.69118	6.32733	5.67651	6.16501	5.60149	6.39597	5.23974	5.5518	-1.23948	-0.890869	-1.33485	-1.06637	-0.849246	-0.686496	-1.16125	0.108397	-1.31093	1.14996	-1.4819	-1.03381	-1.33331	-0.0655481	1	-0.450172	0.999948	-0.301212
ENSG00000148702	HABP2	protein_coding	3657	ENSMUSG00000025075	Habp2	protein_coding	3193	-1.39264	0.236947	-1.24142	-1.3252	0.330548	-1.97153	-1.4011	-1.50666	-1.5736	-1.41666	-1.60291	-1.7155	-1.80904	-1.47356	-1.65659	-1.82842	-1.50365	-1.65673	-1.79761	1.42402	-1.04639	1.4594	-1.67798	-2.06506	-2.05284	-0.704223	-0.563239	-1.87972	-1.6626	-2.49985	-1.9746	-1.70496	-2.12428	0.336609	-2.29526	-1.84717	-0.14666	-1.35627	1	1.03724	1	0.160353
ENSG00000101850	GPR143	protein_coding	2486	ENSMUSG00000025333	Gpr143	protein_coding	1995	5.91908	5.60114	5.22231	5.73943	5.51674	4.36666	5.63147	3.75061	6.5068	6.86809	6.44578	6.52082	6.61816	5.21256	6.29256	5.37227	4.26263	3.80699	3.88851	3.70332	3.55484	4.19556	4.49357	4.6617	1.43304	4.58901	4.25824	1.38377	1.33785	1.98603	0.703923	2.78092	-1.44576	1.01513	2.6312	1.41632	0.853791	-2.92536	0.141096	0.0675338	0.999948	-0.322461
ENSG00000019169	MARCO	protein_coding	2079	ENSMUSG00000026390	Marco	protein_coding	1925	-0.577869	-0.533244	-0.426645	-0.510433	-0.854681	-1.15676	-0.58633	-0.691891	-0.758826	-0.601893	-0.788136	-0.900728	-0.994267	-0.658785	-0.841822	-1.01365	-0.688883	-0.841959	-0.982838	-1.08314	-1.23162	-1.81329	-0.863206	-1.25029	-1.32278	-0.974169	-1.41815	-1.14967	-0.932546	-1.7698	-1.24455	-0.974903	-1.39423	1.06666	-0.565202	0.882886	2.58339	-0.0655481	1	-0.370021	1	0.160353
ENSG00000162892	IL24	protein_coding	1979	ENSMUSG00000026420	Il24	protein_coding	1386	-0.506751	-0.462126	0.644473	-0.439314	0.8014	-0.0856435	-0.515212	-0.620773	-0.687708	-0.530775	-0.717018	-0.82961	-0.923149	-0.587667	-0.770703	-0.942529	-0.617765	-0.770841	-0.91172	-1.01202	-1.1605	-1.74217	-0.792088	-1.17917	-0.84885	-0.500238	-0.944217	-0.675735	-0.458614	-1.29586	1.81435	-0.500971	-0.920297	1.54059	-1.09127	-0.643183	0.0573249	-0.0655481	1	0.981657	1	0.160353
ENSG00000120341	SEC16B	protein_coding	7377	ENSMUSG00000026589	Sec16b	protein_coding	5410	2.50188	1.34005	1.83367	2.41731	1.31817	2.47553	2.79598	2.43516	1.87346	1.2714	1.29161	1.17902	0.348513	1.762	1.03147	0.481136	0.943404	1.3309	1.99737	2.58157	0.941238	-0.0554725	1.117	-3.07743	-2.81355	0.120023	0.261007	0.529489	0.161647	0.324397	-2.73532	-2.46567	-2.885	-0.424107	1.03149	-1.02292	-0.322414	-2.94102	1	-0.620961	0.999948	0.283771
ENSG00000196660	SLC30A10	protein_coding	5770	ENSMUSG00000026614	Slc30a10	protein_coding	5836	-0.0505503	0.316002	-0.314364	-0.983114	2.1962	0.829988	0.940988	0.642782	1.93842	0.732781	-1.26082	0.433945	-2.46695	-1.13147	-2.3145	-0.901367	0.160364	-0.314641	-0.133591	0.614103	2.38316	0.714028	0.664112	-1.13801	3.69181	4.37991	3.15166	3.35874	1.99089	3.65245	-0.259706	2.85124	-2.99435	-0.533459	0.419639	-2.71724	-2.01673	-0.10924	0.979564	0.860689	0.999948	0.290758
ENSG00000144290	SLC4A10	protein_coding	7550	ENSMUSG00000026904	Slc4a10	protein_coding	6424	-2.43846	-2.39383	-1.28723	-2.37102	1.19162	-0.432386	-1.44692	-1.55248	-1.61941	-2.46248	0.351277	0.823647	-2.85485	-2.51937	-0.38048	-1.87423	-2.54947	-2.70255	-2.84342	-2.94373	-2.0922	-3.67388	-2.72379	-3.11087	0.10853	-2.71278	-3.15676	-2.88828	-1.67116	-1.92345	-2.98316	-1.71352	-3.13284	-0.671951	-2.30382	-0.270765	-1.57026	3.10798	1	2.08806	1	-1.08953
ENSG00000197416	FABP12	protein_coding	613	ENSMUSG00000027530	Fabp12	protein_coding	2787	1.18406	1.22869	1.33529	1.2515	0.90725	0.605169	1.1756	1.07004	1.0031	1.16004	0.973795	0.861202	0.767664	1.10315	0.920109	0.748283	1.07305	0.919971	0.779093	1.67879	1.53031	-0.0513597	0.898724	1.51164	-1.85664	-0.508024	-0.952002	-1.68352	-1.4664	-2.30365	-1.7784	-1.50876	-1.92808	0.532808	-2.09906	0.67096	-1.95046	-1.06595	1	-0.370021	1	0.160353
ENSG00000106328	FSCN3	protein_coding	3214	ENSMUSG00000029707	Fscn3	protein_coding	2083	5.72439	5.97783	5.92216	5.36888	5.93469	6.06025	5.98486	6.03718	5.53156	5.75831	5.73313	5.66062	6.229	5.85229	5.79648	5.75875	6.36914	6.75838	6.90043	6.65032	6.46633	6.76768	6.87464	6.96358	-1.43659	-1.08797	-1.53195	-0.263471	-1.04635	0.701362	-0.358351	-0.0887071	-1.50803	0.952858	-1.67901	-1.23092	-0.530411	-0.0655481	1	-0.0202033	0.999948	-0.365405
ENSG00000165120	SSMEM1	protein_coding	1159	ENSMUSG00000029784	Ssmem1	protein_coding	1807	0.26514	0.309765	0.416364	0.332577	-0.0116718	-0.313752	0.256679	0.151118	0.0841827	0.241117	0.0548732	-0.0577192	-0.151258	0.184224	0.00118759	-0.170638	0.154126	0.00104985	-0.139829	-0.240132	-0.388608	-0.970281	-0.0201972	0.592723	2.76848	0.117093	-1.32689	1.9416	1.74368	0.321466	1.65407	2.70132	-1.30297	1.15792	1.33341	1.7815	2.25962	3.31373	1	-0.370021	1	0.769385
ENSG00000188992	LIPI	protein_coding	1744	ENSMUSG00000032948	Lipi	protein_coding	2192	4.13505	4.04217	4.28628	4.32802	3.20616	3.09673	2.47451	3.46849	2.95409	4.29545	3.16579	3.44022	2.95966	3.84263	3.31856	4.14673	3.81253	4.11197	3.17754	3.49228	2.72231	3.64965	3.63821	3.17313	-1.51017	-1.16156	0.394463	-0.337055	-0.119935	2.43513	-1.43194	-1.16229	-1.58162	0.879273	-1.75259	1.50285	-0.0190332	-1.29061	1	0.0874631	0.999948	-2.02603
ENSG00000152207	CYSLTR2	protein_coding	5372	ENSMUSG00000033470	Cysltr2	protein_coding	2872	-1.94744	-1.90281	-1.79621	-1.88	-2.22425	-0.941369	-0.9559	-2.06146	-2.1284	-0.971462	-2.15771	-0.685335	-2.36384	-0.443392	-2.21139	-2.38322	0.941548	0.788471	0.647593	0.54729	-0.279259	2.5985	0.352187	0.187499	-1.89998	0.448634	-1.99535	-1.72686	-1.50974	-1.34699	0.985611	-1.5521	-1.97143	0.489466	1.31703	2.11304	0.328124	-1.47959	1	-0.0389896	1	-0.301212
ENSG00000109927	TECTA	protein_coding	8383	ENSMUSG00000037705	Tecta	protein_coding	7411	3.11099	3.15562	3.11637	2.38488	2.6573	2.94019	1.20945	3.25073	2.75316	3.45262	4.05827	3.21698	3.45359	3.55846	3.8331	4.10406	3.85413	3.10066	4.20526	3.97137	4.02359	4.08802	2.9832	4.13902	0.317372	2.29047	0.724505	-3.09448	-1.87736	-1.39268	-3.18936	-0.597784	-3.33904	-0.878147	-1.92505	-1.06192	-1.36142	-1.29477	0.77824	0.234079	0.999948	-1.48489
ENSG00000160318	CLDND2	protein_coding	1156	ENSMUSG00000038973	Cldnd2	protein_coding	721	2.59081	2.3135	2.74203	2.33632	1.99207	0.689987	2.26042	2.15486	0.0879219	2.56678	2.05861	3.40545	2.43744	1.18796	3.81228	2.8331	1.74283	2.00479	2.18584	-0.236392	1.61513	2.35539	3.30547	2.18142	2.09401	2.44262	2.80599	0.267121	0.484242	1.64699	0.17224	3.02685	0.0225593	2.48345	-0.148415	2.29967	3.58514	-0.482213	1	-0.742647	1	-0.928731
ENSG00000213578	CPLX3	protein_coding	2082	ENSMUSG00000039714	Cplx3	protein_coding	2953	-0.579949	-0.535325	-0.428725	-0.512513	0.143239	-0.158842	-0.58841	-0.693971	0.239093	-0.603973	-0.790216	-0.902809	-0.996348	1.66106	-0.843902	0.569235	-0.690963	2.15596	-0.984918	-1.08522	-1.2337	-1.81537	-0.865287	-1.25237	-1.9401	-1.59149	-2.03547	0.554939	0.77206	0.782806	-1.86187	-0.592226	-2.01155	0.44934	0.402438	0.587491	0.551033	-0.0655481	1	0.631351	1	-0.220077
ENSG00000180113	TDRD6	protein_coding	9041	ENSMUSG00000040140	Tdrd6	protein_coding	7062	0.623467	0.516088	0.260118	1.06941	0.931617	0.892571	0.752509	0.357441	1.20804	2.44744	1.79171	1.43811	1.4087	1.02798	1.49702	2.11369	-1.80948	0.207373	-0.518468	0.118195	-0.767247	-1.34892	-0.661871	-0.563524	-3.198	-2.84939	-3.29337	2.29704	-1.80776	1.35499	-0.534803	-2.85012	-3.26945	-0.808556	-3.44042	-1.40737	-2.29182	-0.0655481	1	0.336332	0.999948	1.74629
ENSG00000171860	C3AR1	protein_coding	2145	ENSMUSG00000040552	C3ar1	protein_coding	4305	0.377043	-0.578332	1.8502	1.44448	1.10023	1.12008	-0.631418	1.58495	-0.803914	-0.646981	2.3367	-0.945816	-1.03936	3.20302	-0.886909	-0.0587355	1.58796	0.112953	-1.02793	1.45673	-1.27671	0.948977	0.0917057	-0.295374	-2.48394	-2.13532	-2.5793	-2.31082	-2.0937	-0.93095	-0.820739	-2.13606	-2.55538	-0.094492	0.0809981	1.18116	1.12268	-0.0655481	1	0.233095	1	-0.928731
ENSG00000169836	TACR3	protein_coding	5190	ENSMUSG00000028172	Tacr3	protein_coding	3762	4.4946	3.9798	4.86822	3.87016	4.8367	2.69332	4.64841	3.71618	6.40917	7.22292	7.16348	7.81147	7.05658	5.77626	6.90711	7.04589	3.69171	4.82688	4.05487	5.12058	5.21672	4.88367	3.48937	4.07373	-2.28942	-1.94081	-1.38479	0.468655	-1.89919	-1.15147	-2.21119	-1.94154	-2.36087	0.100021	-2.53184	-2.08376	-2.38325	-0.598252	1	-0.13004	0.999948	1.9288
ENSG00000124743	KLHL31	protein_coding	5743	ENSMUSG00000044938	Klhl31	protein_coding	6494	-0.458821	0.000840799	-1.89256	-0.391385	-0.320596	0.547249	-0.467282	0.164122	-0.224741	-0.482845	0.0678773	0.440712	1.62728	0.197228	1.1517	-0.479562	-1.1548	0.014054	-2.44875	-2.54906	0.302468	-0.10928	-0.329121	-2.7162	-3.07703	-2.72842	-3.1724	-2.90392	-2.68679	-1.93908	-2.9988	-2.72915	-3.14848	-0.687586	-3.31945	-2.87136	-0.3635	-0.0655481	1	0.288819	1	-0.649151
ENSG00000182950	ODF3L1	protein_coding	1196	ENSMUSG00000045620	Odf3l1	protein_coding	1306	1.80477	0.264428	0.371028	0.28724	2.52795	1.96284	0.211342	3.10578	1.62381	2.51771	0.00953641	1.48191	0.803405	1.13889	1.54081	1.36899	0.10879	-0.044287	0.814834	-0.285468	-0.433945	1.56934	-0.0655341	-0.452614	-0.763078	-0.414465	-0.858444	-0.589963	-0.372842	-0.210092	-0.684843	-0.415199	-0.834524	1.62637	-0.00549853	1.44259	1.1431	-0.0655481	1	-0.0264524	1	-0.301212
ENSG00000171657	GPR82	protein_coding	3349	ENSMUSG00000047678	Gpr82	protein_coding	2497	4.64118	4.58627	4.9516	4.63462	5.1854	4.85584	4.93528	4.57446	5.1383	4.68755	4.80943	4.60126	5.11231	4.35381	4.87973	4.54644	5.28149	5.14263	5.24818	5.07451	4.83543	5.03025	4.8919	4.86923	-0.698119	-1.34951	-0.793485	-1.525	-1.30788	-2.14513	-0.619884	-1.35024	-1.76957	0.691325	-1.94054	-1.49245	-1.79194	0.400942	1	0.255697	0.999948	0.160353
ENSG00000205678	TECRL	protein_coding	6023	ENSMUSG00000049537	Tecrl	protein_coding	2350	-1.11246	-1.06784	-0.961237	-1.04503	-2.38927	-2.69135	-2.12092	-0.641521	-0.708456	-2.13649	-0.737766	-2.43532	-2.52886	0.613977	-2.37641	-0.963278	-0.638513	-1.37655	-2.51743	-1.03277	-0.76621	-0.347883	-1.3978	1.12201	2.38942	1.73803	1.29405	0.88446	0.779652	-0.057598	0.467651	2.43773	-1.68203	0.77886	0.468924	-1.40492	-0.704409	0.934614	1	-1.34573	1	0.481975
ENSG00000121634	GJA8	protein_coding	1302	ENSMUSG00000049908	Gja8	protein_coding	6940	0.0972916	0.141916	0.248516	0.164728	-0.179521	-0.481601	0.0888301	-0.0167307	-0.0836661	0.0732676	-0.112976	-0.225568	-0.319107	0.0163752	-0.166661	-0.338487	-0.0137226	-0.166799	-0.307678	-0.40798	-0.556457	-1.13813	-0.188046	-0.575126	-3.17286	-1.82425	-2.26823	-2.99974	-1.78262	-2.03491	-2.09462	-2.82498	-3.24431	-0.783414	-1.83032	-2.96719	-1.68172	-1.06595	1	-0.370021	1	-1.08953
ENSG00000135355	GJA10	protein_coding	2408	ENSMUSG00000051056	Gja10	protein_coding	2156	-0.789814	1.25481	-0.63859	0.277622	2.63381	3.27515	0.786687	-0.903837	0.61419	0.186162	-1.00008	-0.112674	1.96371	0.714232	-1.05377	-1.22559	0.0991715	3.03356	3.05314	0.704914	3.60083	2.55973	2.38428	-1.46223	-1.48628	-1.13767	-1.58165	0.271798	-1.09604	-1.93329	-0.408046	-1.1384	-1.55773	0.903164	-1.7287	-1.28061	0.00485746	-0.0655481	1	2.81712	1	1.75052
ENSG00000105122	RASAL3	protein_coding	4681	ENSMUSG00000052142	Rasal3	protein_coding	4897	-1.7488	-1.70417	-1.59757	-1.68136	-2.02561	-2.32769	-1.75726	-0.862818	-0.344791	1.54911	1.04094	1.38778	0.834806	-1.82971	1.68769	-1.18457	-0.85981	-2.01289	-2.15376	-2.25407	-2.40254	-1.98422	-2.03413	-2.42121	-2.66982	1.13822	0.0421674	-1.49671	1.42085	1.27548	-1.59159	-1.32194	-2.74127	-0.280377	-1.32728	-2.46415	-1.17868	-3.27145	1	-0.939153	1	-2.8418
ENSG00000172955	ADH6	protein_coding	4401	ENSMUSG00000053054	Adh6a	protein_coding	2542	2.98405	3.70674	3.13527	3.26561	3.64834	2.93122	3.75799	3.31363	2.74419	2.96002	4.1072	3.44359	2.01125	3.68554	3.63083	3.7373	3.4771	2.71996	3.69011	2.41988	3.11271	3.67462	3.18413	3.06009	-1.72389	-1.37527	-1.81925	-1.55077	-1.33365	-2.1709	1.35435	-1.37601	-1.79533	0.665557	-1.96631	-1.51822	-1.81771	-0.0655481	1	-0.22886	0.999948	0.160353
ENSG00000092054	MYH7	protein_coding	6087	ENSMUSG00000053093	Myh7	protein_coding	8616	-2.12771	-2.08309	0.0235137	-1.06027	-1.40452	1.20029	1.32326	0.565622	-2.30867	-1.15173	-2.33798	-2.45057	-1.54411	0.113301	-2.39166	-1.56349	-0.238724	-2.3918	-2.53268	-1.04802	-1.1965	1.33731	-0.828086	-1.80013	-3.48494	-2.13633	-2.58031	2.0101	1.15322	2.25787	-2.40671	-2.13706	-3.55639	-1.0955	-2.72736	-2.27927	2.03594	-1.06595	1	-0.574113	1	0.186978
ENSG00000235268	KDM4E	protein_coding	2339	ENSMUSG00000053914	Kdm4d	protein_coding	2861	-0.747871	-0.703247	-0.596647	-0.680435	-1.02468	-1.32676	-0.756332	-0.861893	-0.928829	-0.771895	-0.958138	-1.07073	-1.16427	-0.828787	-1.01182	-1.18365	-0.858885	-1.01196	-1.15284	-1.25314	-1.40162	-1.98329	-1.03321	1.90164	0.912913	-0.54583	-1.98981	-1.72133	-0.504207	-2.34146	-0.816208	-1.54656	-1.96589	0.495002	0.670492	0.311225	0.333661	2.11311	1	-0.370021	1	-0.541037
ENSG00000255855	KDM4F	protein_coding	1917	ENSMUSG00000053914	Kdm4d	protein_coding	2861	-0.460829	-0.416205	-0.309605	-0.393393	-0.737642	-1.03972	-0.469291	-0.574852	-0.641787	-0.484853	-0.671097	-0.783689	-0.877228	-0.541746	-0.724782	-0.896608	-0.571843	-0.72492	-0.865798	-0.966101	-1.11458	-1.69625	-0.746167	-1.13325	0.912913	-0.54583	-1.98981	-1.72133	-0.504207	-2.34146	-0.816208	-1.54656	-1.96589	0.495002	0.670492	0.311225	0.333661	2.11311	1	-0.370021	1	-0.541037
ENSG00000186280	KDM4D	protein_coding	2978	ENSMUSG00000053914	Kdm4d	protein_coding	2861	5.1516	5.32334	4.91288	5.2379	5.36833	4.81664	5.43437	4.43351	4.5807	4.90202	5.13635	4.58082	5.3821	5.21508	5.63972	4.77168	4.25209	3.99714	4.42945	4.15329	3.24993	3.57515	4.3997	3.23126	0.912913	-0.54583	-1.98981	-1.72133	-0.504207	-2.34146	-0.816208	-1.54656	-1.96589	0.495002	0.670492	0.311225	0.333661	2.11311	1	0.0914156	0.999948	-0.541037
ENSG00000128617	OPN1SW	protein_coding	1096	ENSMUSG00000058831	Opn1sw	protein_coding	2557	5.55523	5.14529	5.35498	5.80553	5.49523	6.10673	5.54677	6.13864	4.74978	5.22864	5.62736	5.51477	5.88357	5.35232	6.23157	5.81688	5.32222	5.8096	5.15026	5.69848	3.86195	4.4679	5.51987	5.03091	-1.73237	-1.38376	-1.82774	0.0257026	-1.34214	-0.179389	-1.65414	0.937432	-1.80382	0.657069	0.832559	-0.526707	-0.8262	-0.0655481	1	-0.0466724	0.999948	0.652563
ENSG00000197599	CCDC154	protein_coding	2726	ENSMUSG00000059562	Ccdc154	protein_coding	2635	0.616198	-0.92414	-0.817541	1.90603	0.339386	0.774271	1.60774	-1.08279	-1.14972	-0.992788	1.1429	0.293338	-1.38516	-0.0496809	-1.23272	0.180419	1.72758	-1.23286	1.43362	-0.474037	-0.622513	0.380776	0.33086	1.35882	-1.77573	-1.42711	0.128908	-1.60261	-1.38549	-0.637778	-1.69749	-1.42785	-1.84717	0.613718	-1.01815	-1.57006	-1.86955	-1.29061	1	-0.246807	1	-0.649151
ENSG00000215397	SCRT2	protein_coding	3577	ENSMUSG00000060257	Scrt2	protein_coding	3395	-1.36073	-1.3161	-1.20951	-1.29329	-1.63754	-1.93962	-0.369191	-1.47475	1.45831	0.937175	1.23636	1.63834	1.03023	1.72828	1.96028	0.52542	-1.47174	-0.62482	-1.7657	-1.866	-2.01448	-1.59615	-1.64607	-2.03315	-1.14133	-1.79272	0.763299	-0.968219	-1.7511	-1.58835	-2.0631	0.791507	-2.21278	0.24811	0.616245	1.23426	0.934766	-1.10771	1	-0.972331	1	0.69822
ENSG00000238243	OR2W3	protein_coding	945	ENSMUSG00000063549	Olfr322	protein_coding	4958	0.559635	0.604259	0.710859	2.62707	2.28282	-0.0192581	0.551173	0.445612	0.378677	0.535611	2.34937	2.82174	0.143236	1.47872	0.295682	0.123856	1.44862	0.295544	1.73963	0.0543627	-0.0941138	-0.675787	0.274297	-0.112783	-0.365753	-2.33907	-2.78305	-2.51457	-2.29745	-2.1347	-1.60945	-2.3398	-2.75913	-0.298237	-1.9301	-0.897051	-1.78151	2.25842	1	1.03724	1	-0.301212
ENSG00000139547	RDH16	protein_coding	3464	ENSMUSG00000074639	Rdh16f2	protein_coding	1265	5.45377	5.35956	5.46616	5.79741	4.97863	4.95218	5.10339	5.17147	5.81751	5.16935	5.464	5.45019	5.42905	5.58195	5.63108	5.58965	5.68309	5.46589	5.89532	5.46571	5.56321	5.54292	5.67637	5.43943	2.09029	1.63155	0.187573	-0.543945	-0.326824	-1.16407	-0.638826	-0.369182	-0.788507	1.67238	-0.959481	-0.511393	0.189115	1.1085	1	-0.180521	0.999948	0.160353
ENSG00000104043	ATP8B4	protein_coding	10861	ENSMUSG00000060131	Atp8b4	protein_coding	6660	0.036936	-0.333477	0.18816	0.104372	0.345086	1.2654	1.1984	-0.755158	1.2483	-0.66516	-0.173331	1.29904	-1.05753	0.656459	-0.642054	0.408512	1.31824	-3.22715	0.332407	-0.146408	1.33738	2.30931	-1.66344	-0.635481	-1.52848	-2.76483	-3.20881	-0.94033	-2.72321	-1.56046	-3.03521	-0.443638	-3.18489	-0.724001	-1.7709	-1.90778	-1.62231	1.52051	1	0.341539	0.999948	1.06591
ENSG00000182584	ACTL10	protein_coding	2028	ENSMUSG00000078129	Actl10	protein_coding	1501	3.04293	1.82452	0.609187	1.84733	1.50308	1.87907	2.61943	-0.656059	1.27701	1.0189	1.56962	2.30503	1.36349	0.377047	0.778973	0.607147	-0.653051	-0.806127	0.637957	-1.04731	1.61157	2.0299	2.17263	1.78555	1.03615	0.384765	3.02825	2.90971	-0.573611	1.39649	-0.885613	-0.615968	-1.03529	1.4256	-1.20627	-0.758179	0.942328	-1.18256	1	-0.0637571	1	2.1426
ENSG00000262484	CCER2	protein_coding	1057	ENSMUSG00000096257	Ccer2	protein_coding	1054	0.398046	1.44267	3.13423	0.465482	0.121233	0.819153	0.389584	0.284023	1.21709	2.69595	1.18778	1.07519	-0.0183528	1.31713	0.134093	0.962267	1.87199	3.30388	-0.0069235	2.70013	2.55165	2.62206	0.112708	2.89555	-0.453798	0.894815	-0.549164	2.30428	1.93644	1.42112	1.62444	2.21601	-0.525244	1.93565	0.888744	1.33683	1.03734	-0.701589	1	0.170219	1	0.615241
ENSG00000174567	GOLT1A	protein_coding	1136	ENSMUSG00000098306	Gm28040	protein_coding	1465	2.61599	2.66061	2.03024	1.94646	2.8246	0.715165	1.87056	1.18004	4.57253	4.51796	3.78423	2.55616	2.87766	2.53507	1.03011	4.81248	3.64248	3.19989	2.69644	4.11071	2.81023	3.96553	3.33065	2.62164	0.0711766	3.94335	3.06327	-0.755708	-0.538588	-0.375838	-0.850589	0.419055	-1.00027	1.46062	-1.17124	0.861807	1.97735	-3.41237	0.40401	0.547642	1	-0.301212
ENSG00000206113	CFAP99	protein_coding	5198	ENSMUSG00000109572	Cfap99	protein_coding	2123	-1.89994	-1.85531	-1.74871	-1.8325	-2.17675	-2.47883	-1.9084	-2.01396	-2.08089	-1.92396	-0.110203	-2.2228	-0.731372	-1.98085	-2.16389	-1.33571	-2.01095	-2.16403	-2.3049	-2.40521	-2.55368	-3.13536	-1.18527	-2.57235	-1.46403	-1.11541	-1.55939	-1.29091	-0.0737915	-0.911042	-1.38579	-1.11615	-1.53547	0.925417	-1.70645	-1.25836	-1.55785	-0.0655481	1	-0.370021	1	-0.841472
ENSG00000069764	PLA2G10	protein_coding	1116	ENSMUSG00000022683	Pla2g10	protein_coding	1504	1.31968	3.53423	2.79284	1.38712	2.3648	1.32575	2.31122	1.20566	2.13873	3.10301	1.10942	-0.00317565	1.90329	1.82373	1.05573	2.46887	4.11556	4.86295	2.72207	4.33797	4.12537	4.36966	3.03435	4.29112	5.54107	6.06839	6.17631	7.40114	7.89924	7.4689	3.43343	5.75619	4.17128	6.62239	5.47735	7.44839	8.47083	-0.516659	0.829024	0.0642563	1	-0.290692
ENSG00000131471	AOC3	protein_coding	4524	ENSMUSG00000019326	Aoc3	protein_coding	4621	2.62235	1.1524	3.35854	2.27475	1.83096	2.52888	2.61389	2.88684	2.20693	2.59833	1.41208	1.678	2.58446	2.91995	2.79136	1.18657	3.86183	3.32173	3.80234	3.31871	5.26873	4.70886	4.45803	3.91341	-1.00117	0.347447	0.318506	2.67445	2.38907	3.58157	1.81403	1.56911	1.34243	3.7806	3.54649	3.34746	3.29733	-1.26586	1	-0.539811	0.999948	-0.444721
ENSG00000148053	NTRK2	protein_coding	20363	ENSMUSG00000055254	Ntrk2	protein_coding	19292	3.53953	4.1055	3.64769	3.62384	4.81623	4.42777	4.4117	4.34704	-4.05081	-1.08653	-1.49516	0.266715	-0.379365	1.72165	-4.13381	0.694364	1.01913	0.451015	1.74754	0.872798	0.902659	2.5742	0.368367	0.158165	-0.947414	-0.491886	-1.74322	1.67501	1.49727	2.09496	-0.86918	-1.13005	-0.7193	1.71887	2.9299	1.55781	1.52511	0.133218	1	0.248001	0.999948	-0.158054
ENSG00000170382	LRRN2	protein_coding	5681	ENSMUSG00000026443	Lrrn2	protein_coding	3595	4.41482	4.94724	4.87799	4.92196	3.82435	4.86872	4.33845	4.98714	5.26665	5.3054	5.16249	5.22645	5.45634	5.30881	5.22362	5.2572	4.3366	4.96517	4.65437	4.59589	4.71044	4.71945	3.81582	3.88442	5.21071	3.25398	2.38116	2.27113	2.25378	0.914033	1.94178	3.51628	1.40508	3.83795	2.39165	3.15168	2.72665	2.41788	0.0505334	-0.267727	0.999948	0.562481
ENSG00000012817	KDM5D	protein_coding	9463	ENSMUSG00000056673	Kdm5d	protein_coding	15164	6.47413	6.42755	6.26959	6.5676	6.45277	6.20179	6.43915	6.35292	6.63973	6.66703	6.38959	6.4007	6.56919	6.23962	6.15416	6.2777	7.42963	7.91781	7.35921	8.06417	7.15751	6.87298	7.11404	7.22508	3.43421	3.80966	3.64305	2.53083	4.08409	3.53789	2.45016	4.62102	2.71551	5.14693	3.01932	5.00583	4.49442	-0.223315	0.927085	-0.0714711	0.999948	-1.29615
ENSG00000115112	TFCP2L1	protein_coding	9372	ENSMUSG00000026380	Tfcp2l1	protein_coding	9438	1.33713	1.68661	0.985851	1.40456	2.55781	0.130203	2.04856	0.135642	3.15617	1.61796	2.46566	2.01427	2.15519	1.33867	2.71363	2.45774	9.02777	8.68341	9.15786	8.83351	9.3022	9.10402	8.86066	8.88302	11.2859	11.111	11.189	4.74159	4.91849	5.6143	5.42473	10.2897	7.02209	9.44569	8.52299	9.41601	9.36926	0.202293	0.894486	0.409724	0.999948	-0.571252
ENSG00000152969	JAKMIP1	protein_coding	3812	ENSMUSG00000063646	Jakmip1	protein_coding	8586	1.35483	1.91403	1.02063	1.19987	0.855623	-1.03142	0.539011	1.43345	4.14787	2.69337	3.14456	3.71647	2.13107	3.32454	3.32791	3.3971	-0.563541	-0.716618	0.464432	-0.957799	-1.10628	-0.366021	-0.737865	-2.12494	5.81011	7.12491	6.78557	3.91237	4.84106	4.66179	1.64272	3.78683	2.256	4.67772	4.39661	5.73699	5.71859	-1.08093	0.129525	-0.873185	1	-0.836665
ENSG00000076864	RAP1GAP	protein_coding	5755	ENSMUSG00000041351	Rap1gap	protein_coding	6429	2.04067	2.24576	1.80487	2.02064	2.43128	2.23229	1.94474	1.92665	3.60514	2.09911	2.38679	2.02266	1.53681	2.04221	2.64345	1.10239	0.649546	0.859039	0.355591	1.25529	-0.115581	1.80525	0.475222	2.23498	5.37627	5.34679	5.31379	4.8317	3.72004	4.92092	4.10318	5.47519	2.8884	5.29271	4.12133	6.17106	5.36722	0.114486	0.965279	0.39094	0.999948	0.377598
ENSG00000148488	ST8SIA6	protein_coding	2627	ENSMUSG00000003418	St8sia6	protein_coding	7664	3.33253	1.45116	2.23583	3.05893	2.39276	2.4126	2.39807	3.49414	4.83438	2.06058	3.78123	3.61973	2.99013	2.58865	3.90811	2.23379	8.68095	9.54503	8.79858	9.85429	9.09085	9.77437	8.36532	8.83109	4.68398	5.96037	4.4955	2.94456	2.88157	2.89518	0.084142	6.28216	2.0388	4.43975	3.74534	1.5335	1.17512	-0.62934	0.750292	-0.653387	0.999948	0.0586257
ENSG00000154065	ANKRD29	protein_coding	6391	ENSMUSG00000057766	Ankrd29	protein_coding	3295	1.88944	1.54704	1.86009	2.03934	1.69509	2.12998	2.11545	1.59485	1.08045	2.30152	2.11527	2.28647	2.59503	1.62795	2.82343	2.17356	1.27593	1.44478	1.78933	1.99715	1.14823	0.888486	1.97607	1.45149	0.486761	-1.74959	-0.608605	0.659876	0.876997	1.26214	-0.435004	0.249677	0.415315	2.8148	1.24434	1.91482	-0.192026	1.59436	1	0.0443733	0.999948	-0.426314
ENSG00000105707	HPN	protein_coding	3380	ENSMUSG00000001249	Hpn	protein_coding	4101	2.62789	-0.234378	0.872222	1.3734	0.029148	2.049	-1.28746	-1.39302	3.58443	3.45186	2.21117	1.9831	2.3046	0.640081	3.1009	0.285219	2.85791	1.62683	1.48595	1.80069	0.0672492	2.00914	1.02062	1.04858	-0.0919703	3.4893	4.83946	5.17707	5.39419	6.16423	5.99077	4.94521	4.76258	4.38494	3.55313	3.64975	3.42301	-4.36527	0.0032163	2.69897	1	-0.659265
ENSG00000189299	FOXR2	protein_coding	1926	ENSMUSG00000071665	Foxr2	protein_coding	3213	-0.467587	-0.422962	-0.316363	-0.400151	-0.744399	-1.04648	-0.476048	-0.581609	-0.648544	-0.491611	-0.677854	-0.790446	-0.883985	-0.548503	-0.73154	-0.903366	-0.578601	-0.731677	-0.872556	-0.972859	-1.12134	-1.70301	-0.752924	-1.14	2.58201	4.47659	4.67568	5.47759	5.89063	5.40403	4.08248	5.0275	1.03663	3.41506	3.31045	2.14382	0.429294	-1.93375	0.209463	-0.370021	1	-0.180625
ENSG00000177374	HIC1	protein_coding	8108	ENSMUSG00000043099	Hic1	protein_coding	3750	3.54614	3.56939	3.79972	3.77404	4.50379	4.33099	4.38095	4.2273	3.78551	3.68258	3.57034	4.2651	4.24195	4.41118	4.18341	3.92979	3.49741	4.06495	4.34833	4.10315	3.80493	4.01116	3.90126	3.94613	0.0371148	-0.936201	0.61982	1.58874	0.42735	2.47763	-0.621617	0.0630652	0.64374	3.01152	1.28012	3.38029	3.08079	0.0302653	1	0.105627	0.999948	-0.225859
ENSG00000169035	KLK7	protein_coding	2434	ENSMUSG00000030713	Klk7	protein_coding	1895	4.05267	0.824279	3.51584	1.84709	2.0878	2.20076	1.50816	3.66563	4.44	4.4186	3.44386	4.48654	3.53318	2.57321	3.88494	2.84638	2.66864	2.10053	2.37469	2.01135	2.54094	1.95927	1.90935	1.98171	-1.30012	1.04849	0.926441	-1.12701	0.675078	0.252865	2.86558	3.80265	2.87636	5.21861	1.26481	4.29786	4.06549	-2.21846	1	-0.819017	0.999948	-1.5968
ENSG00000183196	CHST6	protein_coding	8469	ENSMUSG00000031952	Chst5	protein_coding	2182	5.57574	5.23487	5.65558	5.43481	5.20648	5.48227	5.39299	5.55793	5.24278	5.39971	5.38523	5.30179	5.49907	5.41295	5.35588	5.38632	6.12717	5.41251	6.2553	5.58056	5.5365	5.69179	6.32724	6.35095	-1.50357	-1.15496	-0.013978	0.669541	1.47162	1.85677	-0.42534	-0.155695	1.00994	3.3453	1.83897	2.50945	2.92616	-0.985754	1	-0.134646	0.999948	-1.01096
ENSG00000129451	KLK10	protein_coding	3853	ENSMUSG00000030693	Klk10	protein_coding	1373	2.43893	1.74659	2.14269	2.9214	2.77879	2.7605	2.33093	3.06187	5.079	4.82994	5.21659	5.27527	3.67023	3.53859	3.6604	3.38166	3.50849	2.43787	2.98505	3.07116	2.63318	3.44636	3.2009	2.44458	5.98492	6.28154	4.52881	3.0383	0.554981	3.17716	2.05033	3.90494	1.67826	4.01362	2.38176	1.95538	2.39285	0.428709	0.901393	0.0186372	0.999948	0.610112
ENSG00000135702	CHST5	protein_coding	3322	ENSMUSG00000031952	Chst5	protein_coding	2182	2.74597	2.87806	2.48216	1.62076	2.46916	1.86752	1.73751	2.53884	2.88694	2.72195	3.05926	1.88254	3.18755	2.66505	2.38891	1.63212	2.63495	1.6518	2.24789	2.32816	2.26215	2.55494	2.92006	2.71741	-1.50357	-1.15496	-0.013978	0.669541	1.47162	1.85677	-0.42534	-0.155695	1.00994	3.3453	1.83897	2.50945	2.92616	-0.985754	1	-0.00463103	0.999948	-1.01096
ENSG00000135324	MRAP2	protein_coding	2153	ENSMUSG00000042761	Mrap2	protein_coding	2257	3.07211	3.22365	2.33025	2.60903	2.90222	1.9627	1.94817	3.64997	4.09761	3.51757	4.68497	2.74925	2.95527	0.875719	4.15211	3.32821	0.845621	3.96556	1.55167	1.18833	1.71792	0.136251	2.40826	2.50661	1.25503	2.25571	1.3523	2.20575	3.23022	1.80801	0.110868	0.380512	-0.0388134	2.29655	1.66468	0.975266	0.353846	-0.531251	1	-0.540483	0.999948	-0.458012
ENSG00000177354	C10orf71	protein_coding	5411	ENSMUSG00000071540	3425401B19Rik	protein_coding	5572	-1.95787	-1.91325	-0.80665	-1.89044	-2.23469	-2.53677	-1.96634	-2.0719	-2.13883	-0.396936	-0.583179	-0.280734	-2.37427	-0.0387906	-2.22183	-0.393653	-0.0688883	-1.22196	1.3376	-2.46315	0.558302	1.33027	-0.243212	0.539633	0.143882	-2.50751	-1.95148	-1.683	-2.46588	-1.71817	-2.77788	-2.50824	-1.3426	0.992758	0.360893	1.80898	2.21998	2.39718	1	-0.370021	1	0.349267
ENSG00000163982	OTOP1	protein_coding	1864	ENSMUSG00000051596	Otop1	protein_coding	3442	1.57962	0.624244	-0.269157	1.96898	-0.697193	2.00073	1.57116	0.465597	1.72059	1.5556	-0.630648	0.25676	2.48515	-0.501297	0.315666	0.728803	0.468605	0.900491	-0.82535	2.07435	-0.0741294	0.344197	0.294281	-1.0928	1.83883	0.50937	-2.25654	2.6558	3.95699	2.78413	2.08699	-1.81329	2.57474	4.9007	3.32433	4.36643	2.74501	2.26021	1	0.0857283	1	-0.811515
ENSG00000197629	MPEG1	protein_coding	4442	ENSMUSG00000046805	Mpeg1	protein_coding	4335	1.78624	3.17879	3.12189	3.34844	3.83136	4.37728	3.17633	3.02014	1.31578	2.30279	1.57598	2.58891	3.36984	3.20009	2.45518	2.93543	1.91624	1.64768	2.87604	2.86593	1.99499	2.73525	1.3634	0.824319	1.67597	-0.145343	-0.00435885	-2.32084	-0.518757	-0.940969	1.67174	0.438886	1.34149	3.65038	2.21782	3.75611	3.29486	1.81252	1	1.02245	0.842021	-1.5968
ENSG00000019991	HGF	protein_coding	9817	ENSMUSG00000028864	Hgf	protein_coding	7186	-0.232299	-0.772637	-1.08107	-0.164863	-1.09407	-1.81119	-0.825723	-1.93128	0.323709	-0.519357	-1.44257	0.560319	-2.23366	-1.31322	0.825677	-0.445685	2.71558	2.87284	1.94769	2.53545	3.7089	0.901513	1.21933	-1.48968	-3.22311	-2.8745	-1.31848	-2.05	-2.83288	0.853436	-3.14488	-2.87523	-0.97263	1.33626	3.14918	2.62641	2.20663	-1.29061	1	-0.143716	1	-2.0435
ENSG00000176903	PNMA1	protein_coding	2590	ENSMUSG00000054383	Pnma1	protein_coding	2359	8.48228	8.92448	8.84313	8.68228	9.24083	9.45691	8.96389	9.03953	8.79602	8.89001	9.01115	8.64019	9.04732	9.1235	8.84252	8.93959	8.33613	8.47033	8.68736	8.27045	8.94817	8.78777	8.94256	8.7902	3.08434	1.53987	1.61046	2.25746	0.3591	1.63733	-0.537864	2.43222	0.634383	2.94327	0.726443	2.17453	2.19697	1.57425	1	0.342245	0.84601	1.10001
ENSG00000164082	GRM2	protein_coding	7096	ENSMUSG00000023192	Grm2	protein_coding	4894	1.89894	1.15507	1.12417	1.62534	-0.0408347	1.97901	2.03487	2.34435	2.86237	2.15055	1.44075	1.97201	3.2119	2.52429	2.59652	2.94316	5.03185	4.47439	4.82347	4.90729	5.72519	5.01178	5.02389	4.48639	1.0315	-1.32032	0.936136	-0.495822	-2.2787	-0.530989	-1.5907	-1.32106	0.0669713	2.36436	-1.3264	3.76555	3.21452	0.844914	1	-0.902094	0.999948	0.631075
ENSG00000172137	CALB2	protein_coding	1703	ENSMUSG00000003657	Calb2	protein_coding	1743	0.709943	0.754567	0.861167	-0.222621	2.24049	1.13105	1.70148	0.59592	-0.471015	2.00785	1.49968	1.38708	-0.706456	2.62903	2.25334	1.27416	-0.401072	-0.554148	-0.695027	0.204671	-0.943806	-1.52548	-0.575395	-0.962475	4.54843	9.32773	8.52765	2.57858	3.8546	3.54342	-1.10126	1.16838	1.55641	1.53188	3.38544	3.3481	2.63357	-4.35196	3.26877e-15	0.528925	1	-1.1213
ENSG00000163606	CD200R1	protein_coding	3905	ENSMUSG00000022667	Cd200r1	protein_coding	2034	2.41959	2.14229	1.83385	1.90206	0.235886	1.74116	2.41113	1.20603	0.331741	-0.511325	0.624359	0.189839	-0.9037	0.431782	0.570674	0.661882	2.92525	2.77217	3.10773	3.56202	1.76584	1.80084	3.78195	2.69826	-1.40224	-1.05363	-0.497609	-1.22913	-1.01201	-1.84926	-1.32401	1.5306	1.33367	3.63106	2.16269	3.89089	4.78933	-0.598252	1	-0.755514	1	0.160353
ENSG00000186281	GPAT2	protein_coding	5684	ENSMUSG00000046338	Gpat2	protein_coding	2628	1.97111	3.37329	1.29226	0.845906	2.15373	1.47968	1.54762	2.17902	2.69705	1.64753	1.84831	2.23322	2.3096	2.06012	2.35102	1.34269	0.8601	1.61391	1.15111	2.32382	0.776798	1.59367	0.270739	0.758129	0.228112	4.68525	4.4903	2.30812	4.34627	4.84719	0.628274	3.09955	1.15667	3.42491	1.44512	3.92563	4.20038	-4.2911	0.00657859	-0.0527417	0.999948	-2.31433
ENSG00000095713	CRTAC1	protein_coding	3553	ENSMUSG00000042401	Crtac1	protein_coding	2616	-1.35102	-1.30639	-1.19979	1.03835	-0.627829	-1.92991	-1.35948	-1.46504	0.468026	1.62496	1.43872	1.13348	-0.767415	0.568067	1.55496	1.91364	-1.46203	1.19225	-1.75599	-1.85629	-2.00477	-2.58644	-0.636354	-2.02343	4.66098	5.13792	4.81177	-0.59217	-1.37505	0.372663	2.1203	3.44057	2.4852	4.77391	4.34985	5.28587	4.24941	-0.248409	0.94	0.260427	1	-0.365405
ENSG00000135824	RGS8	protein_coding	6685	ENSMUSG00000042671	Rgs8	protein_coding	9640	2.12941	1.86918	1.88832	0.611885	1.46028	0.965555	1.18806	0.430426	0.878064	2.23663	2.52683	2.05809	0.642623	2.17974	0.473141	1.30131	-0.788958	0.0579654	0.502049	0.932261	-1.91666	-3.49833	0.451756	-1.93532	-3.64696	-3.29834	-2.74232	-0.888878	-2.25672	-0.924045	0.89071	-2.29908	0.673915	2.95194	1.23991	2.58108	1.50715	-0.598252	1	0.367441	0.999948	0.531675
ENSG00000198704	GPX6	protein_coding	2018	ENSMUSG00000004341	Gpx6	protein_coding	1368	1.05006	-0.490281	-0.383681	-0.467469	-0.811717	-1.1138	1.45663	-0.648927	0.284137	0.441071	-0.745172	0.142235	0.633659	-0.615821	0.201142	-0.970684	0.354081	-0.798996	0.0601257	-1.04018	-1.18865	-0.770327	-0.820243	-1.20732	2.62944	6.51862	7.2694	2.92809	3.73017	3.30796	1.24824	3.76582	1.68352	2.72938	2.51255	2.96064	4.8041	-4.25892	5.6742e-06	-1.72495	1	-0.59689
ENSG00000166920	C15orf48	protein_coding	1405	ENSMUSG00000033213	AA467197	protein_coding	1203	-0.0125491	0.0320752	0.138675	1.05489	2.2956	1.40856	-0.0210106	-0.126571	-0.193507	-0.036573	-0.222816	-0.335409	0.571052	-0.0934654	-0.276502	-0.448328	-0.123563	-0.27664	-0.417518	-0.517821	-0.666298	-1.24797	-0.297887	1.31503	6.93287	8.39405	6.59992	2.33591	3.20511	3.07835	1.43367	5.53621	3.98443	6.25268	6.56423	7.4066	6.87633	-0.729066	0.731942	1.98363	1	-0.802482
ENSG00000165181	C9orf84	protein_coding	6276	ENSMUSG00000038598	AI481877	protein_coding	5781	1.82818	1.57324	1.88629	1.70297	2.68065	1.33675	1.90718	2.29912	2.10665	2.84855	1.5248	1.75324	2.05563	2.13958	3.05608	2.29929	2.30212	1.81201	1.42321	-1.6771	2.30371	1.54695	2.54284	2.20015	1.67572	2.19426	2.58035	3.53066	3.12485	3.84342	0.168992	1.76056	0.0193114	2.28756	-0.151663	1.10378	1.90382	-0.664953	0.88209	0.0329628	0.999948	-0.00575992
ENSG00000172716	SLFN11	protein_coding	5982	ENSMUSG00000069793	Slfn9	protein_coding	5965	3.48236	3.40145	3.1779	3.00922	1.08001	2.67605	1.21086	1.36833	3.47132	3.60129	3.52002	3.98392	2.06596	3.59784	1.4408	3.13404	4.71712	3.51595	4.92705	3.34632	1.76721	3.37622	2.07149	3.4729	0.745995	3.97913	5.64019	3.14941	6.04312	5.94062	2.98177	1.78575	2.43354	1.435	2.73387	2.00611	2.44358	-4.24991	3.57046e-05	0.789312	0.999948	-2.83929
ENSG00000130720	FIBCD1	protein_coding	3831	ENSMUSG00000026841	Fibcd1	protein_coding	4751	-0.4597	2.90685	1.27649	2.06717	-0.736512	1.76876	1.1168	1.23363	1.1667	0.101239	0.651961	2.38737	-0.291136	-0.540616	1.59828	1.56395	0.751214	-0.138828	-0.864669	-1.96497	-2.11345	-2.69512	0.254962	1.03781	-2.62615	-2.27754	-2.72152	-1.45304	-2.23592	-2.07317	-0.54792	-0.278275	-0.112638	2.15561	0.30135	0.164476	-2.71998	-0.0655481	1	-0.175235	1	0.69822
ENSG00000100767	PAPLN	protein_coding	7699	ENSMUSG00000021223	Papln	protein_coding	5635	6.19869	5.57233	5.77204	5.09264	4.37548	3.58381	5.24599	4.01924	6.74685	6.72121	6.88723	6.70635	3.91137	4.63234	4.60925	5.24732	4.39962	4.1519	4.28825	4.16763	4.31423	4.33685	4.67428	4.0801	-1.28738	-0.201798	1.73273	0.622705	-0.482103	0.587538	-1.7941	-0.52446	-1.94379	0.324461	0.792131	0.655257	-0.966163	-2.3225	1	-0.735119	0.999948	0.45679
ENSG00000139610	CELA1	protein_coding	952	ENSMUSG00000023031	Cela1	protein_coding	2306	0.548988	0.593612	0.700212	0.616424	0.272175	-0.0299054	0.540526	0.434965	0.36803	0.524964	0.33872	0.226128	0.132589	0.468071	0.285035	0.113209	1.43797	0.284897	0.144018	1.04372	1.4802	-0.686434	0.26365	2.46153	2.00165	1.57265	2.71364	2.83773	2.26635	2.67011	-0.505081	0.349526	-0.654762	1.61348	1.75923	1.79228	0.907822	-0.207723	1	-0.370021	1	0.350838
ENSG00000213901	SLC23A3	protein_coding	3601	ENSMUSG00000026205	Slc23a3	protein_coding	2167	1.62962	1.67425	1.36581	1.86698	2.2597	1.75117	0.621162	1.68553	1.9081	0.190562	1.87879	0.306764	1.53515	1.54871	1.95063	3.10074	1.97804	1.82496	1.39458	1.12435	2.73076	3.78652	0.666214	2.34952	-1.49362	-1.14501	-0.00402601	-1.32051	-1.10339	-0.940636	-1.41539	-1.14574	-0.565069	1.70318	-0.736043	-1.28795	-0.587447	-0.985754	1	0.767103	1	-0.301212
ENSG00000120332	TNN	protein_coding	5008	ENSMUSG00000026725	Tnn	protein_coding	5817	1.96114	-0.801589	-1.69499	-1.77878	-2.12303	-0.840144	0.730288	-0.375273	3.61668	1.93712	2.58738	1.63828	1.32235	-0.342167	0.474796	-1.28199	-1.95723	-2.1103	-0.66622	-2.35149	-2.49996	-3.08164	-2.13155	-0.933668	-2.9182	-2.56959	-3.01356	-1.74508	0.279393	-1.36521	-2.83996	-0.248391	-1.98964	0.278601	-3.16062	1.37493	0.157902	-0.0655481	1	-1.61841	1	-1.3982
ENSG00000110169	HPX	protein_coding	3631	ENSMUSG00000030895	Hpx	protein_coding	1499	-0.382346	-0.337722	1.9388	1.00702	0.66277	2.03876	1.93112	1.08859	0.758624	-0.40637	-0.00765063	1.46472	-0.213782	-1.46326	-1.6463	2.26934	1.31399	2.16092	1.67212	1.43431	0.77126	2.4697	0.654244	0.752592	-0.961923	0.386689	-0.0572897	1.53312	0.428313	0.91299	0.701274	1.97092	-0.0333699	2.23488	1.96558	2.24374	0.529214	-1.06595	1	-0.0645283	1	0.834748
ENSG00000100739	BDKRB1	protein_coding	2758	ENSMUSG00000041347	Bdkrb1	protein_coding	1435	1.0144	0.643985	-0.834377	1.40376	0.322549	0.0204682	1.00594	0.485339	-0.166559	-0.00962537	-0.195869	0.691539	0.598	-1.06652	0.335408	0.163582	0.903384	1.07224	-1.39057	-0.490873	-0.0543875	-2.22102	1.05099	-0.658019	0.101027	1.0346	0.00565991	-0.725858	-0.508738	0.238975	0.179261	-0.551095	0.0295797	2.29783	-0.141394	1.30669	0.592164	-0.418437	1	-0.599416	1	-0.649151
ENSG00000206474	OR10C1	protein_coding	1672	ENSMUSG00000049561	Olfr95	protein_coding	5169	-0.263554	-0.218929	-0.11233	-0.196118	-0.540366	-0.842447	-0.272015	-0.377576	-0.444512	-0.287578	-0.473821	-0.586413	-0.679952	-0.34447	-0.527507	-0.699333	-0.374568	-0.527644	-0.668523	-0.768826	-0.917302	-1.49898	-0.548892	-0.935971	-1.16285	-0.0772676	-0.258212	-0.252765	1.10186	0.127106	0.652354	-0.399929	-1.81925	0.448991	-0.990229	-0.957178	0.328292	-0.926217	1	-0.370021	1	-0.930169
ENSG00000084453	SLCO1A2	protein_coding	11520	ENSMUSG00000084927	Gm5724	protein_coding	2449	5.51419	5.2912	5.47822	5.36812	5.70581	5.52281	5.45919	5.51741	5.21394	4.93916	5.70169	5.42675	4.88428	4.90995	5.5737	5.3459	6.56033	6.13907	6.65289	6.21817	5.95284	6.12592	6.39113	6.17284	3.57781	-1.3215	0.81948	2.82493	3.04205	2.27519	-0.0069188	-0.322237	-0.741562	1.52668	0.894819	0.85748	1.40598	3.46896	0.326324	0.120933	0.999948	0.131553
ENSG00000203814	HIST2H2BF	protein_coding	3196	ENSMUSG00000105827	Hist2h2bb	protein_coding	381	6.46709	6.96012	6.44483	6.87481	5.92582	5.96433	6.2445	6.114	5.98712	5.55909	5.88611	6.40963	5.67998	4.87058	5.83242	5.60438	5.86066	6.25876	5.97421	6.27948	4.46993	4.65379	4.47061	4.25862	3.33614	2.94779	3.91885	3.18733	3.72638	3.37455	3.8998	5.44956	1.94277	4.21101	1.77179	5.21988	2.50535	-0.131017	1	-0.243452	0.999948	-0.365126
ENSG00000128274	A4GALT	protein_coding	3407	ENSMUSG00000047878	A4galt	protein_coding	2278	2.70952	2.66103	2.56118	2.23639	2.13315	2.59006	1.28602	2.40285	2.69849	1.00742	2.08421	2.55658	1.46305	2.32904	2.35246	2.18063	2.5054	3.44543	3.58995	3.45217	3.2257	3.62384	3.42418	3.76502	8.43712	9.18487	8.7994	5.8071	6.17327	6.3839	5.12725	7.29394	4.66664	6.92179	5.27935	7.07043	7.37666	-0.492889	0.681483	0.421135	0.999948	-0.475441
ENSG00000125967	NECAB3	protein_coding	4342	ENSMUSG00000027489	Necab3	protein_coding	2548	4.60759	4.47037	4.53325	4.40438	4.45789	3.88929	4.23384	4.8306	4.1787	4.89023	4.10359	4.69501	4.90905	4.00667	4.18317	3.62432	4.056	3.45312	3.68261	3.71237	4.9633	4.33369	4.35973	4.24183	4.81187	5.95224	6.26481	6.39419	6.40441	6.38029	4.37331	4.47857	2.10816	4.3626	1.93718	3.8707	4.03687	-1.24327	0.307919	-0.370342	0.999948	0.00490782
ENSG00000101194	SLC17A9	protein_coding	5521	ENSMUSG00000023393	Slc17a9	protein_coding	3200	3.6278	2.70157	3.48624	2.72438	2.64317	3.41148	3.25256	2.75705	3.71478	2.74395	4.44668	2.21379	3.45467	2.39161	3.67988	3.19202	-2.09792	-1.251	-1.39188	-1.49218	-1.05569	-1.22233	-1.27225	0.510599	8.08484	8.26847	8.0666	5.26687	6.56786	5.17647	3.34417	6.92488	5.12049	7.36962	6.80749	6.97622	7.08858	-0.0144822	0.994168	0.0457519	0.999948	-0.749018
ENSG00000158865	SLC5A11	protein_coding	3415	ENSMUSG00000030769	Slc5a11	protein_coding	2758	1.51349	-1.24924	-0.142641	0.358534	0.429323	1.44917	0.697674	1.17708	-0.474822	0.267074	-1.50413	-0.616724	0.874699	-1.37478	1.61211	-1.72964	0.180084	-1.55796	-1.69883	-1.79914	0.0523869	-0.529286	-1.5792	-0.966282	5.85889	4.65681	4.48935	6.48639	7.18532	5.91601	-0.763311	4.33922	2.73086	4.97416	3.61647	5.07837	5.48248	1.35484	0.30061	0.0655869	1	-0.183155
ENSG00000213145	CRIP1	protein_coding	2485	ENSMUSG00000006360	Crip1	protein_coding	2280	1.97213	2.37932	1.63793	2.55414	4.61588	4.01215	3.85675	3.63572	-0.0161825	1.72571	0.53947	1.64927	1.33334	1.66882	0.485785	1.05092	4.26321	4.87796	4.11736	5.05182	3.90334	3.54406	5.71233	5.33785	6.39305	6.16536	6.3766	6.5428	5.31513	6.63708	6.32506	7.55241	5.72792	7.96969	5.93882	7.88426	8.20804	0.181867	0.9425	0.586364	0.999948	0.407567
ENSG00000106633	GCK	protein_coding	4122	ENSMUSG00000041798	Gck	protein_coding	3033	1.7566	1.80123	1.5859	1.96154	1.47979	0.440746	0.0111776	2.64258	1.83868	2.41065	1.92485	2.43374	2.4106	1.52369	2.41865	3.12818	1.64559	0.170586	-1.97029	2.01687	1.86839	0.00660968	1.14934	-1.23774	0.0213318	-0.0450935	-0.0740349	-0.220591	-0.588433	0.574317	-0.900434	1.17657	0.75724	2.99574	2.42277	2.47493	2.45107	0.149061	1	-0.817539	1	-0.344104
ENSG00000214872	SMTNL1	protein_coding	1649	ENSMUSG00000027077	Smtnl1	protein_coding	1761	1.75643	1.80105	0.907654	2.14579	-0.520383	1.49946	-0.252032	1.96434	1.8974	3.05433	2.35352	3.01853	1.92499	1.26048	3.39937	2.49058	-0.354585	0.492339	1.35146	0.251158	-0.897319	-0.478992	-0.528908	0.0840123	2.26511	5.99978	6.90014	1.9788	5.78088	5.4567	-1.11608	2.32349	2.73424	2.36505	0.148224	2.01135	3.10417	-4.20259	1.57948e-05	-0.428608	1	-3.64191
ENSG00000073417	PDE8A	protein_coding	7886	ENSMUSG00000025584	Pde8a	protein_coding	4045	4.60725	4.42599	4.24986	4.62145	5.0357	4.45122	4.76639	4.46152	5.08595	4.26912	5.02317	4.37554	4.80343	4.19917	5.46839	4.69957	7.53619	8.01682	7.58059	8.10067	7.26809	6.93485	7.57314	7.69745	6.79329	8.10683	7.13993	3.17137	5.1047	4.04157	1.68417	4.32886	2.74394	4.97266	7.11673	6.63497	5.59426	-0.82483	0.471345	0.143132	0.999948	-1.4813
ENSG00000163624	CDS1	protein_coding	4461	ENSMUSG00000029330	Cds1	protein_coding	3939	4.73004	4.77467	4.73866	4.61691	5.2533	4.64865	4.66974	5.30466	7.12838	7.32177	6.91452	6.68779	6.92385	6.99128	7.06233	7.01416	5.32858	5.58013	5.07556	5.36228	5.48069	6.22478	5.36623	5.5491	5.81417	7.09089	6.88204	5.43207	6.66019	6.31358	6.02626	7.58832	5.47969	7.70612	5.96788	8.27723	7.90797	-1.10414	0.181808	-0.0469081	0.999948	-1.05816
ENSG00000225968	ELFN1	protein_coding	3845	ENSMUSG00000048988	Elfn1	protein_coding	4172	3.12	4.57966	3.68626	3.8504	4.48704	3.97851	3.91889	4.20237	2.44154	3.6403	3.41223	1.91262	4.02553	4.09798	3.12907	2.85415	3.282	4.22514	3.452	4.09585	4.6757	4.73424	4.45915	4.09144	3.41932	1.90995	0.925403	1.82192	3.59543	1.36225	1.34001	1.07914	2.73782	4.96201	4.92625	6.35572	6.44193	2.01183	0.469009	0.178333	0.999948	-1.02266
ENSG00000168314	MOBP	protein_coding	9237	ENSMUSG00000032517	Mobp	protein_coding	6849	1.66291	1.70754	1.00678	1.14539	0.694224	1.33556	1.43206	1.96393	1.6132	1.63889	2.34573	1.34005	1.43916	1.77464	1.39896	1.74171	2.5519	1.70695	1.95309	2.05073	1.78677	1.89316	1.37758	2.02444	-0.568854	2.58711	-0.66422	0.189224	-0.441652	-1.01587	-0.753654	5.08281	2.38945	4.61067	1.55796	2.33725	1.4528	-2.18439	0.635888	-0.676916	0.999948	0.90376
ENSG00000114248	LRRC31	protein_coding	3113	ENSMUSG00000074653	Lrrc31	protein_coding	5530	-1.16028	-1.11566	-1.00906	-1.09285	-1.4371	-1.73918	-1.16875	-1.27431	-1.34124	-1.18431	-1.37055	-1.48314	-1.57668	0.343762	-1.42424	-1.59606	-1.2713	-1.42438	-1.56525	-1.66556	-1.81403	-2.39571	-1.44562	-1.8327	6.80226	7.13459	7.96331	-0.350159	1.13	-1.29222	-0.182006	5.77414	2.5752	4.79217	0.612817	3.70032	4.13779	-0.751358	0.538403	-0.370021	1	-0.692322
ENSG00000187902	SHISA7	protein_coding	6083	ENSMUSG00000053550	Shisa7	protein_coding	6639	0.873238	-0.497175	-0.975538	-1.05933	-0.0816461	0.46427	-0.135223	-0.655822	0.69228	-1.15079	-0.0151011	2.00981	1.70477	2.37728	-0.805752	-0.562541	-2.23778	-0.390853	-0.209803	-1.63203	-2.78051	-3.36218	-0.827137	-0.214217	1.97857	1.76329	2.08115	4.41295	3.65639	4.1306	2.80224	3.86835	2.40463	4.62041	3.43005	3.69669	3.51153	0.108259	0.985786	0.584078	1	0.495431
ENSG00000168754	FAM178B	protein_coding	3545	ENSMUSG00000046337	Fam178b	protein_coding	3190	1.2372	1.86678	2.71035	2.52703	1.83485	1.77378	1.22874	1.53821	2.05624	1.21317	1.7639	1.91434	1.55777	2.27176	1.97325	2.38638	2.34858	3.032	1.7067	1.95432	1.99849	1.22417	2.61483	1.43925	2.99291	7.23377	7.18854	3.58107	5.89335	5.59954	0.026755	5.73103	3.199	5.38236	2.34996	3.43959	4.40928	-4.14953	9.2838e-13	0.404051	1	-2.1662
ENSG00000073282	TP63	protein_coding	7454	ENSMUSG00000022510	Trp63	protein_coding	8391	0.901934	0.946559	-1.26877	1.2324	0.110549	0.701553	0.74147	-0.212088	0.568973	0.725907	0.691667	0.257147	0.970963	0.0840524	0.901016	-1.85577	1.55645	0.637844	0.875477	0.0747342	1.83315	1.34458	0.995108	1.15552	-3.44677	-3.09815	-2.54213	-1.27365	-3.05653	-0.723855	0.331908	0.360545	-0.0587807	2.15213	1.52027	2.40276	3.48178	-0.598252	1	0.0893539	1	0.157216
ENSG00000118785	SPP1	protein_coding	2321	ENSMUSG00000029304	Spp1	protein_coding	1648	8.23769	9.68402	8.46707	9.70901	9.85991	10.9573	10.079	10.6874	6.91521	6.77841	5.9599	6.16923	6.18673	7.54868	6.24725	6.87734	3.8527	3.58415	4.31774	3.56536	4.06896	6.66448	3.14786	3.49775	12.6333	14.055	13.3111	9.01259	10.678	9.73628	5.14952	10.5627	7.62433	9.82219	7.83885	8.28694	8.69171	-1.01657	0.175719	0.0834255	0.999948	-1.25926
ENSG00000121361	KCNJ8	protein_coding	2484	ENSMUSG00000030247	Kcnj8	protein_coding	2548	5.11955	4.99134	4.93129	5.23279	4.34798	3.94401	5.32682	4.44365	2.89129	1.72629	1.54005	2.30193	2.07089	2.54387	3.36083	1.8995	5.09874	5.16805	5.25224	5.48026	6.0194	5.22455	3.63491	4.72176	0.272712	-1.37868	-1.82265	-0.554173	-1.33705	-0.58934	-0.0640913	-1.37941	-0.213772	1.98408	5.62275	4.12224	0.500815	1.93604	1	-0.801698	0.999948	0.349267
ENSG00000181031	RPH3AL	protein_coding	6066	ENSMUSG00000020847	Rph3al	protein_coding	3814	2.1992	1.82879	2.27643	2.52967	3.27289	2.82194	2.03874	3.34822	2.78378	2.89765	2.7114	2.50861	2.26823	1.96628	2.70079	2.39569	2.22569	1.42054	1.64223	1.372	3.91003	2.90864	2.49883	2.72842	-0.724265	3.71181	3.18037	2.90828	2.78145	3.26613	2.76901	1.03865	2.52622	-0.334821	0.77028	-1.10356	-1.40305	-4.11597	0.0475947	0.219308	0.999948	-0.140862
ENSG00000188306	LRRIQ4	protein_coding	1827	ENSMUSG00000027703	Lrriq4	protein_coding	2762	-0.391456	1.65317	0.759768	1.26094	0.916695	1.35158	-0.399917	-0.505478	-0.572413	1.58452	-0.601723	-0.714315	-0.807854	-0.472372	-0.655408	0.172766	-0.50247	0.344454	0.203575	-0.896728	-1.0452	-1.62688	-0.676793	-1.06387	6.96372	6.66988	6.83578	1.4994	3.35395	1.70935	1.93504	5.20468	3.63951	5.83121	5.49137	5.94699	5.81073	0.273269	0.889377	1.59567	1	-1.22988
ENSG00000101327	PDYN	protein_coding	2847	ENSMUSG00000027400	Pdyn	protein_coding	2887	3.66902	2.33513	3.28973	2.35794	1.49912	3.09013	2.76747	0.439519	3.83201	3.26648	3.96776	3.96765	0.137143	2.5881	2.51198	0.854728	-1.14244	-1.29551	-1.43639	-1.53669	-1.68517	0.318119	-1.31676	-1.70384	1.41443	2.24847	1.16706	2.35308	3.65267	2.16905	2.56306	4.27327	3.19098	5.37677	6.49754	5.86803	4.65689	-0.301417	1	0.467642	0.999948	-0.717111
ENSG00000127472	PLA2G5	protein_coding	2607	ENSMUSG00000041193	Pla2g5	protein_coding	2884	0.0956305	-0.859745	-0.753146	-0.836933	-1.18118	-1.48326	-0.912831	-1.01839	0.914673	-0.928393	-1.11464	-1.22723	-1.32077	-0.985286	-1.16832	-0.340148	-1.01538	0.416502	0.275624	2.04979	0.441882	-2.13979	0.810293	-1.57679	4.76643	6.02758	5.64969	3.65944	4.21216	4.81692	0.979595	5.53992	3.06695	5.25163	3.06104	4.32204	4.61489	-1.00913	0.47102	-0.370021	1	-0.892419
ENSG00000137726	FXYD6	protein_coding	5137	ENSMUSG00000066705	Fxyd6	protein_coding	4107	7.04191	7.13039	6.50194	6.81024	7.1868	7.68541	7.09732	7.43143	7.84453	8.19242	7.86393	8.01703	7.96982	8.27578	7.70333	8.11177	8.84055	9.28815	9.14258	9.35329	8.84001	8.87213	9.47832	9.5922	3.88777	8.17459	7.9603	5.5053	6.32737	5.8094	6.50458	6.26726	6.02034	6.62449	4.54124	6.96708	6.28133	-4.11171	3.3366e-18	0.174612	0.999948	-0.576928
ENSG00000182747	SLC35D3	protein_coding	2359	ENSMUSG00000050473	Slc35d3	protein_coding	2630	0.824808	1.28447	0.976032	-0.692718	-1.03697	-1.33905	-0.768616	-0.874177	0.64385	0.215822	0.0295784	-1.08301	1.6308	-0.841071	-1.02411	-1.19593	-0.871169	-1.02425	-1.16512	-1.26543	-1.4139	-0.995576	-1.04549	-1.43257	1.39694	-1.42437	-0.868352	7.67393	7.58015	7.29373	1.1126	0.896821	1.4775	3.66085	4.37691	1.24004	2.94054	2.56658	1	-0.370021	1	0.236215
ENSG00000119403	PHF19	protein_coding	6733	ENSMUSG00000026873	Phf19	protein_coding	5039	5.8967	5.94632	5.55748	5.79421	6.01981	6.00275	6.39779	5.84637	4.8126	5.13738	4.94277	4.8133	5.51494	5.71194	5.19753	5.04588	5.22309	5.6963	5.48167	5.56135	6.57685	6.19179	6.56814	5.9431	2.41822	3.94133	4.28104	4.68122	4.57399	5.60348	3.67095	6.31278	5.80995	7.98786	6.78461	8.74431	9.00569	-1.64193	0.295147	-0.145622	0.999948	-0.50678
ENSG00000168918	INPP5D	protein_coding	8681	ENSMUSG00000026288	Inpp5d	protein_coding	7602	5.43162	3.98975	4.71106	4.33449	3.60691	3.8793	3.54152	4.45559	3.97362	3.00856	3.50744	2.76522	3.69865	2.6368	3.52247	3.41623	2.4586	2.38147	2.78808	3.04471	2.09873	2.31456	3.11922	3.41566	7.81853	7.2329	7.35271	4.69536	6.85246	5.60403	0.773932	5.90156	3.64662	5.81985	5.7479	6.63946	7.10371	0.590474	0.566613	-0.32735	0.999948	-1.64955
ENSG00000105246	EBI3	protein_coding	1284	ENSMUSG00000003206	Ebi3	protein_coding	1170	2.11738	1.162	1.85356	2.18481	0.840564	-0.461517	2.10891	1.58832	2.52138	1.09335	2.71446	2.11644	3.78844	1.03646	0.853423	-0.318403	0.00636169	-0.146715	-0.287593	-0.387896	-0.536373	-1.11805	-0.167962	-0.555042	2.20292	3.32914	3.20709	3.47557	3.24524	2.53352	2.4738	2.06538	2.78355	4.95494	3.67671	4.50813	4.85633	-0.996086	1	-1.56355	1	0.558448
ENSG00000120498	TEX11	protein_coding	3371	ENSMUSG00000009670	Tex11	protein_coding	3624	1.04677	1.57682	1.46103	1.59964	1.03299	0.730914	0.301345	1.78075	1.35124	2.02275	1.51458	1.98695	-0.106592	0.228891	1.78282	1.09642	0.935758	1.26811	1.4898	1.679	1.0711	0.659348	1.24686	1.75287	2.85196	4.48815	4.11207	4.7705	5.56412	5.65733	0.427691	4.82662	2.27801	4.43934	1.52207	3.05762	3.34309	-1.38477	0.471181	-0.343815	1	-0.839455
ENSG00000080573	COL5A3	protein_coding	6750	ENSMUSG00000004098	Col5a3	protein_coding	6809	0.530488	0.089686	0.196286	-1.20943	2.20121	0.951596	1.29963	0.194074	0.127138	0.284072	0.0978288	-0.599726	-2.69326	-1.35778	-0.955857	0.45728	-2.38788	-2.54096	-2.68184	-2.78214	-2.93062	-3.51229	-2.5622	-2.94928	2.17656	3.13398	3.40312	1.78264	0.566798	2.89947	1.45643	2.20251	0.783188	2.94452	1.78214	4.40015	4.39743	-1.03601	0.659515	0.850489	0.999948	-0.40227
ENSG00000233436	BTBD18	protein_coding	3188	ENSMUSG00000086598	Btbd18	protein_coding	3519	4.78265	2.84999	4.20452	2.87281	3.28344	3.8989	3.5518	3.59824	3.26827	3.63933	2.29554	4.26387	4.41134	2.42489	4.54142	4.45705	3.44924	3.96754	3.30729	3.65765	2.90651	4.04568	3.10499	2.83339	2.61427	2.47745	4.18728	3.18948	3.10404	3.78616	2.40871	2.61422	1.73546	3.8968	3.14945	2.91947	3.77918	-0.920879	0.810643	0.0423185	0.999948	-0.303291
ENSG00000162391	FAM151A	protein_coding	2005	ENSMUSG00000034871	Fam151a	protein_coding	1923	1.79635	-0.480957	1.21061	1.54185	1.19761	0.480488	1.78789	-0.639604	2.87842	3.90983	1.26415	2.73652	2.64298	3.71543	2.21047	2.84599	2.53333	1.53226	2.8768	2.66959	-0.17933	0.238997	2.99644	2.97193	1.48607	1.34926	2.04278	3.24415	2.97584	3.2317	3.07888	1.61156	0.607272	2.7686	1.02126	1.69174	1.16986	-0.198927	1	-0.159802	1	0.132923
ENSG00000115468	EFHD1	protein_coding	3052	ENSMUSG00000026255	Efhd1	protein_coding	2125	2.3277	2.61333	1.82685	2.84259	2.49834	3.6113	3.814	3.07617	2.93524	3.4881	3.05032	3.67469	4.09572	3.37231	4.3592	3.60241	6.69389	6.69693	6.99077	6.75101	8.28598	8.47519	6.88214	7.03505	4.26253	5.30949	4.41653	2.16716	4.05413	1.89495	0.934777	2.20442	0.463168	2.6245	0.614122	3.69448	2.44079	-0.582532	0.853551	-0.337153	0.999948	-1.1491
ENSG00000168447	SCNN1B	protein_coding	3918	ENSMUSG00000030873	Scnn1b	protein_coding	2633	-1.4921	-1.44747	-1.34087	-1.42466	-1.76891	-2.07099	-1.50056	-1.60612	-1.67305	-1.51612	-1.70236	-1.81496	-1.90849	-1.57301	-1.75605	-1.92788	-1.60311	-1.75619	-1.89707	-1.99737	-2.14584	-2.72752	-1.77743	-2.16451	-1.77463	-0.426018	-0.869997	-1.60152	-1.38439	-0.636682	-0.696396	0.573248	1.85436	4.00713	-0.432089	4.04575	3.6234	-1.06595	1	-0.370021	1	-0.649151
ENSG00000125740	FOSB	protein_coding	5553	ENSMUSG00000003545	Fosb	protein_coding	6243	3.21421	6.1838	2.85642	5.43851	6.14579	6.48114	6.59621	6.93239	1.40876	3.53532	1.49493	3.07421	2.94591	3.96823	3.49569	3.65644	1.21567	1.91059	1.9921	1.08444	1.2579	2.46977	0.719416	1.03278	-0.0201622	0.32845	4.97723	3.5959	6.41173	7.16218	8.92342	7.22253	4.5083	3.49856	8.43047	7.82936	4.98404	-4.03294	0.0435518	-0.458606	0.878008	-3.24359
ENSG00000134571	MYBPC3	protein_coding	4280	ENSMUSG00000002100	Mybpc3	protein_coding	4163	-1.61959	-1.57497	-0.468366	-1.55215	-1.8964	-2.19848	-0.628051	-1.73361	-1.80055	-0.0586512	-1.82986	-1.94245	-2.03599	-1.70051	-1.88354	-2.05537	-1.7306	-1.88368	-2.02456	-0.124862	-1.27334	-2.85501	-1.90493	-2.29201	1.95677	3.79571	1.27644	0.0594968	-0.0453106	-2.88256	-2.35731	0.497295	0.814935	2.9539	-1.093	0.0920492	-0.529371	-0.9613	0.832791	-0.972331	1	0.964192
ENSG00000196684	HSH2D	protein_coding	3398	ENSMUSG00000062007	Hsh2d	protein_coding	1824	3.8008	3.40182	3.72254	4.20704	3.2945	3.41984	3.28984	3.92124	3.66166	3.73371	4.08803	3.6384	4.0783	3.09185	4.28227	3.76941	4.21703	3.8068	3.55629	3.56562	3.10398	3.70673	4.04271	3.53277	3.50986	5.03432	3.82953	1.51305	3.14521	2.83152	0.833206	1.68781	1.00545	3.14442	2.41944	1.96064	4.70554	-0.952545	0.789612	-0.289189	0.999948	-1.47629
ENSG00000167994	RAB3IL1	protein_coding	3006	ENSMUSG00000024663	Rab3il1	protein_coding	4543	3.0601	3.39423	3.62636	1.54257	2.0728	2.89625	2.88171	2.47659	2.29418	2.95361	2.00184	2.65478	2.47378	0.80926	1.94815	2.15484	0.779162	2.43344	0.807135	2.08534	1.69586	3.20934	1.41219	2.61008	1.60836	4.71778	6.23181	2.74083	2.95795	3.22024	3.87422	5.12616	4.06742	6.20292	4.54474	6.61564	6.90303	-4.01379	1.92398e-05	-0.155412	0.999948	-0.355668
ENSG00000196169	KIF19	protein_coding	5640	ENSMUSG00000010021	Kif19a	protein_coding	4068	0.789681	1.34888	0.940905	-0.365276	0.875439	-0.596567	0.781219	-0.131696	1.1233	-0.0416981	0.941984	1.24443	0.735852	1.22334	1.52573	1.3539	-0.128688	0.52559	-0.100715	0.646979	-0.671423	1.20634	0.504343	0.309909	-1.40224	-2.05363	-2.49761	1.67776	1.15792	1.54306	-0.324008	2.0331	1.11127	3.23513	1.05578	3.16098	3.02749	0.935013	1	-0.0887247	1	0.310179
ENSG00000130052	STARD8	protein_coding	5558	ENSMUSG00000031216	Stard8	protein_coding	5499	3.93419	4.04808	4.3445	4.09326	4.15291	4.20592	4.48685	3.9769	4.21481	4.38882	4.25262	4.35302	4.87246	4.26239	4.72819	4.47457	5.72533	5.676	5.86995	5.89906	5.86934	6.49595	5.86278	5.88563	1.74787	5.82893	5.78864	-0.0790145	1.55314	3.40239	7.36914	3.9031	6.14945	4.65038	6.06769	6.27246	6.93482	-3.99228	1.76687e-09	-0.0823921	0.999948	-2.85324
ENSG00000089041	P2RX7	protein_coding	5546	ENSMUSG00000029468	P2rx7	protein_coding	5970	2.53014	1.75164	3.06469	3.07401	3.12208	2.78523	2.39043	2.64744	2.6836	2.50611	2.60366	1.68371	2.49707	3.05494	2.54998	2.96311	2.93995	2.49737	2.99392	2.58876	3.02525	2.65379	1.62813	2.65608	3.6142	4.26332	4.04701	3.53939	4.61449	2.74708	0.122581	2.29912	-0.442138	1.68172	1.04985	2.70945	1.95052	-0.472704	0.84836	0.429618	0.999948	-0.400743
ENSG00000014257	ACPP	protein_coding	4193	ENSMUSG00000032561	Acpp	protein_coding	7330	1.21739	0.776591	1.73119	1.93691	3.04012	3.35471	0.986539	2.88098	2.39901	1.38601	1.00713	1.2571	3.5172	1.65105	3.50364	3.06172	5.6028	5.82543	5.55966	6.00805	5.13999	7.19282	4.00734	4.84615	2.679	4.54809	4.47945	0.506342	3.51354	2.36734	3.13028	3.96651	2.67682	4.78876	3.94047	4.88467	5.33743	-1.76588	0.073145	0.971115	0.999948	-2.52755
ENSG00000141665	FBXO15	protein_coding	6198	ENSMUSG00000034391	Fbxo15	protein_coding	3359	4.25561	3.47581	4.06353	3.64157	3.77886	3.45715	3.79195	3.34691	4.29462	3.72908	4.15951	4.01521	3.69661	3.64794	4.29651	3.90229	4.49009	3.97445	4.42993	4.45989	4.11133	3.96835	3.80881	4.28233	9.82933	10.1348	9.38091	5.41348	6.81887	6.71243	4.16173	8.86758	7.06939	9.17038	8.05998	9.52162	9.56158	0.103718	0.963261	0.0319664	0.999948	-1.349
ENSG00000167523	SPATA33	protein_coding	5746	ENSMUSG00000048478	Spata33	protein_coding	4303	5.58482	5.04448	5.09537	5.12093	5.26361	5.4746	4.93569	5.14522	5.22572	4.94267	4.73388	4.76189	4.86099	5.42144	4.71388	4.912	4.39904	4.68006	4.20871	4.19166	4.1472	4.09508	4.28484	4.60497	2.56113	2.32478	2.59129	3.62059	2.81386	2.71358	1.76489	3.29088	0.615213	2.71353	0.859276	3.39483	2.94647	0.158672	0.980137	0.320808	0.999948	0.860443
ENSG00000167549	CORO6	protein_coding	4321	ENSMUSG00000020836	Coro6	protein_coding	3011	2.68858	2.65921	1.97731	0.75602	2.41177	1.59512	1.52812	1.42256	2.43363	2.80206	1.15639	1.50323	2.34257	1.09309	1.68767	-1.06912	-0.744358	0.102565	-0.453351	-0.138616	1.71291	3.36005	0.403246	2.01617	3.07623	3.28734	3.1844	2.95984	1.8815	3.7141	1.91742	4.40208	2.28232	4.37547	2.83381	4.5229	4.18594	-0.0905754	0.987326	0.574531	0.999948	-0.132984
ENSG00000011590	ZBTB32	protein_coding	2770	ENSMUSG00000006310	Zbtb32	protein_coding	2357	0.00813508	1.05276	0.159359	0.0755712	1.53868	1.42924	0.584636	1.21604	2.73407	2.891	1.79787	3.07759	1.91366	2.51218	2.32914	2.57236	0.482083	-0.255956	0.925094	-0.497137	-0.060651	-2.22729	0.30776	-0.0793198	6.07163	6.03752	6.10354	5.40373	4.36032	5.845	3.1638	5.89288	4.26788	6.352	3.60214	5.93952	6.70493	0.0672598	0.983566	0.540584	1	0.102501
ENSG00000175567	UCP2	protein_coding	3237	ENSMUSG00000033685	Ucp2	protein_coding	6989	7.21382	7.10411	6.98987	7.13157	6.62029	6.49449	6.87293	6.7568	8.00967	7.81462	7.89277	7.94432	7.99632	7.42012	8.07592	7.56433	9.02439	7.69669	9.20574	7.5887	7.64334	8.45032	8.68538	8.88738	8.14398	8.92923	8.53541	7.80309	8.39829	8.31176	7.01287	8.24569	5.88254	7.96383	6.22742	8.22906	8.68317	-0.526776	0.628026	-0.265443	0.999948	-0.548812
ENSG00000084110	HAL	protein_coding	5146	ENSMUSG00000020017	Hal	protein_coding	5549	2.20203	0.966549	-0.149244	0.766968	0.159685	1.34303	0.106108	0.000547263	0.740967	0.897901	0.489265	0.113638	0.283134	1.73409	1.75751	0.000718773	0.81091	0.657834	-2.2904	-0.0687744	1.46082	0.879148	0.15116	1.14259	3.25837	3.95789	2.91246	-0.355107	-0.137987	0.0247631	-0.186954	3.60625	0.885758	2.96556	2.99489	3.91011	3.82421	-0.180576	0.967506	0.809904	1	-0.300975
ENSG00000188089	PLA2G4E	protein_coding	5823	ENSMUSG00000050211	Pla2g4e	protein_coding	6960	2.18419	2.15081	2.40941	2.64755	2.18301	2.74968	1.9278	1.9097	2.96475	2.61267	2.31095	2.97095	2.2203	2.4403	3.16416	2.8928	2.07317	1.9941	2.33864	2.56027	2.53044	2.02276	2.35136	2.12182	-0.369655	-0.50647	-0.465022	-0.681967	-2.78677	-0.4541	-2.09878	1.07776	2.07347	4.1313	2.41346	6.2884	6.26832	0.182556	1	0.568501	0.999948	0.477709
ENSG00000138378	STAT4	protein_coding	4785	ENSMUSG00000062939	Stat4	protein_coding	3872	2.02686	0.264126	1.17808	1.09429	-2.05731	1.10004	1.53297	-1.89452	0.623507	-1.80452	2.65309	2.98411	-2.1969	0.723548	-2.04445	0.591078	0.430416	0.27734	-2.18547	-0.28577	0.373108	-2.01592	1.10409	-1.45292	4.78794	5.66866	5.24606	5.45682	6.28324	5.56183	3.1735	6.57147	5.02382	7.06967	7.31836	7.00909	6.77239	-0.608538	0.740208	-0.412389	1	-0.498608
ENSG00000149761	NUDT22	protein_coding	3721	ENSMUSG00000037349	Nudt22	protein_coding	1195	4.46497	4.48494	3.82102	4.53241	4.4348	4.36099	4.32876	4.05327	4.37865	4.36566	4.45953	4.21367	4.09667	3.71087	4.5472	4.14655	3.89758	4.17622	4.19973	4.41691	3.97298	4.33559	4.67203	4.55377	6.72262	6.97107	6.53649	5.89573	5.98412	5.86057	6.30128	6.91262	5.20051	7.24636	5.90401	7.29865	8.04603	0.0292769	0.992447	0.192892	0.999948	-0.0232853
ENSG00000102452	NALCN	protein_coding	8951	ENSMUSG00000000197	Nalcn	protein_coding	14715	-0.684028	0.530521	0.467196	0.190763	-0.96084	-0.262921	0.892473	-1.21309	1.13501	0.75138	1.86059	1.38543	1.60001	1.98994	0.752459	1.27251	3.54481	4.46973	3.62525	4.67489	2.41711	3.7026	3.5542	4.23601	-0.797707	-0.101171	0.647495	1.84671	0.592529	1.44559	-0.856976	0.845628	-0.743623	1.30223	-0.329634	-1.24412	-0.263501	-1.0668	0.842514	-0.768208	1	0.753521
ENSG00000144596	GRIP2	protein_coding	11885	ENSMUSG00000030098	Grip2	protein_coding	9359	2.73984	2.37784	2.58174	2.18384	1.63014	1.64999	1.42205	1.69982	2.50735	2.40649	2.52957	2.39145	1.61984	1.63339	2.45035	2.17161	3.15349	4.13471	3.40887	4.08818	3.13585	3.81619	3.04788	3.38428	-0.434352	-0.670702	0.207247	2.42682	2.34055	3.3581	0.56142	0.831064	-0.868369	1.17748	1.28259	0.849318	-0.890747	-0.219758	1	0.0641894	0.999948	-0.521449
ENSG00000198010	DLGAP2	protein_coding	15159	ENSMUSG00000047495	Dlgap2	protein_coding	6149	1.72584	1.60054	1.75154	1.83281	1.83369	-0.322535	1.67674	1.24925	1.89852	1.77982	2.98951	2.53684	1.13952	1.5194	2.40049	1.73485	0.837222	1.24602	1.00893	1.33605	0.487132	1.07538	0.518508	0.690856	-0.413312	-1.64966	-1.09364	0.17484	-2.60804	-0.123361	-0.335078	-1.6504	-0.262366	1.78349	0.459744	1.01475	0.229828	0.985453	1	-0.362184	0.999948	1.02349
ENSG00000179913	B3GNT3	protein_coding	2301	ENSMUSG00000031803	B3gnt3	protein_coding	3055	-0.72424	-0.679616	-0.573016	-0.656804	-1.00105	-1.30313	-0.732701	1.16174	0.0948023	0.836699	0.650455	0.9529	-1.14064	0.194844	0.0118072	-1.16002	-0.835254	-0.988331	-1.12921	-1.22951	-1.37799	-1.95966	-1.00958	-1.39666	1.81826	4.14088	3.12499	2.57634	1.2085	1.47078	1.41107	3.35878	0.524421	2.57027	5.41234	5.34586	3.44064	-1.81407	0.495244	-1.66238	1	1.22766
ENSG00000204176	SYT15	protein_coding	7158	ENSMUSG00000041479	Syt15	protein_coding	5164	4.22343	3.26805	4.46211	3.83518	3.36165	3.56737	2.79993	3.96739	4.51279	4.1994	4.08641	4.61939	4.72986	4.14251	4.89807	4.10958	3.7369	3.73193	3.5189	3.22066	3.76608	3.08954	3.74544	3.21397	1.25359	1.40956	1.32815	2.78426	1.10326	1.26601	-1.08322	0.601467	-0.232896	1.81296	3.09863	1.91869	0.744726	-0.0463425	0.995317	-0.0379396	0.999948	1.59607
ENSG00000277758	FO681492.1	protein_coding	5526	ENSMUSG00000041479	Syt15	protein_coding	5164	4.07787	3.18569	3.41094	3.2085	2.77937	3.26578	2.52689	2.80465	3.11623	3.23569	3.75571	4.24351	4.22474	3.65879	4.36254	3.59837	3.78341	3.70189	3.27924	2.67644	2.943	2.7071	2.89637	2.5873	1.25359	1.40956	1.32815	2.78426	1.10326	1.26601	-1.08322	0.601467	-0.232896	1.81296	3.09863	1.91869	0.744726	-0.0463425	0.995317	0.363281	0.999948	1.59607
ENSG00000019582	CD74	protein_coding	3184	ENSMUSG00000024610	Cd74	protein_coding	1410	4.78446	4.70979	3.65884	4.26693	3.95663	4.35757	4.94847	4.67044	5.27008	5.88119	5.96324	5.39121	4.54053	3.97419	5.14314	5.0579	3.78363	3.58748	3.61166	3.3463	2.24089	4.20112	1.84377	3.59419	3.98436	3.93443	4.31642	4.75893	3.60408	4.51226	4.29208	1.79619	1.37686	3.42272	1.46892	-0.66795	1.03256	-0.0943349	0.988068	-0.651404	0.999948	0.617657
ENSG00000168676	KCTD19	protein_coding	7383	ENSMUSG00000051648	Kctd19	protein_coding	3048	2.59381	2.44579	2.38889	3.0188	2.6024	2.01492	2.53955	2.38668	3.45725	2.61418	2.29044	2.27095	3.17742	2.60036	2.23675	2.6816	2.61208	2.78915	2.8327	3.11091	2.74742	2.56785	2.70079	2.41325	-1.98579	0.947789	2.82574	-0.812671	-0.0105875	1.81513	0.414377	1.82152	0.264696	2.31055	2.23123	2.30734	2.77837	-4.12455	1	-0.136704	0.999948	-2.00768
ENSG00000141668	CBLN2	protein_coding	5593	ENSMUSG00000024647	Cbln2	protein_coding	2894	-2.0056	-1.96098	-1.85438	-1.93817	-2.28241	-2.58449	-2.01406	-2.11962	-1.18656	0.292303	-2.21587	-2.32846	-2.422	-2.08652	-2.26955	-2.44138	-2.11662	0.0522362	-0.825608	1.29648	-2.65935	-3.24102	-2.29094	-2.67802	-0.910988	0.022587	-0.421392	0.584055	0.0642105	-1.358	1.33717	1.02185	0.0175656	2.06342	-1.15341	-1.70532	-1.00481	-0.650893	1	-0.370021	1	1.09386
ENSG00000188508	KRTDAP	protein_coding	661	ENSMUSG00000074199	Krtdap	protein_coding	679	1.0753	2.11992	1.22652	2.7277	0.798487	0.496406	1.06684	0.961277	2.89434	1.05127	1.86503	2.3374	0.6589	2.99438	3.13327	3.96145	0.964285	0.811208	1.67033	0.570027	0.42155	-0.160123	0.789961	1.40288	0.180594	4.22965	3.67019	0.353709	0.570829	0.733579	1.25883	3.8504	2.10915	4.155	1.93817	2.97122	3.67173	-3.71671	1	-0.370021	1	-0.301212
ENSG00000130377	ACSBG2	protein_coding	3447	ENSMUSG00000024207	Acsbg2	protein_coding	2609	3.73707	3.32227	3.23622	3.93004	3.70127	3.57322	2.38466	3.62305	4.09668	3.75612	3.43661	3.65522	3.44621	3.65616	4.04344	3.71633	3.16663	2.75052	3.98815	2.99476	2.73937	2.74266	3.26532	3.44653	3.36786	3.17216	3.75792	-0.00334214	2.43617	0.961491	-1.68319	1.39381	-0.247904	1.79795	0.581122	1.76618	1.84519	-0.0715934	0.989811	0.496587	0.999948	-1.85947
ENSG00000113073	SLC4A9	protein_coding	3635	ENSMUSG00000024485	Slc4a9	protein_coding	2930	0.201028	0.66069	0.352252	1.26846	0.661182	2.62214	0.929532	0.502043	2.13555	1.3994	0.727727	0.878169	2.00702	0.857077	2.05255	1.76525	-1.49495	-1.64802	-1.7889	-0.889206	-1.03768	0.840076	0.652656	-1.05635	-1.92882	0.741717	0.297738	-0.755708	-1.53859	0.209125	-1.85059	1.41906	-0.415308	1.63055	-1.17124	-1.72316	-0.437686	-2.38819	1	1.21445	1	-0.365405
ENSG00000188038	NRN1L	protein_coding	1052	ENSMUSG00000044287	Nrn1l	protein_coding	617	0.404886	2.44951	0.55611	2.47232	2.71304	0.825993	1.39642	0.290864	0.223929	3.18822	1.19462	3.08203	1.57345	0.32397	0.140933	2.29104	2.6158	3.94815	4.45935	3.60005	3.8386	4.33939	2.70451	3.1919	1.9037	0.667347	3.80833	3.95128	3.51633	3.87172	2.39697	2.25158	1.83225	3.8781	1.66128	2.10936	3.39483	-1.04065	1	1.10346	1	0.242569
ENSG00000115474	KCNJ13	protein_coding	2977	ENSMUSG00000079436	Kcnj13	protein_coding	1270	5.20794	4.59264	5.82357	4.90234	4.71481	4.53472	5.23555	5.19953	5.61802	5.12807	5.05145	4.81012	4.9635	4.93177	5.29842	5.24974	6.285	5.70616	5.7376	6.00622	5.82784	5.64602	5.93171	5.53553	-0.722751	0.625861	2.35181	1.45036	0.667484	1.4152	0.940445	1.21009	0.790764	2.83662	1.03483	3.06788	1.99078	-2.42072	1	-0.599007	0.999948	0.349746
ENSG00000108255	CRYBA1	protein_coding	794	ENSMUSG00000000724	Cryba1	protein_coding	1594	3.39577	3.85543	1.96203	2.46321	1.534	4.31938	1.80235	2.69679	0.629852	4.10871	3.77047	1.48795	1.39441	0.729894	4.00629	1.95999	3.6998	3.35407	3.9908	2.62747	3.8575	3.74531	3.11043	2.46032	1.75678	1.29804	1.17599	1.7075	1.66159	2.20285	0.0276598	0.297304	-0.122021	1.92383	1.51436	1.47702	0.440563	0.588918	1	1.18779	1	-0.256502
ENSG00000174740	PABPC5	protein_coding	3450	ENSMUSG00000034732	Pabpc5	protein_coding	2434	3.15086	2.82351	3.70063	3.4593	4.62407	3.91989	3.96837	3.8628	1.51047	2.6674	1.28851	2.76088	3.27503	2.69797	2.42747	1.84061	6.9898	7.35807	6.66149	7.45294	4.68153	5.75521	6.73252	7.3544	-1.66125	-1.31264	-0.756619	-0.488137	-1.27102	-1.10827	0.0019448	-0.313373	-0.732699	1.31315	0.0963272	0.544416	-1.75508	-0.598252	1	0.389233	0.999948	0.69822
ENSG00000137261	KIAA0319	protein_coding	7172	ENSMUSG00000006711	D130043K22Rik	protein_coding	5276	0.220608	1.0022	0.594224	1.95101	1.4463	2.14422	2.62718	1.52162	2.03965	0.93355	2.18027	1.95664	1.12614	1.80266	0.831124	2.05785	1.84656	3.39392	1.75424	3.71534	0.151822	1.48769	2.1052	2.60708	-1.77737	-2.42876	-2.87273	-1.60425	-1.38713	-0.902454	-0.114171	-0.844526	-1.84881	0.197039	-1.43483	0.235655	0.450736	0.935013	1	-0.346626	0.999948	-0.485508
ENSG00000187045	TMPRSS6	protein_coding	4082	ENSMUSG00000016942	Tmprss6	protein_coding	3359	0.0337074	0.815297	-0.400031	0.101143	-1.82807	0.454814	-0.559717	-0.665277	-0.14725	-0.575279	-0.761522	0.93324	-0.967654	-0.632171	1.18479	0.334894	1.50766	0.506582	-0.371262	-1.05653	-2.205	-0.201714	-1.83659	-1.22367	-2.12595	-1.77734	0.586034	0.0471605	1.07164	-0.251041	-0.0477203	-1.77808	-1.1974	0.848452	-0.783413	-0.920287	-1.21978	-1.94206	1	0.334845	1	-0.485889
ENSG00000187905	LRRC74B	protein_coding	5542	ENSMUSG00000022759	Lrrc74b	protein_coding	2231	2.53118	2.37417	3.06573	2.93303	2.43124	2.67665	2.85713	2.64848	3.07458	2.44302	2.6047	1.93268	2.4492	1.51166	2.60164	2.42982	2.75458	2.65041	2.60265	2.9942	2.05431	1.98165	2.85156	2.69275	-0.535613	1.13493	2.36902	1.6375	1.17655	1.60233	0.864549	1.13419	-0.60706	1.43879	1.02932	-1.32995	-0.0444759	-2.37253	1	-0.204257	0.999948	0.227306
ENSG00000130988	RGN	protein_coding	2811	ENSMUSG00000023070	Rgn	protein_coding	1607	3.30887	2.35349	2.8386	2.96126	3.61702	2.31494	2.67892	2.87292	2.12791	2.77027	3.42053	3.12351	2.96286	1.22795	2.42342	-1.44884	0.460886	0.307809	-1.41803	0.066628	0.333189	2.21095	-1.2984	-0.68548	1.25964	-0.71368	1.16427	0.110822	-0.672057	0.0756553	1.01594	1.60751	-0.133739	1.91211	-0.304714	1.14337	0.843882	0.776029	1	0.318665	0.999948	0.349267
ENSG00000186765	FSCN2	protein_coding	2019	ENSMUSG00000025380	Fscn2	protein_coding	2110	0.46438	0.509004	-0.384396	-0.468184	-0.812432	0.885487	-0.544081	0.350358	-0.716578	0.440356	-0.745887	1.72648	0.0479816	-0.616536	1.20043	-0.971399	0.938328	2.00764	0.059411	0.959108	1.98056	-0.771042	-0.820958	1.11389	-1.45517	-1.10655	0.449468	-1.28205	-0.0649301	1.09782	1.62307	-1.10729	-0.526613	1.51924	0.624341	0.750502	0.772937	-1.29061	1	0.298248	1	-1.92721
ENSG00000010379	SLC6A13	protein_coding	4243	ENSMUSG00000030108	Slc6a13	protein_coding	2904	-0.607064	-1.56244	-1.45584	-0.539628	-1.88388	-0.600994	0.969437	0.600842	-1.78802	-0.0461251	-0.232368	-0.929923	-0.4385	-1.68798	0.450912	-0.0428425	1.08928	0.450774	0.57293	-2.11234	-0.260812	-0.520557	-0.892401	-0.279481	-1.91596	-1.56735	-2.01133	1.06451	0.474271	1.09645	0.747233	1.60184	-0.987411	1.05844	-0.573423	0.289703	0.990211	-0.0655481	1	-1.89303	1	0.237261
ENSG00000145949	MYLK4	protein_coding	6059	ENSMUSG00000044951	Mylk4	protein_coding	7689	1.57938	0.730921	-0.384872	1.40581	1.06156	2.1074	1.19241	2.80931	-0.302016	0.43988	1.12811	1.55608	2.04751	2.04595	1.93692	1.25052	3.19419	3.07428	2.6439	3.18102	3.49198	3.13537	2.11717	3.37645	-1.73576	-0.387144	-2.41609	-1.1476	-0.608555	-0.767733	-3.24248	-0.650912	-2.39217	-0.346312	-0.755785	0.206877	-0.244619	-0.557228	1	-0.543924	0.999948	-0.45629
ENSG00000170967	DDI1	protein_coding	2609	ENSMUSG00000047619	Ddi1	protein_coding	7114	0.0945241	-0.860852	-0.754252	0.16196	-0.182288	-0.484369	1.40799	1.30243	2.23549	0.0705001	0.469219	-1.22834	-1.32187	0.59857	2.73746	1.65875	-1.01649	-1.16957	-1.31045	0.91118	-1.55922	-2.1409	-1.19081	1.22946	-3.20858	-2.85997	-3.30395	-3.03547	-1.23339	-3.6556	-1.13035	-1.86071	-2.28003	-0.234177	-1.86604	-1.41795	-0.495054	-0.0655481	1	-1.69393	1	-1.01225
ENSG00000214212	C19orf38	protein_coding	1565	ENSMUSG00000057191	AB124611	protein_coding	1447	-0.168142	-0.123517	-0.0169176	0.899294	1.14001	-0.747035	-0.176603	0.717836	-0.349099	1.3928	1.20655	-0.491001	-0.58454	0.750942	0.567905	-0.603921	-0.279156	1.15273	-0.573111	0.911549	-0.82189	-1.40356	-0.453479	-0.840559	0.0890124	1.02259	-1.00635	-0.737873	0.479248	-1.358	-0.832753	-0.563109	0.0175656	2.06342	-1.15341	-0.70532	-0.00481278	-0.140859	1	0.128687	1	-0.541037
ENSG00000136011	STAB2	protein_coding	9288	ENSMUSG00000035459	Stab2	protein_coding	8757	0.262653	-0.692723	0.583802	-1.08495	-1.4292	-0.731277	-0.745808	-0.851369	1.25162	0.939069	-0.362652	0.399225	0.753145	-1.81826	0.9987	-0.851198	-0.848361	-0.194083	0.558124	-0.072694	-0.221171	1.19716	-2.02268	-0.0878362	-1.18643	-0.159747	-1.01876	-0.165319	-0.533161	0.902607	-1.1082	-1.57552	-2.57981	-0.533953	5.90206	3.31202	2.30471	-0.573694	1	-0.244945	1	-0.540119
ENSG00000099260	PALMD	protein_coding	8244	ENSMUSG00000033377	Palmd	protein_coding	7273	-0.243395	-0.198771	-2.4141	0.502113	-0.842136	2.06524	-2.57378	-1.09438	-1.16132	0.870084	-0.453663	0.111817	-1.39676	0.938723	-0.829276	0.806253	1.41113	2.21498	0.351635	2.09933	1.99038	1.28672	-1.85066	-0.915813	-3.24047	-1.89186	-3.33584	-3.06736	-1.85024	-3.68749	-2.16224	-1.89259	-2.31192	-0.266067	-2.48289	0.287122	-2.3343	-0.701589	1	2.87821	1	-0.541037
ENSG00000198650	TAT	protein_coding	5407	ENSMUSG00000001670	Tat	protein_coding	2405	2.56675	2.48013	1.00177	2.35856	1.76638	1.78623	1.84209	1.92917	2.56267	1.18909	1.64028	0.305296	2.01911	2.04974	1.8667	1.92934	2.83907	1.86656	2.72569	2.70785	2.14433	2.23404	2.40171	2.01463	-1.64396	-1.29535	-1.73933	0.114118	-0.253724	-2.09097	-1.56573	-1.29608	-1.71541	0.330447	-1.88638	-0.438292	-0.152822	-0.0655481	1	-0.118029	0.999948	1.05068
ENSG00000168993	CPLX1	protein_coding	2418	ENSMUSG00000033615	Cplx1	protein_coding	2189	-0.795793	-0.751169	-0.644569	-0.728357	-1.07261	0.210276	-0.804255	-0.909816	2.72369	-0.819817	0.578902	-1.11865	-1.21219	-0.87671	1.26218	-1.23157	4.18066	4.02758	4.04717	5.09125	1.13542	2.61264	4.41072	4.76061	3.29916	2.42538	1.20379	4.77344	3.34147	3.99899	2.73996	2.54012	-1.57964	0.466212	1.94982	1.28244	1.20534	1.45568	0.779734	0.560337	1	1.05646
ENSG00000106128	GHRHR	protein_coding	3064	ENSMUSG00000004654	Ghrhr	protein_coding	3487	1.66996	-1.09277	2.01383	1.25197	1.39315	0.283712	-0.145857	0.748582	1.85157	3.16051	2.82226	1.99918	1.44621	-0.218312	3.45663	1.01179	-1.24841	-1.40149	-1.54236	-0.0577048	-1.79114	-2.37282	-0.422733	-0.809813	-2.17991	-1.8313	-2.27528	-2.00679	-1.78967	-2.62692	-2.10167	-1.83203	-2.25136	-0.205503	-2.42233	-1.97424	0.896191	-0.0655481	1	0.559822	1	0.160353
ENSG00000184058	TBX1	protein_coding	3496	ENSMUSG00000009097	Tbx1	protein_coding	1777	1.25728	-1.28306	2.14547	2.73975	-0.0195339	1.26335	1.24882	0.880222	1.95079	1.23325	1.46205	0.934419	-0.15912	-0.408601	1.21572	1.23654	2.14626	0.408225	1.0747	0.974399	1.92546	0.436894	2.63491	1.58486	1.11456	0.726208	0.282229	-1.03425	-0.817131	1.66755	4.22842	-0.859488	-1.27881	0.76704	1.55021	1.80566	2.6057	0.671587	1	-0.317782	1	-1.96695
ENSG00000142025	DMRTC2	protein_coding	3389	ENSMUSG00000011349	Dmrtc2	protein_coding	1619	-1.28284	-1.23821	-1.13161	-1.2154	-1.55965	-1.86173	-1.2913	-1.39686	-1.4638	-1.30686	-1.49311	-1.6057	-1.69924	-1.36375	-1.54679	-1.71862	-1.39385	-1.54693	-1.68781	-1.78811	-1.93659	-2.51826	-1.56818	-1.95526	4.01444	5.54237	4.55953	2.27001	3.70953	3.60924	0.00520849	2.73428	-1.14447	0.901381	0.684553	1.13264	1.41811	-1.03106	0.710391	-0.370021	1	-1.38599
ENSG00000132000	PODNL1	protein_coding	4168	ENSMUSG00000012889	Podnl1	protein_coding	3549	2.66659	2.04825	1.15485	2.18654	1.14185	1.74666	1.4102	1.112	2.40763	1.56457	0.793361	1.90316	2.00227	2.03819	0.154713	0.790242	-0.107386	-0.260462	0.0136966	0.235322	-0.65012	0.883684	0.133328	0.916173	-1.20534	-1.85672	-2.3007	-1.03222	-1.8151	-1.06739	-2.1271	-1.85746	-2.27678	-0.230929	-0.447756	-1.99967	-1.29916	0.935013	1	0.201542	1	0.349267
ENSG00000165168	CYBB	protein_coding	4423	ENSMUSG00000015340	Cybb	protein_coding	5808	-0.667004	1.18498	1.65414	-0.0146056	-0.358854	1.21353	-0.675466	0.540902	-1.84796	-0.691028	-1.87727	-1.98986	-2.0834	-0.162958	-0.345995	1.59766	-1.77802	-1.93109	-2.07197	0.997649	0.679247	-0.317463	-0.367379	-0.339422	-2.91596	-2.56735	-2.01133	-1.74285	-1.52573	-2.36298	-2.83773	-0.983123	-2.98741	-0.941558	-3.15839	-2.7103	-0.202434	-0.598252	1	0.567589	1	0.15989
ENSG00000175164	ABO	protein_coding	6359	ENSMUSG00000015787	Abo	protein_coding	1920	1.26865	1.02377	0.960445	0.198585	0.339764	-0.184709	0.385722	0.280161	0.628263	0.785197	1.05839	0.293716	1.09326	0.313267	0.545268	-0.0415953	0.698207	0.545131	0.72618	1.62588	0.614904	1.82173	0.845812	1.22427	-1.31903	-0.970417	-0.414396	-1.14591	1.87856	2.75752	-1.24079	-0.971151	-1.39048	0.655377	-0.56145	1.88664	1.75707	-0.598252	1	-0.243426	1	-3.53951
ENSG00000142224	IL19	protein_coding	2587	ENSMUSG00000016524	Il19	protein_coding	1149	-0.893259	-0.848635	-0.742035	-0.825823	-1.17007	-1.47215	-0.90172	-1.00728	-1.07422	-0.917283	-1.10353	-1.21612	-1.30966	-0.974175	-1.15721	-1.32904	-1.00427	0.84265	0.286734	0.601469	-1.54701	-1.12868	-1.1786	1.60425	-0.578301	-0.229689	-0.673668	-0.405186	-0.188066	-1.02532	-0.500067	-0.230423	-0.649748	1.3961	-0.820722	-0.372634	-0.672127	-0.0655481	1	-0.370021	1	0.160353
ENSG00000127952	STYXL1	protein_coding	2028	ENSMUSG00000019178	Styxl1	protein_coding	1770	5.04293	6.27077	5.73847	6.45614	6.86765	6.09824	6.21769	6.21431	6.13499	4.82626	6.01588	5.54449	6.71399	5.10497	6.00137	5.6221	6.17984	6.3837	6.56079	5.84751	6.91796	6.3153	6.89372	6.24498	-1.20167	-0.85306	0.287924	-1.02856	0.188564	0.936276	0.461525	1.14621	-1.27312	0.772734	-1.44409	0.588958	2.28947	-0.985754	1	0.310385	0.999948	-1.64797
ENSG00000146090	RASGEF1C	protein_coding	2961	ENSMUSG00000020374	Rasgef1c	protein_coding	3563	-0.0880634	0.541523	-0.936839	-1.02063	1.44248	0.654972	1.2254	-0.202086	1.05291	1.88791	-1.29833	-1.41092	1.30289	1.15295	0.647984	0.798086	-0.199078	-1.35215	-1.49303	-0.00837302	0.258188	-1.32349	0.948527	0.824482	-2.21102	-1.8624	-0.306382	-2.0379	0.17922	0.926933	-0.547819	1.13686	-2.28246	-0.236609	-0.868474	-2.00535	-1.30484	-1.29061	1	0.4125	1	-2.64723
ENSG00000151360	ALLC	protein_coding	2542	ENSMUSG00000020636	Allc	protein_coding	1500	0.71702	-0.823319	-0.716719	-0.800507	-1.14476	-1.44684	0.123596	-0.981965	-1.0489	1.10803	-1.07821	-1.1908	-1.28434	-0.948859	-1.1319	-1.30372	-0.978957	-1.13203	0.31205	-1.37322	-1.52169	-2.10336	-1.15328	-1.54036	-0.962885	-0.614273	-1.05825	-0.78977	-0.57265	0.175063	-0.884651	-0.615007	-1.03433	1.01152	-1.20531	-0.757218	-0.0567104	-0.0655481	1	-0.972331	1	-0.649151
ENSG00000141505	ASGR1	protein_coding	3748	ENSMUSG00000020884	Asgr1	protein_coding	1591	2.37926	4.07596	3.04505	2.33978	3.68741	2.9472	3.92099	3.10173	3.14583	1.13284	2.9466	2.64136	3.36495	1.29834	2.47787	2.9941	2.98445	3.51726	2.69049	2.15409	1.24008	2.24337	3.60849	1.98695	-1.04786	-0.699244	-1.14322	-0.874742	-0.657621	1.09009	0.61534	-0.699978	-1.1193	0.92655	-1.29028	1.15781	0.443281	-0.0655481	1	-0.214131	0.999948	-1.3635
ENSG00000119614	VSX2	protein_coding	2995	ENSMUSG00000021239	Vsx2	protein_coding	3327	-1.10453	-1.05991	-0.953311	-1.0371	-1.38135	-0.0984654	1.20893	-1.21856	-1.28549	-1.12856	-1.3148	-1.42739	-1.52093	-1.18545	-1.36849	-1.54031	1.59181	3.21634	2.29785	2.84962	-1.75828	-2.33996	2.41748	0.223048	0.472818	-1.76353	0.377451	2.06097	1.27809	1.0258	-1.03391	-0.179304	-2.18359	-0.137738	-2.35457	1.67849	-0.20597	0.824606	1	-1.05443	1	0.911077
ENSG00000151812	SLC35F4	protein_coding	4240	ENSMUSG00000021852	Slc35f4	protein_coding	6559	1.85339	-1.56142	1.13014	0.783321	-1.88286	-1.18494	-0.0295422	-0.720066	0.212999	1.69186	1.99104	0.0710971	-1.02244	0.898003	0.714966	0.280106	-0.717057	0.714829	1.57395	0.210613	1.19964	-1.2565	-1.89138	0.528894	-1.0914	-2.74279	-2.18677	-1.33332	-1.70116	-2.53841	-2.01316	-1.74352	-3.16285	-1.11699	-1.01189	-2.88573	-3.18522	1.39953	1	-1.15891	1	0.746163
ENSG00000204179	PTPN20	protein_coding	4506	ENSMUSG00000021940	Ptpn20	protein_coding	3338	-1.69383	-1.6492	-1.5426	-1.62639	-0.970639	0.0492089	-1.70229	-1.80785	-1.87478	-1.71785	-1.90409	-1.01669	-2.11022	-1.77474	-1.95778	-2.12961	-1.80484	-0.372954	-2.0988	0.12283	-2.34757	-1.34429	-0.979164	-2.36624	-2.11691	-0.183332	-0.627311	0.641171	1.27333	2.34297	-2.03867	-0.184066	-2.18835	-0.1425	1.64067	3.08876	3.74346	-1.65108	1	1.37646	1	-1.27682
ENSG00000111405	ENDOU	protein_coding	2679	ENSMUSG00000022468	Endou	protein_coding	2745	0.641289	2.27088	0.20755	1.12376	0.779514	0.477434	1.36979	0.942304	1.68272	0.617265	1.84606	2.54082	1.96186	1.56037	2.25181	1.4279	-1.05469	-1.20776	-1.34864	0.551054	-0.597422	-1.1791	-1.22901	0.705837	-1.83473	-1.48612	-1.9301	-1.66161	0.140469	-1.28174	-1.75649	-1.48685	-1.90618	0.139678	-0.492187	-0.629061	-1.92855	-0.0655481	1	-0.545233	1	-1.23462
ENSG00000176956	LY6H	protein_coding	1881	ENSMUSG00000022577	Ly6h	protein_coding	4227	-0.433479	-0.388854	-0.282255	-0.366043	-0.710291	0.572591	-0.44194	-0.547501	-0.614437	0.542497	-0.643746	-0.756338	-0.849877	-0.514395	-0.697432	-0.869258	-0.544493	-0.697569	-0.838448	-0.938751	-1.08723	-1.6689	-0.718817	-1.1059	0.864371	0.476018	-0.967961	1.30052	1.1026	0.902784	-2.37932	-1.10968	-2.529	-0.48315	2.62195	1.20754	0.770546	1.03756	1	0.560337	1	0.30059
ENSG00000145192	AHSG	protein_coding	2353	ENSMUSG00000022868	Ahsg	protein_coding	1474	-0.75648	1.87311	1.39474	-0.689044	-1.03329	-1.33537	-0.764942	0.71446	0.062562	1.2195	-0.966748	-1.07934	2.99705	0.162603	-0.0204332	1.12967	-0.867494	-1.02057	-1.16145	-1.26175	-1.41023	-1.9919	-1.04182	-1.4289	4.67705	4.26893	3.05444	3.32292	3.6225	3.20029	1.14057	0.995182	-1.00911	1.03675	-1.18008	-0.731992	0.553478	0.985743	0.801931	-1.34573	1	-0.094104
ENSG00000130385	BMP15	protein_coding	1179	ENSMUSG00000023279	Bmp15	protein_coding	3060	0.240457	0.285082	0.391681	0.307893	-0.0363549	-0.338436	0.231996	0.126435	0.0594996	0.216433	0.0301901	-0.0824023	-0.175941	0.159541	-0.0234956	-0.195322	0.129443	-0.0236333	-0.164512	-0.264815	-0.413291	-0.994964	-0.0448804	-0.43196	-1.99145	-1.64284	-2.08682	-1.81834	-1.60122	-2.43847	-1.91322	-0.643576	-2.0629	-0.0170479	0.351087	-0.785787	-2.08528	-0.0655481	1	-0.370021	1	0.160353
ENSG00000157343	ARMC12	protein_coding	1418	ENSMUSG00000024223	Armc12	protein_coding	1083	3.6746	4.34072	3.58482	4.21152	4.15678	2.20263	4.35802	-0.139859	4.18552	3.5351	3.46434	4.29516	3.64523	2.21518	3.71021	3.70831	-0.136851	0.710073	-0.430806	-0.531109	-0.679585	-1.26126	-0.311174	-0.698254	0.507044	-0.144344	-0.588323	-0.319841	1.48224	0.0600295	-0.414722	0.854923	-0.564403	1.48145	-0.735377	-0.287289	-0.586781	0.935013	1	0.0590206	0.999948	-1.23462
ENSG00000110448	CD5	protein_coding	3221	ENSMUSG00000024669	Cd5	protein_coding	2069	1.37547	0.835137	1.26366	1.44291	1.32106	0.533548	0.782051	1.26145	-0.390445	1.08842	1.16521	-0.532347	0.374114	-1.2904	1.84849	0.939696	3.6795	2.52642	1.84497	2.74467	2.38469	1.94741	2.59264	2.44002	-1.42686	-1.07824	-1.52222	-1.25374	-1.03662	-1.87387	-0.348622	-1.07898	-1.4983	0.54755	-1.66928	1.10074	-0.520682	-0.0655481	1	-0.0735298	1	0.160353
ENSG00000196811	CHRNG	protein_coding	2615	ENSMUSG00000026253	Chrng	protein_coding	4163	1.67617	1.45776	1.56436	2.15865	1.39936	-0.487683	2.40468	2.88408	1.49521	3.06719	0.880943	2.09028	2.92274	0.595256	0.827257	0.977359	2.30212	1.99704	1.4936	2.04537	0.022424	1.66314	-1.19413	0.740721	-2.43555	-0.501972	-0.94595	0.737569	-0.0453106	0.117439	-2.35731	-2.08767	-2.50699	-0.46114	-2.67797	-1.22988	-2.52937	-1.65108	1	-1.94788	1	0.698501
ENSG00000132321	IQCA1	protein_coding	5975	ENSMUSG00000026301	Iqca	protein_coding	4278	5.56442	5.37833	5.42535	5.42595	5.57064	5.67334	5.73611	5.47156	5.91288	5.73924	5.3823	5.72597	5.92563	5.44022	5.89722	5.62821	7.35222	7.20295	7.33332	7.31714	7.02669	7.3641	6.89683	7.25871	1.22558	1.19568	-0.985263	-0.301744	0.915376	-2.92187	-1.39663	-2.12698	-2.54631	-0.500453	-0.395352	-2.26919	0.238671	0.854434	1	0.00502679	0.999948	-0.269933
ENSG00000133063	CHIT1	protein_coding	7730	ENSMUSG00000026450	Chit1	protein_coding	1815	-1.47245	-2.42782	-0.736261	-2.40501	-1.74926	-3.05134	0.326446	-0.264542	-1.65341	-2.49647	-2.68271	-1.79531	-2.88885	-1.55336	-2.7364	-1.90823	-2.58346	-1.73654	-1.87742	-2.97772	-3.1262	-3.70787	-2.75779	-1.5599	0.34707	4.60257	4.36718	0.520185	-0.847657	-1.68491	-0.159658	2.91734	-1.30934	0.736514	-1.48031	1.77513	2.25325	-4.06989	0.0529736	-2.34885	1	1.75052
ENSG00000143858	SYT2	protein_coding	7774	ENSMUSG00000026452	Syt2	protein_coding	7638	6.07395	5.44051	5.87516	5.73146	4.50934	4.55518	4.05006	4.1867	6.10659	6.20959	6.07065	5.95806	4.82406	5.66727	5.33756	5.20771	4.03771	3.99674	4.38118	4.28088	2.79635	2.35003	3.89224	3.46166	-0.141193	-2.96251	-2.40648	0.183925	0.079118	1.28626	-3.23288	-1.37828	-3.38256	-1.33671	-1.23161	-3.10545	-3.40494	2.56658	1	0.404412	0.999948	-0.636775
ENSG00000050555	LAMC3	protein_coding	7594	ENSMUSG00000026840	Lamc3	protein_coding	6091	3.28108	3.62015	3.48574	2.08003	2.44627	2.40053	2.97096	2.8654	5.1731	4.69906	4.38729	4.49709	5.09096	3.35489	5.46413	4.57681	2.934	3.7485	3.14819	4.52362	4.47684	3.71006	3.62538	3.01003	-2.9846	-1.63599	-1.07997	-0.489559	-1.59437	-0.109688	0.900987	-2.63672	-3.05605	-1.0102	-2.22702	-0.778934	-1.49346	-1.59765	1	-0.503847	0.999948	0.157411
ENSG00000125869	LAMP5	protein_coding	2042	ENSMUSG00000027270	Lamp5	protein_coding	2933	5.14848	5.95209	4.95681	5.21591	6.54627	6.66356	6.27247	6.14137	4.22128	3.74594	3.4077	3.2951	3.78653	4.32132	3.5764	4.43852	1.65895	3.64338	2.04307	3.58662	0.79429	-0.787384	1.74766	2.09755	-1.9303	-1.58169	-2.02567	-0.757185	-0.540064	-0.377314	-1.85207	-1.58242	-2.00175	0.0441067	-2.17272	-1.72463	-2.02412	-0.0655481	1	0.389976	0.999948	-0.301117
ENSG00000137965	IFI44	protein_coding	2038	ENSMUSG00000028037	Ifi44	protein_coding	6129	-0.549133	-0.504509	-0.397909	-0.481697	-0.825945	-1.12803	-0.557594	-0.663155	-0.730091	-0.573157	-0.7594	-0.871993	-0.965532	-0.630049	-0.813086	-0.984912	-0.660147	-0.813224	-0.954102	-1.05441	-1.20288	-0.199592	-0.834471	-1.22155	-2.99357	-2.64496	-3.08894	-2.82046	-2.60334	-3.44059	-2.91534	-2.6457	-3.06502	-1.01917	-1.236	-2.78791	-2.0874	-0.0655481	1	-0.370021	1	0.160353
ENSG00000196407	THEM5	protein_coding	984	ENSMUSG00000028148	Them5	protein_coding	1540	3.82322	0.545915	3.23748	0.568727	1.80944	0.922398	1.49283	0.387268	1.9053	3.64719	3.46095	3.63786	3.40682	2.00534	3.40726	1.06551	0.390277	0.2372	0.0963217	1.58098	-0.152458	-0.734131	1.21595	-0.171127	3.45858	4.47704	2.07371	2.63169	-0.610617	1.13709	-0.922619	2.15438	-1.0723	0.973553	2.07865	0.789777	1.22725	-0.15795	0.983566	0.380425	1	2.07987
ENSG00000118434	SPACA1	protein_coding	1710	ENSMUSG00000028264	Spaca1	protein_coding	1596	-0.295975	-0.251351	-0.144751	-0.228539	-0.572788	-0.874868	-0.304437	-0.409998	0.523067	-0.319999	-0.506243	-0.618835	-0.712374	-0.376892	-0.559928	-0.731754	-0.406989	-0.560066	-0.700944	-0.801247	-0.949724	-1.5314	-0.581313	-0.968393	-1.05238	-0.703771	-1.14775	1.12073	0.337852	1.08556	-0.974149	0.295495	-1.12383	0.922023	-1.2948	1.47521	3.31322	-0.0655481	1	-0.370021	1	0.349746
ENSG00000187048	CYP4A11	protein_coding	3890	ENSMUSG00000028712	Cyp4a31	protein_coding	2509	2.21869	1.37023	0.991403	0.907615	1.24144	1.74671	2.21023	2.31112	1.92226	2.07919	2.30798	0.780354	2.00874	2.34423	2.2543	1.2524	1.86667	0.25416	2.57271	1.59794	0.864502	0.282829	0.817876	1.54627	-1.70504	-1.35642	0.199598	0.46808	-0.3148	-0.567087	-1.6268	0.227806	-1.77648	0.269371	-1.94746	-0.499368	0.523068	-1.29061	1	-0.7503	0.999948	0.911331
ENSG00000241563	CORT	protein_coding	1130	ENSMUSG00000028971	Cort	protein_coding	677	4.82526	4.25321	4.62285	5.12402	5.31029	5.98959	4.54116	5.23207	3.58017	4.18456	4.94941	4.0663	4.69265	5.89321	5.20767	5.42051	5.83454	5.28554	5.54059	6.04435	5.95173	5.50922	5.30176	6.13708	3.18485	3.34082	4.54891	3.52789	2.89701	2.90776	3.07044	2.11769	0.113403	2.15926	-0.0575714	1.97548	2.09102	-0.839831	1	0.753502	0.999948	0.627808
ENSG00000109321	AREG	protein_coding	1648	ENSMUSG00000029378	Mcub	protein_coding	1215	-0.242695	-0.198071	-0.0914712	-0.175259	-0.519507	-0.821588	-0.251157	-0.356718	-0.423653	-0.266719	0.547038	-0.565555	-0.659094	-0.323612	-0.506648	-0.678474	0.646291	-0.506786	-0.647664	-0.747967	1.91091	1.69181	-0.528033	-0.915113	-0.658879	-0.310267	-0.754246	0.514236	0.731357	0.894106	2.22671	1.689	-0.730326	1.31553	1.42063	1.86872	2.2473	-0.0655481	1	-0.370021	1	-0.301117
ENSG00000073067	CYP2W1	protein_coding	2773	ENSMUSG00000029541	Cyp2w1	protein_coding	1517	2.3285	1.0512	1.1578	2.65897	1.31472	1.01264	0.998112	1.69991	2.82562	1.30448	2.25574	0.683714	1.39753	0.925657	2.20205	2.15576	2.21749	1.32745	2.6016	2.20174	1.81226	2.72535	1.52859	1.50408	0.605819	0.369468	-1.07451	-0.806029	-0.588908	-1.42616	-0.90091	-0.631265	-1.05059	0.995263	-1.22156	-0.773476	-0.0729689	0.886078	1	-0.230205	1	0.160353
ENSG00000160868	CYP3A4	protein_coding	3141	ENSMUSG00000029727	Cyp3a13	protein_coding	2956	2.28623	1.19335	1.56298	0.479196	1.35734	1.83287	1.98826	2.0347	0.230802	2.38774	1.61653	1.82587	2.21775	0.330843	2.3702	0.975981	0.715783	-1.43729	1.42183	0.643453	0.494977	-0.408625	2.12642	-0.260658	1.75887	-1.59296	-0.0369356	2.31901	0.0336291	-0.0666554	-1.86333	-1.59369	-2.01302	0.0328375	0.400973	-1.7359	-0.0353941	2.39925	1	-0.402565	1	2.33966
ENSG00000282301	CYP3A7-CYP3A51P	protein_coding	1608	ENSMUSG00000029727	Cyp3a13	protein_coding	2956	3.25219	3.29681	3.94398	1.86019	2.51594	2.79882	2.95422	2.84866	2.93372	3.09066	3.16745	2.46989	3.54628	2.03377	2.98823	1.35697	3.48909	2.33602	1.97275	2.09484	1.72397	2.87926	3.31477	0.705299	1.75887	-1.59296	-0.0369356	2.31901	0.0336291	-0.0666554	-1.86333	-1.59369	-2.01302	0.0328375	0.400973	-1.7359	-0.0353941	2.39925	1	-0.244615	1	2.33966
ENSG00000021461	CYP3A43	protein_coding	2637	ENSMUSG00000029727	Cyp3a13	protein_coding	2956	2.98601	3.12375	2.81531	2.73152	2.80231	2.82216	2.07066	2.77246	3.3576	2.86245	2.67621	3.14858	2.91065	2.9051	2.40013	2.89127	3.42754	2.62239	2.76162	3.38121	3.18026	3.05316	2.60114	3.05056	1.75887	-1.59296	-0.0369356	2.31901	0.0336291	-0.0666554	-1.86333	-1.59369	-2.01302	0.0328375	0.400973	-1.7359	-0.0353941	2.39925	1	0.339357	0.999948	2.33966
ENSG00000160870	CYP3A7	protein_coding	3810	ENSMUSG00000029727	Cyp3a13	protein_coding	2956	2.13319	3.34774	3.65365	1.42302	2.27142	1.77669	2.12473	1.89364	2.75959	1.84613	2.65989	2.6848	2.30176	0.789242	3.23847	1.57188	2.43722	2.19103	2.46519	1.7434	0.894481	2.0677	2.35036	1.04574	1.75887	-1.59296	-0.0369356	2.31901	0.0336291	-0.0666554	-1.86333	-1.59369	-2.01302	0.0328375	0.400973	-1.7359	-0.0353941	2.39925	1	0.0216656	0.999948	2.33966
ENSG00000106258	CYP3A5	protein_coding	6759	ENSMUSG00000029727	Cyp3a13	protein_coding	2956	6.5854	6.29722	6.46115	6.47164	6.32398	6.21646	6.30146	6.19215	6.61974	6.14427	6.42084	6.17971	6.31604	6.25868	6.62468	6.1863	7.56002	7.26769	7.409	7.33747	7.13758	7.14846	7.29851	7.17033	1.75887	-1.59296	-0.0369356	2.31901	0.0336291	-0.0666554	-1.86333	-1.59369	-2.01302	0.0328375	0.400973	-1.7359	-0.0353941	2.39925	1	0.0154364	0.999948	2.33966
ENSG00000158525	CPA5	protein_coding	2965	ENSMUSG00000029788	Cpa5	protein_coding	2506	-1.09001	-1.04539	-0.938787	-1.02257	-1.36682	-1.6689	-1.09847	-1.20403	-1.27097	-1.11404	-1.30028	-1.41287	0.815519	-1.17093	-1.35396	-1.52579	1.1209	-1.3541	-1.49498	-1.59528	0.25624	-0.325433	-1.37535	-1.76243	-1.70331	-1.3547	-1.79868	-1.53019	-1.31307	-2.15032	0.696853	-1.35543	-1.77476	0.271097	2.05427	1.08732	-1.79713	-0.0655481	1	-0.370021	1	0.160353
ENSG00000163909	HEYL	protein_coding	3661	ENSMUSG00000032744	Heyl	protein_coding	5113	3.81524	3.97234	3.07894	3.48057	4.05689	3.78178	1.91925	3.73969	3.81714	4.04119	3.48298	2.28292	4.63233	3.77279	2.73415	1.62944	-1.50523	-1.65831	-1.79919	-0.314526	-2.04797	1.27725	-1.67955	-2.06663	-2.73209	-2.38348	-1.82746	0.441022	-2.34186	-0.594145	-2.65386	-2.38421	-2.80354	-0.757686	1.02549	2.11743	-0.018563	-0.598252	1	0.817892	0.999948	1.62474
ENSG00000100987	VSX1	protein_coding	3849	ENSMUSG00000033080	Vsx1	protein_coding	3791	-1.46646	-1.42184	-1.31524	-1.39903	-1.74327	-2.04536	-1.47492	0.419515	-1.64742	-1.49049	-1.67673	-1.78932	-1.88286	-0.547379	-1.73042	-1.90224	-0.577477	-1.73055	-1.87143	-0.971735	-2.12021	-2.70188	-1.7518	-2.13888	0.0214269	3.04811	2.60413	-1.12739	-0.910266	-0.747516	-2.22227	0.0473773	-2.37195	-0.326095	-2.54292	-0.0948338	-0.809364	-2.74462	0.341271	-1.66238	1	-0.301117
ENSG00000135638	EMX1	protein_coding	5516	ENSMUSG00000033726	Emx1	protein_coding	2184	-0.985601	-1.94098	-0.834377	0.0818347	-1.26241	0.435506	-1.99406	1.48534	3.9209	3.11966	2.71102	3.80006	3.48064	1.74084	3.75045	3.80744	-0.0966156	-1.24969	-0.390571	-2.49087	-1.05439	-2.22102	-2.27094	-2.65802	-0.504896	0.843717	2.4872	0.990148	0.470303	0.633052	-0.426661	-1.15702	-1.57634	0.469511	-0.747316	-0.299228	-1.59872	-2.35615	1	-0.787079	1	0.435573
ENSG00000141968	VAV1	protein_coding	4305	ENSMUSG00000034116	Vav1	protein_coding	3688	3.1269	2.11707	2.22367	2.43944	2.73905	1.70001	0.948509	2.50591	4.56609	3.83984	4.13902	4.31593	3.31316	2.81465	3.42998	2.45979	2.34846	2.56735	3.17649	2.91113	2.76265	1.89147	2.08667	2.34345	1.8267	0.672813	0.643872	3.37179	1.12947	2.90693	-0.597565	0.67208	-2.33221	-0.286355	1.74475	-0.055094	1.23038	1.23641	1	0.373061	0.999948	1.06963
ENSG00000116031	CD207	protein_coding	1869	ENSMUSG00000034783	Cd207	protein_coding	1522	-0.424246	-0.379621	-0.273022	-0.356809	-0.701058	-1.00314	2.73722	-0.538268	-0.605203	-0.448269	-0.634513	-0.747105	-0.840644	-0.505162	-0.688198	-0.860024	-0.53526	-0.688336	-0.829215	-0.929518	-1.07799	-1.65967	-0.709583	-1.09666	-0.983891	-0.635279	-0.0792577	-0.810776	-0.593655	-1.43091	-0.905657	-0.636013	-1.05534	0.990515	-1.22631	-0.778224	-1.07772	-0.598252	1	-2.7389	1	0.160353
ENSG00000163959	SLC51A	protein_coding	5293	ENSMUSG00000035699	Slc51a	protein_coding	1600	4.34072	4.34738	4.79502	4.85562	4.66749	4.67495	4.84683	4.16937	4.50769	4.63487	4.49302	4.09093	4.55235	4.63688	4.56487	4.7879	4.85774	5.19355	4.89778	5.35002	5.35092	5.09118	5.11951	5.01623	4.30156	4.81618	4.65599	0.11712	0.919204	0.818919	-0.97776	2.09924	-1.12744	0.918412	-1.29842	-0.850327	3.49404	-0.365536	0.929549	0.115757	0.999948	-0.748455
ENSG00000106511	MEOX2	protein_coding	2500	ENSMUSG00000036144	Meox2	protein_coding	2360	-0.843907	0.78568	-0.692683	-0.776471	-0.120719	-1.4228	-0.852369	-0.957929	1.78249	3.52439	2.75318	3.00316	-1.26031	2.2451	0.89214	-0.279686	0.630041	-1.108	-1.24888	-1.34918	0.824272	-2.07933	-1.12924	-1.51632	-0.61671	-1.2681	-0.712076	0.556405	-0.226474	0.521238	-0.538475	-1.26883	-1.68816	0.357697	4.58381	4.26138	0.874428	0.400942	1	0.260427	1	0.349746
ENSG00000214102	WEE2	protein_coding	3061	ENSMUSG00000037159	Wee2	protein_coding	3140	1.44898	-0.0913577	1.6002	-1.06855	2.75713	-0.129912	-0.144443	0.749996	1.00499	0.839994	-0.346249	-0.458842	0.769548	-0.216898	1.60007	2.12868	1.07493	2.50682	1.2664	1.94371	0.532197	0.950524	1.38604	0.776563	-2.02869	-1.68008	-2.12405	0.72939	0.683476	1.22474	0.371475	-0.0958463	-2.10013	-0.0542808	-2.27111	-0.238057	0.46245	-0.0655481	1	1.55954	1	-0.256502
ENSG00000197140	ADAM32	protein_coding	10044	ENSMUSG00000037437	Adam32	protein_coding	2993	4.20504	3.76424	4.05587	4.13606	4.18583	3.77054	4.02394	3.60559	4.04562	3.97123	4.22489	3.89299	4.1084	4.02304	4.32043	4.20583	4.77345	4.58611	4.65168	4.54535	4.39083	4.51796	4.65884	4.11397	1.62545	2.47656	1.75247	-1.7864	-0.569279	1.17843	-0.881281	1.19572	-2.03096	0.0148915	-0.616973	-0.753848	-0.468378	-0.45053	0.955286	0.155073	0.999948	-2.36174
ENSG00000165309	ARMC3	protein_coding	6999	ENSMUSG00000037683	Armc3	protein_coding	2830	0.478227	0.0374246	0.407059	-0.676729	0.563985	0.899334	-0.0156611	1.80478	-1.51009	-1.35315	-1.5394	-1.06702	0.254474	0.759881	-1.59308	-1.76491	0.367213	-2.59322	-0.412169	-2.8344	-2.98288	-1.97959	-1.61447	-3.00155	-1.87872	-1.53011	-1.97409	-1.70561	-1.48849	-0.0038112	-1.80049	0.0541162	-1.95017	0.0956817	-2.12115	-0.0880949	-0.97255	-0.0655481	1	-0.430198	0.999948	-1.16254
ENSG00000198445	CCT8L2	protein_coding	2060	ENSMUSG00000038044	Cct8l1	protein_coding	1961	-0.564623	-0.519999	1.17156	0.502813	-0.841436	-1.14352	1.01188	-0.678646	-0.745581	1.99632	2.22511	-0.887483	-0.981022	0.35446	0.171424	-1.0004	0.324363	0.171286	0.0304075	0.515067	-0.218372	0.199955	-0.849961	-1.23704	-1.34951	-1.0009	-0.444879	-1.1764	-0.959277	-1.79653	-1.27128	-1.00163	-1.42096	0.624894	-0.591933	0.441118	0.141625	-0.598252	1	-1.39689	1	0.160353
ENSG00000127377	CRYGN	protein_coding	3081	ENSMUSG00000038135	Crygn	protein_coding	802	-1.14538	-0.100753	-0.994154	-0.0779415	0.899738	-1.72427	-1.15384	-0.2594	0.673665	-1.1694	0.966283	1.11673	1.60815	0.358669	0.912598	1.00381	-0.256392	-1.40947	-1.55035	-1.65065	-1.79913	-2.3808	0.154247	-1.81779	0.940403	0.289015	2.16696	4.11352	0.330639	3.30074	1.6036	1.87324	-0.131044	1.91481	0.697982	0.146071	-0.153422	-0.543043	1	0.739448	1	1.59444
ENSG00000240720	LRRD1	protein_coding	7294	ENSMUSG00000040367	Lrrd1	protein_coding	2951	9.04229	9.13773	9.02404	9.23525	8.94044	9.21853	9.01806	9.07094	9.97072	9.94868	10.0472	9.98455	9.96908	10.0593	10.1583	10.2533	9.0076	8.57844	9.08324	8.66302	8.59237	8.02829	8.87768	8.53555	-1.93913	-1.59051	-2.03449	-0.181049	-0.548891	-0.801179	0.139108	-1.59125	-2.01057	0.0352798	-1.18155	-1.73346	-0.447989	-0.0655481	1	0.0324247	0.999948	0.49601
ENSG00000111732	AICDA	protein_coding	3115	ENSMUSG00000040627	Aicda	protein_coding	2653	2.16072	1.20534	1.57498	1.22815	1.14694	1.58182	1.41529	1.72477	1.46519	0.814765	2.08795	1.32328	2.42239	2.0798	2.38219	1.86244	2.9757	1.74462	2.82614	2.79295	3.18504	2.55756	3.19731	3.6258	1.38438	0.563065	1.11909	3.847	2.18965	3.78981	0.292687	1.36969	-1.85699	0.188859	0.29396	0.0050825	0.927982	0.57118	1	-0.203871	1	0.624393
ENSG00000121351	IAPP	protein_coding	2167	ENSMUSG00000041681	Iapp	protein_coding	974	4.44978	4.83321	4.37153	3.95332	4.25543	4.27528	3.74618	4.29269	4.67322	4.46758	3.90694	4.08386	4.30348	3.1883	4.09837	4.7339	4.92373	4.59008	4.41678	5.08587	4.61546	4.23542	4.63157	4.39034	-0.339916	0.00869578	-0.435283	-0.166801	0.0503192	-0.786931	-0.261682	0.0079621	-0.411363	1.63449	0.417663	-0.134249	1.56626	-0.0655481	1	0.211619	0.999948	0.160353
ENSG00000198739	LRRTM3	protein_coding	4650	ENSMUSG00000042846	Lrrtm3	protein_coding	4251	5.19153	5.21231	5.65042	4.37262	4.67048	4.63609	4.51912	4.16914	2.40176	2.14366	2.37245	3.66585	3.16632	2.17987	2.85482	4.20005	2.54209	2.38902	3.28209	3.04092	3.65144	4.16492	3.56042	2.58837	-1.46572	-0.53215	-2.56109	-1.29261	-2.07549	-1.91274	0.197472	-1.11785	-2.53717	-0.491319	-1.12318	-2.26006	-2.55955	-0.140859	1	0.290948	0.999948	0.69822
ENSG00000157542	KCNJ6	protein_coding	19965	ENSMUSG00000043301	Kcnj6	protein_coding	5807	0.682182	0.203244	0.397307	1.35534	1.05173	1.74965	0.150158	0.436915	1.50122	0.526913	1.15781	0.789957	1.06415	1.39963	0.894667	1.00824	1.43992	1.62245	1.50854	1.4607	1.54927	1.52311	0.731263	0.130059	-0.593788	0.602821	-0.42612	-0.742601	-2.52548	-3.36273	-2.83748	-1.56784	-2.98716	-0.941309	-3.15814	-2.71005	-2.00954	-0.682144	1	1.13367	0.999948	2.16789
ENSG00000167332	OR51E2	protein_coding	2907	ENSMUSG00000043366	Olfr78	protein_coding	6033	2.39792	1.56808	1.41164	2.59089	1.46903	2.16695	2.25196	2.1464	2.45797	2.23639	1.72822	2.20059	2.42898	2.31701	2.67454	2.82464	3.0754	2.48175	2.78145	2.34011	1.60667	2.22663	2.82308	1.436	-1.9708	-2.62219	-1.06616	-2.79768	-1.58056	-2.41781	-2.89256	-2.62292	-3.04225	-0.996392	-3.21322	-1.76513	-1.47966	-0.291724	1	-0.344795	1	-0.841472
ENSG00000205899	BHLHA9	protein_coding	902	ENSMUSG00000044243	Bhlha9	protein_coding	1207	0.626822	0.671446	0.778046	0.694258	0.350009	0.0479288	0.61836	0.512799	0.445864	0.602798	1.41655	0.303962	0.210423	0.545905	0.362869	0.191043	0.515808	0.362731	1.80682	1.12155	-0.0269269	0.3914	0.341484	0.954404	0.350652	0.699264	-0.744715	0.523767	1.74089	1.4886	-0.571114	-0.30147	-0.720795	1.32506	-0.891769	1.14128	-0.743174	0.2998	1	-0.370021	1	-1.08964
ENSG00000125895	TMEM74B	protein_coding	2210	ENSMUSG00000044364	Tmem74b	protein_coding	1959	3.14133	2.83803	1.4852	3.10185	3.81205	2.75508	2.64744	3.21995	3.24048	3.30995	3.29363	2.47055	4.00504	3.06041	4.42757	2.8982	0.807923	1.39181	3.01647	1.15063	0.265189	0.683515	2.37057	-0.338443	-0.34804	0.000572061	-1.44341	1.82507	2.0422	3.06293	-0.269806	-0.000161623	-1.41949	0.626366	-0.00549853	-1.14237	-0.441865	0.2998	1	0.405745	0.999948	-0.828637
ENSG00000205922	ONECUT3	protein_coding	8318	ENSMUSG00000045518	Onecut3	protein_coding	4776	1.22914	1.05137	1.27345	1.88154	1.23243	0.302323	0.735251	1.47769	2.09881	1.39776	1.53345	1.55836	1.3977	2.29506	1.80169	2.60072	1.83433	2.01567	1.54038	1.77449	1.67493	1.39582	1.66001	1.95882	-2.63373	-2.28511	-1.72909	-0.875648	-2.24349	-1.49578	-1.55549	-2.28585	-2.70517	-0.659319	-1.87615	-0.10613	0.272449	-0.598252	1	-0.324825	0.999948	0.932761
ENSG00000186417	GLDN	protein_coding	7144	ENSMUSG00000046167	Gldn	protein_coding	4658	3.70738	1.68591	3.31607	2.35258	2.6124	2.14986	2.80275	2.69719	0.782259	1.78719	1.82334	2.56636	2.86875	1.56037	3.85307	2.20551	1.8522	2.3772	2.23632	2.72098	1.89443	1.92943	2.21393	1.92307	-2.59763	-2.24902	-2.693	-2.42452	-2.2074	-3.04465	-2.5194	-2.24975	-2.66908	-0.623227	-0.518126	2.92996	0.767973	-0.0655481	1	-0.361335	0.999948	0.160353
ENSG00000175336	APOF	protein_coding	1715	ENSMUSG00000047631	Apof	protein_coding	1258	1.69981	0.744437	-0.148964	-0.232751	1.00796	-0.87908	-0.308649	0.58579	1.10382	0.675789	-0.510455	0.961915	1.28341	-0.381104	1.75779	0.848996	0.588798	1.75765	-0.705157	1.19454	1.85342	0.786319	0.414475	-0.972605	1.87591	2.22452	1.19558	-0.53594	0.681181	-1.15607	0.954142	0.638824	-0.780501	1.26535	-0.951476	-0.503387	-0.80288	0.166777	1	0.128687	1	-0.541037
ENSG00000198535	C2CD4A	protein_coding	3445	ENSMUSG00000047990	C2cd4a	protein_coding	1395	2.27848	1.3231	0.429704	0.760953	1.4167	0.699587	2.3855	1.74942	1.97199	1.99142	1.65317	1.17801	1.27712	1.19756	2.01453	0.579666	1.5825	4.42943	2.74798	4.51017	2.4992	2.88436	1.86761	2.0211	0.726775	0.490424	0.631408	1.31493	-0.467952	0.694798	-0.779954	-0.510309	-0.929635	1.11622	-1.10061	-0.65252	0.63295	0.228316	1	-1.01349	1	1.06591
ENSG00000189099	PRSS48	protein_coding	989	ENSMUSG00000049013	Prss48	protein_coding	949	5.62326	5.34596	5.16876	5.14638	5.38709	5.55894	5.87783	4.54988	5.48295	5.51435	6.06507	5.59738	5.72144	5.87249	5.90245	5.81309	6.42736	5.51529	6.21829	5.38102	6.34802	6.02674	5.70049	5.7523	0.697597	2.04621	2.18719	-0.129288	0.0878329	1.25058	-0.224169	1.04548	-0.37385	1.672	-0.544824	-0.0967353	-0.396228	-1.35622	1	0.106509	0.999948	-0.928731
ENSG00000231861	OR5K2	protein_coding	1060	ENSMUSG00000049362	Olfr173	protein_coding	2867	0.393957	0.438581	3.54518	0.461393	1.11714	0.815064	0.385495	0.279934	0.212999	0.369933	0.18369	0.0710971	-0.0224417	0.31304	0.130004	-0.0418221	0.282943	0.129866	-0.0110124	0.888685	-0.259792	-0.841465	0.108619	-0.278461	2.19	-1.54885	-0.992831	-0.139387	0.0777335	-1.34448	-1.81923	-1.54959	-1.96891	0.0769418	-0.554923	-0.691797	-1.99129	3.48068	1	0.631351	1	0.353721
ENSG00000232382	OR5K1	protein_coding	3552	ENSMUSG00000049362	Olfr173	protein_coding	2867	-1.35061	-1.30599	-1.19939	-1.28317	-1.62742	-1.9295	-1.35907	-1.46463	-1.53157	-1.37463	-1.56088	-1.67347	-1.76701	-1.43153	-1.61456	-1.78639	-1.46162	-0.614701	-1.75558	-1.85588	-2.00436	-2.58603	-1.63595	-1.02303	2.19	-1.54885	-0.992831	-0.139387	0.0777335	-1.34448	-1.81923	-1.54959	-1.96891	0.0769418	-0.554923	-0.691797	-1.99129	3.48068	1	-0.370021	1	0.353721
ENSG00000277277	CU633980.1	protein_coding	1708	ENSMUSG00000051728	4930563D23Rik	protein_coding	2646	2.51307	2.75034	2.66429	3.09508	1.4289	2.44875	0.697252	3.05112	2.84668	1.26665	2.66537	1.96782	3.45924	1.94672	4.24912	2.72937	1.91663	1.02658	1.62267	1.20044	1.63693	2.47029	3.00534	2.35522	-1.78174	-1.43312	-1.8771	1.19873	-1.3915	-1.22875	-0.703502	-1.43386	-1.85318	0.192671	-2.02416	-1.57607	-1.87556	-0.0655481	1	-0.28714	1	2.50335
ENSG00000222018	C21orf140	protein_coding	756	ENSMUSG00000051728	4930563D23Rik	protein_coding	2646	1.88156	3.51115	1.03279	2.949	1.60475	0.30267	1.8731	1.76754	2.28557	0.857539	0.671296	0.558703	2.46516	2.80065	4.07704	2.03075	0.770549	1.61747	1.47659	1.37629	2.22781	1.2311	0.596225	1.20915	-1.78174	-1.43312	-1.8771	1.19873	-1.3915	-1.22875	-0.703502	-1.43386	-1.85318	0.192671	-2.02416	-1.57607	-1.87556	-0.0655481	1	-0.743844	1	2.50335
ENSG00000176204	LRRTM4	protein_coding	5410	ENSMUSG00000052581	Lrrtm4	protein_coding	6147	5.81718	6.14771	5.92833	6.19729	6.02297	5.2644	5.69214	5.62881	6.30852	6.15279	6.56683	6.57751	6.49944	6.74938	6.47888	6.56662	6.26677	5.47874	6.35167	6.00064	5.56855	5.46518	5.94193	5.57943	-2.99781	-2.64919	-3.09317	-1.23973	-2.60757	-2.44482	0.539861	-2.64993	-3.06925	-1.0234	-3.24023	-2.79214	-3.09163	-0.0655481	1	0.0253594	0.999948	1.28268
ENSG00000150275	PCDH15	protein_coding	15423	ENSMUSG00000052613	Pcdh15	protein_coding	23773	-0.299065	-0.254441	0.589124	-3.40155	-0.938448	-2.46292	-1.89249	-2.58301	-2.06499	-0.493014	0.844304	1.16235	0.202074	-0.742552	0.267057	1.64982	-2.58	-0.563156	-3.87396	0.6107	-4.12274	-3.70441	-0.294897	-4.14141	-4.94917	-4.60056	-4.04454	-4.77606	-2.55894	-2.81123	-4.87094	-3.01633	-5.02062	-2.97477	-5.1916	-2.42158	-2.72107	-0.598252	1	0.678678	1	-2.08978
ENSG00000276600	RAB7B	protein_coding	3686	ENSMUSG00000052688	Rab7b	protein_coding	4624	0.595965	0.640589	-1.25281	0.985329	1.48908	-1.98293	0.172466	-1.51806	-3.02564e-05	-1.42806	-0.614302	0.595033	0.986921	-0.484951	-1.66799	-1.83981	0.0699133	1.79131	1.191	1.41262	2.19014	2.1679	-1.68937	-2.07645	-2.58706	0.0834762	-0.682431	0.586051	-2.19683	-3.03408	-2.50883	-0.654223	-2.65851	-0.612658	-2.82949	-2.3814	-0.0959268	-2.25367	1	1.04561	1	3.17588
ENSG00000133105	RXFP2	protein_coding	3319	ENSMUSG00000053368	Rxfp2	protein_coding	5690	-1.25273	-1.2081	-1.1015	-1.18529	-1.52954	-1.83162	-1.26119	-1.36675	-1.43369	-1.27675	-1.46299	-1.57559	-1.66913	-1.33364	-1.51668	-1.68851	-1.36374	-1.51682	-1.6577	-1.758	-1.90648	-2.48815	-1.53807	-1.92514	-2.88635	-0.537739	-1.98172	0.746195	0.503884	-1.01144	0.361808	-0.216545	-2.9578	-0.911945	0.571667	-0.358756	0.341752	-1.70271	1	-0.370021	1	0.839797
ENSG00000124507	PACSIN1	protein_coding	4807	ENSMUSG00000040276	Pacsin1	protein_coding	4886	3.25728	2.06486	1.82354	2.92418	2.106	1.44135	2.11131	2.00575	2.78681	2.71242	1.32455	2.74801	2.60384	0.71693	1.64937	2.42096	3.82979	4.01488	3.39288	4.08265	3.5815	3.78482	3.4194	3.56283	-0.666577	2.89149	3.59561	4.65629	3.81112	4.71296	5.20607	3.89076	4.25066	5.14913	2.3764	5.06265	4.94696	-3.89879	0.0388627	-0.258836	0.999948	0.314919
ENSG00000162398	LEXM	protein_coding	1777	ENSMUSG00000054362	Lexm	protein_coding	1673	1.64858	1.6932	0.799801	1.30098	0.956728	1.06968	-0.359884	1.11952	0.46762	1.62455	2.43831	2.13307	2.69161	-0.432339	-0.615376	-0.787202	2.12253	2.96945	4.1505	1.46523	-1.00517	-1.58684	0.36324	2.56112	0.87964	3.81321	5.33886	2.86011	5.17677	5.74551	-1.04213	2.92796	-1.19181	0.854046	-1.36278	-0.914693	2.78581	-3.84905	0.0632015	0.441862	1	-2.63369
ENSG00000150656	CNDP1	protein_coding	7177	ENSMUSG00000056162	Cndp1	protein_coding	5555	2.09407	1.26423	1.87333	1.78954	1.05827	1.96264	1.21114	1.10558	2.03864	1.31106	2.06823	1.77121	1.21824	1.46061	1.89425	1.00622	2.33098	1.45801	2.13656	1.98735	1.78825	2.04307	1.80873	2.09151	0.470218	0.666828	-1.36211	-0.678595	-2.46147	-0.713762	-1.77348	-1.50383	-2.92316	-0.877303	-0.286776	-1.06108	-0.360572	0.596485	1	0.415152	0.999948	0.631075
ENSG00000171812	COL8A2	protein_coding	4670	ENSMUSG00000056174	Col8a2	protein_coding	4489	1.42452	0.621151	0.405823	0.643963	-0.0222138	-0.324294	1.56807	0.947931	1.6586	2.03793	0.366259	-0.483299	0.8382	0.758645	1.69109	-0.18118	-0.271453	-1.00949	-1.15037	-0.665711	-0.814188	0.478608	-2.03074	-0.832856	-2.54432	-1.1957	-1.63968	2.71626	1.16785	1.76356	1.11888	-2.19644	-2.61576	-0.56991	-1.78674	-0.0167213	0.82129	-1.06595	1	-1.46792	1	1.21051
ENSG00000273294	C1QTNF3-AMACR	protein_coding	3424	ENSMUSG00000058914	C1qtnf3	protein_coding	2557	5.75762	5.98537	5.52599	5.96945	6.36804	6.31327	5.9885	6.15817	6.04494	6.03587	6.05431	5.99419	6.9153	6.84059	6.27759	6.39068	5.77123	5.60817	5.84426	5.97185	5.87514	6.4641	5.97924	6.06334	-1.73237	-1.38376	-0.827742	-1.55926	-1.34214	-0.594427	-1.65414	-1.3845	-1.80382	0.242032	-1.9748	-0.526707	-0.8262	-0.598252	1	0.257053	0.999948	-0.649151
ENSG00000082196	C1QTNF3	protein_coding	3576	ENSMUSG00000058914	C1qtnf3	protein_coding	2557	3.72714	2.49165	3.7909	3.462	2.75518	2.58434	3.21618	3.47985	3.41291	4.1075	3.984	3.77625	5.34222	3.68804	4.39809	3.66333	4.88621	4.30632	4.1416	4.30433	4.68637	4.67104	4.33162	3.63968	-1.73237	-1.38376	-0.827742	-1.55926	-1.34214	-0.594427	-1.65414	-1.3845	-1.80382	0.242032	-1.9748	-0.526707	-0.8262	-0.598252	1	-0.691047	0.999948	-0.649151
ENSG00000253598	SLC10A5	protein_coding	2568	ENSMUSG00000058921	Slc10a5	protein_coding	3923	3.50969	3.06889	3.66092	3.82867	3.69854	3.39646	4.69388	3.64721	3.10634	3.90071	3.71446	3.83891	2.60787	4.56002	3.94089	3.58849	4.17629	3.66064	3.6666	3.6121	3.85594	3.81269	4.71468	4.73036	-0.34988	-2.00127	-1.44525	-2.17677	-1.95964	-1.21193	-2.27165	-1.002	-2.42133	-0.375474	-2.5923	-1.14421	-2.44371	1.39953	1	-0.717618	0.999948	-0.649151
ENSG00000179846	NKPD1	protein_coding	4310	ENSMUSG00000060621	Nkpd1	protein_coding	2916	0.692261	1.58488	1.52156	1.02273	1.26345	0.598795	2.06231	0.841273	1.18938	2.43377	1.16007	2.74791	1.5389	0.611345	1.56581	1.25648	1.71875	1.80668	1.87225	2.03499	1.52394	1.99289	1.25492	2.15735	-1.92191	-1.5733	-0.432318	-0.748798	-0.531678	0.800997	0.156321	1.23332	-1.99336	0.052493	-1.16433	-0.716246	-2.01574	-0.985754	1	-0.619494	1	-1.04975
ENSG00000161652	IZUMO2	protein_coding	1511	ENSMUSG00000066500	Izumo2	protein_coding	724	4.13044	3.92714	3.20367	3.94995	3.92763	3.21052	3.45902	4.16081	4.16099	3.76538	4.62645	3.72958	4.46612	3.70849	4.52546	3.69467	4.23093	3.42578	4.1214	4.1846	4.22877	4.00465	4.24104	3.38003	3.25794	4.02159	3.69309	3.58306	4.64818	4.28486	0.16625	2.02086	0.0165689	2.06242	-0.154405	3.10104	0.994191	-0.533745	1	-0.250273	0.999948	-0.886435
ENSG00000205426	KRT81	protein_coding	1929	ENSMUSG00000067615	Krt81	protein_coding	2119	-0.469832	-0.425208	-0.318608	-0.402396	-0.746644	-1.04873	-0.478294	-0.583854	-0.65079	-0.493856	-0.680099	-0.792692	-0.886231	-0.550748	-0.733785	-0.905611	-0.580846	-0.733923	-0.874801	-0.975104	-1.12358	-1.70525	-0.75517	-1.14225	-1.46131	-1.11269	-1.55667	-0.288191	-1.07107	-1.90832	-1.38307	-1.11343	-1.53275	0.5131	-1.70373	1.32932	-1.55513	-0.0655481	1	-0.370021	1	1.16305
ENSG00000186190	BPIFB3	protein_coding	1454	ENSMUSG00000068008	Bpifb3	protein_coding	1873	-0.0620062	-0.0173819	0.0892178	0.00542987	-0.338818	-0.640899	-0.0704677	-0.176029	-0.242964	-0.0860302	-0.272273	-0.384866	-0.478405	-0.142923	-0.325959	-0.497785	-0.17302	-0.326097	-0.466975	-0.567278	-0.715755	-1.29743	-0.347344	-0.734424	-1.28327	-0.934661	-1.37864	-1.11016	-0.893038	-1.73029	-1.20504	-0.935395	-1.35472	0.691133	-1.52569	2.09232	-1.3771	-0.0655481	1	-0.370021	1	0.160353
ENSG00000221986	MYBPHL	protein_coding	1789	ENSMUSG00000068745	Mybphl	protein_coding	1276	1.63887	0.683492	1.79009	-0.293696	-0.637945	2.3819	1.21537	-0.475155	-0.54209	-0.385156	-0.5714	-0.683992	0.222469	-0.442049	-0.625085	-0.796911	0.527854	2.37478	1.2339	1.45552	0.985119	2.72537	-0.64647	-0.0335497	-0.729551	0.619061	-0.824918	-0.556436	1.66068	1.63079	-0.651317	-0.381673	-0.800998	1.24486	-0.971972	-0.523884	-0.823376	-0.701589	1	0.942948	1	-2.19905
ENSG00000182187	CRYGB	protein_coding	641	ENSMUSG00000073658	Crygb	protein_coding	634	1.11962	1.16425	1.27085	1.18706	0.842813	0.540732	1.11116	1.0056	1.93867	2.0956	1.90936	3.38173	0.703226	1.03871	0.855672	0.683846	1.00861	3.66289	0.714656	2.61435	2.05084	2.46917	2.83429	2.44721	0.279523	0.628135	0.184156	0.452638	0.669758	2.41747	0.357757	0.627401	0.208076	2.25393	0.0371016	0.48519	0.185697	-0.0655481	1	-0.370021	1	-1.3635
ENSG00000179142	CYP11B2	protein_coding	2936	ENSMUSG00000075604	Cyp11b1	protein_coding	3165	-1.07583	-1.03121	-0.924607	-1.00839	-1.35264	-1.65472	-1.08429	-1.18985	-1.25679	-1.09985	-1.2861	-1.39869	-1.49223	-1.15675	-1.33978	-1.51161	-1.18685	-1.33992	-1.4808	-1.5811	-1.72958	-2.31125	-1.36117	-1.74825	-0.455166	-0.106554	-2.13549	-0.867013	-1.64989	-1.48714	-1.96189	-1.69225	-2.11158	-0.0657217	-0.282549	-0.834461	-1.13395	0.445404	1	-0.370021	1	0.69822
ENSG00000160882	CYP11B1	protein_coding	4206	ENSMUSG00000075604	Cyp11b1	protein_coding	3165	-1.59443	-1.5498	-1.4432	-1.52699	-1.87124	-2.17332	-1.60289	-1.70845	-1.77539	-1.61845	-1.8047	-1.91729	-2.01083	-1.67534	-1.85838	-2.03021	-1.70544	-1.85852	-0.414434	-2.0997	-2.24818	-2.82985	-1.87977	-2.26685	-0.455166	-0.106554	-2.13549	-0.867013	-1.64989	-1.48714	-1.96189	-1.69225	-2.11158	-0.0657217	-0.282549	-0.834461	-1.13395	0.445404	1	-0.370021	1	0.69822
ENSG00000204183	GDF5OS	protein_coding	1734	ENSMUSG00000078972	Gm15557	protein_coding	1380	0.683917	1.3135	2.6425	0.751353	-0.592895	0.689987	0.675456	1.15486	1.82489	1.65989	-0.52635	0.94602	1.26752	1.18796	0.419964	1.57007	0.572903	2.22718	2.0863	0.763608	1.3521	2.14894	0.983542	1.0115	0.157409	1.82795	2.647	-0.669476	1.86957	1.29536	0.235643	0.505288	-0.914038	1.13182	-1.08501	-0.636924	-0.936416	-2.08676	1	-0.747308	1	-2.26871
ENSG00000100678	SLC8A3	protein_coding	8444	ENSMUSG00000079055	Slc8a3	protein_coding	5332	0.722023	-2.55528	-0.863719	-0.210541	0.708245	0.728092	0.976595	0.871035	0.919576	2.624	1.99718	1.72109	1.73858	4.6855	0.836581	2.35663	-0.388992	0.457932	1.31705	0.894822	-1.66869	-0.134888	0.114757	-0.102398	-1.20764	-0.443987	0.281959	1.18787	-2.40236	-0.069689	0.285635	-2.44472	-2.86405	-0.818193	-0.713092	1.93663	0.92093	-1.11971	1	-0.214446	0.999948	1.95166
ENSG00000120440	TTLL2	protein_coding	3073	ENSMUSG00000079722	Ttll2	protein_coding	1623	2.0283	0.48796	1.33153	0.925809	-1.41844	0.27948	0.849912	1.32931	0.677416	2.41931	0.233069	0.857442	2.14241	0.777457	0.916348	0.422594	-0.252641	-1.40572	0.453404	-1.6469	0.204625	-1.37705	-0.426964	0.185956	-1.07659	0.272026	0.828048	-0.903471	-0.68635	-1.5236	-0.998352	-0.728707	-1.14803	0.897821	1.48835	-0.870918	-0.170411	-1.59765	1	-1.4347	1	0.160353
ENSG00000144035	NAT8	protein_coding	947	ENSMUSG00000089694	Nat8f7	protein_coding	1822	0.556585	1.60121	2.29277	0.624021	1.86473	1.56265	1.54812	1.44256	1.96059	0.532561	2.34632	0.233725	2.14019	3.7976	1.87759	3.29073	0.445571	1.29249	2.15162	1.63628	1.4878	0.906125	1.85621	2.2061	-0.243446	-0.894834	-0.338812	-0.0703307	-0.85321	-0.69046	-1.16521	0.104433	-1.31489	0.730961	-1.48587	-1.03778	-0.337271	0.400942	1	0.216009	1	0.69822
ENSG00000101955	SRPX	protein_coding	1987	ENSMUSG00000090084	Srpx	protein_coding	2652	5.39432	5.33941	4.84811	5.04672	5.63688	6.23945	5.43316	5.97332	3.6284	3.46341	3.86212	4.624	3.46335	4.69192	4.86733	4.83301	4.33061	5.28943	4.94044	5.50572	4.35724	4.38129	5.61148	5.29075	-1.785	-1.43639	-1.88037	-0.611888	-1.39477	-2.23202	0.615159	-0.437125	-1.85645	0.189403	-2.02742	-0.579336	-0.878829	-0.0655481	1	0.233231	0.999948	1.16305
ENSG00000169208	OR10G3	protein_coding	2640	ENSMUSG00000095030	Olfr1513	protein_coding	2873	5.16495	5.56505	5.11135	5.71477	5.21006	4.68841	4.99976	5.3385	5.58303	5.30139	5.34295	5.12966	4.96487	5.04096	5.28926	5.28556	5.62468	5.41331	5.62671	5.72196	5.54268	5.31779	5.25158	5.19948	-1.90048	-1.55187	-1.99585	-1.72737	-1.51025	-2.3475	-1.82225	-1.5526	-1.97193	0.0739258	-2.1429	-1.69481	-1.99431	-0.0655481	1	-0.215587	0.999948	0.160353
ENSG00000172769	OR5B3	protein_coding	1046	ENSMUSG00000096365	Olfr1463	protein_coding	2315	0.413138	0.457763	0.564362	0.480574	0.136326	-0.165755	0.404677	0.299116	0.23218	0.389114	0.202871	0.0902785	-0.00326032	0.332222	0.149185	-0.0226407	0.302124	0.149048	0.00816903	-0.0921339	-0.24061	-0.822284	0.1278	-0.259279	-1.58893	-1.24032	-0.684302	0.58418	-1.1987	-1.03595	-0.510701	-1.24106	-1.66038	0.385472	-0.246393	0.938661	-1.68276	-0.598252	1	-0.370021	1	1.69725
ENSG00000139874	SSTR1	protein_coding	4295	ENSMUSG00000035431	Sstr1	protein_coding	2046	3.83479	3.00495	3.88414	1.4428	2.18601	2.32003	2.53683	1.43127	3.19441	1.35134	0.487024	2.0525	3.4184	0.294447	3.63497	2.26151	2.58628	-0.303765	3.09968	-1.12991	0.528969	3.11722	-1.90997	-2.29705	-1.41073	-1.06212	-1.5061	-1.23761	-1.02049	-1.85774	-0.332495	-1.06285	-1.48218	0.563678	-1.65315	-1.20506	-1.50455	-0.0655481	1	0.160636	0.999948	0.160353
ENSG00000136167	LCP1	protein_coding	5061	ENSMUSG00000021998	Lcp1	protein_coding	9504	1.72356	2.27069	1.74925	2.2935	2.44675	2.68899	1.45207	1.60954	2.27957	0.92193	1.09826	2.06367	0.307163	3.73011	2.12257	3.12908	6.345	5.97254	6.39541	6.42123	6.18182	6.72016	6.26265	8.03128	4.63564	3.47704	2.48763	2.00609	2.01171	1.80917	2.80933	4.50932	4.18474	6.22651	7.48372	8.62667	8.59345	1.65894	0.127101	1.03202	0.999948	0.0981399
ENSG00000196843	ARID5A	protein_coding	3565	ENSMUSG00000037447	Arid5a	protein_coding	12540	-0.355881	1.4961	1.6027	2.03348	-0.632693	1.87258	1.44301	2.61756	3.21805	3.42745	2.82617	2.49118	1.68715	1.73313	2.8396	2.96323	0.533105	0.964991	-0.76085	-0.861153	1.89726	-0.591303	0.358781	-2.0283	3.50499	3.84579	3.18203	2.16909	2.55367	2.72627	1.77977	3.16698	2.51687	4.55781	3.1988	4.4739	4.49817	0.0343633	0.991672	-1.03736	1	-0.473321
ENSG00000132932	ATP8A2	protein_coding	10415	ENSMUSG00000021983	Atp8a2	protein_coding	15410	3.26736	2.53437	3.3984	2.59113	3.04944	1.91085	1.89632	2.59812	4.38408	3.99227	4.07699	4.21751	3.40895	3.16626	4.56819	4.17735	5.36579	5.89133	5.48688	6.34035	5.9809	5.24787	5.94138	6.20965	-1.15379	-1.65318	-2.41908	1.70738	0.066518	1.705	-1.92356	-0.275399	0.814289	2.84709	2.30423	3.74614	3.35724	0.918089	1	0.292283	0.999948	0.579624
ENSG00000198959	TGM2	protein_coding	8036	ENSMUSG00000037820	Tgm2	protein_coding	4608	2.99511	2.03973	2.14633	2.62644	2.19473	2.44724	1.78501	2.64292	2.33498	2.61744	1.72071	1.95604	2.2646	2.71256	1.96248	2.32117	2.36053	2.49286	2.02077	1.82425	2.96754	2.59367	2.74079	2.77641	1.5054	5.03334	5.61719	3.05048	1.9781	2.92512	2.62545	3.54717	5.13439	3.50782	6.28142	5.52447	4.7335	-3.79224	7.81154e-06	0.0417245	0.999948	0.509494
ENSG00000152377	SPOCK1	protein_coding	6222	ENSMUSG00000056222	Spock1	protein_coding	8365	6.4881	6.73389	6.25396	6.50427	5.79265	6.4013	5.09897	5.63951	4.42787	4.54454	5.267	5.38197	3.2056	6.08616	5.27713	6.05232	0.899553	2.53075	1.6056	2.24226	1.50882	1.41258	-0.122767	1.62766	-2.44229	-2.09368	-1.95269	-0.684211	-1.46709	-0.30434	-1.77909	-0.772482	1.29362	3.3222	1.07018	3.8719	3.33425	-0.356471	1	0.725389	0.48965	0.0704699
ENSG00000107551	RASSF4	protein_coding	9481	ENSMUSG00000042129	Rassf4	protein_coding	9209	4.32044	4.25489	4.32672	4.2662	4.55608	4.47427	4.67573	3.64252	3.92239	3.49436	3.80407	3.70454	3.57147	3.30181	3.75039	3.02602	4.97372	6.44057	4.99794	6.04512	5.4981	4.87408	4.99749	4.96144	1.22639	1.72184	1.84723	3.29259	3.48169	3.67938	2.35525	2.08884	3.9623	5.9859	3.05925	5.59911	5.75984	-0.494482	0.916151	0.257297	0.999948	-0.291502
ENSG00000027075	PRKCH	protein_coding	8833	ENSMUSG00000021108	Prkch	protein_coding	7530	-0.07992	-0.29833	-1.51366	0.987516	0.380233	0.56358	0.326656	-1.19394	2.61359	2.39856	0.446778	2.76715	-0.081281	1.89806	1.07116	2.10879	2.35339	3.42858	2.95252	3.50227	4.22826	4.55091	3.57334	3.73952	0.516782	0.643002	0.614061	2.092	2.26959	2.04377	3.09144	3.86466	4.20022	6.22299	7.27275	7.20165	7.50511	-0.0435178	1	0.712114	1	-0.0627124
ENSG00000205744	DENND1C	protein_coding	4657	ENSMUSG00000002668	Dennd1c	protein_coding	2520	2.06598	1.88821	1.40984	1.13341	0.303736	-0.320273	0.835121	0.72956	1.98455	2.87845	2.50778	1.10569	0.427184	-0.822296	1.4541	-1.17716	3.1018	3.42079	3.31308	3.66024	3.15946	3.91802	2.78064	3.99559	6.07001	7.06353	6.63623	6.36264	5.90771	6.18593	5.0251	6.39142	5.71705	7.73879	6.04623	8.19303	8.29286	-0.719476	0.591694	-0.770832	1	0.307833
ENSG00000185100	ADSSL1	protein_coding	5775	ENSMUSG00000011148	Adssl1	protein_coding	2090	3.11813	2.24075	2.18689	2.47507	2.06371	2.57876	2.64018	3.26044	3.43967	3.20958	3.66867	3.38023	4.08639	3.42187	3.87407	3.26731	2.00711	2.14354	2.29812	1.69086	1.93831	1.92223	1.75033	1.91964	2.64604	6.36662	6.55596	3.77608	0.533772	3.57099	6.65362	5.29877	4.67695	4.11794	4.17413	4.59713	4.57327	-3.75407	4.65204e-06	-0.645004	0.999948	1.0038
ENSG00000188064	WNT7B	protein_coding	5051	ENSMUSG00000022382	Wnt7b	protein_coding	4898	2.53377	2.356	2.4626	2.20889	1.32407	2.20642	2.03988	1.83478	2.28242	2.57686	1.83808	2.21091	2.04698	2.5841	2.33693	2.29064	2.67429	2.40092	2.49137	2.28004	2.57517	2.71339	2.85611	1.92847	-0.348187	0.485852	1.14141	1.20344	-0.694917	1.83707	1.31501	2.32162	3.85835	5.86908	2.75989	6.91276	7.3008	-1.14501	1	-0.113918	0.999948	0.106151
ENSG00000067057	PFKP	protein_coding	4836	ENSMUSG00000021196	Pfkp	protein_coding	13401	6.16999	6.28225	6.36106	6.62479	6.41121	7.17028	6.37067	6.97283	6.29937	6.01307	6.20339	6.01063	5.6207	6.31805	5.97368	5.91818	5.50258	6.18329	5.68798	5.98434	6.46932	6.93023	6.04815	6.08254	8.10933	9.06464	9.21446	6.63118	7.81542	7.64025	5.58722	7.23971	6.44208	8.45027	9.00075	9.18315	9.42479	-0.966518	0.14433	0.127897	0.999948	-1.09478
ENSG00000161958	FGF11	protein_coding	5565	ENSMUSG00000042826	Fgf11	protein_coding	3044	4.872	5.21619	4.67643	5.05776	5.39016	4.8406	5.11212	4.89884	4.19572	4.0437	3.64935	4.32264	5.00309	4.34699	4.09524	3.86964	3.93502	4.2294	3.72595	3.40326	4.41398	4.0791	4.89621	4.28342	5.55527	5.85657	5.82161	5.3491	4.88208	4.61349	3.41627	3.94895	1.26659	3.26353	3.02162	4.02913	4.00975	-0.215325	0.930945	0.124023	0.999948	0.602187
ENSG00000106976	DNM1	protein_coding	10775	ENSMUSG00000026825	Dnm1	protein_coding	5249	5.95229	5.93223	5.96118	5.96446	5.95647	5.81603	5.72994	5.88275	6.12719	6.16904	6.10258	5.81035	6.08528	5.53734	6.30801	5.89108	4.69894	4.42094	4.55033	4.86506	4.68468	4.34826	4.92294	4.19617	2.68947	4.386	5.01118	3.59297	2.66466	3.80539	3.00871	4.90883	4.1011	6.08708	5.53836	7.07775	7.01732	-1.98682	0.0744626	0.0720112	0.999948	0.234183
ENSG00000125089	SH3TC1	protein_coding	10593	ENSMUSG00000036553	Sh3tc1	protein_coding	5735	-2.92702	-1.88239	-2.77579	-1.85958	-0.203831	-2.50591	-0.93548	-1.45608	-1.52301	-1.36608	-2.13729	-3.24988	0.463938	-0.422972	-3.19097	-1.04087	-3.03803	-3.19111	-0.0100593	-3.43229	-0.580767	-1.16244	-0.890428	-3.59944	5.85717	6.21908	6.3776	3.57918	3.16494	4.74273	5.13471	4.75394	3.86373	5.84928	6.07418	6.74258	6.90328	-0.378269	0.814055	0.221828	1	-0.595554
ENSG00000103723	AP3B2	protein_coding	9108	ENSMUSG00000062444	Ap3b2	protein_coding	6293	2.04577	2.03595	2.65156	2.26521	2.44034	1.61888	2.41171	2.53442	3.96791	3.39615	3.66558	3.45988	3.4892	3.74913	4.00421	3.762	3.97429	4.94566	4.14331	4.95554	3.33758	3.77656	5.33647	4.68456	5.87221	6.87345	6.46915	2.66501	3.8343	3.09117	6.46231	7.4532	6.94401	8.9243	8.44487	9.25348	9.48806	-0.737766	0.479773	-0.397954	0.999948	-0.831752
ENSG00000154025	SLC5A10	protein_coding	6451	ENSMUSG00000042371	Slc5a10	protein_coding	2365	2.48894	1.53356	1.26165	1.9434	1.68161	1.20961	2.10196	0.674476	2.1311	2.15679	0.900159	1.85796	2.58155	1.40802	2.43144	1.52264	1.26245	0.331763	1.38353	1.28323	1.52707	1.25352	0.825089	0.923436	1.9652	3.85813	3.7443	3.01278	3.0184	3.18115	3.10233	4.89804	3.70111	5.67657	3.81024	5.18582	5.52482	-1.76693	0.552318	-0.101843	0.999948	-0.0893625
ENSG00000157423	HYDIN	protein_coding	23408	ENSMUSG00000059854	Hydin	protein_coding	18037	2.81173	3.11327	2.80824	3.16645	4.29252	3.95011	3.57168	3.50856	2.12317	2.227	2.0226	2.59492	2.73186	3.89257	2.51063	3.27467	2.67606	3.24996	2.5014	3.27557	3.32519	2.77582	2.358	2.05109	1.00378	2.24075	3.18671	-1.05577	1.88382	1.68868	-1.30265	0.497508	-0.814902	1.16056	-1.3338	0.298713	1.39976	-1.73592	0.204079	0.583506	0.596208	-2.83981
ENSG00000165970	SLC6A5	protein_coding	7114	ENSMUSG00000039728	Slc6a5	protein_coding	7203	-2.35264	-2.30802	-2.20142	-2.2852	-2.62945	-2.93153	-2.3611	-2.46666	-2.5336	-2.37666	-2.56291	-2.6755	-2.76904	-2.43356	-2.61659	-2.78842	1.78427	1.29016	1.04975	0.842528	1.24154	0.996901	0.169377	-1.02506	0.358442	-0.55598	0.485468	-0.246051	-0.514357	-0.50361	-1.56332	-0.878642	-0.490612	1.48485	-0.883979	2.26455	2.13909	0.34639	1	-0.370021	1	0.265292
ENSG00000197921	HES5	protein_coding	1306	ENSMUSG00000048001	Hes5	protein_coding	1363	0.0928662	0.13749	0.24409	0.160302	-0.183946	-0.486027	0.0844047	-0.0211562	-0.0880916	0.0688422	-0.117401	-0.229994	-0.323532	1.01195	-0.171087	-0.342913	-0.018148	-0.171224	-0.312103	-0.412406	-0.560882	-1.14256	-0.192472	-0.579551	-0.824708	-0.476096	0.0799251	2.34841	-0.434473	0.728277	1.57545	0.52317	1.9112	3.88666	0.932871	3.18831	2.25139	-0.598252	1	-0.370021	1	2.05981
ENSG00000134160	TRPM1	protein_coding	7454	ENSMUSG00000030523	Trpm1	protein_coding	14746	-1.41999	-0.375369	0.0531583	-2.35256	-1.11184	0.00111329	-0.843493	-2.53402	-1.01599	-0.859055	-2.63026	-1.15789	-0.25143	-2.50091	-0.683947	-0.533845	0.79092	1.22281	1.08193	0.775174	2.83315	2.27532	0.879631	2.36702	4.91725	6.75644	4.86605	-1.5021	-1.06258	-0.314872	0.210377	5.63267	0.953781	2.92369	1.47468	2.11542	1.00355	-1.08644	0.436065	1.00229	1	-0.87027
ENSG00000149743	TRPT1	protein_coding	2210	ENSMUSG00000047656	Trpt1	protein_coding	1142	6.31125	5.90216	5.92814	6.10185	6.10156	5.87402	6.3916	6.29677	6.4198	6.03787	5.93106	6.15067	6.05713	6.08595	6.01254	6.2819	6.28905	6.2987	7.04275	5.91617	6.57504	6.04692	6.84954	6.56242	4.43051	6.33372	6.61127	5.51052	5.06868	5.76486	4.90107	5.3931	4.52899	6.49238	5.04607	7.09561	7.49151	-1.98632	0.116086	-0.361353	0.999948	0.0440981
ENSG00000166819	PLIN1	protein_coding	3797	ENSMUSG00000030546	Plin1	protein_coding	4649	-1.44684	-1.40221	-1.29561	-1.3794	-1.72365	-0.440769	-1.4553	-1.56086	-1.6278	-1.47086	-1.65711	-1.7697	-1.86324	-1.52776	1.45913	-0.297655	-1.55785	-0.71093	-1.85181	-1.95211	-2.10059	-2.68226	0.852786	-2.11926	-1.59484	-0.246231	-0.105247	-0.421728	-0.619645	-0.456895	-0.516609	-2.24696	-0.0813274	1.88206	-1.2523	-2.38918	-0.688668	-1.35622	1	0.560337	1	0.113812
ENSG00000188687	SLC4A5	protein_coding	8025	ENSMUSG00000068323	Slc4a5	protein_coding	5804	6.36226	6.84906	6.4061	6.1146	7.09153	5.95532	6.79149	6.24214	5.71883	5.8461	5.89625	5.7129	5.3609	5.41497	6.25669	5.90193	5.60091	5.46209	5.53616	5.82933	6.04377	6.20964	6.00196	6.13649	2.83992	6.85991	6.43468	2.78171	6.93879	5.48664	5.31808	5.1264	4.3082	5.00586	3.42757	5.16721	6.23913	-3.74717	7.49723e-12	0.0855056	0.999948	-3.59043
ENSG00000131094	C1QL1	protein_coding	1295	ENSMUSG00000045532	C1ql1	protein_coding	1473	1.10507	0.149693	0.256293	0.172505	-0.171743	-0.473824	0.0966075	-0.00895338	0.924111	1.66601	-0.105198	1.36717	1.27363	0.0241526	2.16304	0.66929	1.99405	-0.159022	-0.2999	-0.400203	1.03628	-0.130353	2.81973	0.432652	3.06332	4.54122	4.55292	5.83635	4.91299	6.1241	3.46348	3.21855	2.4513	4.40696	2.90836	3.35645	1.96949	-1.41621	0.651317	-0.370021	1	0.180512
ENSG00000250479	CHCHD10	protein_coding	1360	ENSMUSG00000049422	Chchd10	protein_coding	1575	7.8482	7.70109	7.63685	7.71656	7.043	7.16977	7.63328	7.21501	6.67364	6.54955	6.73104	6.68883	7.09375	6.01959	6.94039	6.35352	3.73076	4.22976	3.32988	4.1141	4.23865	4.58035	5.24093	3.88556	11.0687	12.2531	11.9595	10.165	11.0938	10.6777	9.09345	10.9544	8.16441	10.1186	8.4624	9.37452	9.67864	-0.971833	0.136474	-0.339502	0.999948	-0.729149
ENSG00000145194	ECE2	protein_coding	4729	ENSMUSG00000022842	Ece2	protein_coding	4937	-0.763514	-1.71889	-1.61229	-1.69608	-2.04033	-2.34241	-1.77198	-1.87754	0.640491	-1.78754	-0.973781	1.23555	1.40505	-0.84443	0.557496	-1.19929	-1.87453	-2.0276	-1.16848	-2.26879	-2.41726	-2.99894	-0.463889	-2.43593	4.13862	5.17485	5.94418	5.27946	5.24784	5.76927	2.98164	3.25128	0.568924	2.51524	1.59958	3.0787	4.0448	-1.41773	0.195096	-0.370021	1	-0.256386
ENSG00000284917	EEF1AKMT4-ECE2	protein_coding	3445	ENSMUSG00000022842	Ece2	protein_coding	4937	3.33737	3.2617	1.6521	2.66784	2.80902	3.43655	2.59195	2.16446	3.213	2.99142	2.94268	3.41505	3.73655	2.51949	2.75149	2.95818	3.5367	2.82174	3.19544	3.43617	1.20969	1.36499	2.65611	2.9753	4.13862	5.17485	5.94418	5.27946	5.24784	5.76927	2.98164	3.25128	0.568924	2.51524	1.59958	3.0787	4.0448	-1.41773	0.195096	0.756651	0.999948	-0.256386
ENSG00000156042	CFAP70	protein_coding	7428	ENSMUSG00000039543	Cfap70	protein_coding	4289	2.28549	1.9516	2.43671	1.82241	3.16622	2.39847	2.93414	2.42522	2.35829	1.88295	2.46224	2.30658	2.69221	3.23205	2.90606	2.19366	2.059	2.45024	2.42801	2.60334	3.28885	3.00784	1.88467	2.77061	2.37942	3.19198	2.01103	1.27951	2.2336	1.24435	0.769595	1.77621	-0.228083	1.71823	1.18591	1.63399	1.67554	-0.247521	0.967506	0.121866	0.999948	-0.524523
ENSG00000205363	C15orf59	protein_coding	6573	ENSMUSG00000066607	6030419C18Rik	protein_coding	2331	3.15379	3.0915	2.86689	3.25517	3.48466	1.82643	2.88229	2.60164	4.6466	4.04123	4.09036	3.88155	4.43253	3.80984	4.06737	3.59248	5.15825	5.02094	5.25132	5.16909	5.27263	3.84798	5.40687	5.29362	3.95572	3.3347	3.25996	0.896171	1.37633	2.861	3.06432	5.66787	4.32968	6.26631	5.5681	6.48331	5.87716	0.727232	0.861029	0.125068	0.999948	-1.42337
ENSG00000069399	BCL3	protein_coding	3242	ENSMUSG00000053175	Bcl3	protein_coding	2475	2.8686	2.41072	2.25429	2.308	1.82625	1.37217	3.0206	1.47447	-0.399821	1.34208	1.37822	1.45828	-0.635262	-0.299779	0.517184	0.930321	1.99205	2.60451	0.376168	2.86083	3.85531	4.37861	3.54019	1.56815	6.9585	8.5999	7.93009	3.24265	2.51224	4.2939	6.20666	6.82743	4.90141	6.82303	6.14904	6.89536	7.44964	-1.26504	0.0946709	-0.839118	0.999948	-0.439772
ENSG00000188162	OTOG	protein_coding	10709	ENSMUSG00000009487	Otog	protein_coding	10349	-1.94273	-1.31314	-0.791507	-0.875295	-1.63458	-2.52162	-1.36623	-0.0567531	-0.123689	1.55681	-0.152998	0.434849	-0.189204	0.435784	1.43717	-0.793547	-1.05374	-0.206821	-0.177775	-2.448	-1.01152	0.143775	-0.643106	-0.807793	-1.74934	0.0587016	0.962646	-0.576227	-1.35911	-1.19636	-0.34918	-1.40146	0.501139	2.42146	0.00823691	2.56485	2.88475	-2.28027	1	-1.46083	1	0.698501
ENSG00000127954	STEAP4	protein_coding	11245	ENSMUSG00000012428	Steap4	protein_coding	3155	2.19626	2.4577	2.38596	2.51368	2.49136	1.80023	2.43778	2.42738	2.87194	2.66323	2.70728	2.52193	2.29833	2.63381	2.8726	2.33239	2.33523	2.7	2.92169	2.63128	2.48281	2.29055	2.3739	2.42292	-2.03556	-1.68695	-2.13093	-1.86245	-1.64533	-2.48258	1.04267	0.634244	2.21492	4.13524	2.4769	2.25757	1.95807	-0.0655481	1	-0.255897	0.999948	0.160353
ENSG00000268975	MIA-RAB4B	protein_coding	1809	ENSMUSG00000089661	Mia	protein_coding	994	4.43018	5.19101	4.58141	4.81955	5.45454	4.74438	4.56856	5.3417	3.96543	3.5057	3.31945	4.69229	5.31495	3.93423	4.85073	3.18705	6.39446	6.19163	6.44668	6.07175	6.78286	6.09477	6.43552	6.60862	7.05702	6.89823	6.86631	3.38884	5.021	3.9911	2.70899	5.47049	2.55931	4.47964	3.19569	2.15836	3.44382	0.243157	0.92844	0.127641	0.999948	-1.18954
ENSG00000261857	MIA	protein_coding	1304	ENSMUSG00000089661	Mia	protein_coding	994	0.0950772	1.1397	1.2463	0.162513	-0.181735	1.10115	0.0866157	0.981055	-0.0858806	0.0710532	-0.11519	-0.227782	-0.321321	0.0141608	-0.168876	2.46665	5.86671	5.76172	5.86003	4.75973	5.52879	5.25197	5.36433	5.93045	7.05702	6.89823	6.86631	3.38884	5.021	3.9911	2.70899	5.47049	2.55931	4.47964	3.19569	2.15836	3.44382	0.243157	0.92844	-0.00739301	1	-1.18954
ENSG00000103888	CEMIP	protein_coding	7621	ENSMUSG00000052353	Cemip	protein_coding	12232	3.85182	2.91459	3.19112	1.9374	2.48068	2.29108	1.86151	2.34091	3.22506	3.19644	3.19575	3.13207	2.98962	2.37401	4.10427	3.30209	3.77688	3.67627	3.97596	3.17205	3.4942	3.78835	3.39199	3.36748	1.56408	2.03053	-1.27852	-0.817396	-1.27835	-1.85256	0.547155	-1.64263	-2.06196	-0.141636	-1.64797	0.122047	0.00312657	0.512478	0.928786	0.258813	0.999948	0.73353
ENSG00000132623	ANKEF1	protein_coding	5815	ENSMUSG00000074771	Ankef1	protein_coding	7185	5.18617	5.29575	5.21875	5.05007	5.55017	5.08045	5.94101	5.65711	6.06562	6.00168	6.10735	6.15841	6.25655	6.59879	6.58118	6.5276	6.0318	6.26287	6.21275	6.14378	6.51571	6.30645	6.15673	6.37696	-3.22291	-1.8743	-0.318278	-0.727868	-1.83268	-0.0849629	-0.822749	-1.29007	-1.29436	0.625965	-0.465332	-0.695315	-0.509381	-2.28958	1	-0.480088	0.999948	-0.0433532
ENSG00000132677	RHBG	protein_coding	3383	ENSMUSG00000104445	Rhbg	protein_coding	1937	3.24328	3.51923	2.6783	3.31072	3.14335	3.09502	3.10357	3.12926	3.49296	3.28066	4.15331	2.98182	2.76275	2.44616	3.40996	3.19083	3.81816	3.54309	3.98717	4.19173	3.76641	3.7697	3.8267	3.60189	3.57514	4.06126	3.27333	3.23369	3.22841	3.17544	3.50138	2.71657	0.596807	2.51713	1.23319	1.68128	1.38178	-0.0605086	0.991959	-0.00535595	0.999948	0.0350605
ENSG00000169154	GOT1L1	protein_coding	1589	ENSMUSG00000039720	Got1l1	protein_coding	1822	-0.190098	-0.145474	-0.0388741	-0.122662	-0.46691	-0.768991	-0.19856	-0.30412	0.628944	-0.214122	-0.400365	-0.512958	-0.606497	-0.271014	-0.454051	-0.625877	-0.301112	-0.454189	-0.595067	-0.69537	-0.843847	-1.42552	-0.475436	-0.862515	3.51144	7.01206	7.54688	4.68456	4.50434	6.23435	4.76553	5.9748	5.1929	5.77535	4.24205	5.89296	7.14251	-3.73456	1.44227e-07	-0.370021	1	-0.946294
ENSG00000162551	ALPL	protein_coding	3007	ENSMUSG00000028766	Alpl	protein_coding	4033	8.5936	8.6741	8.7027	8.66622	8.37444	8.20259	8.5972	8.31677	7.88865	7.96633	7.8791	7.72418	7.43908	7.37483	7.76273	7.68274	10.4865	10.563	10.6841	10.5288	10.5744	10.6332	10.4404	10.8851	10.4894	10.925	10.4594	6.46984	7.46194	7.57578	9.37408	10.1445	8.76579	10.6829	9.76039	10.7035	11.0861	-0.14536	0.934704	-0.180666	0.999948	-1.04845
ENSG00000197208	SLC22A4	protein_coding	2688	ENSMUSG00000020334	Slc22a4	protein_coding	2553	0.63645	2.55554	2.52464	2.92628	2.58203	1.93203	1.85038	1.93747	0.87053	1.61243	2.74811	2.42907	2.54198	1.77793	1.95746	2.42306	1.2624	2.87486	2.34696	3.13118	2.4852	2.45992	2.67304	1.701	0.591812	-1.3815	-1.82548	0.764927	-0.339881	-1.17713	0.93308	1.20272	1.65787	3.56622	2.67132	4.685	3.98341	2.25842	1	0.388585	1	1.48561
ENSG00000185269	NOTUM	protein_coding	3019	ENSMUSG00000042988	Notum	protein_coding	2408	-1.11605	1.51354	-0.964826	1.75874	1.1921	2.30506	2.19742	2.09186	-1.29701	-1.14007	-1.32632	-0.438909	-1.53245	-1.19697	-1.38	-1.55183	1.09486	3.07929	1.64891	2.46614	-1.7698	-0.0295434	1.40597	1.21153	8.35142	8.84368	6.6725	2.33471	3.55183	2.55108	6.39248	6.57249	5.33808	7.23954	3.99446	5.80784	5.45024	0.319133	0.909514	-0.295394	0.999948	-0.784086
ENSG00000023839	ABCC2	protein_coding	6232	ENSMUSG00000025194	Abcc2	protein_coding	8532	2.42329	2.69031	1.89644	2.81265	2.4684	2.8444	2.68785	3.11662	2.78665	2.8587	2.3285	3.15932	2.27991	2.28097	2.96669	3.0464	4.17026	4.12882	4.60328	3.79249	4.33432	3.65819	4.12284	3.97326	-1.47081	1.12573	1.13427	0.402748	0.089354	-0.0109306	-0.222647	-2.12293	0.265101	2.16656	2.26405	4.91477	5.05742	-2.53319	0.52611	-0.256357	0.999948	0.367083
ENSG00000124107	SLPI	protein_coding	596	ENSMUSG00000017002	Slpi	protein_coding	1180	1.22464	1.26926	1.37586	1.29207	0.947825	0.645744	1.21618	1.11061	1.04368	1.20061	1.01437	0.901777	0.808238	1.14372	0.960684	0.788858	1.11362	0.960546	0.819668	0.719365	0.570888	-0.010785	0.939299	0.552219	-0.61671	-0.268097	-0.712076	-0.443595	1.77353	0.521238	3.98509	3.53852	3.1192	5.02066	5.16324	5.20367	3.45939	-0.0655481	1	-0.370021	1	-1.70089
ENSG00000108784	NAGLU	protein_coding	3004	ENSMUSG00000001751	Naglu	protein_coding	2658	4.93553	4.88996	4.90034	4.84122	4.84314	4.56017	4.9912	5.0439	4.3826	5.03704	4.65815	4.8162	5.55155	4.48265	4.93096	4.47773	5.72264	5.80695	5.31906	5.56577	4.8956	5.63299	5.24965	5.92608	1.21174	4.78917	5.18246	3.5943	3.24583	4.30388	5.43972	3.91717	4.33011	2.68864	4.0986	4.39468	2.8728	-3.72737	0.00321202	-0.318296	0.999948	-0.288117
ENSG00000183671	GPR1	protein_coding	2834	ENSMUSG00000046856	Gpr1	protein_coding	2496	4.26058	4.80117	3.98439	5.1719	5.22193	5.98875	4.74808	5.61605	2.79422	2.95116	3.71911	4.5103	3.76824	3.75225	4.56921	4.39738	2.95163	2.29605	2.4771	2.86223	2.02187	2.32472	3.27481	2.62469	0.302459	0.651072	1.20709	2.17601	2.50005	1.76234	1.55062	2.35078	1.55294	3.44679	2.81493	2.96756	3.16283	-0.597868	1	0.400868	0.999948	0.0133428
ENSG00000176635	HORMAD2	protein_coding	2575	ENSMUSG00000020419	Hormad2	protein_coding	2734	1.11345	0.158073	-0.735327	1.76585	-1.16336	-0.465444	1.68995	-1.00057	-1.06751	0.0894247	-0.0968186	-1.20941	0.282013	-0.967468	0.434458	0.67767	0.00243446	-0.150642	-1.29152	1.60818	0.781628	2.78492	-1.17189	-0.558969	2.41899	4.56407	5.42443	1.80361	3.46819	4.45197	1.2493	4.1628	1.80006	3.68979	2.45221	4.71658	5.27691	-2.58703	0.0506477	-1.67094	1	-2.24902
ENSG00000137709	POU2F3	protein_coding	6645	ENSMUSG00000032015	Pou2f3	protein_coding	3088	0.915677	-0.209624	1.59742	2.06112	1.16938	0.488787	0.544645	0.63173	1.73472	1.52908	1.12045	2.32978	0.499278	0.249798	0.289154	1.01041	1.80466	3.23655	2.14814	2.82544	2.73586	1.36831	2.2153	3.0957	7.56716	7.82582	7.79334	4.81238	4.74319	4.88824	2.32157	4.49303	3.59638	5.47231	6.60785	5.69293	5.16837	-0.173839	0.927721	0.269547	1	-0.00469939
ENSG00000143473	KCNH1	protein_coding	9812	ENSMUSG00000058248	Kcnh1	protein_coding	7331	2.04145	2.13499	1.24159	2.1578	2.07659	2.3325	1.75997	2.15691	1.17244	1.40738	2.39947	2.07007	0.673966	4.02142	1.50448	3.0331	1.59602	1.08931	2.10043	0.926129	0.777653	0.533015	0.898136	0.970488	-1.25193	0.556111	-0.762337	0.621622	-0.0543422	1.25525	-0.366344	1.00284	1.43151	3.30744	4.72481	3.38	1.78353	-1.19953	1	0.230355	0.999948	-0.140071
ENSG00000196136	SERPINA3	protein_coding	5007	ENSMUSG00000079012	Serpina3m	protein_coding	1719	-1.84593	-1.8013	-1.6947	-1.77849	-2.12274	-2.42482	-1.85439	-1.95995	-2.02688	-1.86995	-2.05619	-2.16879	-2.26232	-1.92684	-2.10988	-2.2817	-0.371977	-2.11002	-0.665932	-2.3512	-0.177746	-3.08135	-2.13126	-2.51834	3.7947	-0.81088	0.330104	3.01362	3.13763	1.71542	2.5037	6.63133	3.35402	5.22995	1.40544	2.95307	2.44712	3.94924	1	-0.370021	1	0.444987
ENSG00000124493	GRM4	protein_coding	16300	ENSMUSG00000063239	Grm4	protein_coding	5318	1.62115	-0.919192	-0.5902	0.910975	0.818265	-0.127672	0.530222	0.0376384	4.12201	4.24098	3.60728	3.75772	3.58172	2.15166	3.75712	2.20527	1.83206	1.09402	2.196	1.46951	0.655453	0.800762	1.29517	0.988257	4.37106	1.95212	2.73054	3.11223	3.02769	3.37889	-1.12561	4.03481	0.724709	2.60064	2.75013	2.58679	1.76122	2.02641	0.177537	0.106575	0.999948	-0.104594
ENSG00000147576	ADHFE1	protein_coding	3750	ENSMUSG00000025911	Adhfe1	protein_coding	3780	5.47802	5.77563	5.82039	5.79844	5.75375	5.81242	6.07837	5.66656	5.6381	5.64514	5.74457	5.5702	5.53844	5.71903	5.69088	5.44823	4.96791	4.7333	5.12036	4.88604	4.76287	5.44945	4.79359	5.04846	3.58633	4.47857	5.69047	1.19873	2.73778	3.63172	0.95185	3.3735	0.802169	2.6781	1.54873	3.58178	4.29637	-1.57572	0.286895	-0.111769	0.999948	-2.06364
ENSG00000131650	KREMEN2	protein_coding	2614	ENSMUSG00000040680	Kremen2	protein_coding	2123	3.94974	4.38431	3.05034	4.40713	1.39991	2.8348	4.12769	3.88463	2.61124	1.06774	2.68885	1.57626	1.26033	0.595808	0.827809	0.655983	0.980748	0.827671	1.49415	1.17145	0.0229758	0.441303	2.12835	1.41934	4.34333	5.8271	5.45183	4.46398	3.62665	3.58081	3.61421	3.27617	1.04949	2.92542	2.38101	0.74164	2.34904	-1.23282	0.440016	-1.71863	0.624898	0.863488
ENSG00000148288	GBGT1	protein_coding	4032	ENSMUSG00000026829	Gbgt1	protein_coding	1337	1.63645	1.51115	1.20271	1.99339	1.89015	1.88763	1.45806	1.52243	3.37303	3.24986	2.90011	3.39159	1.95702	2.63354	2.59489	2.49018	-0.644489	-0.212603	1.06156	-0.0387467	1.71967	-0.446968	0.181188	-1.20589	5.4319	5.52897	5.33653	2.37619	2.17828	1.34103	0.281312	1.13592	0.716594	2.59252	1.54562	3.31564	4.43118	0.0678551	0.986784	0.390141	0.999948	0.574999
ENSG00000143387	CTSK	protein_coding	1887	ENSMUSG00000028111	Ctsk	protein_coding	1512	5.49266	5.33447	5.10547	5.38425	5.01303	4.37535	4.76292	5.30589	6.76467	7.06146	6.73536	7.42889	7.24882	5.5471	7.06616	6.42077	8.2224	7.83699	8.31683	7.81821	8.54117	7.83826	7.91683	7.69364	1.02562	-0.625769	0.515215	0.198734	1.41585	0.900533	0.103853	1.69543	0.539135	2.41506	2.69009	2.93173	0.931794	1.01118	1	-0.340536	0.999948	-0.97113
ENSG00000249693	THEGL	protein_coding	1793	ENSMUSG00000029248	Thegl	protein_coding	2243	0.635646	1.68027	-0.21313	-0.296918	-0.641167	0.641715	2.21215	-0.478377	-0.545312	-0.388378	-0.574622	2.48271	0.80421	-0.445271	-0.628307	0.199867	0.524631	0.956517	1.5526	-0.869627	1.78925	2.92379	-0.649692	0.548191	-1.54335	-1.19474	-1.63872	0.951691	0.431846	1.17956	0.119844	0.389489	-0.0298366	1.84609	-1.78577	0.662315	-1.63718	-0.0655481	1	-1.27901	1	0.0874606
ENSG00000140798	ABCC12	protein_coding	7456	ENSMUSG00000036872	Abcc12	protein_coding	6651	-2.42038	-2.37576	-2.26916	-1.35294	-1.69719	-1.41431	-0.428842	-1.5344	-0.601339	-0.444405	-0.630648	-2.74324	0.485149	-0.179369	0.123021	-2.85616	2.82616	1.95938	2.42258	1.16181	2.88007	1.80363	1.61621	1.29952	-1.52653	-1.76288	-1.20686	-2.93838	-1.1363	-2.55851	-2.03326	0.821347	-1.59798	0.27795	-1.35391	-0.583899	1.04261	-0.0134877	1	-0.675656	1	-1.23462
ENSG00000133805	AMPD3	protein_coding	6793	ENSMUSG00000005686	Ampd3	protein_coding	5627	2.57195	2.56595	3.11312	1.95133	3.66598	2.34453	3.68279	1.76987	4.20544	4.67863	4.68361	4.1593	4.39561	4.12491	4.79875	4.5166	4.86974	4.43857	4.44855	4.75559	4.53596	4.80947	4.75955	5.1237	1.77357	5.48395	5.64167	4.34722	4.67982	4.39006	3.35769	0.47759	0.965155	1.97859	4.30514	3.95009	1.79077	-3.7264	9.20233e-08	0.121348	0.999948	-0.188005
ENSG00000118242	MREG	protein_coding	3056	ENSMUSG00000039395	Mreg	protein_coding	2284	6.1425	5.94442	6.69708	6.41763	5.77939	5.93854	5.95595	6.11868	6.62206	6.70033	6.94613	6.43226	6.42152	5.60564	6.91984	6.3906	6.28674	6.13367	6.49483	6.32111	5.71247	6.1308	6.2104	6.11877	8.3434	8.9553	9.44367	6.93455	7.6473	7.16341	5.6585	10.1182	7.87082	9.74551	7.37297	9.43222	9.7817	-0.816972	0.38634	-0.186123	0.999948	-0.482417
ENSG00000253313	C1orf210	protein_coding	1516	ENSMUSG00000028536	2610528J11Rik	protein_coding	1202	2.68511	2.50734	2.83633	3.11511	1.60094	3.20575	2.86929	3.46417	3.15623	2.43869	3.12692	1.87682	3.54882	2.96676	2.78372	3.02693	4.22617	4.56786	3.8651	3.95744	3.03136	4.50031	3.59241	4.45326	5.54646	6.33461	6.01616	6.74892	7.13058	6.11908	5.66369	7.16395	4.60712	6.474	3.50654	5.5165	6.68908	-0.563244	0.826303	-0.582498	1	0.0534735
ENSG00000168026	TTC21A	protein_coding	7677	ENSMUSG00000032514	Ttc21a	protein_coding	5388	3.31884	2.16707	3.01063	1.51181	3.63571	2.86548	1.85095	2.70886	3.11141	3.21389	2.61261	2.67405	3.2296	3.33921	3.15617	3.33052	1.23382	0.0807427	2.26179	0.839561	1.40729	1.38952	2.38142	2.07451	-0.000317626	0.710865	2.58881	2.49473	3.07442	2.97413	2.85552	4.26813	3.77909	5.64247	5.26279	5.5779	5.45605	-1.9022	0.667636	0.95008	0.999948	-0.526149
ENSG00000176531	PHLDB3	protein_coding	4553	ENSMUSG00000074277	Phldb3	protein_coding	3001	2.2912	2.03627	1.02739	2.26553	2.53795	2.57029	1.98318	1.76214	2.19771	2.26718	2.1684	2.7757	2.57524	2.6026	2.78214	2.37899	1.50212	1.83447	1.69359	1.59329	2.02977	1.96267	2.59083	0.940714	3.81799	4.08569	3.4007	4.14049	3.78442	3.29006	2.75872	3.38451	3.09447	4.94964	2.60157	5.64318	6.41854	0.117022	0.98244	0.669925	0.999948	0.59346
ENSG00000120049	KCNIP2	protein_coding	3397	ENSMUSG00000025221	Kcnip2	protein_coding	3476	4.29872	3.1507	3.11291	3.36616	3.2443	3.34432	3.09762	3.64413	5.00854	5.04729	3.92976	3.94549	3.78921	4.05911	3.87607	3.13596	3.12631	2.97323	3.26299	3.20849	3.18929	1.72627	3.78597	2.21127	3.89074	4.51311	4.84822	4.02013	4.48167	4.48616	3.32915	5.10327	3.07513	4.92834	2.66969	3.35224	4.83935	-0.738639	0.752619	-0.109567	0.999948	-0.461128
ENSG00000186440	OR6P1	protein_coding	3255	ENSMUSG00000051509	Olfr414	protein_coding	4526	-1.22464	-1.18001	-1.07341	-1.1572	-1.50145	-1.80353	-1.2331	-1.33866	-1.40559	-1.24866	-1.4349	-1.5475	-1.64104	-1.30555	-1.48859	-1.66042	-1.33565	-1.48873	-1.62961	-1.72991	-1.87839	-2.46006	-1.50997	-1.89705	1.83616	0.792453	1.34847	0.938884	1.29351	0.996826	0.981507	0.961644	0.372394	2.2256	2.00877	1.34995	1.74233	0.793593	0.902184	-0.370021	1	-0.206208
ENSG00000178623	GPR35	protein_coding	5089	ENSMUSG00000026271	Gpr35	protein_coding	4839	0.130639	0.497191	1.28186	-0.801925	1.31326	-0.126326	0.444105	-0.983383	-1.05032	0.691577	-1.07963	-0.607258	-0.700797	0.0497225	-0.548352	-0.30514	0.341553	0.673903	0.533025	0.210329	0.0618527	0.702572	-1.1547	1.04318	0.517293	-0.304019	0.952441	0.690408	-2.2624	0.707709	1.12604	2.73964	2.56132	4.40924	3.5968	4.81042	3.38283	0.101292	1	0.858869	1	0.770821
ENSG00000184937	WT1	protein_coding	4113	ENSMUSG00000016458	Wt1	protein_coding	6195	-1.56217	-1.51755	-1.41095	-1.49473	0.74598	-2.14106	0.751297	-1.67619	-1.74313	-1.58619	-1.77244	-1.88503	3.15071	-1.64309	3.75884	-1.99795	-1.67318	-1.82626	-1.96714	-2.06744	2.59144	-2.79759	3.23996	-2.23459	-1.42406	-2.66041	-1.51943	5.46787	6.87906	4.30551	1.82409	0.338851	0.619966	2.46788	1.14087	0.19664	0.48211	0.597099	1	-0.0818133	1	-0.616065
ENSG00000197181	PIWIL2	protein_coding	5751	ENSMUSG00000033644	Piwil2	protein_coding	5287	1.8611	1.99883	1.69039	1.19157	1.6774	1.37532	1.11567	1.84019	2.09518	1.73754	2.49883	2.80127	1.85974	1.96075	2.21382	1.97786	2.42816	2.33397	2.35659	2.5364	2.30046	2.1111	2.42376	1.98223	4.69536	5.30295	6.33858	5.78076	6.22825	6.97106	1.46779	5.13736	4.05507	5.89447	5.6102	6.54424	7.69471	-1.16656	0.340532	0.00131247	0.999948	-0.870923
ENSG00000077009	NMRK2	protein_coding	1141	ENSMUSG00000004939	Nmrk2	protein_coding	1854	3.98816	3.65427	4.43895	3.35516	1.59587	2.03076	3.60119	2.98105	2.91412	4.07105	3.39938	3.6653	3.19325	0.206806	2.83112	3.17387	1.76167	3.72407	2.20468	2.78245	2.9559	2.75274	0.00238453	-0.384695	1.05336	1.66501	0.636069	1.22648	0.706634	0.60635	0.80967	1.07931	0.981917	2.82132	1.07398	1.25903	1.63761	-0.0965358	1	-1.49805	1	0.573606
ENSG00000004939	SLC4A1	protein_coding	5130	ENSMUSG00000006574	Slc4a1	protein_coding	4891	2.11906	2.07058	1.97073	1.50843	2.36581	2.54017	2.50292	2.0925	2.39754	2.6186	2.43236	2.55109	2.34652	2.03815	2.10304	2.43817	2.91494	3.24729	2.03602	2.97134	2.32329	2.5275	2.08165	2.57593	0.653876	1.48791	0.937021	-2.49494	-2.27782	-0.793139	-1.58982	3.29454	-0.417571	1.42183	-0.910473	-0.462385	-0.176915	-0.504896	1	0.136463	0.999948	-1.16254
ENSG00000124772	CPNE5	protein_coding	6330	ENSMUSG00000024008	Cpne5	protein_coding	11998	-0.599222	-2.13956	-0.447998	-2.11675	-0.876034	-1.76308	-2.19265	-2.29821	1.95679	1.79179	1.4129	0.492956	-0.600583	-1.2651	-0.448137	0.187392	-2.2952	-2.44828	-2.58915	-1.68946	-2.83793	-3.41961	-2.46952	-2.8566	3.36827	4.14752	4.22739	3.10529	2.98218	2.82875	2.30541	4.02186	2.76032	4.59672	3.65912	4.35155	4.46317	-0.753352	0.601469	0.981657	1	0.202908
ENSG00000203797	DDO	protein_coding	2130	ENSMUSG00000063428	Ddo	protein_coding	8925	-0.612832	-0.568208	-0.461608	-0.545396	-0.889645	-1.19173	-0.621294	-0.726855	-0.79379	-0.636856	0.1769	-0.935692	-1.02923	-0.693749	-0.876785	-1.04861	-0.723847	-0.876923	-0.0178016	-1.1181	-1.26658	-1.84825	-0.89817	-1.28525	0.464225	0.9003	0.456321	-0.192735	0.0243857	-0.523358	-1.13561	-2.1879	-0.0222592	1.80787	-0.608271	3.25486	2.22838	-0.153515	0.983604	-0.370021	1	0.0431212
ENSG00000128311	TST	protein_coding	1937	ENSMUSG00000044986	Tst	protein_coding	1144	6.93359	6.12341	6.21458	6.68967	6.16625	6.53776	6.95868	6.67696	6.70079	6.48886	6.04185	6.84519	6.86935	6.5201	6.14289	6.29787	6.11362	6.39966	5.81967	6.12745	6.99457	7.41548	6.66512	6.78252	6.88742	7.94151	7.51253	5.94096	6.37281	6.68142	5.4835	7.7871	6.91113	8.7363	8.21899	8.93287	9.34399	-0.779225	0.573337	-0.468171	0.999948	-0.596073
ENSG00000138061	CYP1B1	protein_coding	6014	ENSMUSG00000024087	Cyp1b1	protein_coding	5128	3.82043	4.20111	3.76884	4.91133	3.54362	2.80266	4.12916	4.11552	4.91819	4.95314	4.15516	4.95054	5.11715	5.2011	5.2182	4.49831	6.58925	7.6452	2.65465	3.02828	8.58689	10.6025	2.88976	2.50268	2.72311	-1.38771	-0.831686	1.68472	-0.346083	-0.861405	4.8965	5.18899	5.04398	6.86744	5.02126	7.35961	6.98043	3.85149	0.181238	-0.913464	0.842021	2.28223
ENSG00000183508	FAM46C	protein_coding	5751	ENSMUSG00000044468	Fam46c	protein_coding	6097	1.12413	1.32076	1.56486	2.02164	1.37784	0.375315	-0.0542533	2.01011	1.09518	0.737539	1.3289	0.216311	2.62527	1.78018	1.27522	1.60589	4.80898	4.6559	4.68879	4.8752	5.19528	5.56428	4.90728	5.19468	2.37153	2.78885	2.72597	2.57941	2.68962	2.71671	1.48453	1.94682	1.84942	3.67021	3.40091	3.80461	3.44371	-0.317113	0.942126	-0.368476	0.999948	-0.121582
ENSG00000080823	MOK	protein_coding	10996	ENSMUSG00000056458	Mok	protein_coding	3405	3.73336	3.12983	3.37979	3.40848	4.20173	4.04013	3.27744	3.33136	3.51058	3.47082	3.13077	3.69625	2.96027	4.01501	3.36987	3.02628	2.97419	2.94485	3.54488	2.85369	2.96528	3.31507	3.33369	3.20468	4.94189	6.08568	5.8412	3.5511	3.56659	3.55716	3.86339	6.2467	4.19237	6.01205	4.69946	6.10448	6.87954	-0.953985	0.451466	0.810453	0.435827	-0.00795681
ENSG00000018280	SLC11A1	protein_coding	8676	ENSMUSG00000026177	Slc11a1	protein_coding	3705	2.21897	1.65354	2.03578	2.78598	2.36958	2.30566	2.52245	2.15386	2.34996	2.24386	2.82315	2.16741	2.33691	1.80364	2.30649	1.96961	2.5719	2.58875	2.34834	2.985	2.32195	2.56851	2.32358	2.75466	0.732604	3.66618	4.99479	2.90572	4.07704	3.53352	0.3958	1.40241	0.831082	3.20951	1.07515	3.52323	4.63878	-3.70182	0.00919407	-0.0198218	0.999948	-0.914237
ENSG00000108309	RUNDC3A	protein_coding	4905	ENSMUSG00000006575	Rundc3a	protein_coding	2941	2.6432	3.08637	2.97885	3.53661	2.49192	2.64927	1.98266	2.06975	3.78417	3.74471	3.29543	3.6938	3.25922	2.80329	3.4744	3.30258	2.77319	2.91968	2.68569	3.26346	2.73947	2.40778	2.54229	2.79675	6.84713	7.3888	6.39247	5.38863	5.44469	5.39354	5.1884	6.43602	5.01669	6.83459	5.84016	7.6914	7.33169	-0.0418886	0.988318	0.538129	0.999948	-0.0272124
ENSG00000167880	EVPL	protein_coding	7510	ENSMUSG00000034282	Evpl	protein_coding	6384	-0.845829	-2.38617	-1.27957	-1.36336	-1.7076	-0.687757	-2.43925	-2.54481	-0.61175	-2.45482	-1.64106	-0.753652	-1.84719	-2.51171	-2.69474	-1.86657	-0.541806	-1.69488	-0.250799	-1.3511	-2.08454	-1.34429	-2.71613	-1.51825	2.67554	1.29623	2.87462	5.01555	3.95256	4.81801	3.29264	2.68781	2.70906	4.52689	2.46008	6.28514	5.53679	0.421331	0.929221	1.37646	1	0.557256
ENSG00000088002	SULT2B1	protein_coding	2822	ENSMUSG00000003271	Sult2b1	protein_coding	3950	0.981303	1.02593	1.71749	1.6337	2.16392	1.72434	1.29477	1.45224	2.70724	0.957279	2.23047	1.4658	1.73483	0.485349	2.41779	2.00496	2.45525	0.717212	2.89826	2.38292	1.49748	1.91581	1.69597	2.21578	3.96215	4.5124	4.45175	4.4427	3.38801	3.66894	1.71846	2.15803	0.738703	2.55323	0.719732	2.70387	3.27432	-0.451147	0.872798	0.575505	1	0.904901
ENSG00000179046	TRIML2	protein_coding	3050	ENSMUSG00000091490	Triml2	protein_coding	3693	4.56965	3.72119	4.02044	4.10657	3.98472	3.37778	4.03068	3.51008	5.85818	5.84519	6.05982	4.86828	4.8622	4.43215	4.75501	4.4558	10.2665	10.1119	10.2808	10.0948	9.8923	9.95092	10.1967	10.1503	8.33998	8.23183	8.98065	7.23907	7.31981	7.56872	2.57041	7.2067	4.96046	6.77419	4.35284	5.90295	6.7598	-0.258861	0.89241	-0.0902241	0.999948	-0.210398
ENSG00000182809	CRIP2	protein_coding	4837	ENSMUSG00000006356	Crip2	protein_coding	2099	-0.211129	0.833495	0.940095	1.27134	2.31941	3.23973	0.517375	1.99678	0.830306	1.88032	1.45307	-0.533989	1.10944	1.29292	1.10988	1.46857	1.90025	2.33214	2.3225	2.34249	0.872088	0.138412	2.82546	2.38947	6.57474	7.54845	7.37885	8.61271	8.27577	8.9941	7.74955	8.26439	7.36662	9.17783	8.58375	9.87374	10.1992	-0.820166	0.45958	1.40122	0.999948	-0.0704274
ENSG00000141255	SPATA22	protein_coding	2860	ENSMUSG00000069825	Spata22	protein_coding	3200	0.962006	1.00663	2.11323	1.6144	3.72959	2.29	1.7609	0.847984	2.24048	0.937982	-0.248261	0.639146	-1.45439	2.78798	-0.301947	1.98566	1.85099	1.28288	2.55704	1.91617	1.76769	1.18602	1.9986	0.874551	2.69889	2.68493	1.9361	2.36505	2.9192	2.14085	1.02224	2.81545	1.573	3.37784	0.701584	2.14967	2.17211	0.424839	0.945751	1.80288	0.999948	-0.201588
ENSG00000065320	NTN1	protein_coding	6383	ENSMUSG00000020902	Ntn1	protein_coding	6277	2.38875	4.17034	2.20294	2.62611	3.52697	2.68433	3.55021	3.52265	2.26668	1.94969	1.59352	1.87324	1.29428	1.62976	0.709759	1.45547	1.50013	2.58409	1.64674	2.25271	0.850478	0.655827	1.51845	1.93872	9.74823	8.55543	8.99135	0.73008	0.532163	0.772915	2.05024	7.19486	4.70146	6.501	5.72393	6.30179	6.22469	1.01916	0.160119	-0.380372	0.999948	0.070929
ENSG00000178718	RPP25	protein_coding	3049	ENSMUSG00000062309	Rpp25	protein_coding	1423	5.11761	5.49927	4.5755	4.36339	5.13203	5.04568	5.30417	5.05944	5.69995	5.75255	5.55424	5.41719	5.56181	4.48921	5.4761	5.58365	4.9485	4.06503	4.13714	2.94938	4.65888	4.0093	5.16931	4.58958	9.52465	10.1209	9.30664	7.71252	7.95459	8.03463	5.12211	8.65824	6.85548	8.65233	6.87072	7.89624	8.51317	-0.163622	0.936077	-0.105627	0.999948	-0.280806
ENSG00000173898	SPTBN2	protein_coding	9642	ENSMUSG00000067889	Sptbn2	protein_coding	8251	4.65163	4.85323	5.03939	5.20686	4.98172	5.39467	4.87265	5.20319	4.78928	4.38434	4.00965	4.61375	4.33918	4.2977	4.40417	4.59309	4.30713	5.55562	4.1166	5.3723	4.79334	3.88616	4.70471	4.62903	2.89944	3.52603	3.91677	5.95764	5.36862	5.8292	6.28874	7.2428	7.79608	9.58534	8.73437	9.89154	9.79259	-0.775143	0.707209	0.147477	0.999948	0.337796
ENSG00000156475	PPP2R2B	protein_coding	13206	ENSMUSG00000024500	Ppp2r2b	protein_coding	3985	5.24675	4.56771	5.51715	4.86125	4.51701	3.5854	5.03184	4.46106	6.18312	6.06179	6.67134	6.4737	5.71788	5.83385	6.09828	6.12486	0.965813	1.19125	0.519855	1.24963	0.101151	1.21992	-0.360513	0.726338	-2.3725	-2.02389	-2.46787	1.60797	0.602696	1.5728	0.290694	0.975376	1.36341	3.14622	4.32759	5.2082	4.44056	-0.0655481	1	-0.656729	0.999948	0.425879
ENSG00000137491	SLCO2B1	protein_coding	10351	ENSMUSG00000030737	Slco2b1	protein_coding	5958	-0.0863223	-0.527125	1.25755	-0.0188862	-0.363135	0.849358	0.0978613	-0.00769953	2.05465	1.83719	1.65094	1.78346	1.68992	2.66926	1.84237	1.4779	0.580271	-2.15777	0.286316	1.50794	0.153014	0.192829	0.820985	0.0188679	-2.95275	-1.60414	-3.04812	-2.77964	-2.56252	-3.39977	2.16988	-0.0199098	0.560765	2.34358	3.55972	3.0078	3.01951	-0.701589	1	0.316147	1	0.160353
ENSG00000234965	SHISA8	protein_coding	1405	ENSMUSG00000096883	Shisa8	protein_coding	2776	-0.0125491	1.03208	0.138675	0.054887	-0.289361	-0.591442	-0.0210106	-0.126571	-0.193507	-0.036573	-0.222816	-0.335409	-0.428948	-0.0934654	1.30846	-0.448328	-0.123563	-0.27664	-0.417518	0.482179	-0.666298	-1.24797	-0.297887	-0.684966	5.25759	5.4402	5.84161	5.67091	4.99874	5.94998	2.2273	3.40384	1.66259	3.4454	0.228577	2.60266	3.09964	-0.337339	0.894172	-0.370021	1	0.109817
ENSG00000123561	SERPINA7	protein_coding	2744	ENSMUSG00000031271	Serpina7	protein_coding	2448	-0.978259	-0.933635	-0.827035	-0.910823	-1.25507	-1.55715	-0.986721	-1.09228	-1.15922	-1.00228	-1.18853	-1.30112	-1.39466	-1.05918	-1.24221	-1.41404	1.91073	-1.24235	-1.38323	-0.483532	-1.63201	-1.21368	-1.2636	0.934286	2.6524	2.37953	1.69454	1.50359	1.72071	2.27578	1.73064	2.58524	0.259027	2.04185	-1.91195	0.536141	0.236649	0.658594	0.926354	-0.370021	1	-0.527522
ENSG00000156127	BATF	protein_coding	980	ENSMUSG00000034266	Batf	protein_coding	1406	0.507167	0.551792	0.658391	0.574603	0.230355	-0.0717255	0.498706	0.393145	0.32621	0.483143	0.2969	0.184308	0.0907689	0.426251	0.243215	0.0713885	0.396153	1.82804	0.102198	0.00189532	-0.146581	1.85671	0.22183	-0.16525	0.130481	2.28645	2.35704	0.303596	0.520716	2.26843	2.79368	-0.521641	1.05903	2.84185	2.47302	3.92111	4.20658	-2.12546	1	-0.370021	1	-1.36268
ENSG00000110675	ELMOD1	protein_coding	5856	ENSMUSG00000041986	Elmod1	protein_coding	4434	2.78609	3.58744	2.66429	3.45497	5.035	4.39361	3.59207	3.67206	3.03255	2.07401	2.41828	2.89065	3.15556	3.09512	2.61835	2.29968	3.4318	2.91194	3.1081	3.4452	3.00228	4.35802	3.54966	3.11367	-1.52653	-2.17792	-1.6219	-2.35342	-2.1363	-0.973546	-2.4483	-1.17865	-0.597978	1.18484	-0.447024	-1.32086	-1.03539	0.400942	1	1.10951	0.262248	-0.928731
ENSG00000130173	ANGPTL8	protein_coding	1223	ENSMUSG00000047822	Angptl8	protein_coding	865	3.50952	2.81718	1.92378	2.84	0.910784	1.93063	1.17914	1.07357	4.00664	3.16357	3.43676	2.67209	2.09313	3.27661	3.24557	2.55917	4.16405	4.50847	4.10456	4.26729	4.23429	3.1221	5.39411	4.9075	-0.168695	1.17992	2.54329	1.58938	0.221541	1.70622	2.90954	2.50111	1.75986	3.54268	3.17385	3.3589	4.05941	-2.14527	1	0.37787	1	0.418642
ENSG00000184434	LRRC19	protein_coding	3609	ENSMUSG00000049799	Lrrc19	protein_coding	2848	3.67082	2.84097	2.585	3.55184	3.63501	3.00173	2.3184	3.41929	3.03043	3.85033	3.17104	3.25776	4.1873	3.40349	3.11736	3.58296	4.2703	3.31653	4.24382	3.79358	3.78003	3.61982	4.44961	3.56871	0.697091	0.0457028	0.33869	-1.71476	-0.497636	0.250076	1.99772	1.04497	0.0406813	1.8235	1.03963	1.90276	1.18823	0.557967	1	0.371842	0.999948	-1.64797
ENSG00000197849	OR8G1	protein_coding	5055	ENSMUSG00000094970	Olfr943	protein_coding	8314	-1.85969	-1.81507	-1.70847	-0.792254	-2.1365	-2.43858	-0.868152	-1.97371	-2.04065	-1.88371	-1.06996	-1.18255	-2.27609	-1.94061	-2.12364	-0.710506	-1.9707	-0.538818	-2.26466	-2.36496	-2.51344	-1.09511	-2.14503	-2.53211	0.373889	-2.08485	-0.528832	-1.26035	-0.721302	-0.421048	-0.0333032	-0.278232	-1.50491	0.277907	-0.675886	1.23163	0.560172	1.51172	1	-0.972331	1	-0.699296
ENSG00000101470	TNNC2	protein_coding	876	ENSMUSG00000017300	Tnnc2	protein_coding	800	3.66902	3.29861	2.4052	3.54381	3.85164	0.0901253	2.66056	1.555	3.29542	3.96692	2.45875	3.51608	1.83758	0.588102	2.99003	0.233239	2.14297	4.72686	2.26405	3.16375	2.60023	4.24095	2.96864	4.58156	3.26593	1.29262	3.01856	4.87201	4.03468	4.70644	1.6072	1.87685	0.872559	2.65538	1.28655	1.14967	2.17211	0.896938	1	0.734921	1	0.453585
ENSG00000091137	SLC26A4	protein_coding	5800	ENSMUSG00000020651	Slc26a4	protein_coding	3109	2.69686	2.44602	2.79363	1.70984	2.52314	2.533	2.57736	1.99787	2.5159	2.16587	2.25526	1.31955	2.11053	2.56149	2.88747	2.20663	1.91842	1.48523	2.23744	1.75862	2.49767	1.83583	2.24159	1.79311	-2.01437	0.656167	-1.10974	1.15874	0.960825	0.538612	-1.93614	-1.66649	-1.08582	0.696999	-2.25679	-1.80871	-2.1082	-1.93982	1	0.204303	0.999948	0.404095
ENSG00000165409	TSHR	protein_coding	9909	ENSMUSG00000020963	Tshr	protein_coding	6012	2.81314	2.67334	1.40797	2.19091	2.59291	2.44837	2.33075	2.41281	2.60303	2.46719	2.7139	2.57434	2.68362	2.61193	2.68669	2.22536	3.32505	2.76317	2.80871	2.91194	2.92492	2.6343	2.86122	2.76365	-2.96577	-1.61716	-3.06113	-1.79265	-1.57553	-3.41278	-0.565605	-0.295961	-2.03721	-0.254396	-3.20819	-2.7601	-1.47463	-0.701589	1	0.141532	0.999948	0.462428
ENSG00000113100	CDH9	protein_coding	4203	ENSMUSG00000025370	Cdh9	protein_coding	3539	3.61605	3.77315	4.31271	3.96589	3.68438	3.11311	4.30503	4.29258	1.92608	-0.0324599	4.00369	2.6073	2.69064	-0.0893523	2.89754	3.52541	-0.704413	0.464439	-0.998368	-0.513708	-1.24715	-2.82882	-1.87874	-1.26582	-0.616302	-1.85265	-2.29663	3.14178	3.61524	3.50147	2.1989	1.60605	-1.27271	0.510108	1.36367	-1.9956	0.289873	1.52051	1	-0.883162	0.999948	-0.413204
ENSG00000106327	TFR2	protein_coding	5065	ENSMUSG00000029716	Tfr2	protein_coding	4336	2.13746	1.98944	1.45861	2.95978	1.76754	1.80649	0.71396	2.66729	2.27843	3.02033	2.31951	2.33816	3.14733	2.14401	1.7804	1.70168	2.02644	2.26569	2.31745	2.09162	2.29107	1.22397	1.93958	1.78697	0.090675	-0.145675	1.2177	3.03638	2.7033	3.67341	1.58395	0.660946	-1.56573	0.217085	-1.15175	1.17081	1.49935	-0.560908	1	-0.219631	0.999948	-0.243577
ENSG00000104879	CKM	protein_coding	1657	ENSMUSG00000030399	Ckm	protein_coding	2913	0.749447	1.79407	-0.0993286	1.81688	0.472635	-0.829445	0.740986	1.95735	-0.43151	2.53278	-0.46082	-0.573412	-0.666951	0.668531	-0.514505	0.898631	-0.361567	-0.514643	0.929441	0.829138	0.0956988	-0.485974	-0.53589	0.661993	0.4015	-1.57182	-0.430833	2.57461	-1.53019	0.802482	-1.84219	-1.57255	-0.991875	0.790944	-2.16285	-1.71476	-0.429291	1.3322	1	-1.533	1	2.45965
ENSG00000172350	ABCG4	protein_coding	6271	ENSMUSG00000032131	Abcg4	protein_coding	5211	2.28876	-0.541088	0.302478	-0.103238	0.722438	1.49836	-1.17914	-0.284697	-0.76667	-0.194698	0.204021	-2.49353	-1.00211	-0.666628	-0.849665	-1.60645	-1.28169	0.887163	-0.990681	0.324053	-0.824423	-2.4061	-0.456012	-0.0357369	-0.17452	1.04856	1.60458	0.220987	-1.36925	0.793503	1.22564	-0.826642	-1.83093	-0.0481109	1.24602	-0.968853	0.316617	-1.47173	1	1.81419	1	0.107898
ENSG00000175538	KCNE3	protein_coding	3677	ENSMUSG00000035165	Kcne3	protein_coding	1779	2.84742	3.55101	2.45116	3.52491	3.9951	2.9748	4.14562	3.48547	4.81085	4.38282	4.76426	5.299	4.95128	4.94484	4.74493	4.58998	4.39537	4.93531	4.67026	5.00111	3.96811	3.29481	5.08234	4.38651	-1.20899	-0.860377	-1.30436	-1.03587	-0.818754	-1.656	-1.13076	-0.861111	-0.280436	1.50238	7.60116	7.51631	3.15662	-0.0655481	1	-0.289656	0.999948	0.160353
ENSG00000212122	TSSK1B	protein_coding	2478	ENSMUSG00000041566	Tssk1	protein_coding	3700	-0.831155	-0.786531	0.320069	-0.763719	0.892033	-0.410048	2.33031	1.63979	1.79524	-0.855179	-0.0414224	-1.15401	-1.24755	-0.912072	1.22682	1.31803	-0.942169	-1.09525	-1.23612	-0.336427	-1.4849	-2.06658	-0.116493	-1.50357	-2.26545	-1.91684	-0.775852	0.229595	-0.875212	-1.71246	-1.18721	-1.91757	-1.33689	0.445924	-0.507869	-1.05978	-0.774311	-0.985754	1	-1.66545	1	1.48561
ENSG00000188761	BCL2L15	protein_coding	4251	ENSMUSG00000044165	Bcl2l15	protein_coding	2714	3.91378	3.43484	3.44833	3.50205	3.63697	3.61868	2.84119	3.5616	3.06724	3.01005	3.26741	3.27681	2.88071	3.76873	3.85419	2.90864	3.83379	3.48368	3.41151	3.20687	3.78086	3.47673	3.80532	3.14407	1.18166	2.9897	0.0862899	-0.645228	0.571892	-2.26536	-0.155147	1.33689	-0.88979	0.893029	-0.0607643	0.709252	1.54726	-0.873755	1	0.373097	0.999948	-0.364825
ENSG00000179097	HTR1F	protein_coding	3140	ENSMUSG00000050783	Htr1f	protein_coding	2509	-1.17274	-0.128119	-1.02152	-1.10531	-1.44956	-1.75164	-1.1812	-0.286766	-1.3537	1.97316	0.616989	1.67432	-0.00417952	0.74634	1.73323	0.713406	-0.283758	-1.43683	-0.577713	1.49191	0.495436	-0.0862372	0.863847	-1.84516	-1.70504	-1.35642	-0.800402	-1.53192	-1.3148	-2.15205	-1.6268	-1.35716	-0.776482	1.00634	-0.362494	0.0855947	0.20114	-0.598252	1	-0.939153	1	0.160353
ENSG00000137225	CAPN11	protein_coding	3549	ENSMUSG00000058626	Capn11	protein_coding	2708	0.650608	-1.30477	-1.19817	0.303007	1.83323	0.393644	0.642147	0.858514	2.46965	3.75587	0.440341	3.02819	2.32167	2.27013	3.19401	2.12172	0.124557	-1.61348	-0.754361	-1.85466	-2.00314	-2.58481	-1.63473	-2.02181	1.18485	2.53346	2.61304	0.679893	-0.424915	1.73784	-0.151954	1.70265	-0.886597	0.896222	-2.05757	1.19787	2.26095	-1.32291	0.808729	0.519757	1	-0.376061
ENSG00000141469	SLC14A1	protein_coding	7182	ENSMUSG00000059336	Slc14a1	protein_coding	3995	0.44099	-0.32174	-0.630178	-2.29893	0.164178	-0.360295	1.08461	0.326968	1.15312	-1.39039	1.12381	0.895738	-2.78276	1.25316	0.539608	0.519785	0.692546	0.691473	0.813629	2.17276	1.73477	0.485676	1.3483	0.131143	-0.791156	-2.02751	-2.47148	-2.203	-0.985883	-2.82313	-2.29788	-2.02824	-1.44757	0.335254	2.28835	1.52999	-0.148015	1.52051	1	-0.840883	1	-0.541037
ENSG00000156395	SORCS3	protein_coding	5764	ENSMUSG00000063434	Sorcs3	protein_coding	5634	0.758306	1.3175	0.102175	2.01839	-1.32586	-2.62794	-1.05751	-1.16307	-1.23001	-2.07307	2.44112	1.87602	-2.46545	-1.12997	-0.313002	-1.48483	-2.16006	-2.31314	0.353336	-0.969359	-2.7028	-3.28447	-0.749425	-1.72147	-2.87208	-1.52347	-1.38249	-1.69897	-2.48185	-2.3191	-2.79385	-2.5242	-1.94353	-0.16071	0.344928	0.655513	1.12156	-1.35627	1	-0.743844	1	0.69822
ENSG00000273777	CEACAM20	protein_coding	2193	ENSMUSG00000070777	Ceacam20	protein_coding	2888	-0.654885	-0.61026	-0.503661	-0.587449	-0.931697	0.351185	-0.663346	-0.768907	-0.835842	-0.678909	-0.865152	-0.977744	-1.07128	-0.735801	-0.918838	-1.09066	-0.765899	-0.918975	-0.0598539	0.424806	-1.30863	-0.890307	-0.940222	0.25766	-0.323031	-1.55938	0.581602	-0.734878	0.80417	1.55188	0.977596	-0.560115	-0.97944	0.803379	1.75648	0.297674	0.583144	-0.172827	1	0.560337	1	-1.9693
ENSG00000116183	PAPPA2	protein_coding	10930	ENSMUSG00000073530	Pappa2	protein_coding	10294	1.67166	2.20171	2.26649	2.79568	3.07292	3.39142	2.92623	2.37321	1.16877	-0.188869	2.10293	1.70494	-0.581244	1.47045	1.46429	1.54622	0.376217	-0.236291	1.14639	0.844456	1.37405	1.34697	0.649352	1.84724	-2.74165	-1.80808	-1.51509	-2.56854	-1.76646	-2.60371	-0.856065	-2.39378	-2.8131	-1.03028	-0.399113	-2.53599	-2.83548	-1.02632	1	0.557751	0.999948	-0.426234
ENSG00000198208	RPS6KL1	protein_coding	7617	ENSMUSG00000019235	Rps6kl1	protein_coding	4235	3.19265	3.34831	3.25461	2.97379	3.99991	3.17936	3.37323	2.6047	3.85969	3.27966	3.64231	3.45476	3.90058	3.08259	4.01277	3.82726	4.08164	3.92856	4.41062	3.56709	3.6093	3.4219	4.40301	4.13377	5.01545	5.70211	4.72047	5.39231	6.22457	5.76159	3.39931	6.21402	4.82582	6.60512	5.89348	6.82487	6.74967	-0.191133	0.94848	0.600476	0.999948	-0.610601
ENSG00000087903	RFX2	protein_coding	9094	ENSMUSG00000024206	Rfx2	protein_coding	3353	3.3375	4.18322	3.57361	4.45857	4.12482	4.40071	3.21538	3.80844	4.15654	3.71203	3.68275	3.85289	4.08616	4.49759	4.05152	4.20606	3.72125	2.98321	3.7585	3.05462	3.0823	2.91567	3.15752	2.72921	8.26894	8.49319	7.99071	4.1372	5.86677	5.03694	3.73622	7.74414	5.51254	7.28844	5.96959	6.97104	7.48497	0.0822501	0.970398	0.718743	0.848777	-1.36025
ENSG00000213694	S1PR3	protein_coding	8754	ENSMUSG00000067586	S1pr3	protein_coding	4463	4.95541	5.14759	4.72812	5.14344	5.30967	5.846	5.1144	5.55598	5.60591	5.86709	5.06262	5.36061	5.40741	7.13598	5.06712	6.20232	6.94097	5.92634	6.96825	6.25855	6.27741	6.10418	7.04002	7.12893	3.48643	4.71957	3.74374	3.84663	4.37786	3.68947	1.62976	-1.18806	1.64054	3.4081	3.98983	4.57662	3.22822	-0.739081	0.77375	0.242093	0.999948	-0.214777
ENSG00000115271	GCA	protein_coding	3664	ENSMUSG00000026893	Gca	protein_coding	3409	6.74926	6.36347	6.84858	6.51753	6.53724	6.40509	6.75096	6.31076	6.51111	6.79003	6.6658	6.69959	7.13949	6.23104	6.72867	6.42621	7.06344	5.91037	7.06691	6.299	6.25006	6.58107	7.29654	7.62043	4.8751	5.7712	5.89691	6.8072	6.94687	6.88347	6.34459	6.88009	6.46076	8.21802	7.22133	9.26846	9.35789	-0.894865	0.520357	-0.0831507	0.999948	-0.104684
ENSG00000160678	S100A1	protein_coding	3030	ENSMUSG00000044080	S100a1	protein_coding	694	1.8787	1.50829	1.61489	2.5311	0.601891	1.10717	1.87024	1.76468	3.22131	2.76157	2.36888	2.64331	2.92174	1.11971	2.07418	2.02789	3.01562	2.78454	3.11759	2.37343	4.68439	4.28714	3.95092	3.11318	5.31899	9.04071	9.08713	4.57011	4.34666	5.25664	6.00866	8.3043	4.9356	4.12348	5.33291	4.26163	5.8366	-3.67795	1.85924e-09	-0.945969	1	-0.313539
ENSG00000163359	COL6A3	protein_coding	19633	ENSMUSG00000048126	Col6a3	protein_coding	11963	2.39227	2.91394	1.88863	2.10823	2.98282	2.97896	3.03233	3.12407	2.28726	2.24625	2.27633	2.95798	2.05182	2.14629	1.64678	1.72431	4.32446	3.7325	3.18723	3.67754	3.75788	2.13722	3.04722	2.82328	-0.25799	-2.02486	-1.46883	-1.20035	-1.98323	-4.40544	-1.8802	-3.61055	-0.570445	1.1859	2.85443	3.37652	2.1572	1.51529	1	-0.106098	0.999948	1.58667
ENSG00000255552	LY6G6E	protein_coding	1104	ENSMUSG00000013766	Ly6g6e	protein_coding	1273	1.33528	0.379905	0.486505	0.402717	0.0584686	0.756388	0.326819	1.22126	0.154323	0.311257	1.12501	0.0124212	0.918882	0.254365	0.071328	-0.100498	2.54619	2.07119	-0.0696883	1.83001	-0.318468	0.0998591	0.0499432	1.24783	7.84749	9.09616	8.09137	1.03192	1.66408	1.41179	1.35208	6.09746	4.52433	6.278	5.91407	6.36216	6.32977	-0.7463	0.578614	-0.397594	1	-0.504541
ENSG00000135604	STX11	protein_coding	1926	ENSMUSG00000039232	Stx11	protein_coding	4209	-0.467587	-0.422962	-0.316363	-0.400151	1.84056	2.53848	2.10891	-0.581609	0.936418	-0.491611	-0.677854	-0.790446	-0.883985	2.77343	-0.73154	-0.903366	-0.578601	-0.731677	-0.872556	0.0271413	0.463627	-0.703008	-0.752924	-1.14	0.133562	0.21914	1.0382	2.67591	1.63928	2.68655	1.53372	2.98394	2.72508	4.4772	3.45593	3.84173	2.84709	-0.50251	1	0.912011	1	0.405419
ENSG00000101695	RNF125	protein_coding	6508	ENSMUSG00000033107	Rnf125	protein_coding	1334	5.70062	4.94971	5.25795	4.95177	5.21324	4.53676	5.46779	5.07964	5.82847	5.59099	6.10081	6.06397	5.40926	5.19474	6.09305	5.80355	7.72414	7.68414	7.83538	7.70829	7.85168	8.52409	7.89028	8.36725	6.91368	6.66346	6.9997	5.23741	5.88196	5.20225	2.86952	7.17625	6.11215	7.86255	7.84041	8.49945	8.46343	0.133458	0.965279	-0.380577	0.999948	-0.331475
ENSG00000157470	FAM81A	protein_coding	5578	ENSMUSG00000032224	Fam81a	protein_coding	4397	-0.416764	1.62786	1.73446	1.52514	1.18089	0.226735	1.98981	2.40781	0.402278	0.974249	1.95793	0.997342	0.581875	0.917357	0.904245	0.369849	0.472221	-0.680855	-0.084768	0.0779635	-1.07051	-0.652186	-0.287065	-0.0891817	6.3682	7.0892	6.98638	3.44003	3.30206	3.54634	1.26423	5.31725	3.11455	4.86369	3.56506	4.86115	6.46051	-0.600544	0.613486	-1.44941	0.999948	0.00939662
ENSG00000124570	SERPINB6	protein_coding	13201	ENSMUSG00000052180	Serpinb6c	protein_coding	1391	4.70381	4.74258	4.77086	4.79443	4.78241	4.10137	4.86593	4.60721	4.26797	4.28601	4.2731	4.47151	4.26978	3.85444	4.58425	4.02011	4.44533	5.26284	4.23922	5.18091	5.28409	5.39807	4.77389	4.83792	5.19035	9.36185	8.36347	3.7785	4.53619	3.55692	3.22419	6.16626	2.65947	4.78333	3.07346	4.81105	4.18141	-3.67162	1.03807e-09	-0.267993	0.999948	-0.331756
ENSG00000179059	ZFP42	protein_coding	2656	ENSMUSG00000051176	Zfp42	protein_coding	1881	8.21087	8.30815	8.35954	8.49155	3.49239	6.23134	3.86766	7.58045	8.73173	8.68137	8.59659	8.35508	3.78165	5.72932	3.75901	6.72574	9.94573	9.6957	10.2337	9.78024	3.66294	9.06336	4.78343	9.39423	10.2517	10.2216	10.0524	8.1221	8.9162	8.20754	5.80004	9.24209	7.23904	8.98572	7.77422	8.40609	9.2678	0.183297	0.913056	-1.26567	0.999948	-0.472786
ENSG00000172005	MAL	protein_coding	1457	ENSMUSG00000027375	Mal	protein_coding	2778	-0.0649798	0.979644	1.08624	0.00245626	1.24317	-0.643873	-0.0734413	0.820998	-0.245938	-0.0890038	2.30972	1.19712	-0.481378	-0.145896	-0.328933	-0.500759	1.82401	2.67093	2.33741	1.42975	-0.718728	-0.300402	3.55657	2.58453	1.14803	5.50787	3.80755	0.906108	-1.46173	-0.714021	2.13316	0.817837	2.53602	0.122437	-0.509428	1.67563	-0.360832	-3.64887	0.0141529	0.128687	1	1.9288
ENSG00000171097	KYAT1	protein_coding	3624	ENSMUSG00000039648	Kyat1	protein_coding	2923	3.79036	3.3655	3.35662	3.44276	3.66555	3.36347	4.03824	3.6357	5.20766	4.21112	5.15164	3.97	4.56159	3.89707	3.78275	4.33441	3.67935	2.60427	2.73903	2.36309	2.77404	2.70694	3.19308	3.0773	6.40106	7.88881	6.90407	5.86245	6.1653	6.04547	4.82529	5.45593	4.52674	6.27143	5.11761	7.16904	6.9408	-0.992408	0.365987	-0.337646	0.999948	-0.239734
ENSG00000136944	LMX1B	protein_coding	5830	ENSMUSG00000038765	Lmx1b	protein_coding	4880	1.93453	1.97915	2.33368	3.21141	2.94312	3.33291	3.01353	3.27993	2.88285	2.66539	2.11658	2.25552	1.91044	2.17554	2.67057	1.89106	2.34707	2.31429	3.08414	2.67718	2.63833	2.39954	1.97112	2.26211	0.794628	1.14324	1.56176	0.830239	0.725432	2.01746	3.73536	1.68307	1.78731	3.532	3.50217	3.98381	3.99626	-0.514462	1	-0.00877402	0.999948	-0.697448
ENSG00000124196	GTSF1L	protein_coding	835	ENSMUSG00000070708	Gtsf1l	protein_coding	822	0.738173	0.782797	0.889397	0.805609	0.461361	0.15928	0.729711	0.624151	0.557215	0.714149	0.527906	1.41531	0.321774	0.657257	0.47422	0.302394	2.62716	0.474082	0.333204	0.232901	0.0844243	1.08771	2.0378	0.0657556	9.63279	10.329	9.45876	8.18127	9.59202	7.74787	5.47495	9.19819	7.03309	8.77409	7.41064	8.198	8.75649	-0.242426	0.900905	-0.370021	1	-0.746307
ENSG00000170627	GTSF1	protein_coding	2524	ENSMUSG00000022487	Gtsf1	protein_coding	1390	0.142309	1.7719	1.61546	-0.790255	1.8655	-0.436584	-0.866152	0.613249	3.48491	1.92564	2.83893	3.40441	2.31087	1.86875	2.78525	1.70653	-0.968705	-1.12178	-0.26266	-0.362963	0.488561	-0.50815	2.1789	0.0548543	4.35645	4.30296	3.37355	3.227	5.26515	3.40042	-0.774773	2.8168	1.8829	3.6239	-1.09543	2.52258	2.05317	0.532877	0.9187	1.06202	1	-1.36239
ENSG00000141434	MEP1B	protein_coding	2583	ENSMUSG00000024313	Mep1b	protein_coding	2286	1.10897	-0.846402	0.260197	0.761372	0.417124	1.98951	-0.899488	1.99495	1.51298	0.0849494	2.89871	0.786114	-1.30743	1.02806	-0.154979	2.58009	1.80531	-0.155117	1.704	1.6037	2.15566	1.45851	2.14556	2.137	3.23661	1.94779	0.918848	-1.39763	-1.18051	-0.0177626	-1.49251	4.33172	3.71536	5.44805	3.71039	5.84437	6.48008	1.80706	1	0.2236	1	-0.928731
ENSG00000167183	PRR15L	protein_coding	1519	ENSMUSG00000047040	Prr15l	protein_coding	3923	1.8749	-0.0804765	1.61109	-0.0576647	-0.401913	0.296006	2.86644	-0.239123	1.2789	1.43584	-0.335368	1.137	-0.541499	-0.206017	1.19591	-0.56088	-0.236115	-0.389191	2.63986	-0.630373	2.02851	1.22444	1.17452	0.202482	2.29398	6.07019	5.88118	3.10864	3.36228	2.41256	1.72835	4.10652	1.66614	4.26838	3.02241	4.21334	4.22872	-3.61318	3.88435e-07	-2.03671	1	0.162336
ENSG00000056558	TRAF1	protein_coding	6449	ENSMUSG00000026875	Traf1	protein_coding	8819	2.87641	2.58846	0.94017	1.94384	3.15599	1.01741	2.63847	0.996851	3.06742	2.93485	2.48557	2.82364	2.41694	2.95596	3.27988	2.44063	0.485286	0.69478	0.705905	0.0910284	0.305122	0.0129554	1.67353	-0.0761169	-2.51854	0.289506	1.29299	1.56147	-0.128302	0.493879	-0.270379	2.07727	0.497478	2.22846	1.23904	2.95392	3.72749	-3.34753	1	0.405518	0.999948	1.3349
ENSG00000171772	SYCE1	protein_coding	3874	ENSMUSG00000025480	Syce1	protein_coding	1460	-1.4758	-1.43118	-1.32458	-1.40837	-1.75262	-2.0547	-1.48426	-1.58983	-1.65676	-1.49983	-1.68607	-1.79866	-1.8922	-1.55672	-1.73976	-1.91158	-1.58682	-0.739894	-1.88077	-1.98107	-2.12955	-2.71122	-1.76114	-2.14822	4.50237	4.00968	4.40701	5.37851	5.78827	6.2438	0.739306	5.78154	3.32659	5.05052	3.92115	5.30414	5.90115	0.339216	0.946237	-0.370021	1	-0.659163
ENSG00000125207	PIWIL1	protein_coding	5280	ENSMUSG00000029423	Piwil1	protein_coding	4358	0.884838	2.44404	0.81367	2.72988	1.80067	2.02215	1.39095	1.87035	3.35596	2.86081	3.8445	3.30921	1.36152	0.581529	1.90099	1.44906	4.11622	4.94268	4.24237	4.5609	1.42373	1.48592	1.5995	2.35926	-0.916626	1.30645	0.862476	3.84145	3.44324	3.63636	-2.42335	0.84629	-0.251108	1.47282	0.715422	-2.29592	0.864018	-1.94081	1	0.257137	0.999948	0.297866
ENSG00000161640	SIGLEC11	protein_coding	3173	ENSMUSG00000030468	Siglecg	protein_coding	4806	1.39714	1.8568	0.963398	1.46457	1.70529	1.40321	0.388675	1.28311	0.631216	0.78815	0.601906	1.81124	1.85521	1.05319	0.870149	0.376395	1.87108	2.24852	1.4072	1.76633	1.85886	1.48364	0.526836	1.8402	-2.64276	-0.709185	-0.416198	-1.46964	-1.25252	-0.0897739	-0.979563	-2.29488	-0.392278	1.33165	-1.30022	1.56291	1.17031	-2.02613	1	0.647147	1	-0.928162
ENSG00000142512	SIGLEC10	protein_coding	3667	ENSMUSG00000030468	Siglecg	protein_coding	4806	4.51031	4.57878	4.21408	4.52884	3.94132	3.63924	4.54916	3.73733	4.46686	4.64549	4.39315	4.78836	4.45381	4.13721	4.90932	4.72223	3.98426	3.54878	3.48385	3.79859	3.1976	3.51775	3.56601	3.78898	-2.64276	-0.709185	-0.416198	-1.46964	-1.25252	-0.0897739	-0.979563	-2.29488	-0.392278	1.33165	-1.30022	1.56291	1.17031	-2.02613	1	-0.410409	0.999948	-0.928162
ENSG00000103569	AQP9	protein_coding	3235	ENSMUSG00000032204	Aqp9	protein_coding	4143	-1.21574	-1.17112	0.520442	-1.14831	-1.49256	-1.79464	-1.22421	-0.329767	0.18826	-1.23977	-0.426012	-0.538604	-1.63214	-0.296661	-1.4797	-1.65152	-1.32676	-1.47984	-1.62071	-1.72102	-1.86949	-2.45117	-1.50108	-1.88816	-2.4286	-0.495024	0.0609973	-2.25548	-2.03836	-0.875613	-2.35036	-2.08072	-0.178117	1.54581	1.65091	3.55843	4.19182	-2.18237	1	-0.939153	1	-0.928731
ENSG00000113578	FGF1	protein_coding	5275	ENSMUSG00000036585	Fgf1	protein_coding	4648	0.07885	1.70844	0.230074	1.14629	2.75623	2.62924	-0.344649	0.286756	3.38975	3.26428	3.22613	3.04139	2.46981	4.5829	4.33846	3.813	2.13776	0.984684	2.92181	1.89551	2.33199	2.57135	2.25294	2.26441	-0.00957027	-2.24592	-1.6899	-0.421418	0.380665	-1.04155	0.0686639	-1.24665	-0.344051	1.37987	2.02103	1.93306	0.896605	1.98325	1	2.67655	0.185689	-0.233706
ENSG00000139178	C1RL	protein_coding	5014	ENSMUSG00000038527	C1rl	protein_coding	3010	5.10626	4.63963	4.57007	4.2195	5.06507	3.72291	4.68276	3.96877	5.77846	5.80752	5.33411	5.25546	5.89048	5.07114	6.14549	5.47117	5.40737	5.84797	5.27065	6.14663	6.09077	6.37196	5.82672	5.85468	4.55588	4.77324	5.05589	2.84929	2.32944	3.17026	1.43248	2.90375	0.282795	2.00672	1.78989	1.40791	2.10841	-0.303613	0.922686	0.16889	0.999948	0.0281498
ENSG00000180720	CHRM4	protein_coding	1511	ENSMUSG00000040495	Chrm4	protein_coding	1440	0.882517	-0.0728583	1.03374	-0.0500465	0.605705	-0.696376	-0.125944	-0.231505	-0.29844	-0.141507	-0.32775	-0.440342	-0.533881	-0.198399	-0.381436	-0.553262	-0.228497	1.20339	-0.522452	-0.622755	0.228769	-1.3529	-0.40282	1.2101	3.18347	3.25198	1.32257	3.79269	3.07121	3.23396	3.8181	1.44389	1.34649	3.07041	3.17552	2.6236	2.90907	0.702586	1	0.260427	1	0.637325
ENSG00000174429	ABRA	protein_coding	2755	ENSMUSG00000042895	Abra	protein_coding	2979	2.71641	2.38252	0.752155	2.54284	2.32412	1.24443	2.00751	0.901946	1.15694	-0.00805523	1.61306	1.50046	1.59957	-1.06495	1.33698	0.165152	0.489917	1.07381	1.41835	1.09566	-1.63778	-2.21945	0.315594	1.92851	0.369177	1.20322	2.03935	0.542292	0.437485	0.77016	1.12548	1.71706	0.29773	2.02166	1.26426	3.20711	2.95342	-1.26166	1	0.315601	1	-0.0743821
ENSG00000133116	KL	protein_coding	5056	ENSMUSG00000058488	Kl	protein_coding	9328	-1.85998	-1.81535	-0.123789	-1.79254	-2.13679	-2.43887	-1.86844	-1.974	-2.04093	-1.884	1.51472	-2.18284	-2.27637	-1.94089	-2.12393	-2.29575	-1.97099	-2.12407	-2.26494	-2.36525	-0.191796	0.489565	-2.14531	-2.53239	-0.429565	-2.25088	-0.887502	-0.25645	0.5981	0.953495	-0.936294	-0.929684	-1.34901	0.374916	-0.519983	-0.071895	-1.10835	1.02069	1	-0.370021	1	-1.04598
ENSG00000121552	CSTA	protein_coding	1373	ENSMUSG00000071561	BC100530	protein_coding	790	1.60565	0.0653137	1.75688	0.0881255	1.74388	-0.558204	2.01223	0.906667	1.83973	0.996665	-0.189578	0.69783	-0.395709	2.2617	0.756737	1.16987	-0.0903247	-0.243401	-0.38428	-0.484583	-0.633059	-1.21473	-0.264648	-0.651728	-0.0378473	0.310765	-0.133214	0.135268	0.352388	-0.484862	0.0403869	0.310031	2.21263	3.93656	2.04166	2.97518	2.45329	-0.0655481	1	-0.571771	1	0.160353
ENSG00000189129	PLAC9	protein_coding	1240	ENSMUSG00000095304	Plac9	protein_coding	1751	0.167681	1.21231	1.90387	0.235117	1.89087	2.58879	2.74418	3.51309	1.57169	2.14366	1.95741	2.42978	0.751282	0.0867646	1.90373	2.7319	1.64163	1.48855	1.34767	1.66241	-0.486068	1.93226	2.46731	-0.504736	4.96365	3.9174	2.30349	5.34457	4.33342	4.22486	3.21406	4.51933	4.1	5.81805	5.18619	6.72692	6.30504	1.74228	0.523465	-0.901043	1	1.06904
ENSG00000116824	CD2	protein_coding	1679	ENSMUSG00000027863	Cd2	protein_coding	1741	1.31538	2.36001	1.88164	1.38282	-0.546393	2.61096	-0.278043	3.6164	4.07302	2.29136	1.10511	1.72949	-0.68598	3.97143	-0.533534	4.29464	-0.380595	-0.533672	-0.67455	0.810109	-0.92333	-0.505003	-0.554919	0.0580015	2.14409	3.75574	1.04872	0.580239	2.38232	-0.0398909	0.900395	3.49197	1.75071	3.45953	3.1033	4.19775	4.42878	-0.7037	1	-0.945426	1	-1.01429
ENSG00000148798	INA	protein_coding	3231	ENSMUSG00000034336	Ina	protein_coding	3240	7.07144	8.12299	7.47642	8.00068	8.11841	7.96036	7.93745	7.73541	7.24533	7.0288	6.79009	6.97493	7.10096	6.53167	6.53331	6.34461	8.15683	9.47032	8.10729	9.47306	8.08358	8.81154	8.01837	8.88263	6.44572	5.30812	4.7965	8.44016	8.47871	8.72343	5.64817	8.56858	6.7555	8.464	5.0587	6.35575	5.99213	1.44963	0.133	0.1938	0.999948	-0.165517
ENSG00000121101	TEX14	protein_coding	5325	ENSMUSG00000010342	Tex14	protein_coding	5014	0.650202	1.91722	1.38639	0.940031	1.59578	0.0713091	2.51621	0.951217	2.2766	1.36314	2.0249	0.912305	1.10827	0.569286	1.12321	1.87739	-0.0457746	0.608504	0.66027	1.64743	0.870923	-0.362827	2.02783	1.09326	6.7759	7.66014	7.65505	4.74535	6.52555	5.49296	2.28124	5.73146	5.12554	6.82767	5.87706	5.7918	6.28975	-0.813494	0.340532	-0.925214	0.999948	-1.34052
ENSG00000163864	NMNAT3	protein_coding	12983	ENSMUSG00000032456	Nmnat3	protein_coding	5004	8.777	8.50225	8.77971	8.64254	8.58214	8.36956	8.58879	8.50976	8.93892	8.71327	9.02324	8.75811	8.7209	8.62633	9.0571	8.66956	9.46206	9.15087	9.43097	9.26678	9.0906	9.10951	9.36218	9.01432	-0.379076	1.89554	2.75822	0.931542	0.689231	-0.563057	-2.62277	2.03919	2.18175	3.87826	2.51601	3.69449	3.15937	-2.71898	0.368968	-0.07703	0.999948	0.762441
ENSG00000143452	HORMAD1	protein_coding	2405	ENSMUSG00000028109	Hormad1	protein_coding	1729	-0.788016	-0.743392	-0.636792	-0.72058	-1.06483	-1.36691	-0.796477	0.0979618	-0.968974	-0.81204	-0.998283	-1.11088	-1.20441	-0.868932	-1.05197	-1.22379	1.10097	0.532856	2.12894	0.291675	0.558236	-0.438475	0.926646	1.34692	4.18969	8.01364	7.69677	5.61996	8.81296	7.23687	-1.08963	6.66383	3.22012	5.90808	3.83765	5.01509	5.62096	-3.60025	1.85924e-09	-0.939153	1	-2.59354
ENSG00000111863	ADTRP	protein_coding	4150	ENSMUSG00000058022	Adtrp	protein_coding	2866	1.42491	1.0545	1.1611	1.49235	1.1481	1.93348	1.00141	0.632815	2.05131	1.40089	2.53657	1.42398	1.17844	3.51392	1.8614	1.98913	4.40136	4.79018	4.06433	4.47423	4.24689	3.64892	4.53189	4.71828	0.424967	4.15209	4.03004	-0.723846	-0.506726	0.240987	0.503201	-0.549083	-0.383446	1.49248	1.18255	2.00915	2.33114	-3.59702	0.0447622	0.759423	1	-0.648772
ENSG00000124721	DNAH8	protein_coding	15055	ENSMUSG00000033826	Dnah8	protein_coding	14583	-2.43415	-0.804563	-1.69796	-3.36671	-3.71096	-4.01304	-2.44261	-2.54817	-2.61511	-0.650819	-1.32249	-3.75701	-1.52862	-3.51507	-3.6981	-3.86993	-1.9602	-1.11328	-2.25416	-3.93942	-4.0879	-4.66957	-3.71949	-2.10657	7.13903	6.75911	7.16084	2.6569	2.74601	2.6487	2.06291	6.0031	2.78245	4.47174	2.45596	2.33657	2.94744	0.226328	0.894486	-1.37164	1	-0.0370642
ENSG00000130208	APOC1	protein_coding	1231	ENSMUSG00000040564	Apoc1	protein_coding	744	6.62113	6.79267	6.21206	6.12827	6.36081	6.25751	6.72432	6.63402	7.22605	6.97435	7.11767	7.08415	6.83861	6.05147	6.51415	6.34232	7.39809	7.39792	7.33546	7.36641	6.46696	6.23739	7.36859	6.71523	8.75951	9.70793	9.6607	8.66476	8.58869	8.55297	5.9083	7.83121	6.8599	8.54667	7.12821	7.94786	9.34074	-0.856057	0.348944	-0.378209	0.999948	0.0971021
ENSG00000204052	LRRC73	protein_coding	2121	ENSMUSG00000071073	Lrrc73	protein_coding	1384	0.393276	0.437901	-0.4555	1.46071	1.11646	0.399346	0.384815	0.279254	1.53425	0.369252	-0.816991	0.0704168	-0.0231221	-0.68764	-0.870676	-1.0425	2.08962	-0.870814	-1.01169	-1.112	-0.260472	0.742817	0.107939	-1.27914	3.15323	2.82377	1.64283	3.32635	0.543469	3.40666	0.81643	2.50111	2.25171	3.93499	2.49577	2.81833	3.05941	0.897065	1	0.458454	1	0.698579
ENSG00000164879	CA3	protein_coding	2310	ENSMUSG00000027559	Car3	protein_coding	2865	2.44005	4.22164	3.94491	4.42503	3.24124	4.62197	3.58359	4.88403	2.4111	3.33357	3.96675	3.33959	1.66108	3.51114	1.81353	1.6417	3.74408	4.93677	3.99444	4.51974	4.31682	4.40975	4.19424	3.72699	0.910897	0.0371168	-0.991824	3.52458	1.81571	3.84635	5.05214	4.09528	0.617058	2.30034	-2.13888	-0.105828	0.594679	1.39168	1	-0.291128	0.999948	0.337987
ENSG00000172209	GPR22	protein_coding	3683	ENSMUSG00000044067	Gpr22	protein_coding	4608	2.40449	2.96369	3.07029	3.52256	3.71264	3.01825	3.54287	3.43731	2.87561	2.82104	3.14176	2.85924	2.7043	3.21666	3.54264	2.91625	5.80805	4.70809	5.47757	4.69178	4.46695	4.40611	5.09316	6.19619	-2.58206	-2.23345	-0.67743	-2.40895	-2.19183	-2.02908	-1.50383	-0.649222	-1.06855	0.614735	-1.82448	-2.3764	-0.675889	-1.29061	1	-0.0942865	0.999948	-0.301212
ENSG00000168421	RHOH	protein_coding	6608	ENSMUSG00000029204	Rhoh	protein_coding	10341	1.33877	1.60579	1.90503	1.28068	1.38389	0.982269	1.33031	2.0321	4.67088	4.47125	4.3249	4.5705	3.98127	2.92082	4.31003	3.94739	1.64279	1.57718	1.8724	1.7721	2.05426	1.97782	1.7164	1.72525	-3.74823	-1.81465	-2.25863	-2.57511	-2.35799	-2.61028	-3.66999	-3.40035	-2.23471	-0.551428	-1.99065	-1.54256	-1.84205	-1.65108	1	-0.537065	0.999948	-0.0892429
ENSG00000172404	DNAJB7	protein_coding	2578	ENSMUSG00000047108	Dnajb7	protein_coding	1374	4.96975	4.91128	4.99091	5.62215	5.77747	4.95914	4.56274	5.31967	5.14026	4.4453	4.73439	5.68373	5.33923	5.16014	5.30725	4.94278	5.10928	5.22272	5.33616	4.81595	4.54548	4.25139	5.01626	4.74313	1.1637	-0.487693	1.39026	0.33681	1.55393	1.03861	2.41185	1.09654	0.677211	2.36049	2.0912	2.17672	1.06987	0.455014	1	0.428063	0.999948	-0.97113
ENSG00000140795	MYLK3	protein_coding	9522	ENSMUSG00000031698	Mylk3	protein_coding	4283	3.71861	3.27138	3.88578	3.40272	4.03741	3.80773	3.64456	3.58847	3.85315	3.50651	3.6747	3.9039	3.68072	3.12312	3.50196	4.01015	5.23468	3.69059	4.90925	4.27607	6.02834	5.84932	4.68961	4.24084	-2.47654	-2.12793	-2.57191	-1.30343	-2.08631	-0.601631	-0.813348	-2.12867	-0.963029	0.720254	0.740466	0.0510511	0.889062	-0.0655481	1	0.302081	0.999948	-0.164485
ENSG00000203780	FANK1	protein_coding	3384	ENSMUSG00000053111	Fank1	protein_coding	2299	3.76369	4.25577	3.82471	3.69362	3.93433	4.36922	3.71083	4.48791	2.23877	1.69527	1.50902	1.39643	2.62482	3.99593	2.45534	2.28351	5.49092	5.64503	5.83002	6.0342	6.12083	6.22534	5.63363	5.74731	2.12151	3.22911	2.57363	3.11775	3.98123	2.36637	0.0842675	0.353912	-0.0654135	1.61787	2.17865	2.7142	2.02769	-0.734907	0.900905	0.00957864	0.999948	-0.245419
ENSG00000142233	NTN5	protein_coding	3115	ENSMUSG00000070564	Ntn5	protein_coding	2216	2.83879	2.34284	2.31194	2.36566	2.36933	1.84486	2.15226	2.30973	3.11726	2.90223	2.79845	1.97536	2.22975	2.34284	1.1598	2.79533	2.72777	2.27514	3.13426	1.79295	2.35497	2.55756	2.25389	2.07326	2.93355	2.63009	3.37875	3.2322	1.44932	3.19703	2.13732	1.40696	-0.0123649	1.67092	0.553627	0.264749	0.965257	-0.0673687	0.9922	-0.112888	0.999948	0.634459
ENSG00000173821	RNF213	protein_coding	28570	ENSMUSG00000070327	Rnf213	protein_coding	16888	6.48237	6.55966	6.43577	6.69273	6.76192	6.67741	6.83464	6.6491	7.59088	7.53829	7.36502	7.49366	7.5896	7.42718	7.69985	7.34344	6.88317	6.64955	6.9288	6.73948	6.70252	6.63799	6.91611	6.93604	5.05985	5.31483	6.26176	4.32089	3.6691	4.41906	7.8575	6.29077	6.50268	8.18123	8.35786	8.78513	8.57606	-0.752623	0.561369	-0.0324992	0.999948	0.222518
ENSG00000163406	SLC15A2	protein_coding	6210	ENSMUSG00000022899	Slc15a2	protein_coding	7360	3.30286	2.53191	3.42092	3.15879	3.34798	2.47399	2.78916	2.12172	4.88164	4.58759	4.67755	3.89561	4.14127	3.8286	3.9014	4.46293	2.4873	2.74926	2.99305	3.44668	2.61594	2.6741	3.01752	2.56333	-0.672666	0.675946	2.98685	0.0854115	0.592039	1.29536	-0.179394	1.79069	1.13036	2.80424	0.587413	2.97041	3.99727	-2.89404	0.303636	0.474399	0.999948	-0.908829
ENSG00000173868	PHOSPHO1	protein_coding	2375	ENSMUSG00000050860	Phospho1	protein_coding	2029	-0.769906	1.27472	0.381318	-0.70247	-1.04672	-1.3488	0.221632	0.701034	-0.950864	-0.79393	0.0198263	1.90723	0.813695	1.14918	-0.0338594	1.11624	0.119079	1.55097	2.28456	0.724821	-0.423655	-0.420366	0.944756	1.14264	4.5082	5.98334	5.91533	4.7517	4.71946	5.45807	4.07186	4.94919	2.98929	4.66318	5.33617	5.37683	5.06207	-1.37227	0.308775	-1.68383	1	-0.391676
ENSG00000114487	MORC1	protein_coding	3764	ENSMUSG00000022652	Morc1	protein_coding	3050	-1.43425	-1.38962	-1.28302	-1.36681	-1.71106	-2.01314	-0.442707	-1.54827	-1.6152	-1.45827	-1.64451	-1.75711	-1.85064	-1.51516	-1.6982	-0.870024	1.0397	-1.69834	-1.83921	-1.93952	-1.08799	-2.66967	1.60234	-1.10666	9.2783	10.2353	9.50521	6.33613	8.55706	6.76838	2.67646	7.35267	6.4771	8.1509	7.335	7.6134	8.27369	-0.557119	0.640709	-0.972331	1	-1.57037
ENSG00000258947	TUBB3	protein_coding	4430	ENSMUSG00000062380	Tubb3	protein_coding	1868	8.25997	8.3626	8.25508	8.19419	7.94569	8.74263	8.09704	8.29484	6.53777	6.57348	6.14281	6.21731	6.31946	6.07635	5.51797	6.17571	8.29518	9.13607	8.67645	9.11488	9.13435	8.65658	8.68743	8.99089	8.50522	7.61223	7.19886	8.40743	7.96257	9.40285	2.79882	7.43915	5.74717	7.41837	5.52256	6.54096	6.15032	1.16089	0.140235	0.188211	0.999948	-0.456948
ENSG00000164120	HPGD	protein_coding	5529	ENSMUSG00000031613	Hpgd	protein_coding	1683	1.81836	1.96252	1.48415	1.07844	1.31915	0.602035	1.32447	1.21891	1.53048	1.57194	1.8882	1.4955	2.34949	2.25201	2.06898	2.16019	8.60043	8.61187	8.30474	8.55285	10.5742	11.2362	8.29742	8.40669	3.33047	3.54158	3.98513	2.95105	2.4312	3.33092	3.53424	7.00028	5.98942	7.65709	7.04225	8.65036	7.88574	-0.39174	0.94735	-0.279411	0.999948	-0.0110975
ENSG00000104722	NEFM	protein_coding	4381	ENSMUSG00000022054	Nefm	protein_coding	5782	6.95039	7.82184	7.05641	8.10419	7.24986	8.74228	6.32129	7.46396	7.94716	7.48764	7.53524	7.74329	7.36081	7.90428	6.4271	7.61661	3.36503	2.60623	3.58565	2.84149	0.693012	4.91869	0.383351	3.28905	4.82522	6.02784	3.2046	6.0742	5.26865	6.7856	4.49966	5.33925	2.14834	3.80188	3.25748	4.09059	3.47242	-0.285361	0.941687	1.16565	0.999948	-0.15458
ENSG00000063015	SEZ6	protein_coding	5115	ENSMUSG00000000632	Sez6	protein_coding	5779	1.29321	0.752874	1.08187	1.89116	1.84647	0.714319	1.69979	0.816619	2.33465	2.34719	3.58544	3.55531	3.06444	3.84973	3.14474	3.11377	-0.987727	-0.555841	1.71832	1.20298	-1.53046	-0.527172	-0.577088	1.03583	0.791697	-2.56013	-0.682181	2.87908	2.06646	2.91103	-0.0231535	0.609061	-0.172834	1.4807	1.65619	0.881887	1.16736	2.14819	1	0.0535246	0.999948	0.318466
ENSG00000112599	GUCA1B	protein_coding	1113	ENSMUSG00000023979	Guca1b	protein_coding	2441	1.32357	1.95315	3.28215	2.97597	0.0467552	1.74467	1.90007	1.79451	2.94996	0.299543	2.43523	1.58567	3.2291	2.56458	1.64458	-0.112211	0.212553	3.05948	0.918598	2.40326	-0.330181	0.0881457	0.0382297	3.35159	2.2415	2.14265	0.561166	4.31507	2.8123	4.03734	2.73477	2.26745	1.07051	2.72405	1.89954	1.8622	2.70021	0.785096	1	-0.712801	1	0.746735
ENSG00000173221	GLRX	protein_coding	6508	ENSMUSG00000021591	Glrx	protein_coding	5494	6.16382	5.62133	5.68192	5.5506	5.64874	5.78188	5.37468	6.00163	5.98717	6.09163	5.86932	5.99598	5.91783	5.78235	6.1521	5.88692	5.62479	5.53408	5.82205	5.62368	6.40977	6.25119	5.50728	5.52545	3.41215	4.17104	3.90174	-2.66266	2.30934	1.10952	5.03036	3.31945	4.2013	5.84829	5.27935	6.59389	7.13783	-0.557095	0.826303	-0.0124983	0.999948	-4.47454
ENSG00000147160	AWAT2	protein_coding	2453	ENSMUSG00000031220	Awat2	protein_coding	2126	1.18347	-0.771902	-0.665302	-0.74909	-1.09334	-1.39542	0.175012	1.87681	0.00251608	1.48138	-0.0267934	-1.13939	0.767075	-0.897443	-0.0804791	-1.25231	4.68717	5.36233	4.55986	4.6324	5.76813	5.51029	4.85233	4.97049	2.78186	2.88255	2.96213	4.26164	4.1721	4.01766	2.8601	2.96928	1.92192	3.56724	3.81508	3.13192	3.56939	-0.0751412	0.991689	-2.51373	1	0.169947
ENSG00000181019	NQO1	protein_coding	3254	ENSMUSG00000003849	Nqo1	protein_coding	1553	7.55059	8.03475	7.624	7.82338	8.02452	8.75533	7.93225	8.32712	7.37948	7.58151	7.213	6.6477	8.17799	7.9941	7.20534	7.49737	6.25725	5.86044	6.40426	5.82512	8.2371	8.38195	6.53486	6.68835	10.6114	9.91965	10.0852	9.65499	10.5769	9.51155	5.44029	7.21754	5.25542	6.90003	5.52596	6.77765	7.84448	0.671811	0.467029	0.282531	0.999948	-0.473616
ENSG00000156711	MAPK13	protein_coding	7197	ENSMUSG00000004864	Mapk13	protein_coding	1512	3.78037	3.13468	3.75913	3.69806	3.6206	3.28055	3.57636	3.10157	4.35656	3.94645	3.7954	3.35216	3.98241	2.87164	3.79294	3.56989	3.96255	3.85839	3.88387	3.94553	4.1468	4.34357	3.93025	4.07715	7.31564	8.70066	8.73761	7.64168	6.52438	7.76843	7.92084	8.87732	7.79338	9.43743	8.46619	9.51553	10.3815	-1.33621	0.0519542	0.0937821	0.999948	0.354247
ENSG00000095585	BLNK	protein_coding	3655	ENSMUSG00000061132	Blnk	protein_coding	5991	1.19311	1.23774	1.0813	0.675586	0.653265	0.836612	-0.400312	1.30148	0.0121544	0.169088	0.982845	1.60722	2.19175	0.849161	1.3442	0.979726	1.49714	-1.65594	-0.211857	0.424806	-1.0456	-1.62727	-0.677188	-0.0642677	3.34306	4.29478	4.60213	3.23476	4.49561	3.38668	0.817954	3.77948	2.17729	3.82104	1.79686	2.7368	3.05398	-1.05179	0.503034	0.0503036	1	-0.793272
ENSG00000105808	RASA4	protein_coding	8077	ENSMUSG00000004952	Rasa4	protein_coding	7485	3.78613	2.86638	2.61543	2.53164	3.52724	3.32825	3.21063	2.90477	3.41253	3.05489	3.03529	3.75605	3.7343	3.59274	3.32953	3.55198	2.10807	1.37004	1.86659	1.91313	2.59181	1.68821	1.70243	2.40649	3.64881	4.60585	5.1773	3.57769	4.69327	3.62861	0.7032	2.45827	2.00418	3.64668	3.11951	3.74392	3.73277	-1.21367	0.298413	0.357383	0.999948	-0.66325
ENSG00000170667	RASA4B	protein_coding	4840	ENSMUSG00000004952	Rasa4	protein_coding	7485	2.52494	2.56957	2.74656	2.72988	3.28375	3.23883	2.94944	2.61255	3.23151	3.13319	2.38506	2.92455	3.48706	2.98008	3.06834	2.62522	1.89935	1.39835	0.798045	0.697742	1.63673	1.77495	1.91768	2.17445	3.64881	4.60585	5.1773	3.57769	4.69327	3.62861	0.7032	2.45827	2.00418	3.64668	3.11951	3.74392	3.73277	-1.21367	0.298413	0.463131	0.999948	-0.66325
ENSG00000119703	ZC2HC1C	protein_coding	4812	ENSMUSG00000045064	Zc2hc1c	protein_coding	4482	3.34067	3.54141	3.06305	3.97926	3.95694	3.69858	3.62919	4.05156	3.20035	3.43529	3.00112	2.64341	3.25442	2.5899	2.70232	3.20187	2.68533	2.53226	2.61377	2.613	3.31252	2.43539	2.5699	2.62643	3.64776	3.2984	2.64797	1.80097	2.93563	2.47035	3.20859	2.9351	2.34068	3.97666	2.7701	3.52158	3.271	0.720436	0.821625	-0.0312181	0.999948	-0.910851
ENSG00000067048	DDX3Y	protein_coding	5738	ENSMUSG00000069045	Ddx3y	protein_coding	5199	8.87036	8.5672	9.06797	8.73054	8.27405	8.71006	8.41967	8.68108	8.85533	8.72624	8.80993	8.76325	8.76387	8.37041	8.96206	8.9558	9.03567	9.35472	9.0936	9.38847	9.36172	9.19601	8.91828	9.02146	7.0688	7.64909	7.09976	6.17851	8.05509	6.79824	5.7856	7.91927	5.46702	7.10293	6.04855	7.44245	6.17239	-0.253728	0.886416	-0.0569186	0.999948	-1.36716
ENSG00000107798	LIPA	protein_coding	4910	ENSMUSG00000024781	Lipa	protein_coding	2969	4.92377	4.89935	4.94823	4.90795	5.32334	5.26162	5.29278	5.20783	5.92615	5.74324	5.7135	5.85944	6.27369	6.33979	6.4142	5.99918	3.4636	3.41006	3.61022	3.50992	1.92087	2.6748	2.89696	3.46408	1.22203	4.48818	5.16619	5.74092	6.42533	6.38645	6.96322	6.26416	6.60636	5.82525	6.4463	6.30762	5.49743	-3.58992	0.00483017	0.0338135	0.999948	-0.661779
ENSG00000108352	RAPGEFL1	protein_coding	5711	ENSMUSG00000038020	Rapgefl1	protein_coding	5677	4.82226	4.46833	4.98587	4.71821	4.75355	4.40775	4.78871	4.7329	4.51124	5.23487	4.62438	4.87982	4.81467	4.80222	5.15154	4.93789	4.02319	2.90964	4.00225	3.68782	3.81832	3.78414	3.86876	3.61379	2.7608	2.27292	2.66544	3.09742	2.26207	3.14567	2.19518	3.04979	0.630464	2.26128	0.333959	2.02306	3.13165	0.337312	0.942096	-0.178804	0.999948	0.315627
ENSG00000198092	TMPRSS11F	protein_coding	2088	ENSMUSG00000048764	Tmprss11f	protein_coding	6807	-0.584101	2.04549	-0.432877	-0.516665	-0.860913	-1.16299	-0.592562	-0.698123	-0.765058	-0.608125	-0.794368	1.09304	-1.0005	-0.665017	-0.848054	-1.01988	-0.695115	-0.848191	-0.98907	-1.08937	-1.23785	-1.81952	-0.869438	-1.25652	3.46977	2.6631	1.61767	3.1981	3.81515	2.63686	-1.06671	1.01029	-0.216389	1.41443	0.1976	-0.354312	-0.068842	1.32788	0.563565	-0.370021	1	-0.125876
ENSG00000135914	HTR2B	protein_coding	2246	ENSMUSG00000026228	Htr2b	protein_coding	2131	5.6857	5.42138	5.81944	5.62603	5.82827	5.34648	5.94606	5.62291	5.71467	5.30901	6.1004	5.61716	5.87154	5.55167	5.70492	5.14167	6.5395	6.33197	6.23661	6.26482	6.14877	6.29441	5.8455	5.9958	0.530547	0.879159	0.43518	1.51102	1.92078	1.40546	0.193743	2.96589	0.4591	2.08992	2.09548	1.32118	2.13716	-0.0657917	1	-0.194987	0.999948	-0.163483
ENSG00000188782	CATSPER4	protein_coding	2030	ENSMUSG00000048003	Catsper4	protein_coding	2101	-0.543459	1.50117	-0.392235	1.84591	1.98708	-1.12235	1.44808	-0.657481	1.86055	0.432517	0.246274	-0.866318	0.0401428	-0.624375	1.77755	0.0207624	0.93049	-0.807549	-0.948428	-1.04873	-0.197207	-0.193918	0.171204	-1.21588	2.01043	0.899613	1.45563	1.30908	0.941237	1.56342	0.214198	0.89888	0.479554	2.11037	1.11594	2.34163	0.0421385	0.860357	1	0.38551	1	0.0151823
ENSG00000188981	MSANTD1	protein_coding	7553	ENSMUSG00000051246	Msantd1	protein_coding	2905	-0.439029	-0.809442	0.297158	-0.371593	0.984599	-0.432959	0.55251	1.76888	2.2869	-0.463053	1.05114	0.408037	-1.85543	1.72798	-0.702982	1.88008	0.771885	0.296881	1.24346	1.37763	-0.285422	0.573477	1.27563	1.34799	0.668502	-0.567849	0.988172	-0.158383	-1.52623	0.44388	0.161773	1.75335	0.0120923	1.64291	0.163046	2.53713	1.15964	0.29282	1	-0.856589	0.999948	0.0416828
ENSG00000168329	CX3CR1	protein_coding	3655	ENSMUSG00000052336	Cx3cr1	protein_coding	4505	-1.39185	1.9747	1.34434	-1.32441	-0.668663	0.351185	-0.400312	0.494127	-0.572808	-1.41587	0.982845	-0.129748	-0.223286	-0.472767	2.25109	-0.242667	-0.502865	-0.0709785	-1.79682	-1.89712	-1.0456	-1.62727	0.322812	0.520695	0.257905	0.606517	0.355184	0.43102	0.162714	0.325464	-0.886253	-1.20157	-0.620897	1.00992	0.667561	-0.0218543	0.678653	-0.155051	1	-0.1896	1	0.184254
ENSG00000112212	TSPO2	protein_coding	988	ENSMUSG00000023995	Tspo2	protein_coding	3176	0.495438	0.540062	1.64666	2.14784	3.38855	2.23847	2.07194	2.38142	2.31448	2.47141	0.285171	1.17258	0.0790396	2.73645	3.40141	1.64462	2.70635	1.81631	0.0904689	2.31209	-0.158311	-0.739984	1.2101	1.40798	3.73623	7.32029	7.43504	2.37591	4.36747	2.46205	0.0331006	-0.697255	-1.11658	1.34431	1.88237	0.482462	2.56148	-3.57662	1.00065e-10	0.678607	1	-1.30724
ENSG00000130940	CASZ1	protein_coding	11336	ENSMUSG00000028977	Casz1	protein_coding	12224	1.14511	2.30521	-0.288632	2.59721	3.14131	3.64422	2.13664	2.88353	1.11615	1.85805	1.15723	1.35276	0.259222	2.72715	0.17066	2.09399	0.671522	0.170522	-0.10786	0.3768	-0.0936048	1.19919	-1.31016	0.550691	4.10846	4.01726	4.4347	3.70711	3.55042	2.64023	3.57248	4.96194	4.31836	5.94677	5.7338	5.58242	6.03425	-0.0726592	0.980788	0.847858	0.933162	0.557094
ENSG00000051523	CYBA	protein_coding	3357	ENSMUSG00000006519	Cyba	protein_coding	1039	4.0884	4.26733	3.78896	2.49872	3.81159	4.21804	4.55528	4.23154	4.38278	3.91628	4.01243	3.16288	4.31445	2.89786	3.59618	3.93893	2.07927	2.55422	2.32588	2.92602	3.50336	3.30278	3.2004	3.01263	6.8615	10.0966	10.7099	6.78439	6.0864	7.87475	8.53386	8.04404	7.73861	7.80807	7.87136	7.86531	8.19416	-3.51649	5.66149e-12	-0.379798	0.999948	-0.472406
ENSG00000068078	FGFR3	protein_coding	4848	ENSMUSG00000054252	Fgfr3	protein_coding	7158	6.37056	6.72504	6.31764	6.59	7.07102	6.22165	7.10805	6.52124	3.77456	4.38606	2.89725	3.90014	5.03216	5.3771	4.20346	4.95468	7.16376	7.00263	7.34448	7.21303	6.70423	5.8989	7.50213	7.52115	0.367483	0.453061	1.73155	1.41507	1.81661	3.00793	5.16909	3.92482	3.23464	4.85847	3.30828	4.56562	3.69992	-0.81985	0.894486	-0.142476	0.999948	-1.13008
ENSG00000100604	CHGA	protein_coding	3102	ENSMUSG00000021194	Chga	protein_coding	2756	0.844822	2.58989	1.8034	-0.0877415	1.15297	0.587858	2.00629	-1.2692	7.11095	7.30864	7.01393	7.27685	5.61825	5.77513	5.63615	6.56891	2.43425	0.90266	2.14029	-0.66045	1.361	-1.3906	-1.44052	-0.242632	6.95066	7.29602	6.3356	5.17811	5.77856	5.28234	5.30382	6.19388	3.76048	5.38184	5.01511	6.24169	6.1898	0.141902	0.95756	-0.259197	1	-0.363787
ENSG00000107611	CUBN	protein_coding	13168	ENSMUSG00000026726	Cubn	protein_coding	14935	3.02584	2.55857	2.58271	2.70914	3.31513	2.01305	2.50548	2.03735	1.16306	1.86432	2.77761	1.82851	2.55211	2.56078	2.24999	2.4318	2.64804	2.27633	2.48337	2.42371	3.59716	3.5951	2.05868	2.35343	0.579433	0.0700641	0.713548	-0.198542	0.866575	0.132418	0.121614	-2.93067	-0.649555	0.968877	0.648956	3.17505	4.04125	0.205568	0.975115	0.509421	0.999948	-0.730205
ENSG00000011376	LARS2	protein_coding	6829	ENSMUSG00000035202	Lars2	protein_coding	11089	7.51531	7.18351	7.45003	7.40678	7.27188	7.26701	7.25631	7.40771	7.72874	7.40684	7.59543	7.3083	7.58112	7.33968	7.76094	7.72795	7.53785	7.63084	7.68292	7.7266	7.71259	7.33743	7.67722	7.64403	9.27821	7.72303	11.2009	10.7509	10.8849	10.7635	9.99319	11.1417	9.42415	11.0416	8.94288	8.669	10.8462	-1.01875	0.920386	-0.0721805	0.999948	-0.0706183
ENSG00000258986	TMEM179	protein_coding	4873	ENSMUSG00000054013	Tmem179	protein_coding	2499	-1.80679	0.559763	-1.65557	-0.154391	1.23833	-0.385682	0.992104	-0.335849	0.0122531	2.16919	-0.0170564	-0.129649	0.584167	2.69726	1.51422	0.342394	1.25212	1.38855	0.595597	0.272901	-2.46054	0.127714	1.0778	1.32815	3.25492	2.7368	2.79032	2.93327	3.33482	3.46842	1.54889	2.23357	1.3992	3.0121	3.05831	2.75432	1.52883	0.557469	0.920386	0.157063	1	-0.469349
ENSG00000138678	GPAT3	protein_coding	3468	ENSMUSG00000029314	Gpat3	protein_coding	3502	-0.316083	1.3135	1.15707	0.751353	0.407105	0.105024	2.67546	-1.43011	2.67288	1.82982	0.47365	-1.63894	-0.147519	0.187963	0.419964	-0.751862	0.572903	0.00478902	-0.13609	0.500573	1.03017	2.20338	-1.60142	0.596462	2.62125	3.48444	3.47342	2.30894	1.20413	2.53681	4.3184	4.24924	4.34236	5.94481	3.47837	5.54313	6.44799	-0.789677	0.826303	-1.50546	1	0.27125
ENSG00000189431	RASSF10	protein_coding	2530	ENSMUSG00000098132	Rassf10	protein_coding	3496	0.138884	-0.816492	-0.709892	1.20632	-0.137929	1.14495	-0.869578	1.02486	2.65837	3.20232	2.25054	2.27546	2.89241	2.96486	1.87493	2.95103	-0.97213	2.19672	-1.26609	2.21857	1.0701	2.65835	-0.146454	0.0514288	1.9863	3.02297	2.80847	3.87213	3.20661	3.15072	2.06453	2.74921	3.20436	4.80573	3.50469	4.95278	4.68833	-0.861016	0.846506	0.266428	1	0.696804
ENSG00000179855	GIPC3	protein_coding	4348	ENSMUSG00000034872	Gipc3	protein_coding	3521	-1.64233	-0.597707	-1.49111	-1.57489	-1.91914	-2.22122	-1.65079	-1.75635	-0.238326	-0.666355	0.147402	1.35674	3.1112	1.27675	1.79416	-1.07811	0.246655	1.79402	-2.0473	-2.1476	-0.711117	0.444175	-0.342706	0.855177	2.71298	1.61414	0.710725	-2.02079	-1.80367	0.529003	-1.11567	3.73893	2.05657	3.65497	1.37103	2.81911	3.44019	1.5709	0.740208	-0.370021	1	-1.83816
ENSG00000188368	PRR19	protein_coding	2575	ENSMUSG00000058741	Prr19	protein_coding	1240	4.78587	5.36753	4.78823	4.90881	4.53708	5.02641	4.62855	5.28483	5.08224	5.13382	5.09301	4.87805	5.07209	4.81389	4.91558	4.90649	4.95663	4.57728	4.817	4.73746	4.18762	3.85531	4.47197	4.8673	2.63367	2.98228	3.30383	5.46213	5.19383	5.44969	0.974934	3.36006	2.56222	4.16061	2.39124	3.10237	3.9728	-0.457751	1	-0.198305	0.999948	0.133208
ENSG00000180875	GREM2	protein_coding	4170	ENSMUSG00000050069	Grem2	protein_coding	3745	0.00293617	0.462598	-0.430802	0.48541	0.463089	-0.160919	0.409512	-1.69605	-0.178022	1.71588	0.207706	-0.319924	0.80893	-1.66294	0.475949	-0.0178052	6.47187	6.32381	6.67478	6.47112	5.60972	5.90365	6.24638	7.14857	-2.28289	-1.93428	-2.37826	-1.10977	-1.89265	-0.729903	3.2872	0.0649901	-0.0324071	1.56599	3.11855	4.34904	1.53018	-0.0655481	1	0.467409	1	0.0693743
ENSG00000131386	GALNT15	protein_coding	5679	ENSMUSG00000021903	Galnt15	protein_coding	6326	2.22031	1.82436	2.76746	2.36175	2.0175	1.20085	0.963923	1.31779	2.18374	1.53332	2.01004	1.89745	2.51018	1.3509	2.23199	1.62407	2.50523	2.03022	2.26785	2.46711	2.36303	2.46488	2.27201	1.94382	-2.03922	0.309396	-0.54962	-2.8661	-0.648981	-1.48623	-2.96098	-2.69134	-0.788735	0.809659	0.177794	0.973806	1.91135	-1.89613	1	0.503976	0.999948	-1.84256
ENSG00000110375	UPK2	protein_coding	1106	ENSMUSG00000041523	Upk2	protein_coding	1083	0.33267	2.69922	2.06886	2.72203	2.37779	2.33874	1.90917	2.21865	1.73667	2.63057	1.70736	1.59477	1.91627	0.251753	0.0687168	1.89689	1.22166	0.068579	-0.0722995	-0.172602	1.26388	-0.902752	1.63229	1.66025	3.82897	1.44062	2.21903	1.68016	-0.10272	1.38196	0.585278	5.24724	3.82791	5.42005	2.58655	4.35657	4.05708	1.99373	1	0.277372	1	0.831925
ENSG00000187566	NHLRC1	protein_coding	2248	ENSMUSG00000044231	Nhlrc1	protein_coding	2294	2.76881	0.938966	2.26796	1.37682	0.0325667	1.73049	1.62285	0.780319	3.58785	1.60728	2.68407	1.98652	2.59342	2.68789	2.63039	2.04353	3.44629	3.21521	3.15234	1.80411	1.97756	1.53339	2.48347	2.54385	3.23157	3.67971	3.37324	3.91926	2.51489	3.53179	2.67237	4.16441	2.35277	3.94294	3.98915	3.83933	3.9451	-0.22858	0.968905	-0.144591	1	0.793006
ENSG00000187024	PTRH1	protein_coding	4072	ENSMUSG00000053746	Ptrh1	protein_coding	1135	3.80984	3.19735	3.60351	3.56411	3.38492	3.85067	3.3018	3.54771	3.79489	4.1287	4.56394	4.27917	4.20581	4.15273	4.23272	4.03887	4.53109	3.77316	3.6019	4.13684	3.98836	3.75602	4.47073	4.30343	5.22074	6.14555	6.51394	5.97005	5.07755	6.04765	5.21806	6.05405	4.7942	6.38342	4.48237	6.30326	6.66749	-1.06033	0.578667	0.199442	0.999948	0.315556
ENSG00000111679	PTPN6	protein_coding	5009	ENSMUSG00000004266	Ptpn6	protein_coding	2802	2.67706	3.72168	2.94858	2.39086	3.40025	1.4815	3.00302	2.56304	3.06	3.77333	3.77612	3.4156	3.19653	1.97947	3.17495	2.5757	4.87537	4.78423	4.70273	4.97015	5.1508	4.9293	4.78702	4.41182	7.23102	7.3391	7.49352	6.66629	6.91387	7.15009	7.13867	7.21821	6.83236	8.4214	7.96734	9.29038	9.49918	-0.122195	0.957359	-0.0698166	0.999948	-0.370567
ENSG00000136750	GAD2	protein_coding	6144	ENSMUSG00000026787	Gad2	protein_coding	5876	-2.14116	-2.09653	-1.98993	-2.07372	-2.41797	-2.72005	-2.14962	-1.25518	-0.000186807	0.419781	-2.35142	0.120946	-2.55756	-0.637111	-1.40511	-0.255008	-2.25217	-1.40525	-2.54613	-2.64643	-2.79491	-3.37658	-2.42649	-2.81357	1.97413	1.41586	1.1418	0.0477128	0.457479	-0.209847	2.90036	4.86633	1.75068	3.33933	1.63218	3.94534	2.25882	0.762829	0.886873	-0.939153	1	-0.10021
ENSG00000177169	ULK1	protein_coding	7608	ENSMUSG00000029512	Ulk1	protein_coding	6488	5.20156	5.58948	5.19358	5.23265	5.20443	5.69271	5.37493	5.49718	5.66417	5.50947	4.98409	5.29373	5.4784	5.28337	5.44137	5.65388	6.86155	7.30183	6.97684	7.30144	7.23549	6.81493	6.98968	7.26395	9.34347	9.48784	9.46737	6.65201	7.01498	7.06975	7.3884	9.76604	8.1492	9.73765	8.85556	9.67542	9.8822	-0.0656299	0.974605	0.0236269	0.999948	-0.388272
ENSG00000203909	DPPA5	protein_coding	679	ENSMUSG00000060461	Dppa5a	protein_coding	619	1.03654	1.08116	1.18776	2.68894	0.759725	0.457645	1.02808	1.92252	0.85558	1.01251	0.82627	0.713678	0.620139	0.955621	0.772585	0.600759	0.925523	0.772447	0.631568	0.531265	0.382789	2.12304	0.7512	0.36412	15.4574	16.3753	15.5869	13.8351	14.7238	13.8001	11.104	15.32	12.9792	14.5637	11.98	13.2346	13.9374	-0.49563	0.690033	-0.939153	1	-0.489605
ENSG00000105668	UPK1A	protein_coding	1366	ENSMUSG00000006313	Upk1a	protein_coding	1421	4.11553	0.0726879	3.50122	2.0955	1.75125	-0.550829	0.0196021	2.91404	-0.152894	0.0040396	-0.182204	-0.294796	-0.388335	-0.0528528	-0.235889	0.592285	-0.0829506	-0.236027	1.20806	0.522791	-0.625685	-0.207358	-0.257274	2.52557	5.5909	4.67324	4.0642	4.45821	3.09037	3.52614	2.77837	4.32103	3.13119	4.71407	1.19468	2.32084	2.60631	1.27214	0.588838	-1.09894	1	1.12737
ENSG00000174628	IQCK	protein_coding	4993	ENSMUSG00000073856	Iqck	protein_coding	6423	7.14964	6.79145	7.20416	6.98377	6.99504	6.87154	6.86733	7.08849	7.04593	7.4447	7.01663	7.15493	7.52308	7.41035	7.45449	7.30542	6.17122	6.3738	6.43263	6.16459	6.19436	6.42453	6.35659	6.65562	2.18676	2.37491	2.7742	2.35987	3.02951	2.27318	1.7175	2.1936	0.954846	2.53773	3.80493	3.35395	2.27127	-0.342347	0.938774	-0.0550358	0.999948	-0.326181
ENSG00000138835	RGS3	protein_coding	13793	ENSMUSG00000059810	Rgs3	protein_coding	10801	3.01408	2.94623	2.59827	2.34456	4.01526	3.53112	3.02355	2.6005	3.53357	3.20729	2.54798	2.98401	3.46558	3.46922	3.04291	2.85629	3.63642	2.40535	3.56331	3.19811	3.31453	3.05665	3.21417	3.50356	1.97034	5.42024	5.59943	3.77149	3.53342	3.94654	5.70809	3.85879	4.17282	3.86383	6.25604	5.66611	4.30948	-3.47751	9.05811e-10	0.95885	0.356207	0.0136586
ENSG00000152779	SLC16A12	protein_coding	4835	ENSMUSG00000009378	Slc16a12	protein_coding	4051	1.66394	1.83409	1.67766	1.27194	-0.0723071	0.795537	1.51797	1.26041	3.60851	2.88092	3.63809	2.40521	2.59546	1.70855	2.58441	2.89801	3.79393	3.64085	3.04746	3.31394	3.30564	3.72397	3.56302	2.53209	-2.3962	-0.462626	0.508433	-1.22309	-0.421003	-0.843215	0.266996	2.99607	0.117315	1.69368	2.06182	2.05739	3.03354	-2.45162	1	-0.970545	1	-0.596428
ENSG00000170615	SLC26A5	protein_coding	3377	ENSMUSG00000029015	Slc26a5	protein_coding	3072	1.30724	0.351866	0.458465	0.789715	0.445467	1.14339	1.29878	0.608257	0.863249	-1.30175	0.0969741	0.399419	1.89084	1.64136	1.45833	-0.128538	1.78119	-1.54181	-0.0977278	1.53893	1.65349	-0.191215	-1.56306	0.857216	-0.997101	0.936474	0.714887	1.87645	2.4806	1.25632	0.0811333	0.350778	0.516415	2.09278	1.46092	-0.791434	0.231002	-1.75445	1	-0.162076	1	-0.0959202
ENSG00000163288	GABRB1	protein_coding	3140	ENSMUSG00000029212	Gabrb1	protein_coding	13838	0.412219	-1.12812	-1.02152	-0.105307	-1.44956	-1.75164	-1.1812	-1.28677	0.231261	-1.19677	-0.383011	-1.4956	-1.58914	-1.25366	-1.4367	-1.60852	-1.28376	-1.43683	-1.57771	-1.67802	-1.82649	-2.40817	-1.45808	-1.84516	0.78571	-0.819874	-1.67889	-0.825446	-1.45632	-1.6155	-1.76832	-0.49868	-1.65497	-0.0786026	-1.08898	-1.64089	-1.45496	2.06233	0.638103	-0.370021	1	0.713931
ENSG00000259753	AC068234.1	protein_coding	2785	ENSMUSG00000020689	Itgb3	protein_coding	5901	2.8077	0.629931	2.85201	2.06778	1.53089	2.74338	1.57684	2.34575	2.27882	3.14624	3.18239	3.13692	2.67141	2.24136	3.12871	3.14953	8.31139	9.02166	7.80239	8.98392	8.88963	8.7213	7.2619	8.21362	0.868473	1.80205	1.96575	1.3217	1.03632	1.36899	2.18375	2.86843	5.38199	6.9524	6.76852	7.25689	7.98688	-0.953529	0.844771	0.243081	0.999948	0.106351
ENSG00000259207	ITGB3	protein_coding	4394	ENSMUSG00000020689	Itgb3	protein_coding	5901	2.04293	0.38711	2.19415	0.409922	2.15314	2.93352	1.50395	1.9289	1.62096	1.48839	2.45415	2.01963	2.17402	1.43149	2.24846	2.71406	8.95769	9.91484	8.82398	9.9177	9.7894	9.75834	8.08919	9.16592	0.868473	1.80205	1.96575	1.3217	1.03632	1.36899	2.18375	2.86843	5.38199	6.9524	6.76852	7.25689	7.98688	-0.953529	0.844771	0.855705	0.999948	0.106351
ENSG00000105613	MAST1	protein_coding	6533	ENSMUSG00000053693	Mast1	protein_coding	6459	4.66509	4.11868	3.9215	4.26398	3.93641	4.42979	4.20476	4.03129	4.76923	4.4605	4.0678	4.66658	4.61126	3.49671	4.58314	4.26523	2.61346	2.82811	3.09323	2.62256	2.87141	3.22135	3.0085	2.90521	5.13534	4.574	4.86882	4.86543	4.59713	4.62841	2.68143	4.6362	2.58724	4.1531	2.77581	3.57938	4.55804	0.468366	0.80513	0.076277	0.999948	0.254854
ENSG00000166963	MAP1A	protein_coding	10629	ENSMUSG00000027254	Map1a	protein_coding	12166	7.28483	7.63725	7.32391	7.71012	7.95052	8.34055	7.39166	7.70226	6.66685	6.07749	5.69071	6.04214	6.37108	7.58056	5.58549	6.4251	5.25169	4.77554	5.09775	4.71763	5.77847	6.29414	5.2746	5.9094	4.11005	2.98062	3.10184	5.52356	5.9252	5.00073	2.94102	2.8246	1.70073	3.26472	2.76356	3.27824	3.54552	1.13266	0.356306	0.594433	0.142619	0.000109221
ENSG00000180537	RNF182	protein_coding	4090	ENSMUSG00000044164	Rnf182	protein_coding	3609	4.87218	5.50177	5.07288	5.61139	6.10575	6.3387	5.51427	5.74129	4.64	4.30454	4.5755	4.93042	4.8497	5.80795	4.24806	5.52584	5.2418	4.68962	4.65566	4.748	5.87432	5.97868	5.31033	5.47394	2.22991	3.57852	2.80439	2.19152	1.16071	0.645392	2.01864	3.61021	5.10842	6.67167	5.42892	7.39821	7.43488	-0.928891	0.80955	0.586597	0.689854	1.27905
ENSG00000168702	LRP1B	protein_coding	17040	ENSMUSG00000049252	Lrp1b	protein_coding	23774	-1.61283	0.0167544	-0.876646	0.978166	-1.08229	-0.491286	-2.62129	-2.14189	-2.79379	-3.63686	0.264363	-3.93569	-4.02923	-3.69375	0.210678	1.34371	2.32055	0.766933	2.48999	1.49661	1.64031	4.45324	1.52809	2.0546	-2.36427	-1.79327	-0.289715	-1.77612	-0.471537	-0.266967	-3.28604	-0.694466	-2.21333	-0.652901	-1.10419	-1.57364	-1.13617	-1.47166	1	1.59579	1	-1.41089
ENSG00000128242	GAL3ST1	protein_coding	3017	ENSMUSG00000049721	Gal3st1	protein_coding	2041	1.46987	2.25146	0.621093	-0.0476576	-0.391906	-0.109024	2.78334	2.23032	3.3478	3.2532	2.37508	3.02148	3.75391	2.61134	3.42831	3.25648	-1.22611	-1.37918	0.0648997	1.18699	-1.76884	1.10892	-1.40043	0.212489	0.177764	2.74877	3.40433	3.22535	-0.0169633	2.90067	4.13047	2.26261	3.37934	4.93644	3.55983	5.33763	5.33187	-2.88138	0.478044	-2.77992	1	1.1075
ENSG00000160200	CBS	protein_coding	6786	ENSMUSG00000024039	Cbs	protein_coding	3343	6.99623	7.02218	7.01134	6.92245	6.90421	6.87128	7.02215	6.84461	7.40332	7.16717	7.42703	7.11711	7.23423	6.65691	7.33109	7.26978	6.1162	5.92304	6.31611	5.89669	6.95045	7.50794	6.71552	6.87118	7.12173	7.89666	8.41128	7.82058	7.46593	7.50404	4.81715	6.93617	5.47482	7.03193	5.57515	7.07529	7.23832	-0.995959	0.260699	-0.0563547	0.999948	0.337905
ENSG00000274276	CBSL	protein_coding	4004	ENSMUSG00000024039	Cbs	protein_coding	3343	7.56669	7.62187	7.57617	7.45091	7.51038	7.59813	7.49326	7.55731	7.99259	7.68378	7.99763	7.82083	7.75541	7.24429	7.99235	7.8417	6.7406	6.38241	6.71547	6.4101	7.55245	8.15629	7.16852	7.46059	7.12173	7.89666	8.41128	7.82058	7.46593	7.50404	4.81715	6.93617	5.47482	7.03193	5.57515	7.07529	7.23832	-0.995959	0.260699	0.021326	0.999948	0.337905
ENSG00000106733	NMRK1	protein_coding	3865	ENSMUSG00000037847	Nmrk1	protein_coding	3345	3.95382	3.43016	4.07109	3.05442	3.20494	3.40809	4.07368	3.22089	4.27733	3.25842	4.01773	4.06267	3.11115	3.25399	4.63864	2.89913	5.46093	5.75532	5.80206	5.88647	5.51043	5.47701	5.56414	5.92122	7.14686	7.58403	7.36779	7.26264	7.26183	6.70685	5.75272	7.11973	6.40108	7.95777	7.52029	8.4267	8.65969	-0.261051	0.881236	-0.40655	0.999948	0.261161
ENSG00000170684	ZNF296	protein_coding	1744	ENSMUSG00000011267	Zfp296	protein_coding	2037	4.88507	3.89017	4.14877	4.4435	4.25679	2.09673	4.19072	3.64906	4.01823	3.55849	3.63528	3.25965	2.06658	2.40206	2.41167	3.40977	5.49534	6.19289	5.6105	6.05299	5.49761	5.46257	6.43468	6.22237	8.80874	8.31711	7.32999	6.05415	6.31678	6.24665	4.84379	7.94351	6.54099	8.09621	7.07089	7.66239	8.18304	0.987974	0.334446	-0.408527	0.999948	-0.224228
ENSG00000118160	SLC8A2	protein_coding	5546	ENSMUSG00000030376	Slc8a2	protein_coding	5261	-0.408464	-1.9488	-0.25724	-1.92599	-1.27024	-2.57232	0.805467	-2.10745	-0.589422	-2.01745	1.60366	-2.31629	-0.409825	-2.07434	1.32758	-0.429205	-2.10444	-1.25752	-2.3984	-2.4987	-1.64718	-1.64389	-1.27876	-2.66584	2.78133	3.03478	4.39816	4.8428	4.00929	4.65624	5.36567	4.14447	4.58156	6.13582	3.973	6.1873	6.13854	-1.04766	0.677388	-1.78765	1	0.46721
ENSG00000110195	FOLR1	protein_coding	1648	ENSMUSG00000001827	Folr1	protein_coding	2297	4.21674	3.97185	3.60897	4.52518	4.28785	4.9333	3.5562	3.64328	2.16131	2.05521	1.132	3.01941	3.34091	4.48374	3.58081	3.96538	6.38776	7.07064	5.95225	6.56492	7.58334	7.89475	6.30486	6.8793	7.13657	7.11523	7.3521	6.70918	7.47077	7.57522	5.21481	7.05561	6.00909	7.56331	5.60617	7.85441	8.77558	-0.038443	0.988318	1.03857	0.999948	-0.813143
ENSG00000235034	C19orf81	protein_coding	888	ENSMUSG00000008028	1700008O03Rik	protein_coding	3675	0.649389	0.694014	3.12254	2.71683	1.95754	0.0704965	2.64093	0.535367	3.46843	2.94729	2.02408	4.13388	2.81795	0.568473	1.38544	1.21361	0.538375	1.97026	0.24442	2.14412	-0.00435914	-0.586032	0.364052	-0.0230279	3.52569	3.5848	3.81889	3.5613	2.83501	3.31969	3.21488	4.11458	2.57978	4.13378	3.20235	3.83264	3.77979	-0.118183	0.980788	-0.657451	1	0.458011
ENSG00000189171	S100A13	protein_coding	2216	ENSMUSG00000042312	S100a13	protein_coding	715	8.57085	8.51935	8.24616	8.41431	8.48579	8.53417	8.44054	8.56477	8.79116	9.19326	8.66283	9.22516	8.92629	8.22069	8.36989	8.47925	8.96556	8.69715	9.36596	8.41351	11.5001	10.3029	9.15063	8.90794	6.61386	10.0931	10.198	3.73861	2.4963	4.4664	5.70786	10.9706	6.07901	7.09542	7.03357	7.88159	8.46345	-3.46646	4.03828e-12	-0.00163766	0.999948	-0.0809482
ENSG00000166863	TAC3	protein_coding	1574	ENSMUSG00000025400	Tac2	protein_coding	1378	4.91105	4.6231	4.67525	4.749	4.83218	5.12734	4.90259	4.51692	7.39752	7.12149	6.99702	7.31451	6.57711	6.10022	6.67857	6.73653	10.7746	12.4832	10.948	12.4053	13.0806	13.3277	10.1767	10.8236	1.74446	4.71757	2.6491	0.917579	-0.450263	-1.28751	0.237736	-0.49262	2.08805	3.63641	-1.08292	1.36517	2.52511	-2.1767	0.592692	0.257912	0.999948	1.75052
ENSG00000108244	KRT23	protein_coding	2902	ENSMUSG00000006777	Krt23	protein_coding	1565	-0.0590265	-1.0144	0.0921975	-0.99159	-1.33584	-1.63792	-0.0674879	-1.17305	-1.23998	-1.08305	-1.26929	-1.38189	0.524575	-1.13994	-1.32298	-1.49481	-0.170041	-1.32312	2.23644	0.020664	0.609153	1.87548	-1.34436	1.72799	2.43535	0.909489	-1.11945	-0.85097	-0.63385	-0.4711	2.37608	7.32942	5.42803	6.97269	5.15976	4.67344	4.99061	2.32869	1	-0.972331	1	-0.301212
ENSG00000152192	POU4F1	protein_coding	4547	ENSMUSG00000048349	Pou4f1	protein_coding	4672	-1.70689	1.14509	-1.55567	-0.0544954	4.32007	0.0361412	3.53257	1.17908	-0.887852	-0.730918	-0.917161	-0.444791	5.15283	-0.202848	5.13768	-2.14267	1.35202	2.11648	0.210065	2.74203	5.40754	5.06331	0.592731	0.942617	3.90583	3.9561	3.23341	3.21501	3.31183	3.49018	2.38316	3.23777	2.41405	3.95741	1.40354	2.77363	3.51367	0.349438	0.920386	0.602349	0.999948	-0.188896
ENSG00000198719	DLL1	protein_coding	3226	ENSMUSG00000014773	Dll1	protein_coding	4219	-0.211725	0.832899	1.26143	-0.144289	2.09642	1.53131	1.77981	1.67425	1.19228	2.34921	2.66547	1.46541	2.5418	4.70736	2.10928	4.30669	4.69963	3.73364	4.65009	4.62285	5.72698	5.71776	6.5253	6.20332	2.40316	4.08361	6.57651	4.11061	5.96883	5.78116	4.06635	1.98052	4.05869	3.95699	4.72061	4.12588	1.97491	-3.37684	0.0040512	0.103277	1	-1.76223
ENSG00000187726	DNAJB13	protein_coding	3475	ENSMUSG00000030708	Dnajb13	protein_coding	2732	2.00294	1.53299	1.15416	1.33341	1.57412	-0.312922	1.25751	2.15195	1.66998	1.82691	1.0557	1.35815	1.84957	1.60009	0.417055	1.05258	3.02943	1.87635	3.40532	1.98309	2.41958	1.96915	2.78799	2.25652	2.92701	5.19316	4.84494	1.66716	4.02179	3.11742	0.835316	2.10496	1.2706	2.80949	1.9297	0.699715	2.07829	-2.02757	0.134503	-0.871562	1	-1.95676
ENSG00000183186	C2CD4C	protein_coding	3129	ENSMUSG00000045912	C2cd4c	protein_coding	6754	-0.167681	-1.12306	0.568506	1.70711	0.877435	0.838389	-0.176142	-1.2817	2.11079	0.393258	-0.377948	0.0944222	0.737849	1.55876	1.37572	1.9815	3.89123	4.67675	4.69414	4.61245	4.3485	4.46726	3.59138	4.30965	-0.548702	0.536875	0.2304	1.28738	0.426496	1.97391	1.404	0.384139	-0.0351867	1.50371	-0.568731	2.1164	1.47295	-0.865999	1	1.48026	1	-0.130781
ENSG00000187758	ADH1A	protein_coding	2258	ENSMUSG00000074207	Adh1	protein_coding	2233	2.11033	2.80703	3.26155	3.37041	3.11363	3.18351	2.46444	3.09584	1.70698	2.44888	3.18017	3.22804	0.886577	2.9225	2.49845	2.56764	2.77692	2.62385	3.35744	2.7977	3.34967	2.71141	3.40996	2.87849	1.63302	5.59307	4.14909	-1.36379	0.438292	-1.98392	-1.45867	1.61833	0.97661	-1.14746	1.02803	2.3692	2.53919	-3.31708	0.0296706	0.325762	0.999948	-1.01225
ENSG00000197168	NEK5	protein_coding	6958	ENSMUSG00000037738	Nek5	protein_coding	2897	5.6737	5.45189	5.68232	5.52157	5.64094	5.10046	5.51638	5.63679	5.46993	5.44323	5.72647	5.59489	5.67234	5.41861	5.71002	5.51036	6.08797	6.04097	6.30229	6.01328	5.97104	5.77932	6.26129	6.09969	3.54695	4.79368	3.63601	-1.73937	-1.52225	-1.3595	0.973107	3.07925	2.264	3.79889	1.65245	4.07454	3.12298	-0.690261	0.830781	-0.189426	0.999948	-0.301212
ENSG00000196335	STK31	protein_coding	6183	ENSMUSG00000023403	Stk31	protein_coding	3237	4.34157	3.9818	4.00094	4.36009	4.32779	3.94325	4.2842	4.09324	4.25372	4.07362	3.90623	4.00259	4.31596	4.09073	4.18567	3.9375	4.74993	4.51636	4.92048	4.84429	4.50885	4.96744	4.92193	4.62851	4.0567	4.65107	5.18961	5.61623	6.02501	6.31961	1.17558	5.19416	4.94344	6.47674	4.47941	4.88797	6.32143	-0.831512	0.69539	-0.052307	0.999948	-0.564607
ENSG00000100344	PNPLA3	protein_coding	3232	ENSMUSG00000041653	Pnpla3	protein_coding	1548	6.76859	6.63112	6.49906	6.79554	6.48606	6.88618	6.26899	6.6828	7.45639	7.67745	7.51196	7.78916	7.27609	7.436	7.47584	7.53964	7.48515	6.77417	7.50475	6.65536	6.70927	6.70246	6.68513	6.66777	5.49947	4.92525	4.96239	2.74975	3.18926	4.15937	2.39183	2.33955	2.37966	3.90468	0.749251	3.19734	3.89785	0.622375	0.827983	0.201217	0.999948	-1.01606
ENSG00000131373	HACL1	protein_coding	3055	ENSMUSG00000021884	Hacl1	protein_coding	4945	7.16147	6.98294	7.4734	7.27858	6.97374	6.663	6.95642	7.19991	7.3116	7.39357	7.51456	7.28208	7.52191	7.20378	7.63907	7.56806	7.01793	7.14965	7.43342	7.18176	7.13494	7.32839	7.67691	7.44473	3.94546	5.4849	5.70456	4.3094	4.30626	5.1075	4.56427	5.13159	4.72848	6.25245	5.65489	6.05316	6.38467	-1.58969	0.0747496	-0.264203	0.999948	-0.460073
ENSG00000001561	ENPP4	protein_coding	4651	ENSMUSG00000023961	Enpp4	protein_coding	4560	5.46993	5.53392	5.4561	5.53737	5.96666	5.91041	5.93852	6.0352	4.40145	5.31327	4.54207	5.21374	5.40632	5.41797	5.2157	5.04387	4.33929	4.30017	4.04534	4.48313	4.91961	4.65441	3.5601	4.11162	3.87599	3.78166	3.84547	4.47652	5.41574	4.74758	2.83321	5.71756	5.67448	7.19535	6.55037	7.41679	7.58596	0.128454	0.974936	-0.0568886	0.999948	-0.631831
ENSG00000148334	PTGES2	protein_coding	3039	ENSMUSG00000026820	Ptges2	protein_coding	5058	4.73241	4.31137	4.78054	4.84875	4.52835	4.54346	5.03589	4.86893	5.05102	4.8046	4.59489	4.99451	4.83307	3.88097	4.96802	4.74243	4.78578	4.54107	4.44674	4.55898	5.06617	4.53382	4.67655	4.91625	5.6189	5.99407	6.14815	5.07134	5.47465	5.0749	5.28656	6.59139	5.76281	7.28028	6.62793	7.57664	7.93452	-0.389191	0.818656	-0.426843	0.999948	-0.209003
ENSG00000274600	RIMBP3B	protein_coding	6105	ENSMUSG00000071636	Rimbp3	protein_coding	5837	-2.13197	-2.08735	-0.980746	-0.479572	-0.82382	-0.125901	-1.14043	-0.245993	0.272035	0.165934	-0.757275	1.54517	0.451631	1.48755	0.411432	0.0172133	-2.24298	-2.39606	-2.53694	-2.63724	-2.78572	-0.78243	-2.41731	-1.80439	1.98374	2.01042	3.72295	2.53537	1.55455	2.7173	0.477012	2.17962	0.705843	2.22118	-0.358216	0.604446	2.98303	-1.08607	0.740208	0.185155	1	0.269983
ENSG00000183246	RIMBP3C	protein_coding	6105	ENSMUSG00000071636	Rimbp3	protein_coding	5837	-2.13197	-0.502383	-0.980746	-0.479572	-1.40878	-0.388935	0.181496	0.0759355	-0.312928	0.428968	-2.34224	0.352525	-2.54837	1.59447	1.06351	0.754179	-2.24298	-0.396061	-0.951977	-2.63724	-1.78572	0.333048	-0.832345	-0.804388	1.98374	2.01042	3.72295	2.53537	1.55455	2.7173	0.477012	2.17962	0.705843	2.22118	-0.358216	0.604446	2.98303	-1.08607	0.740208	-0.940284	1	0.269983
ENSG00000275793	RIMBP3	protein_coding	6105	ENSMUSG00000071636	Rimbp3	protein_coding	5837	-2.13197	-1.08735	-0.980746	-0.479572	-0.408783	0.611065	0.859568	-0.245993	0.00900011	0.428968	-1.34224	1.13013	0.451631	0.594468	-0.073995	0.0172133	-1.24298	-2.39606	-0.951977	-2.63724	-2.78572	-1.04546	-2.41731	-1.80439	1.98374	2.01042	3.72295	2.53537	1.55455	2.7173	0.477012	2.17962	0.705843	2.22118	-0.358216	0.604446	2.98303	-1.08607	0.740208	-0.223453	1	0.269983
ENSG00000144837	PLA1A	protein_coding	2202	ENSMUSG00000002847	Pla1a	protein_coding	1972	-0.660793	-0.616169	1.49043	-0.593357	-0.937606	-1.23969	-0.669255	-0.774816	-0.841751	-0.684817	-0.871061	-0.983653	-1.07719	-0.74171	-0.924746	-1.09657	-0.771808	-0.924884	0.5192	-1.16607	-1.31454	-1.89622	-0.946131	-1.33321	7.17769	8.10477	7.69426	2.98546	3.84001	3.89584	3.57863	5.33015	4.61537	6.12989	5.69462	7.09601	7.71601	-0.660718	0.586101	-0.370021	1	-0.880897
ENSG00000173809	TDRD12	protein_coding	7026	ENSMUSG00000030491	Tdrd12	protein_coding	4338	2.47267	1.03187	2.20886	1.98068	2.14339	1.78686	3.41174	1.63876	2.84191	3.36921	3.56357	3.36483	3.29331	2.94195	3.20872	2.72139	4.12416	2.86066	4.17921	3.95446	4.14085	4.17136	4.33418	4.21207	8.31321	9.19462	8.96714	7.59404	8.80217	7.6598	2.28372	7.08655	6.3907	7.8959	5.22263	6.64145	6.95812	-0.700035	0.419867	-0.816254	0.999948	-0.734624
ENSG00000114166	KAT2B	protein_coding	5634	ENSMUSG00000000708	Kat2b	protein_coding	4867	3.93806	4.75641	4.26437	4.65121	5.3291	5.11921	4.43483	4.67719	4.21229	4.14966	4.50151	4.21559	3.09102	4.60338	3.88983	4.40606	7.93354	8.10131	7.87581	8.12154	7.88662	8.00288	7.24735	7.64683	8.94545	8.27074	8.09699	7.55382	8.40171	7.6037	6.41728	8.28684	6.22179	7.72426	7.60244	8.18586	8.2431	0.830184	0.286618	0.658656	0.761083	-0.49321
ENSG00000188676	IDO2	protein_coding	4444	ENSMUSG00000031549	Ido2	protein_coding	3636	2.41363	1.69271	3.00095	2.09404	2.37128	1.65416	2.40516	2.01949	3.0521	2.30214	2.57533	2.52686	2.23169	2.56717	2.76265	2.06031	3.0225	2.232	2.92119	2.95017	3.09868	2.84563	2.12829	2.56064	6.83387	5.80878	5.06524	3.39227	1.73492	3.46246	4.19551	4.7941	2.89773	4.3971	2.5617	5.17485	5.63168	1.43237	0.105195	-0.178921	0.999948	0.526801
ENSG00000184344	GDF3	protein_coding	1239	ENSMUSG00000030117	Gdf3	protein_coding	2423	4.25631	5.12036	5.7795	5.85099	-0.107967	-0.410048	3.16038	3.63979	5.68833	6.14482	6.33362	5.77672	5.50733	3.89528	5.03417	5.61571	5.45015	6.82362	5.34884	6.47093	4.90741	0.518386	6.35924	6.30378	9.82	9.83855	9.43974	8.86713	9.46088	9.50282	6.82866	9.83143	7.44876	8.94662	8.23857	8.56637	9.29312	0.242216	0.880769	-3.68824	1	-0.612294
ENSG00000166446	CDYL2	protein_coding	8557	ENSMUSG00000031758	Cdyl2	protein_coding	2411	3.33511	3.44791	2.28703	3.30633	3.65869	3.99185	3.12734	3.72633	3.05794	3.31109	3.84307	3.51749	1.87141	3.65755	1.76082	3.80312	3.69617	4.91124	3.85859	4.683	3.21902	4.33037	2.95356	3.32321	7.14361	6.08476	7.24007	5.226	4.89243	5.18156	3.51814	6.35138	5.35781	6.85563	5.37681	6.15057	7.01016	0.416136	0.852073	0.369126	0.999948	0.179926
ENSG00000185101	ANO9	protein_coding	6207	ENSMUSG00000054662	Ano9	protein_coding	4410	-1.15588	-2.11125	0.802704	-0.503477	-2.43269	-2.73477	0.420626	-0.269897	1.47052	0.142029	0.21882	0.843193	-0.572274	-1.23679	0.580172	0.215701	2.37697	2.82796	1.83147	2.86241	2.77534	3.68552	2.60318	3.36153	7.50089	8.58313	8.96619	7.0638	7.2617	7.322	5.71435	7.5554	5.15804	6.65538	4.62258	6.70099	6.63065	-1.2249	0.0642567	-2.70715	1	-0.226126
ENSG00000090512	FETUB	protein_coding	2024	ENSMUSG00000022871	Fetub	protein_coding	1913	-0.539188	-0.494564	-0.387964	1.52825	-0.816001	-1.11808	1.03731	-0.653211	0.864817	-0.563212	1.83551	1.13795	0.629376	-0.620105	0.781821	1.83239	-0.650202	0.196721	-0.944157	0.95554	0.807063	-1.77461	-0.824526	-1.21161	8.04818	9.27684	8.1945	6.88726	7.71672	6.25045	4.74175	3.03412	2.93672	4.43324	3.90325	4.50662	6.43162	-0.700129	0.599273	-1.39689	1	-0.257217
ENSG00000007372	PAX6	protein_coding	20812	ENSMUSG00000027168	Pax6	protein_coding	11694	1.05287	2.20939	0.893758	2.50596	2.1969	1.92918	1.37562	2.83015	0.725075	1.20394	1.47337	1.58317	1.93021	1.99504	1.87912	1.52088	2.15759	1.61595	2.4486	2.0028	1.4673	1.63144	1.4572	1.51372	-1.92562	-1.25508	-1.02099	0.334959	0.712544	0.797291	1.15261	0.229614	0.324862	1.82138	0.291391	1.67237	2.91129	-0.729865	1	-0.216028	0.999948	-0.41929
ENSG00000105379	ETFB	protein_coding	6526	ENSMUSG00000004610	Etfb	protein_coding	1164	6.36054	6.07383	6.24497	6.26971	6.178	5.90374	6.09428	6.15365	6.31538	6.29083	6.42264	6.20385	6.48471	6.15034	6.312	6.20641	6.58562	6.65494	6.81806	6.6064	6.91249	6.59033	6.98234	6.90837	9.18762	10.2445	10.1429	8.40899	9.097	9.21807	9.29018	10.1259	8.80525	10.3012	9.39538	10.6428	11.2615	-0.937004	0.207309	-0.0846291	0.999948	-0.748238
ENSG00000116675	DNAJC6	protein_coding	6954	ENSMUSG00000028528	Dnajc6	protein_coding	5909	4.18797	4.4113	3.68938	4.36232	4.92693	5.18343	4.62591	4.77561	2.74715	3.27086	3.80976	4.27618	2.9362	3.02553	4.07444	3.82936	5.46398	5.95525	5.14557	5.63023	6.55586	6.51756	4.69862	4.92662	7.44179	7.79256	6.545	4.60732	5.36229	3.63452	0.837837	3.76459	2.965	4.45983	1.51718	2.6911	1.21327	0.231149	0.920386	0.35032	0.999948	-0.114286
ENSG00000117305	HMGCL	protein_coding	5658	ENSMUSG00000028672	Hmgcl	protein_coding	2434	4.67817	4.65171	4.69881	4.45456	5.40136	4.50736	5.05673	3.84099	4.18909	4.16316	3.93739	3.48776	3.84673	4.40461	4.0357	3.71187	3.91111	3.71364	4.52696	3.86477	4.5138	4.38616	4.46058	4.38213	7.26356	7.84471	8.18736	6.61515	6.74021	7.04908	7.17521	7.59952	6.47675	7.97137	7.09914	8.54301	8.85225	-0.700739	0.538743	0.442307	0.999948	-0.28884
ENSG00000164076	CAMKV	protein_coding	3900	ENSMUSG00000032936	Camkv	protein_coding	3763	6.30245	5.70892	6.23563	6.03319	5.99262	5.13533	5.59355	4.95511	6.82944	6.60946	6.96962	6.86411	6.61778	5.37615	6.51269	6.20289	5.58344	6.40527	5.35751	6.69227	6.27865	5.66714	4.87307	4.8645	3.3249	4.28762	4.75438	6.69066	6.50557	7.20276	4.68325	5.81962	5.61603	7.10807	5.61243	6.896	5.27458	-1.15643	0.549029	0.310459	0.999948	-0.20991
ENSG00000149634	SPATA25	protein_coding	757	ENSMUSG00000017767	Spata25	protein_coding	1138	3.20158	3.50924	5.11834	1.94709	1.60284	1.30076	2.45616	2.76563	2.28366	2.44059	3.25435	2.87872	2.46326	2.79874	4.07513	4.35077	2.76864	3.42292	1.47469	2.37438	2.22591	3.2292	2.17928	1.7922	7.13602	8.33494	7.80782	6.44158	6.90263	6.22697	5.79921	7.53834	6.50368	7.99495	7.26997	7.93586	7.94538	-0.881336	0.459934	-1.17104	1	-0.150015
ENSG00000119715	ESRRB	protein_coding	5930	ENSMUSG00000021255	Esrrb	protein_coding	6047	0.231917	-2.04539	-0.938787	-1.02257	-1.36682	-2.6689	-0.0984725	-0.619071	1.31399	1.05589	0.699722	1.49402	1.30095	1.82907	1.7335	1.56167	3.84337	3.28975	3.93128	3.69012	5.04414	3.86439	4.13245	3.66384	10.8711	11.0762	11.2414	5.63776	6.41891	7.33206	5.63547	10.5608	8.34673	9.83526	9.43134	10.0705	10.3459	-0.224703	0.88468	-1.56355	1	-1.31437
ENSG00000180425	C11orf71	protein_coding	2203	ENSMUSG00000042293	Gm5617	protein_coding	531	5.8304	5.79257	5.75656	5.36018	5.71995	5.09951	5.82194	5.13142	4.68116	5.48445	4.96117	5.50754	5.72951	4.93006	5.37838	5.47263	5.969	6.01698	5.84047	6.29271	6.15241	6.13104	6.35699	6.04117	5.89285	6.34334	7.61984	5.10073	5.17346	6.44583	5.61353	5.79006	5.16429	6.65266	4.99331	6.02636	6.41875	-1.18139	0.625797	-0.0833762	0.999948	-0.859572
ENSG00000069482	GAL	protein_coding	1300	ENSMUSG00000024907	Gal	protein_coding	712	7.40329	7.5704	7.74259	8.86391	3.72959	3.98005	7.11342	7.3164	5.69991	5.77593	4.74722	4.584	3.85304	4.18852	5.85792	4.41862	3.15842	3.64277	2.01647	4.34912	3.61569	3.03401	3.81417	5.09952	0.112128	1.46074	1.60172	2.87021	1.50236	1.98704	2.19036	0.460007	2.62564	3.30893	-0.130293	0.317796	2.34023	-1.35627	1	-3.36124	1.22015e-11	1.09726
ENSG00000121316	PLBD1	protein_coding	2841	ENSMUSG00000030214	Plbd1	protein_coding	2633	6.46348	6.54763	6.41747	6.43138	6.62555	6.36427	6.31189	6.26699	5.46309	5.90179	5.95118	5.77805	6.22765	5.44529	6.23123	5.39382	10.7294	10.7079	10.9665	10.8006	10.411	10.4682	10.9749	11.4266	3.61769	3.9663	4.19609	2.30538	2.61561	3.77836	3.82717	4.2171	3.06081	4.54555	4.50651	5.48632	6.36036	-0.405232	0.921124	0.203134	0.999948	-1.01931
ENSG00000148450	MSRB2	protein_coding	2052	ENSMUSG00000023094	Msrb2	protein_coding	1377	5.65044	6.14383	5.52295	5.98416	6.59044	6.12888	5.58228	5.10833	6.20255	5.66489	6.23072	5.65729	6.73195	6.53998	6.28556	6.28134	6.0024	6.21032	5.62098	5.74307	6.56203	6.16557	6.12144	6.45507	8.7323	8.15662	7.63883	7.13456	7.8817	6.74696	5.16952	8.11945	6.33703	7.82146	6.40998	6.26103	6.86762	0.88935	0.369165	1.00635	0.351392	-0.272784
ENSG00000016391	CHDH	protein_coding	7758	ENSMUSG00000015970	Chdh	protein_coding	6217	4.12225	4.18167	4.51905	3.71906	3.80011	4.05197	3.6838	3.8177	4.85708	4.27967	4.39953	4.57452	4.45467	3.54994	5.20675	3.98138	4.17951	4.37719	4.61721	4.12559	4.91298	4.49149	4.73684	4.62471	1.07332	-0.665529	0.0604171	1.3289	-2.62391	1.44573	2.27355	4.02024	5.54741	7.02815	5.77686	7.19995	7.03031	1.38011	1	0.17165	0.999948	0.760166
ENSG00000176953	NFATC2IP	protein_coding	5738	ENSMUSG00000030722	Nfatc2ip	protein_coding	3388	6.94047	6.59455	6.79169	6.75962	6.78395	6.97663	6.96024	6.67634	7.00293	6.7408	6.70721	6.74314	7.0666	6.69674	6.96498	6.86599	7.45379	7.4959	7.29566	7.53302	7.53495	7.57692	7.55631	7.5448	10.3714	10.5069	9.72374	8.12355	8.43427	7.92044	7.55275	9.80711	7.79442	9.27484	8.24493	8.98692	9.36028	0.284966	0.866232	0.0496152	0.999948	-0.0685225
ENSG00000105404	RABAC1	protein_coding	1999	ENSMUSG00000003380	Rabac1	protein_coding	1523	6.31163	6.39373	6.28818	6.39167	6.23535	6.68775	6.53637	6.30723	6.91249	6.74012	6.46815	6.7558	6.72768	6.15271	6.43396	6.55866	7.38454	7.81828	7.46609	7.63525	7.60635	7.50071	7.59001	7.87241	8.03753	8.88144	8.69951	7.51471	7.67218	7.78247	7.96991	7.77243	7.00441	8.48409	7.72111	8.65754	9.21711	-0.684409	0.518025	0.045246	0.999948	-0.212255
ENSG00000002330	BAD	protein_coding	1708	ENSMUSG00000024959	Bad	protein_coding	2007	4.75011	4.8378	5.2832	4.77315	5.01386	4.21428	4.94518	5.11525	4.16861	4.63589	4.58291	4.51214	4.57472	4.32524	3.61169	3.7935	3.84263	4.08548	4.62267	4.10733	4.09636	4.40103	3.81269	5.09938	6.46879	6.51254	6.58237	5.43401	5.4667	5.87738	6.33913	6.75282	5.90314	7.38152	6.3404	7.59419	7.91123	-0.0125803	0.99744	-0.374579	0.999948	-0.255838
ENSG00000108387	2004-09-01	protein_coding	8012	ENSMUSG00000020486	2004-09-01	protein_coding	3563	2.28321	2.22092	1.62708	2.00273	2.6909	2.18237	2.42159	2.75415	2.42418	3.5393	2.85055	2.40093	2.89235	4.57485	2.91235	3.30687	-0.050193	-0.466304	1.07089	-0.222059	-0.370535	1.24044	-0.809479	0.388404	1.69588	2.1376	2.08594	2.04956	0.764183	1.24886	2.03714	2.38479	3.3025	4.77834	3.75602	6.72936	6.7203	-0.347283	0.964091	-0.148401	0.999948	1.01553
ENSG00000161281	COX7A1	protein_coding	1006	ENSMUSG00000074218	Cox7a1	protein_coding	535	3.63932	4.09898	3.62061	3.34418	3.65201	3.8905	3.46093	4.74769	3.61036	3.76729	2.84409	3.31646	2.86035	1.38847	2.20544	2.84097	3.35838	1.79026	4.45674	3.54908	3.623	4.6934	4.93894	4.44083	6.9839	7.89545	8.02901	6.45247	5.9147	5.9601	6.41006	7.21219	6.311	7.78428	6.18894	7.52455	7.87358	-0.914673	0.578341	-0.474528	0.999948	0.516701
ENSG00000102312	PORCN	protein_coding	3011	ENSMUSG00000031169	Porcn	protein_coding	3000	4.88778	5.27225	5.7255	4.68313	4.96852	4.64874	4.30558	4.6564	5.80485	5.65817	5.75433	5.31981	5.91432	5.85126	5.67911	5.33464	4.92651	5.66808	5.3283	5.27732	4.48196	4.78164	4.99476	5.15788	6.39026	5.32824	5.07103	2.53216	3.7849	4.01637	7.24463	9.13319	7.45351	8.91941	8.52091	9.1376	9.14541	1.25822	0.242996	0.316952	0.999948	-1.37378
ENSG00000116544	DLGAP3	protein_coding	3977	ENSMUSG00000042388	Dlgap3	protein_coding	4521	0.808269	0.852893	0.222527	1.36113	-0.790472	1.36688	-0.522121	-0.0427193	3.30538	2.92175	2.7355	3.33341	1.97683	2.21278	1.68182	2.13802	2.54525	2.0296	2.66633	-0.0189316	1.53303	1.25092	1.66043	2.27335	8.39307	8.17667	7.88923	4.01087	4.8469	4.68492	4.19609	7.47806	4.80025	6.26533	4.20301	4.35154	4.71793	0.426212	0.733166	0.915286	1	-0.75224
ENSG00000180209	MYLPF	protein_coding	1119	ENSMUSG00000030672	Mylpf	protein_coding	1062	3.12317	3.81987	3.63696	2.70518	3.49843	1.32188	2.89231	2.52372	3.30478	4.46171	2.10554	3.31488	3.70677	4.69433	3.37379	4.58047	3.78976	3.22165	4.23277	4.4544	4.12149	5.34718	4.88845	4.45075	10.6121	10.0438	9.81061	6.38083	7.16393	7.07127	5.59081	10.2275	7.87324	9.33625	6.19976	7.7125	9.02267	0.752501	0.377424	0.0538299	1	-0.733439
ENSG00000151023	ENKUR	protein_coding	4076	ENSMUSG00000026679	Enkur	protein_coding	1561	0.450867	1.95492	0.924019	1.84023	1.98141	2.77886	1.90184	0.336845	0.854872	2.33373	2.2406	2.77186	1.4939	3.22793	3.14111	0.600051	1.14721	-1.81322	2.29383	-0.469443	-2.20288	1.0228	0.750492	0.100378	-0.0203932	1.32822	-0.11576	-0.847278	-0.630158	1.11755	2.05784	3.97134	3.66305	5.12394	4.1295	5.75513	5.7806	-0.702027	1	1.1084	0.999948	-1.3635
ENSG00000166046	TCP11L2	protein_coding	6558	ENSMUSG00000020034	Tcp11l2	protein_coding	3438	2.57212	2.66737	2.50095	2.41716	3.16038	3.14007	3.34127	2.82067	3.25623	3.69494	3.33586	2.72731	2.93333	2.93178	3.11552	2.45827	5.16945	4.7486	5.17997	5.0474	5.57862	5.49513	4.68888	4.69968	2.29994	0.996475	0.552496	1.33555	1.55267	1.91706	1.08867	2.18839	2.52395	3.98484	4.80754	4.27499	3.74668	1.58726	1	0.0382742	0.999948	-0.414126
ENSG00000156381	ANKRD9	protein_coding	7215	ENSMUSG00000037904	Ankrd9	protein_coding	3160	4.72505	4.56646	4.82264	4.92328	4.56938	4.74857	4.61856	4.22724	4.69399	4.49782	4.37095	4.64401	4.43944	4.56847	4.42916	4.6831	4.29737	3.93279	4.55297	4.19857	4.62432	4.68622	4.37511	4.41404	4.66259	5.59617	5.8093	5.29514	4.99624	5.31604	4.04039	4.63196	2.35014	3.81103	2.52709	3.12202	3.59625	-0.980371	0.492609	0.21791	0.999948	0.128081
ENSG00000160401	CFAP157	protein_coding	4703	ENSMUSG00000038987	Cfap157	protein_coding	1779	2.3319	2.87403	2.8551	3.01232	2.66807	3.18911	2.4059	2.37834	2.58704	2.74398	2.61913	2.62202	2.78224	1.97088	2.56545	3.20098	3.41883	2.68079	2.36303	2.64606	2.63509	2.56361	3.20703	3.50276	4.28286	4.75433	4.64984	3.91832	2.88169	4.01642	3.62413	4.66245	3.57754	5.03844	3.40657	4.82957	5.28215	-0.350157	0.930314	0.553001	0.999948	0.344893
ENSG00000196616	ADH1B	protein_coding	10777	ENSMUSG00000074207	Adh1	protein_coding	2233	0.370065	0.999652	0.658793	0.816013	0.94125	0.717172	0.361604	0.934115	0.452142	0.724553	1.0858	0.425717	0.332179	0.289149	-0.215816	0.612358	1.10705	0.784047	1.64317	1.0023	-0.605611	0.982641	1.28636	0.545645	1.63302	5.59307	4.14909	-1.36379	0.438292	-1.98392	-1.45867	1.61833	0.97661	-1.14746	1.02803	2.3692	2.53919	-3.31708	0.0296706	0.147895	0.999948	-1.01225
ENSG00000241186	TDGF1	protein_coding	3006	ENSMUSG00000032494	Tdgf1	protein_coding	2622	8.86746	7.51976	8.85998	7.84026	4.42072	3.7036	7.28259	7.20661	12.0005	11.6162	11.9171	11.5233	8.96463	7.96408	10.3915	10.9004	5.31832	5.44626	5.49643	5.62331	6.34495	6.75542	5.67093	6.67719	12.3363	11.9235	11.2856	12.0034	11.8905	12.1046	11.687	12.2298	9.86732	10.3355	10.5106	10.2011	10.0523	0.77566	0.365987	-3.15723	1.27232e-18	0.00326403
ENSG00000005844	ITGAL	protein_coding	6472	ENSMUSG00000030830	Itgal	protein_coding	6569	2.03174	2.47229	1.63547	2.24356	1.41389	2.20492	1.47579	2.12922	1.18781	1.46023	1.89547	0.782878	1.68934	1.70289	1.51986	1.15539	2.62699	1.60718	1.62677	1.52646	2.17445	2.38128	1.89079	1.96937	4.16379	3.74687	3.46925	2.12391	3.078	2.85171	-0.693434	1.95472	0.834957	2.29585	1.0563	2.46962	2.36717	0.622823	0.782109	0.0174958	0.999948	-0.839224
ENSG00000204991	SPIRE2	protein_coding	7975	ENSMUSG00000010154	Spire2	protein_coding	2510	3.84009	3.50444	3.88169	3.94229	4.43454	3.89233	3.96593	3.55834	5.04305	4.66797	4.49144	4.41706	4.38807	4.55137	4.27387	4.64667	4.59069	4.05134	4.52878	4.44487	4.7536	4.87647	4.50098	4.37997	6.10817	7.13084	6.56971	5.63743	6.46599	6.56847	4.97254	6.17365	3.97783	5.43872	5.01775	5.40695	5.6763	-0.69059	0.632146	0.40446	0.999948	-0.879242
ENSG00000176153	GPX2	protein_coding	1499	ENSMUSG00000042808	Gpx2	protein_coding	3222	4.80091	3.93864	3.21517	3.54642	3.42456	3.12248	4.13349	3.10193	4.03499	3.45496	3.00568	3.15612	3.64755	3.27254	4.75935	3.70617	7.70782	7.92914	7.62348	7.30761	8.02163	9.57224	8.23439	9.10119	9.79366	10.2915	9.38854	7.27716	8.02999	5.57986	2.09982	3.08935	1.32211	2.783	-0.3083	0.461716	1.64765	-0.0325938	0.989478	-0.435581	0.999948	0.0233443
ENSG00000181965	NEUROG1	protein_coding	1668	ENSMUSG00000048904	Neurog1	protein_coding	1686	-0.260098	-0.215474	-0.108874	-0.192662	-0.536911	-0.838991	-0.26856	0.625879	-0.441056	-0.284122	0.529635	-0.582958	-0.676497	-0.341015	-0.524051	0.889085	4.32933	6.20373	5.48468	6.66926	2.67112	1.50448	5.43184	5.37127	2.95594	0.802047	2.35807	0.62655	-0.741292	-1.57854	-1.05329	0.801314	2.11895	3.57984	-1.37395	-0.92586	0.774648	1.20848	1	-0.939153	1	1.75052
ENSG00000007264	MATK	protein_coding	4141	ENSMUSG00000004933	Matk	protein_coding	4594	-1.57196	-0.527334	1.16423	0.495478	0.15123	-1.15085	-0.58042	0.31402	-0.167953	-0.0110196	0.539703	1.27511	-0.403394	-0.652875	-0.250949	0.799618	0.638956	0.971306	-0.391965	-0.0772302	-0.640744	-0.80738	0.464632	0.925549	2.00729	3.05634	1.32696	3.21015	1.81256	2.36763	1.95999	2.22964	0.35088	1.81177	0.639337	0.797919	-0.0865362	-0.328065	0.958585	-0.30886	1	1.08535
ENSG00000075643	MOCOS	protein_coding	6281	ENSMUSG00000039616	Mocos	protein_coding	2884	4.55495	4.59957	4.65068	4.71464	4.8076	3.75593	5.02802	4.17244	5.05546	4.62318	4.68285	4.9388	4.78567	4.41854	5.20693	4.72216	2.8453	2.1479	3.17695	2.78119	2.98063	2.636	3.09628	2.76932	4.9269	6.37336	6.56469	5.33321	5.79712	4.49248	0.757203	3.24924	1.02256	2.48345	-0.563452	3.5476	3.42645	-1.48099	0.0976839	-0.294957	0.999948	0.0650962
ENSG00000158516	CPA2	protein_coding	1829	ENSMUSG00000071553	Cpa2	protein_coding	3212	1.60697	1.65159	2.56554	1.99633	2.91512	-0.971927	1.5985	1.81487	2.01097	-0.417058	1.3967	2.28411	1.5125	1.84798	1.66494	3.49312	1.08091	2.80231	0.201997	1.42362	1.53818	3.37154	1.32163	0.934549	2.52357	2.45714	3.67613	4.75558	5.81266	5.5195	1.6018	3.09384	0.867159	2.32805	3.71855	4.2528	4.13018	-0.624544	0.897464	0.287573	1	-0.91115
ENSG00000141570	CBX8	protein_coding	4164	ENSMUSG00000025578	Cbx8	protein_coding	3675	1.87948	2.46468	1.57127	2.18793	4.31316	3.56908	3.36579	2.82959	2.99398	1.71796	-1.79022	1.26712	1.70409	2.9241	1.32602	2.50783	2.21593	1.74092	0.822437	0.914779	1.67319	0.354554	0.719676	0.332596	2.13665	1.79338	1.81889	2.00491	1.13457	1.54525	1.82257	-0.907788	0.480241	1.94113	2.4088	2.11993	2.10994	0.397467	0.956576	0.858774	0.999948	0.645282
ENSG00000183840	GPR39	protein_coding	3387	ENSMUSG00000026343	Gpr39	protein_coding	3015	4.07557	6.60813	4.51309	6.84073	6.76313	7.93516	6.7917	7.34208	3.82246	2.15342	3.96718	3.34935	1.30161	4.84655	2.84638	3.67455	4.91078	4.54139	4.70536	4.16694	3.73669	5.46558	4.84207	5.13306	1.83727	-0.621469	-0.480485	1.66247	-0.579845	1.39026	3.43008	2.07824	0.765827	2.22672	2.7875	2.93603	2.89029	2.44922	1	0.360668	0.999948	0.913609
ENSG00000143194	MAEL	protein_coding	3148	ENSMUSG00000040629	Mael	protein_coding	1733	1.99351	2.45317	0.97481	2.97848	2.13174	0.566621	1.13705	2.03149	-0.357372	0.384524	-0.386682	2.58819	1.21454	1.32763	0.144595	0.387807	0.712571	-1.44051	-1.58138	0.318313	0.491765	0.173126	1.70817	0.736131	2.63616	5.22181	3.98137	6.77671	7.45266	7.18269	1.492	4.38614	1.56471	3.0256	2.28682	2.84183	5.19441	-2.00282	0.398925	-0.114411	1	-0.540974
ENSG00000176402	GJC3	protein_coding	1116	ENSMUSG00000056966	Gjc3	protein_coding	4356	1.90465	1.94927	0.470908	1.38712	1.04287	0.740791	3.63315	3.52759	1.72369	2.88062	0.109417	2.58179	3.07321	1.82373	3.05573	2.20583	0.20867	0.0555934	-0.0852851	-0.185588	-0.334065	3.66922	0.0343463	-0.352733	1.58654	2.43265	2.79602	1.75965	1.47427	0.51149	1.27775	0.846952	0.234981	1.69587	2.16354	1.70474	1.31214	-0.979181	0.816536	-2.6963	1	0.708258
ENSG00000204291	COL15A1	protein_coding	6653	ENSMUSG00000028339	Col15a1	protein_coding	6349	0.328979	-1.21136	-0.519797	0.811452	0.274559	1.86556	0.0574826	0.437349	1.37041	0.889917	0.118711	-0.578844	-2.67238	1.91103	-2.51994	0.8932	0.95493	-0.520075	0.339047	0.698176	0.549699	1.83052	1.26603	-1.9284	-3.04445	-2.69584	-2.13982	-1.87134	-2.65422	-0.321542	-0.158863	-1.69657	-0.530936	0.929954	7.23669	6.76855	3.65614	-0.598252	1	1.01175	1	-0.839774
ENSG00000163106	HPGDS	protein_coding	2111	ENSMUSG00000029919	Hpgds	protein_coding	6425	1.72202	0.444719	1.87325	1.05249	-0.876718	0.821202	1.39163	0.871035	-0.780863	2.546	1.18983	-0.922765	1.9837	2.12653	0.721104	-1.03568	3.45901	2.30593	2.69557	2.80171	1.74635	2.4866	1.69972	2.04961	0.523343	0.608921	0.427977	-0.566576	1.13597	0.739294	0.338543	0.745691	-0.548103	0.912787	1.74035	1.31397	0.844556	0.0738257	1	-0.941253	1	-1.50899
ENSG00000166546	BEAN1	protein_coding	7379	ENSMUSG00000031872	Bean1	protein_coding	3494	0.594596	0.809145	0.74582	0.98396	1.22467	0.475134	-0.0919376	0.940005	0.735566	0.570572	-0.293743	1.51966	0.500125	-0.164393	-0.347429	0.743779	0.80551	0.330505	0.774589	0.259249	0.748202	-0.470901	-0.368814	1.67707	-1.1828	-1.83419	-2.27817	-2.00969	-1.79257	-2.62982	-0.519606	-1.83492	0.330713	1.7916	3.64087	3.90551	0.723373	0.935013	1	0.37224	0.999948	0.160353
ENSG00000100079	LGALS2	protein_coding	828	ENSMUSG00000043501	Lgals2	protein_coding	592	1.75032	1.79494	0.901542	0.817754	2.05847	0.171425	3.54921	0.636296	2.15432	1.72629	0.540051	0.427459	0.33392	3.25436	0.486365	2.31454	1.6393	0.486228	2.34535	2.56697	1.09657	-0.485103	0.464981	1.66286	2.37841	2.72702	0.283042	0.551523	1.76864	2.51636	3.0416	3.53364	2.89192	4.35281	4.5283	3.906	2.60651	0.523913	1	-1.34815	1	-1.64797
ENSG00000248144	ADH1C	protein_coding	1860	ENSMUSG00000074207	Adh1	protein_coding	2233	-0.417282	-0.372657	1.3189	1.65015	0.890869	-0.996175	-0.425743	1.79062	0.401761	0.558694	-0.627549	-0.740141	0.16632	-0.498198	0.318766	1.46887	1.4717	0.90359	1.17775	0.0774464	0.513932	-1.6527	-0.702619	-0.0896989	1.63302	5.59307	4.14909	-1.36379	0.438292	-1.98392	-1.45867	1.61833	0.97661	-1.14746	1.02803	2.3692	2.53919	-3.31708	0.0296706	-0.856532	1	-1.01225
ENSG00000149488	TMC2	protein_coding	5176	ENSMUSG00000060332	Tmc2	protein_coding	3216	1.27611	1.32073	1.95785	1.63305	1.91683	0.697215	0.905077	1.31409	1.62567	1.25208	1.06584	1.36829	1.49714	1.02527	1.74912	0.670405	0.802524	0.427055	1.28618	1.30135	1.70036	1.04069	1.14277	1.13421	0.258738	0.60735	1.01137	1.10992	0.648974	1.65972	1.33697	-0.130349	0.450326	1.91122	1.60128	0.949832	1.54342	-0.506054	1	0.29663	0.999948	-0.145065
ENSG00000215045	GRID2IP	protein_coding	4134	ENSMUSG00000010825	Grid2ip	protein_coding	6773	0.430483	-0.524893	-1.41829	-1.50208	-1.84633	-2.14841	-0.577979	-0.0985772	-0.750475	-1.59354	-0.194822	0.107623	-0.985916	-0.650434	-1.83347	-1.0053	1.7789	1.86683	1.02551	2.09514	1.09866	0.895501	2.05204	1.07999	2.69517	0.670326	-0.648122	1.0354	-0.425554	1.17016	-2.05948	-0.789839	-0.887236	0.573654	0.867789	-0.93205	-1.23154	2.64187	0.320681	-1.68383	1	0.430128
ENSG00000167968	DNASE1L2	protein_coding	2194	ENSMUSG00000024136	Dnase1l2	protein_coding	2328	-0.655542	-0.610918	1.49568	0.411894	1.06765	1.57292	-0.664004	-0.769565	0.748462	2.12779	0.13419	-0.978402	-0.071941	-0.736459	1.0805	0.908679	1.55537	0.0803669	-1.06051	-0.160815	1.49806	1.91639	2.22904	1.4794	2.57291	1.92152	0.629548	1.5761	-0.206778	1.2779	1.28858	1.33583	0.653468	2.11436	2.16057	3.19362	2.11652	1.25527	1	2.05152	1	0.832976
ENSG00000060566	CREB3L3	protein_coding	2678	ENSMUSG00000035041	Creb3l3	protein_coding	3016	-0.943135	0.101489	-0.791911	-0.875699	-1.21995	-1.52203	-0.951596	-1.05716	-1.12409	-0.967159	-1.1534	-0.265995	-1.35953	-1.02405	-1.20709	-1.37891	-1.05415	-1.20723	-1.3481	-1.44841	-1.59688	-2.17856	-1.22847	-1.61555	0.836796	2.69998	2.39351	2.10945	1.22703	1.90435	-0.307362	0.699247	0.279922	1.74081	3.07242	3.142	1.10554	-1.64374	0.731412	-0.370021	1	0.494718
ENSG00000197816	CCDC180	protein_coding	14155	ENSMUSG00000035539	Ccdc180	protein_coding	5292	4.1386	3.50676	3.6389	3.688	3.65409	3.85068	3.87514	3.55199	4.41046	4.72879	4.66852	4.34873	4.42326	4.20322	5.07733	4.42846	3.4745	3.42411	3.38936	3.13819	3.56328	3.69548	3.06988	2.82785	-1.78174	-2.43312	-2.8771	-2.60862	-2.3915	-0.906822	-0.118539	-2.43386	-0.531254	0.929636	-0.0241567	0.593857	0.294364	0.935013	1	0.0253993	0.999948	-1.16254
ENSG00000129167	TPH1	protein_coding	5626	ENSMUSG00000040046	Tph1	protein_coding	6172	4.34346	4.65989	4.73705	4.46274	5.10142	4.51554	4.74563	4.26421	4.09036	4.20982	4.25138	4.34955	4.415	4.91622	4.30692	4.66907	3.85218	3.72182	3.82887	4.0656	3.39825	3.54491	3.45546	3.98592	-0.681733	-1.65505	-2.09903	0.169454	-0.291497	0.134287	-0.118072	-1.65578	-0.753179	0.707711	-3.24608	-1.21303	-1.51252	1.25707	1	0.30535	0.999948	0.227306
ENSG00000117215	PLA2G2D	protein_coding	2681	ENSMUSG00000041202	Pla2g2d	protein_coding	2243	1.64021	0.684837	1.5284	1.93004	1.94836	0.798285	0.0467884	0.941228	2.04422	1.61619	-0.155017	2.05432	0.223814	2.29626	-0.208703	1.20443	1.26616	-0.208841	1.45764	1.7199	0.723429	1.52027	1.09184	1.38283	0.778576	-1.19474	2.36128	0.951691	1.16881	1.00963	0.534882	1.80453	0.707129	2.16802	2.21423	0.247278	1.82225	-0.68405	1	0.910075	1	-0.134303
ENSG00000149124	GLYAT	protein_coding	3114	ENSMUSG00000063683	Glyat	protein_coding	4780	-1.16075	-1.11612	-1.00952	-0.0933118	-1.43756	-1.73964	-1.16921	-1.27477	-1.34171	-1.18477	-1.37102	-1.48361	-1.57715	-1.24166	-1.4247	-1.59653	-1.27176	-1.42484	-1.56572	-1.66602	-0.814497	-2.39617	-1.44609	-1.83317	0.365067	-0.286321	0.077055	-0.876856	-0.244698	-0.76002	-1.5567	-2.28705	-0.384452	1.07644	-0.0699993	1.1557	-0.40683	0.517237	1	-0.370021	1	-0.385808
ENSG00000101323	HAO1	protein_coding	1777	ENSMUSG00000027261	Hao1	protein_coding	2284	-0.351423	-0.306798	-0.200199	-0.283987	-0.628235	-0.930316	-0.359884	-0.465445	-0.53238	-0.375447	-0.56169	-0.674282	-0.767821	-0.432339	-0.615376	-0.787202	-0.462437	-0.615513	-0.756392	-0.856695	-1.00517	-1.58684	-0.63676	-1.02384	2.67844	3.68602	2.65708	1.41098	2.72764	2.89039	-0.491251	1.77839	0.359068	1.81996	-0.811906	0.221145	1.65862	-0.493586	0.931813	-0.370021	1	-1.40011
ENSG00000178795	GDPD4	protein_coding	3188	ENSMUSG00000035582	Gdpd4	protein_coding	3053	1.97529	1.43496	0.541556	1.19473	-0.471443	-0.773524	-0.203092	0.27631	-0.375588	0.366308	-1.4049	0.0674722	2.19633	1.53181	0.863345	1.69152	1.50171	2.78921	1.98536	1.47002	1.15162	0.15491	1.10499	0.132952	-1.98815	0.360462	-0.0835169	-0.815035	-0.597915	-2.43516	-1.90992	-1.64027	-0.0595971	1.40129	1.85689	-0.782483	-1.08198	-2.06621	1	-0.68217	1	0.462428
ENSG00000127412	TRPV5	protein_coding	3686	ENSMUSG00000036899	Trpv5	protein_coding	3243	-0.404035	1.64059	-1.25281	-0.336599	-1.68085	-1.98293	-1.4125	-1.51806	-0.584993	-0.428059	-0.614302	-0.141932	-0.235471	-0.484951	-1.66799	-1.83981	-1.51505	-0.0831632	-0.809004	-1.90931	-2.05778	-1.63946	-0.10441	-2.07645	0.246676	-1.72664	-2.17062	-1.90214	-1.68502	-1.52227	-0.997018	-1.72737	-0.146699	1.31419	-2.31767	3.2597	4.07885	2.25842	1	-0.370021	1	-0.301212
ENSG00000183251	OR51B4	protein_coding	933	ENSMUSG00000058200	Olfr66	protein_coding	3080	1.57807	0.622696	0.729296	0.645508	0.30126	-0.000820877	0.569611	0.46405	0.397114	0.554048	0.367805	0.255212	0.161674	0.497156	0.314119	0.142293	0.467058	0.313981	1.1731	0.0728	-0.0756765	-0.65735	0.292734	1.49062	-0.415891	-0.652241	0.711135	-0.242776	0.389383	-0.125939	-1.92262	-1.65297	-0.0722999	1.38859	0.341689	-0.210223	-0.0946782	-0.561405	1	-0.370021	1	-0.385808
ENSG00000157017	GHRL	protein_coding	2064	ENSMUSG00000064177	Ghrl	protein_coding	1079	3.23993	3.28456	2.75373	3.95945	2.74073	3.31312	4.06797	3.71087	3.71105	3.99352	3.86617	3.81016	3.47561	3.15902	3.97598	4.04119	5.56949	5.5608	5.7825	5.45087	5.39354	5.24155	5.65503	5.59305	0.512382	1.86099	2.73894	2.49285	3.07254	3.23529	3.17558	3.03019	1.44094	2.90183	3.51789	3.41849	1.74049	-1.804	1	-0.849692	0.999948	-0.663354
ENSG00000005102	MEOX1	protein_coding	2707	ENSMUSG00000001493	Meox1	protein_coding	2228	2.21125	2.25588	1.99991	2.43069	1.93444	1.63236	3.7333	2.38674	-0.139632	-0.982698	-1.16894	-0.281534	-1.37507	-1.03959	-1.22263	-1.39445	-0.069688	-1.22276	-1.36364	-1.46395	-0.612422	0.390867	-1.24401	-0.631091	-1.53367	-1.18506	-1.62904	0.224406	0.441526	1.18924	3.06812	-1.18579	-0.0201562	1.44073	2.39383	2.25696	2.54243	-0.0655481	1	-1.43167	0.999948	-0.648538
ENSG00000183908	LRRC55	protein_coding	5410	ENSMUSG00000075224	Lrrc55	protein_coding	4080	6.04239	6.91357	6.12435	6.55277	5.79349	5.43504	6.36932	6.37958	8.37713	8.29566	7.93016	8.07488	7.36577	7.97828	7.40962	7.8282	6.81402	6.77548	7.07413	7.03497	5.096	4.62715	6.54169	7.40752	-2.40649	-2.05788	-1.50186	0.0885512	-2.01626	1.39442	-1.32826	-2.05861	-0.892976	0.567915	-1.06395	-1.20082	-1.50032	-0.598252	1	-0.757526	0.157072	-0.470041
ENSG00000104863	LIN7B	protein_coding	1753	ENSMUSG00000003872	Lin7b	protein_coding	1463	2.99012	3.52017	3.62677	3.05756	4.67679	2.89666	2.65973	3.8761	3.18768	3.9661	3.45793	3.73765	2.71123	3.58728	3.79656	3.13931	4.36454	5.47019	4.07058	5.0209	4.29985	4.71818	4.70479	4.80313	2.98004	4.46615	3.56274	1.56819	3.55085	3.48411	1.15138	1.74295	0.586663	2.04755	1.63808	2.60074	1.78668	-1.01737	0.822399	0.64494	0.999948	-1.94594
ENSG00000075891	PAX2	protein_coding	6243	ENSMUSG00000004231	Pax2	protein_coding	5409	0.15771	2.05033	-0.428032	1.07314	-0.856068	1.25689	0.997245	0.0436873	-2.34518	-1.18824	-1.37449	0.0978844	-2.58062	-2.24513	-2.42817	-2.6	1.42521	-2.42831	1.67874	-0.347562	-2.81797	-3.39964	-0.864594	0.163364	-1.81328	-2.46467	-2.90865	-1.05521	-1.42305	-1.67534	0.434875	-1.46541	-1.29977	0.161122	-3.05571	-1.02265	-2.90711	0.935013	1	-0.0435272	1	0.49601
ENSG00000180914	OXTR	protein_coding	4514	ENSMUSG00000049112	Oxtr	protein_coding	4790	2.94747	3.34824	4.12726	3.98576	4.0712	4.30968	4.38262	4.35952	5.07685	4.08695	5.01221	3.93495	4.47218	5.53558	4.63957	4.94465	6.61045	5.30631	6.53527	4.27408	5.60987	5.66438	6.75299	6.44177	-1.05299	-0.704374	-1.73332	-0.464833	-2.24771	-0.763035	-1.55971	0.70993	-1.12443	0.336458	0.82007	0.567719	-1.14681	0.167115	1	-0.18297	0.999948	0.831925
ENSG00000151632	AKR1C2	protein_coding	6461	ENSMUSG00000021207	Akr1c21	protein_coding	1502	3.10819	2.78508	3.06677	2.8079	3.0013	2.25176	2.8222	2.92017	1.92723	1.8497	1.96831	1.85572	3.55969	1.95327	2.69224	2.10537	1.26021	2.7701	1.77361	3.11388	0.454443	0.457732	1.50093	1.43577	-0.964808	-0.616195	-1.06017	-0.791693	-0.574572	-1.41182	-0.886573	-0.616929	0.548708	2.0096	-0.207228	1.82582	-1.05863	-0.0655481	1	-0.207716	0.999948	0.160353
ENSG00000113905	HRG	protein_coding	5061	ENSMUSG00000022877	Hrg	protein_coding	1734	2.59803	2.57554	2.81338	2.59835	1.86179	1.64717	2.03703	1.60954	3.12757	2.69954	3.01579	2.4596	1.7222	0.642645	2.57509	2.22638	1.93448	1.7814	2.68783	2.02564	2.48485	2.11263	2.02319	2.32416	1.41294	0.761548	-1.26739	0.0010884	-0.781791	-1.61904	-1.09379	-0.824148	0.341489	1.80238	-0.414448	1.35557	1.31911	1.44901	1	-0.089079	0.999948	1.16305
ENSG00000137648	TMPRSS4	protein_coding	9948	ENSMUSG00000032091	Tmprss4	protein_coding	2589	1.07051	0.378164	1.77427	1.62337	1.34623	0.832649	0.477081	1.21952	0.982657	1.38752	1.90754	1.16268	0.332179	1.25262	0.22159	1.3128	1.30053	1.98699	1.566	1.4657	0.757793	1.62863	2.43287	1.7766	-1.75032	-1.40171	0.154316	2.00776	-1.36008	-0.61237	-1.67208	1.18252	-0.236802	1.22409	-0.407776	1.77728	1.47779	-1.29061	1	0.206248	0.999948	2.92221
ENSG00000160219	GAB3	protein_coding	5272	ENSMUSG00000032750	Gab3	protein_coding	3891	-1.92033	-0.875705	0.230895	-0.267931	-0.197142	-0.499222	0.656172	1.28758	-1.10129	-0.944353	-2.1306	0.0787391	-0.751765	0.320682	1.90318	0.813817	2.05612	4.0054	2.13413	3.50514	2.18081	2.2018	2.92362	2.65518	1.98386	1.71099	1.026	1.29448	1.2221	1.53685	1.54753	-0.990185	-0.824548	0.636343	0.419515	0.867604	0.375466	0.658594	0.926354	-1.35796	1	-0.0963077
ENSG00000204897	KRT25	protein_coding	1670	ENSMUSG00000035831	Krt25	protein_coding	1989	-0.261827	-0.217203	-0.110603	-0.194391	-0.538639	-0.84072	-0.270289	-0.375849	-0.442785	-0.285851	-0.472094	-0.584687	-0.678226	-0.342743	-0.52578	-0.697606	-0.372841	-0.525918	-0.666796	-0.767099	-0.915576	-1.49725	-0.547165	-0.934244	-1.36997	-1.02135	-1.46533	-1.19685	-0.97973	-1.81698	-0.291732	-1.02209	0.14355	1.60444	-1.61239	-0.164299	0.536209	-0.0655481	1	-0.370021	1	0.160353
ENSG00000144229	THSD7B	protein_coding	6761	ENSMUSG00000042581	Thsd7b	protein_coding	12171	-1.27922	-2.23459	-1.12799	-1.21178	-2.55603	-2.85811	-0.702715	0.191725	-2.46017	0.866685	0.969949	0.719853	-2.69561	-2.36013	0.456832	0.985445	0.60977	0.778622	-0.684185	0.385437	1.76748	-1.51464	-0.242625	-2.95163	-1.66137	-2.63469	-0.90874	-1.81018	-1.59306	-2.84535	-1.09771	-1.31349	-2.46978	-1.00889	-2.22572	-1.4557	-1.7552	-0.100815	1	-2.52619	1	0.302328
ENSG00000139780	METTL21C	protein_coding	1088	ENSMUSG00000047343	Mettl21c	protein_coding	4300	0.356342	0.400967	0.507566	0.423779	1.66449	2.36241	2.34788	1.24232	0.175385	0.332319	0.146075	1.61845	2.93994	3.73486	0.0923896	2.72792	3.05268	4.09225	3.4108	3.65843	0.702594	2.70588	0.0710048	3.14336	-0.482259	-0.133647	-0.255698	-0.724182	-1.09202	0.0707261	-0.404025	-1.13438	-0.968744	0.492147	-0.72468	-0.276592	-1.57608	-0.218457	1	0.153425	1	-0.344104
ENSG00000126467	TSKS	protein_coding	2391	ENSMUSG00000059891	Tsks	protein_coding	1936	-0.779593	-0.734969	-0.628369	0.287843	-1.05641	-0.358486	-0.788055	-0.893615	-0.960551	-0.803617	-0.98986	-1.10245	0.804008	-0.860509	-0.043546	-1.21537	1.69436	-0.0436837	1.81544	1.52249	-1.43334	0.79234	2.3945	1.35534	4.22359	4.71805	4.27407	1.42708	1.6442	2.97687	-0.252767	1.3388	0.182514	1.6434	-0.573423	2.04459	0.897101	-0.212173	0.965279	0.170219	1	-1.04868
ENSG00000198520	C1orf228	protein_coding	3166	ENSMUSG00000060268	Gm1661	protein_coding	2463	0.81536	1.66734	2.42602	2.20472	1.70847	0.558395	2.50734	1.70134	1.6344	0.376298	1.77502	1.81443	0.720889	2.43488	2.01084	1.83901	2.02627	-1.44873	1.21775	0.632016	0.161611	-0.0981339	1.33738	1.84338	-1.67834	-1.32973	1.03365	-0.505224	-1.2881	-2.12535	-0.0151427	-0.330461	-0.164824	1.29607	1.24916	2.11229	1.92828	-1.94206	1	-0.930297	1	1.16305
ENSG00000162882	HAAO	protein_coding	2726	ENSMUSG00000000673	Haao	protein_coding	1222	4.03124	3.7763	2.64189	2.68363	3.88371	4.03731	4.06717	3.50218	3.85028	3.32914	3.77516	1.51573	4.44773	3.19825	3.93721	3.11902	5.14904	4.91689	5.22618	4.33332	4.85322	4.6413	4.7459	4.16617	-0.667167	1.68145	2.04482	1.09091	1.72307	0.885818	0.99603	2.26567	0.261386	1.72228	1.09041	2.99793	2.23901	-2.48175	1	0.143403	0.999948	-0.25627
ENSG00000086205	FOLH1	protein_coding	3824	ENSMUSG00000001773	Folh1	protein_coding	3210	-0.457061	-0.412437	-1.30584	-1.38963	-1.73387	-2.03595	-1.46552	-0.571084	-1.63802	-0.481085	-0.667329	-0.779921	-0.87346	-1.53798	0.600914	-1.89284	-1.56808	-1.72115	-1.86203	-1.96233	-2.11081	-0.692483	-1.7424	-2.12948	-1.0605	-1.71188	-1.15586	1.81306	1.32974	1.66241	1.6027	-0.127655	-1.13194	0.328948	0.282046	-0.854829	0.430641	0.400942	1	-0.939153	1	0.304021
ENSG00000124232	RBPJL	protein_coding	2763	ENSMUSG00000017007	Rbpjl	protein_coding	5732	-0.988215	0.0564098	-0.836991	-0.920778	-1.26503	-1.56711	-0.996676	-1.10224	-0.169172	-1.01224	3.04945	2.49628	-1.40461	-1.06913	-1.25217	-1.42399	-1.09923	-0.252305	0.928744	-1.49349	-1.64196	-2.22364	-1.27355	0.339368	-1.312	-0.548349	-0.6704	-0.723846	-1.50673	-3.34398	-2.81873	-2.54908	-1.96841	-0.507517	-3.13938	-2.69129	-2.99079	-0.633499	1	-0.370021	1	1.46886
ENSG00000186976	EFCAB6	protein_coding	8557	ENSMUSG00000022441	Efcab6	protein_coding	6408	1.90448	2.33243	1.85407	2.35524	2.74796	2.44588	2.07289	2.99481	2.98132	3.02932	3.21504	3.46745	3.13444	3.65755	2.87185	3.0326	2.02479	1.70179	1.83393	0.963107	1.42761	2.16786	2.18304	1.40894	-1.0578	-1.70918	-3.15316	0.700281	-0.667561	-0.0453798	-0.657635	-1.12496	-2.12924	-0.668353	0.284745	-2.85213	-1.15162	1.30236	1	-0.0103199	0.999948	1.01336
ENSG00000171189	GRIK1	protein_coding	4242	ENSMUSG00000022935	Grik1	protein_coding	6721	3.25126	1.75983	2.12946	2.63064	2.02335	1.39935	0.706743	3.18614	2.46025	3.12414	2.64244	2.15788	0.56184	2.31236	2.71429	1.65794	3.08962	2.5215	3.23623	2.888	2.32449	0.479783	3.27786	2.36472	-1.54164	-1.77799	-1.22197	-1.95348	-2.73636	-2.57361	-1.4634	-1.77872	-2.19805	-0.737155	-1.04709	0.5385	-1.63546	-0.0134877	1	-0.687673	0.999948	0.69822
ENSG00000178125	PPP1R42	protein_coding	2250	ENSMUSG00000025916	Ppp1r42	protein_coding	1523	6.92281	7.22309	7.38413	7.40896	7.38884	7.22106	7.14512	6.98849	6.75649	6.80763	6.98657	7.18491	7.05157	7.14007	6.93289	6.83232	7.10397	7.18356	7.25627	6.7801	7.34085	7.1198	7.50657	7.15924	0.600124	-0.636226	-1.08021	-0.811724	-0.594603	-1.43185	-0.906604	-0.63696	-0.0562855	1.40461	2.09467	1.54276	-0.0786638	1.52051	1	0.230518	0.999948	0.160353
ENSG00000089169	RPH3A	protein_coding	10369	ENSMUSG00000029608	Rph3a	protein_coding	4639	1.91117	-0.529631	0.424965	0.341177	-1.173	-0.890114	0.680317	0.449225	1.17079	2.03399	0.80044	2.02888	1.8167	2.11036	0.540303	1.52602	0.452234	0.424688	0.946775	0.598544	-0.228004	0.190322	-3.18152	-0.398676	-0.591737	-0.243124	-2.6871	-0.418622	-1.2015	-3.03875	-2.5135	-2.24386	-1.66318	-0.202293	0.625274	1.31437	1.56237	0.523913	1	-1.59907	1	1.46886
ENSG00000134121	CHL1	protein_coding	11861	ENSMUSG00000030077	Chl1	protein_coding	12293	-3.09013	-3.04551	-2.93891	-2.0227	-3.36694	-3.66903	-3.09859	-3.20416	-3.27109	-3.11416	-3.3004	-1.09106	-3.50653	-3.17105	-3.35409	-2.52591	1.92814	4.59414	1.59236	4.94763	-3.74388	-4.32555	-1.37547	-3.76255	-2.99769	-2.06411	-1.09305	-3.82457	-3.60745	-2.85974	-2.33449	-3.64981	-3.06913	-1.60824	-3.24011	-2.20706	-4.09151	-1.45198	1	-0.370021	1	-0.649151
ENSG00000010219	DYRK4	protein_coding	7054	ENSMUSG00000030345	Dyrk4	protein_coding	2490	4.74704	4.59902	4.84423	4.2816	4.76647	4.88159	4.66235	5.1078	3.92157	4.04495	4.04923	4.16961	4.96428	4.2791	4.34982	4.49059	5.13353	6.11659	5.30446	6.34413	5.71319	5.7773	5.65501	5.46694	-0.694068	0.239506	-0.789435	1.2864	3.08848	2.38248	0.384166	-1.34619	-0.765515	0.695376	1.64847	-1.4884	0.534034	-0.418437	1	-0.0847756	0.999948	-1.47854
ENSG00000116194	ANGPTL1	protein_coding	3403	ENSMUSG00000033544	Angptl1	protein_coding	2841	5.05106	4.45628	5.03236	5.08243	4.91014	4.30225	4.12902	4.43008	4.92257	4.95398	4.91034	4.49688	4.63467	4.71776	4.8902	3.31983	5.79987	5.52394	5.40428	5.89943	5.11275	5.37666	4.85214	4.71122	0.115678	-1.53571	-0.394726	-0.711207	0.0908766	-0.331336	0.193913	-0.536443	-0.955768	0.505122	-1.12674	-1.67865	0.343781	1.01118	1	0.34174	0.999948	-0.596428
ENSG00000186628	FSD2	protein_coding	6536	ENSMUSG00000038663	Fsd2	protein_coding	3985	4.26147	3.76843	4.63508	3.53749	4.1793	3.97208	4.02794	4.14744	4.44664	4.28475	4.06714	4.20164	3.98257	3.83844	3.89798	3.48358	3.05092	3.12023	3.9038	3.72377	3.13823	3.26211	3.5928	3.16328	-0.372502	0.298038	1.23257	-2.19939	-0.982267	-1.81952	-2.29427	-2.02462	-1.44395	0.0169415	-1.61492	-1.16684	0.118635	-1.16408	1	-0.0181239	0.999948	-0.841472
ENSG00000145526	CDH18	protein_coding	4853	ENSMUSG00000040420	Cdh18	protein_coding	4554	2.28661	1.41369	2.6723	2.79014	2.17026	2.52714	1.19068	3.57697	1.92508	0.982475	1.98888	1.57672	1.95267	1.28815	2.18312	1.67026	3.76056	3.10498	3.37914	2.82316	2.90295	3.91792	2.61425	1.52673	-0.565057	-0.216445	-0.338496	-2.39194	1.41014	0.572891	-2.48682	-2.21718	-1.6365	-0.175613	-2.80748	-1.35939	-2.65888	-0.218457	1	-0.475726	0.999948	-3.42853
ENSG00000160013	PTGIR	protein_coding	3546	ENSMUSG00000043017	Ptgir	protein_coding	3334	2.89976	2.39689	2.26248	2.52662	2.07546	1.53237	2.89129	1.85973	2.7188	1.43516	2.02652	3.18695	1.93587	1.15587	1.7098	1.38597	2.71074	1.84717	2.33432	1.847	2.45751	2.17129	2.75881	1.8863	-2.11518	-1.76656	0.111385	2.45026	2.18195	2.3447	2.96306	-0.767298	-1.18662	0.274267	-0.357598	-0.324547	-1.209	-1.54198	1	-0.647195	0.999948	0.184417
ENSG00000152213	ARL11	protein_coding	3826	ENSMUSG00000043157	Arl11	protein_coding	2184	3.49638	2.39416	3.15284	3.13318	3.17226	2.48685	2.53372	2.51562	3.44869	3.42505	3.91688	2.91976	3.12579	2.26862	4.00615	2.80684	2.6791	2.73753	3.13722	2.84427	2.34787	2.21365	2.57877	2.3292	3.74303	5.31945	4.44413	0.990148	1.20727	-0.366948	-1.42666	1.84298	-0.576342	0.884548	2.77625	-1.29923	-0.598721	-1.11871	0.639972	0.335486	0.999948	0.395207
ENSG00000206203	TSSK2	protein_coding	1816	ENSMUSG00000045521	Tssk2	protein_coding	1387	2.42461	4.24684	3.57584	3.38513	1.66237	3.12583	2.41615	2.31059	2.24365	2.40059	3.72892	3.93825	3.10775	3.1213	2.52323	3.50341	3.67617	2.52309	3.79725	2.69695	2.66395	2.08227	4.08681	2.11476	-0.84989	-0.501278	0.639705	-0.676775	-0.459655	-0.296905	-0.771656	1.81992	0.0786627	1.53955	-0.0923114	-0.644223	0.641247	-0.985754	1	0.203969	1	-0.301212
ENSG00000146047	HIST1H2BA	protein_coding	516	ENSMUSG00000050799	Hist1h2ba	protein_coding	384	1.43258	1.4772	1.5838	1.50001	1.15577	0.853685	1.42412	1.31856	1.25162	1.40855	1.22231	1.10972	1.01618	1.35166	1.16863	0.996799	1.32156	1.16849	1.02761	0.927306	0.778829	0.197156	1.14724	0.760161	2.0029	2.35151	2.49249	3.49794	3.39313	3.14085	2.6661	1.35078	1.93145	3.39234	3.9304	2.79353	3.231	-0.356471	1	-0.370021	1	0.232709
ENSG00000169840	GSX1	protein_coding	1663	ENSMUSG00000053129	Gsx1	protein_coding	1773	-0.255767	-0.211143	-0.104543	-0.188331	-0.532579	-0.83466	-0.264229	-0.369789	-0.436725	-0.279791	-0.466034	-0.578627	-0.672166	-0.336683	-0.51972	-0.691546	-0.366781	-0.519858	-0.660736	-0.761039	-0.909516	-1.49119	-0.541105	-0.928184	0.380847	-0.855503	-1.29948	1.29093	1.50805	1.15623	0.459081	-0.856237	-0.275562	1.18533	-1.44654	0.586515	0.70206	1.52051	1	-0.370021	1	-0.0430238
ENSG00000262628	OR1D5	protein_coding	939	ENSMUSG00000058275	Olfr412	protein_coding	1786	0.568824	0.613448	0.720048	0.63626	0.292012	-0.010069	0.560363	0.454802	0.387866	1.5448	0.358557	2.83093	0.152425	0.487908	0.304871	0.133045	0.45781	0.304733	0.163855	0.0635519	-0.0849246	-0.666598	0.283486	-0.103593	0.785345	0.71892	-0.310021	1.76582	-0.824419	-1.66167	0.448542	0.133224	-0.286102	1.17479	-1.45708	0.991013	-1.30848	0.582721	1	-0.370021	1	2.98141
ENSG00000184166	OR1D2	protein_coding	4887	ENSMUSG00000058275	Olfr412	protein_coding	1786	3.18907	3.84841	3.24719	3.68277	3.33852	2.89558	3.9355	3.07505	3.68054	3.41298	3.8857	3.51007	3.60556	3.75201	3.9024	3.48121	3.98495	3.99107	4.21037	3.98758	3.34268	3.59751	3.83447	3.94292	0.785345	0.71892	-0.310021	1.76582	-0.824419	-1.66167	0.448542	0.133224	-0.286102	1.17479	-1.45708	0.991013	-1.30848	0.582721	1	-0.443957	0.999948	2.98141
ENSG00000172023	REG1B	protein_coding	2384	ENSMUSG00000059654	Reg1	protein_coding	904	1.22464	0.269261	-0.624139	-0.707927	-0.0521755	-0.354256	-0.783825	-0.889386	-0.956321	0.200613	-0.98563	-0.0982229	-1.19176	-0.85628	0.545646	-1.21114	-0.886377	-1.03945	-0.180332	-1.28064	-1.42911	-2.01078	-1.0607	-0.447781	3.22711	0.116295	1.25728	1.52576	1.74288	1.32067	2.16784	0.115561	0.696236	2.15713	0.525262	0.97335	1.67386	2.46499	1	0.631351	1	-0.0110927
ENSG00000115386	REG1A	protein_coding	1725	ENSMUSG00000059654	Reg1	protein_coding	904	4.44631	3.32101	3.42761	4.28242	5.14253	3.91989	5.66024	4.5316	4.09543	5.02495	4.56862	4.69049	4.56043	2.93244	4.85374	3.57757	3.4873	3.12777	4.09381	4.35608	4.39523	3.5004	5.33682	4.10647	3.22711	0.116295	1.25728	1.52576	1.74288	1.32067	2.16784	0.115561	0.696236	2.15713	0.525262	0.97335	1.67386	2.46499	1	-0.556787	0.999948	-0.0110927
ENSG00000196932	TMEM26	protein_coding	6907	ENSMUSG00000060044	Tmem26	protein_coding	5282	-2.31004	-2.26541	-2.15881	-2.2426	-2.58685	-2.88893	-2.3185	-2.42406	3.53137	2.91387	4.45697	3.59592	1.27356	0.609045	2.9806	3.61173	-2.42105	-1.57413	-1.71501	-2.81531	-2.96379	-3.54546	-2.59538	-2.98246	-1.19404	-2.43039	-2.87437	0.394108	-0.803809	-0.0560965	0.469152	-0.1092	-1.85045	-0.389563	1.1485	3.01162	0.127168	1.52051	1	-0.370021	1	0.764153
ENSG00000183117	CSMD1	protein_coding	18705	ENSMUSG00000060924	Csmd1	protein_coding	19030	-2.74733	-0.702707	-1.27418	-1.35797	-2.43918	-3.32622	-3.75579	-1.86135	-2.34333	0.39857	1.39995	0.737164	-0.16373	0.756715	0.942912	2.10229	-1.85835	-1.68949	-3.1523	0.270959	-2.07915	-1.81283	-3.03267	-2.09782	-2.3062	-4.27951	-1.13853	-0.548121	-1.65293	-0.753213	-4.54989	-4.28025	-3.69957	-2.23868	-1.70062	-4.42246	-3.72195	-0.304768	1	-0.31285	1	0.572367
ENSG00000205693	MANSC4	protein_coding	1023	ENSMUSG00000072662	Mansc4	protein_coding	1278	0.445215	1.48984	0.596439	1.51265	1.1684	-0.133678	0.436753	3.65312	1.26426	2.00615	4.0423	1.70732	0.0288164	0.364299	1.76622	1.5944	2.3342	3.50305	1.62521	-0.0600572	-0.208534	-0.790207	1.15988	0.772798	3.26819	3.52369	4.38228	2.76323	3.11786	2.72807	2.34642	1.61607	0.196743	1.65763	1.61073	1.47386	2.8748	-0.697898	0.899429	-2.16407	1	-0.163564
ENSG00000166363	OR10A5	protein_coding	1054	ENSMUSG00000073898	Olfr713	protein_coding	6329	1.98711	3.6167	1.55337	2.46958	4.98331	1.40822	4.09412	3.45805	3.39111	0.378122	2.19188	2.66425	1.98575	1.90619	3.72316	1.55133	3.29113	3.30798	1.99718	1.48184	-0.251602	2.86716	3.70177	2.05166	-0.232545	-2.69129	-1.5503	-0.866785	-1.64966	-1.90195	-1.96167	-1.69202	-2.11135	-0.650456	-2.28232	-2.83423	-3.13373	1.81592	1	0.282143	0.999948	0.911331
ENSG00000170790	OR10A2	protein_coding	5390	ENSMUSG00000073898	Olfr713	protein_coding	6329	2.95463	2.95034	3.62522	4.40057	3.98038	3.2762	4.06164	2.74107	3.0367	2.72415	3.61883	3.24844	3.35926	3.79971	4.14133	3.46994	3.55143	3.33823	3.00032	3.34982	3.52327	3.30417	4.23813	3.86717	-0.232545	-2.69129	-1.5503	-0.866785	-1.64966	-1.90195	-1.96167	-1.69202	-2.11135	-0.650456	-2.28232	-2.83423	-3.13373	1.81592	1	0.115103	0.999948	0.911331
ENSG00000174914	OR9G1	protein_coding	3611	ENSMUSG00000075209	Olfr1016	protein_coding	2738	-1.37438	-1.32975	-1.22315	-1.30694	-1.65119	-1.95327	-1.38284	-1.4884	-1.55534	-1.3984	-1.58464	-1.69724	-1.79078	-1.45529	-1.63833	-1.81016	-1.48539	-1.63847	-1.77935	-1.87965	-2.02813	-2.6098	-1.65972	-2.04679	-0.831045	0.517567	-0.926412	-0.0729676	-1.44081	-1.27806	-0.752811	-0.483167	-0.902492	0.558399	-1.07347	-0.0404153	-0.92487	-0.702027	1	-0.370021	1	1.28268
ENSG00000226490	AC138647.1	protein_coding	660	ENSMUSG00000086361	Gm6569	protein_coding	811	1.07748	1.12211	1.22871	1.14492	0.800671	0.49859	1.06902	0.963461	0.896525	1.05346	0.867216	0.754623	0.661085	0.996567	0.81353	0.641704	0.966469	0.813392	0.672514	0.572211	0.423735	-0.157939	0.792145	0.405066	2.24623	0.272916	-0.171063	1.09742	0.314539	2.06225	0.00253765	0.272182	0.852857	2.31375	-0.318117	0.129971	-0.169522	2.25842	1	-0.370021	1	-0.365405
ENSG00000186710	CFAP73	protein_coding	1726	ENSMUSG00000094282	Cfap73	protein_coding	921	5.08291	4.94467	4.79601	5.00595	4.11422	5.1117	4.81141	4.86197	5.44037	4.42145	4.52472	4.72528	4.85915	4.36456	4.71204	5.34227	4.57957	5.04121	4.19251	4.54287	4.6218	3.15561	4.8971	5.04054	2.32577	2.89677	3.34588	1.49888	3.13104	3.68611	2.62639	3.25861	0.669357	2.13025	2.08335	3.2684	2.96891	-0.755096	1	-0.145165	0.999948	-1.94181
ENSG00000128310	GALR3	protein_coding	1157	ENSMUSG00000114755	Galr3	protein_coding	1245	0.267632	0.312256	0.418856	0.335068	-0.00918008	-0.311261	0.259171	0.15361	0.0866744	0.243608	0.0573649	1.52974	-0.148766	0.186716	0.00367929	-0.168147	0.156618	0.00354155	-0.137337	-0.23764	-0.386116	-0.96779	-0.0177055	-0.404785	0.890894	1.65454	1.21056	0.479047	1.69617	1.18085	0.969128	0.65381	0.234485	1.69538	1.87087	1.09656	1.53403	-0.480968	1	-0.370021	1	-0.97113
ENSG00000145888	GLRA1	protein_coding	2434	ENSMUSG00000000263	Glra1	protein_coding	2414	1.51662	3.93976	2.66784	4.12011	2.91788	2.70326	3.57855	3.5401	2.47317	1.17067	2.79178	3.19376	3.36326	2.81422	3.17867	2.56627	3.99057	2.9306	3.83412	3.59631	1.71087	1.76663	2.90935	3.10724	-1.64935	-1.30074	-0.744715	-1.47623	-1.25911	-2.09636	2.42889	-0.30147	-1.7208	-0.259904	-1.89177	1.14128	-1.74317	-0.598252	1	-0.754463	0.999948	0.160353
ENSG00000140986	RPL3L	protein_coding	2758	ENSMUSG00000002500	Rpl3l	protein_coding	1643	2.92129	2.64399	2.48755	2.40376	2.54494	2.43551	2.81329	2.70773	2.9209	3.63423	2.80413	2.59843	3.24186	3.10341	2.75045	2.90055	3.22531	4.36502	3.93136	4.06372	3.11554	2.98843	3.4295	3.55143	2.60618	4.57629	4.16793	2.40079	3.88094	3.41293	0.983979	2.06098	-1.1657	0.295189	0.248286	0.696375	1.39688	-1.70394	0.56214	-0.278754	0.999948	-1.25519
ENSG00000115507	OTX1	protein_coding	4833	ENSMUSG00000005917	Otx1	protein_coding	5422	-1.7949	0.834689	-1.64367	-0.142499	0.513252	-0.0518628	-1.80336	-0.90892	0.609107	-1.81892	-2.00517	1.4672	0.596058	-1.87581	-2.05885	-1.23068	0.67905	1.64145	0.122061	2.22339	0.551353	2.6976	-0.0802357	0.992116	2.35318	2.61933	1.84277	1.74868	2.03292	1.12856	0.961926	-2.46887	-2.88819	-1.4273	-2.05917	-2.61108	-2.91057	0.155159	0.980137	1.53327	1	0.115898
ENSG00000099998	GGT5	protein_coding	6054	ENSMUSG00000006344	Ggt5	protein_coding	5922	1.68749	0.924757	2.27928	2.59142	1.92525	1.69356	2.51553	1.76611	3.34303	3.28237	2.31372	2.0167	1.0487	1.79922	2.31662	2.39855	2.57647	2.31648	2.42936	3.04729	2.68582	2.50269	2.59479	2.337	-2.94401	-0.273467	-1.03937	-1.18593	-0.968809	-2.39102	-2.86577	-2.59613	-3.01545	-1.55456	-1.60147	-2.73834	-2.03783	-2.25367	1	-0.383603	0.999948	0.353721
ENSG00000276950	GSTT4	protein_coding	2028	ENSMUSG00000009093	Gstt4	protein_coding	989	3.70589	2.08755	2.19415	3.22584	2.18115	3.27139	2.90893	2.66587	3.08436	2.60386	3.49562	3.04199	2.62653	3.07749	2.77897	2.82954	2.80638	1.77884	3.57656	3.27462	2.71111	2.61486	1.49455	2.69244	-0.361965	-0.013353	-0.457332	-0.18885	3.3502	1.51295	-0.283731	-0.0140867	-0.433412	1.02748	-0.604386	-0.156298	-0.45579	-0.0655481	1	0.0301475	0.999948	-2.86782
ENSG00000123689	G0S2	protein_coding	866	ENSMUSG00000009633	G0s2	protein_coding	871	1.68558	4.97813	0.836806	0.753018	6.53805	1.10669	4.92505	0.57156	2.82655	0.661558	2.79724	0.362722	1.26918	0.604666	1.42163	0.249803	0.574568	0.421491	0.280613	0.18031	0.0318335	1.77209	2.40024	1.01316	5.70398	5.56226	6.71465	5.03884	3.91201	5.6781	1.48453	3.62864	-0.250114	1.21078	2.57891	2.34893	1.72751	-0.500912	0.88621	1.5777	0.999948	-0.0321138
ENSG00000196132	MYT1	protein_coding	6427	ENSMUSG00000010505	Myt1	protein_coding	7191	-0.621162	0.160428	-0.469938	-0.553726	-2.48294	-1.20005	-0.214586	0.00178134	-0.0651541	0.0917797	0.583608	0.792944	-2.62252	0.712959	-0.148149	0.165452	-2.31714	-2.47022	-2.61109	-2.7114	-2.85987	-1.11962	-2.49146	-2.87854	-3.22412	-2.8755	-3.31948	-3.051	-0.833879	-2.08617	-3.14588	-2.87624	-3.29556	-1.83467	-2.46654	-2.01845	-2.31794	-0.0655481	1	-1.59489	1	-1.70089
ENSG00000163154	TNFAIP8L2	protein_coding	1178	ENSMUSG00000013707	Tnfaip8l2	protein_coding	1122	3.56361	4.37377	4.20026	3.30912	3.87176	3.24775	2.81818	2.93501	4.23065	3.67709	4.67527	-0.0811782	3.82528	0.160765	1.56269	3.61326	3.4526	1.97759	3.00664	4.12873	3.75786	1.59122	2.7637	2.37662	2.26336	0.804617	0.9456	1.62912	2.4312	2.33092	-0.465761	2.80388	-0.615442	0.845449	-0.786416	0.661672	1.68411	1.4501	1	0.705691	1	-0.748487
ENSG00000158077	NLRP14	protein_coding	3628	ENSMUSG00000016626	Nlrp14	protein_coding	3537	3.52574	2.9114	1.77007	3.00821	2.80147	2.68381	2.41774	-1.49518	0.437889	1.76475	0.730507	2.10334	2.78741	2.85986	2.81433	1.6425	1.82976	-0.645244	-1.78612	1.2835	-2.0349	1.96839	-0.0815286	-2.05357	-2.20045	0.148163	0.0261125	2.29459	3.47519	2.84439	-0.537252	1.46936	-2.2719	-0.811005	-1.44287	0.00521846	0.513081	-2.21846	1	1.22859	0.999948	-0.887148
ENSG00000009765	IYD	protein_coding	10362	ENSMUSG00000019762	Iyd	protein_coding	1623	2.14918	2.14941	2.06337	2.30151	1.95726	1.69582	1.95431	1.63462	2.44739	1.25069	2.02381	2.10386	2.27335	1.3458	2.05029	2.16086	2.03817	2.64805	2.45471	2.24337	1.9746	2.3288	2.24572	2.56166	-1.07659	-0.727974	-1.17195	-0.903471	-0.68635	-0.5236	-0.998352	-0.728707	-1.14803	0.312858	-1.31901	-0.870918	-1.17041	-0.0655481	1	0.0205645	0.999948	-0.301212
ENSG00000166220	TBATA	protein_coding	1717	ENSMUSG00000020096	Tbata	protein_coding	2426	-0.301869	-0.257245	-0.150645	-0.234433	-0.578681	-0.880762	-0.31033	-0.415891	-0.482827	0.674107	-0.512136	-0.624729	-0.718268	-0.382785	-0.565822	-0.737648	-0.412883	1.019	0.878124	0.192859	0.0443824	-1.53729	0.412793	0.0257137	-1.6565	-1.30789	-0.751869	-1.48339	-1.26627	-2.10352	-1.57827	-1.30862	-1.72795	-0.267058	-1.89892	-1.45083	-1.75033	-0.598252	1	-0.370021	1	0.160353
ENSG00000106631	MYL7	protein_coding	1458	ENSMUSG00000020469	Myl7	protein_coding	590	4.57789	5.33621	4.33318	4.85945	2.97915	5.21312	4.31789	5.34357	2.56043	1.91001	3.30873	1.61117	0.517632	0.853114	0.670077	3.40514	1.82302	-0.33006	2.11402	2.75069	1.28028	2.6055	-0.351307	2.26161	4.90685	6.0173	5.64548	5.94872	4.94345	5.02374	2.78345	4.81863	0.311844	1.77273	1.72583	3.17392	3.9899	-0.860762	0.821933	-0.43543	0.999948	0.965536
ENSG00000129673	AANAT	protein_coding	2190	ENSMUSG00000020804	Aanat	protein_coding	1663	0.34709	-0.608286	-0.501686	-0.585474	1.39221	-1.2318	2.79806	1.555	-0.833868	-0.676934	-0.863177	1.34616	0.930692	-0.733826	-0.916863	-1.08869	0.236076	1.083	0.527084	1.42678	1.01527	-0.303369	-0.938248	-1.32533	-1.11171	-0.763099	-1.20708	-0.938596	-0.721475	-1.55873	-1.03348	-0.763832	-1.18316	0.277733	1.23083	0.0939565	0.379426	-0.0655481	1	-1.72722	1	0.160353
ENSG00000178462	TUBAL3	protein_coding	1798	ENSMUSG00000021216	Tubal3	protein_coding	3159	-0.368372	-0.323748	-0.217148	-0.300936	-0.645184	-0.947265	-0.376833	-0.482394	-0.54933	-0.392396	-0.578639	-0.691232	-0.78477	-0.449288	-0.632325	-0.804151	-0.479386	-0.632463	-0.773341	1.71132	-1.02212	-0.603794	0.34629	-0.0407893	-2.03739	-1.68878	-0.547795	-1.86428	-1.64716	-2.48441	-0.374194	-1.68951	-2.10884	-0.647947	-2.27981	-0.246761	-2.13122	-0.985754	1	-0.370021	1	0.160353
ENSG00000133661	SFTPD	protein_coding	1321	ENSMUSG00000021795	Sftpd	protein_coding	2417	1.07639	0.121015	0.227615	0.143827	1.38454	2.95693	0.0679291	3.2843	2.70279	2.85972	0.866123	1.33849	1.24495	0.995474	0.812438	1.64061	2.2873	1.8123	-0.328579	2.57112	1.0076	1.42593	-0.208947	-0.596027	-0.0661777	-1.30253	-1.74651	0.521975	0.324058	-0.513192	-0.572906	-1.30326	-1.72259	-0.261696	0.428367	1.87646	-0.744965	1.52051	1	-0.0622912	1	0.575507
ENSG00000164935	DCSTAMP	protein_coding	2778	ENSMUSG00000022303	Dcstamp	protein_coding	2664	-0.996026	-0.951401	-0.844802	-0.928589	-1.27284	-1.57492	-1.00449	-1.11005	-1.17698	-1.02005	-1.20629	-1.31889	-1.41242	-1.07694	-1.25998	-1.4318	-1.10704	-1.26012	-1.40099	-1.5013	-1.64977	-2.23145	-1.28136	-0.668443	-1.79152	-1.4429	-1.88688	-1.6184	-1.40128	-2.23853	-1.71328	-1.44364	-1.86296	-0.402073	-2.03394	0.736079	-0.885342	-0.0655481	1	-0.370021	1	0.160353
ENSG00000164794	KCNV1	protein_coding	6979	ENSMUSG00000022342	Kcnv1	protein_coding	4587	2.31886	1.62652	2.41119	2.13475	1.56811	1.09611	1.57343	2.31587	1.74197	1.8989	2.37162	1.996	1.95904	1.59408	2.73298	1.76278	2.73391	2.26889	2.59196	2.66158	2.19118	2.37032	2.88152	1.95678	0.0094889	-2.22686	-2.67084	-1.40236	-1.18524	-1.02249	3.33565	0.094333	-2.64692	-1.18603	-0.817895	-0.369806	-2.6693	2.52189	1	-0.651422	0.999948	-0.301117
ENSG00000138892	TTLL8	protein_coding	2707	ENSMUSG00000022388	Ttll8	protein_coding	3428	-0.958674	-0.91405	-0.80745	-0.891238	-1.23549	-1.53757	-0.967135	-1.0727	-1.13963	-0.982698	-1.16894	-1.28153	-1.37507	-1.03959	-1.22263	-1.39445	-1.06969	-1.22276	-1.36364	-1.46395	-1.61242	-2.1941	-1.24401	-1.63109	-0.570327	1.19332	2.3932	-1.98217	-1.76505	-1.01734	-1.07706	-0.807411	-2.22674	-0.765846	-1.39771	-0.36466	-0.249115	-2.44084	1	-0.370021	1	-0.649151
ENSG00000112077	RHAG	protein_coding	2691	ENSMUSG00000023926	Rhag	protein_coding	2339	2.04988	2.67947	2.2011	1.70228	1.77307	2.05595	2.04142	2.6363	3.11685	1.34778	1.64697	1.04895	2.95541	2.55392	1.59328	1.78402	1.93886	2.69268	1.96684	2.4515	2.39613	2.27389	2.08647	2.28435	0.981148	-1.2552	-1.69918	-1.4307	-1.21358	-0.465867	-1.52558	0.329026	-1.67526	-0.214371	-1.84624	-1.39815	-1.69764	2.52189	1	-0.454876	1	-0.649151
ENSG00000160181	TFF2	protein_coding	830	ENSMUSG00000024028	Tff2	protein_coding	584	0.746838	0.791462	0.898062	0.814274	0.470026	0.167945	0.738376	0.632815	0.56588	0.722814	0.536571	0.423978	0.330439	0.665921	1.48288	0.311059	0.635824	0.482747	0.341869	0.241566	0.0930892	-0.488584	1.4615	0.0744205	0.398037	1.74665	0.30267	1.57115	0.788273	-0.0489775	0.476271	0.745916	0.32659	1.78748	2.15562	4.30414	2.88917	-0.701589	1	-0.370021	1	1.16305
ENSG00000204472	AIF1	protein_coding	1276	ENSMUSG00000024397	Aif1	protein_coding	1532	4.98437	2.75598	4.08497	4.28129	2.65694	2.35485	2.70289	0.0123704	8.90544	8.89353	8.92175	8.71642	8.08503	7.64539	8.40933	8.16229	2.33731	-0.137698	2.89135	1.20608	-0.527356	2.0609	2.42602	0.453975	-0.993339	-0.644727	-1.08871	-0.820224	-0.603103	-1.44035	1.89225	-0.645461	-1.06479	0.396105	0.76424	-0.787672	0.912836	-0.0655481	1	0.598319	1	0.160353
ENSG00000120729	MYOT	protein_coding	2893	ENSMUSG00000024471	Myot	protein_coding	2209	2.64589	1.99008	2.68164	-0.987109	1.83857	2.17392	2.25892	-0.168568	4.12205	2.38086	1.54254	2.08203	3.48325	2.03446	2.76896	2.50968	1.4194	2.68136	1.54049	2.61011	0.291706	-1.28997	1.46747	1.44296	0.478684	-1.1727	-1.61668	-1.3482	-1.13108	-1.96833	-1.44308	-1.17344	-1.59276	-0.131872	-1.76374	-1.31565	-1.61514	1.93604	1	0.50614	1	0.160353
ENSG00000013725	CD6	protein_coding	5958	ENSMUSG00000024670	Cd6	protein_coding	3404	0.903193	-1.05218	0.861772	-0.444408	0.626381	-0.0907375	0.21666	0.111099	-0.277765	-0.535869	-0.307074	-0.419667	0.0717569	0.822277	-0.36076	1.27477	0.962104	-0.0389696	-0.916814	0.397921	-0.750556	-1.0103	-0.797182	-0.769224	-2.14515	-0.796542	-0.655558	2.55152	3.45454	3.26581	-2.06692	-0.212313	-2.2166	-0.75571	-2.38757	-1.93949	-1.23898	-1.35627	1	0.136316	1	-0.806105
ENSG00000182676	PPP1R27	protein_coding	1449	ENSMUSG00000025129	Ppp1r27	protein_coding	771	2.26489	2.30952	1.09419	2.59536	1.98808	0.949033	1.51946	1.82894	3.08393	2.24087	1.7327	-0.379896	0.526565	-0.137953	2.00094	2.67711	1.83195	2.8488	2.12296	1.75962	2.28921	2.02947	1.97955	0.855509	-0.00272546	0.345887	-0.0980921	0.17039	0.38751	1.13522	0.0755087	0.345153	-0.0741723	1.38672	-0.245146	0.202942	0.903449	-0.0655481	1	-0.136047	1	-0.649151
ENSG00000102466	FGF14	protein_coding	13759	ENSMUSG00000025551	Fgf14	protein_coding	4182	-0.982355	-2.25966	-1.5681	0.348116	-1.25917	-1.88318	-0.727782	-0.833342	-3.48524	-3.32831	-1.51455	1.01671	-3.72068	-1.3852	-0.760881	-0.932707	0.832631	3.46505	1.68307	4.01699	1.25142	2.30579	-1.26769	1.66716	-2.44212	-2.0935	-2.53748	2.97893	1.75547	1.28079	-0.363882	0.490725	-2.51356	-1.05267	-0.684537	-2.23645	-2.53594	-0.0655481	1	-0.770832	1	1.45408
ENSG00000080293	SCTR	protein_coding	3426	ENSMUSG00000026387	Sctr	protein_coding	2012	1.28646	-0.25388	-1.14728	-0.231068	-1.57532	-1.8774	0.277997	0.587474	1.97997	0.9994	1.95066	0.378636	2.45502	-0.37942	2.2449	0.265717	-0.409518	0.437405	0.296527	2.10311	0.0477473	0.273429	-0.583842	-1.97092	-1.38655	-1.03794	-1.48192	-1.21344	-0.996317	-1.83357	-1.30832	-1.03867	-1.458	0.00289095	0.692954	-1.18089	-1.48038	-0.0655481	1	-2.17317	1	0.160353
ENSG00000115165	CYTIP	protein_coding	3428	ENSMUSG00000026832	Cytip	protein_coding	6744	1.70065	1.33024	1.17381	1.76809	1.42384	-0.878239	1.69219	0.171594	2.10466	-1.32337	1.49039	-1.62221	-1.71574	-1.38026	1.60663	-0.735125	0.58964	1.75849	0.295685	0.51731	0.631868	-0.534768	0.737244	-0.386801	-2.13153	-2.78292	-3.22689	-1.37345	-1.74129	0.421458	-3.05329	-1.19869	-3.20297	-1.74208	-1.78899	-0.92586	-0.903424	0.935013	1	-0.448974	1	-1.1115
ENSG00000074803	SLC12A1	protein_coding	12839	ENSMUSG00000027202	Slc12a1	protein_coding	5763	-0.0345149	-0.352461	-1.46825	0.0329212	0.10371	-1.78333	0.24653	0.488893	-0.800435	-0.906536	-0.829745	-1.5273	-1.29891	-0.478001	-0.298468	-0.0552563	-1.73049	-3.46853	-2.60941	-2.70971	-3.85819	-1.11793	-1.48978	-1.87686	-1.90474	-2.55613	-3.00011	-2.73163	0.0704554	-1.02983	-0.0191536	-1.55686	-2.97619	-1.5153	0.174764	-0.377147	-0.191213	0.935013	1	-0.941735	0.999948	-2.33525
ENSG00000137860	SLC28A2	protein_coding	5192	ENSMUSG00000027219	Slc28a2	protein_coding	4208	3.98437	4.10055	4.18369	4.27769	4.31677	3.86269	4.02401	4.09623	4.39651	4.30653	4.38332	4.04566	3.95212	3.90346	4.49599	4.07534	4.63457	4.57911	4.6275	4.76638	4.35487	4.42855	4.44575	4.46274	-2.45106	-2.10245	-2.54642	-2.27794	-1.06082	-0.898072	-2.37282	-2.10318	-2.5225	-1.06161	0.62845	1.21404	0.0400799	-0.0655481	1	0.0379456	0.999948	-1.30082
ENSG00000140254	DUOXA1	protein_coding	3721	ENSMUSG00000027224	Duoxa1	protein_coding	3977	-1.41767	-1.37305	-1.26645	-1.35023	-1.69448	-1.99656	-1.42613	0.790236	-1.59863	-1.44169	-1.62794	-1.74053	-1.83407	-1.49859	-1.68162	-1.85345	-1.52868	-1.68176	-0.237676	1.07706	-2.07142	-2.65309	-0.703007	-2.09009	-0.369603	-2.02099	-2.46497	-0.611526	-1.97937	-0.231655	-2.29137	-2.02172	-2.44105	-0.980159	-2.61202	-2.16394	-2.46343	1.93604	1	-1.9218	1	0.217761
ENSG00000185149	NPY2R	protein_coding	3628	ENSMUSG00000028004	Npy2r	protein_coding	3383	-1.38115	-0.336529	-0.229929	0.271245	-0.0730032	-0.960046	-1.38961	0.826752	2.89732	2.68229	1.73051	0.880949	2.90289	1.12289	1.52482	1.76803	-1.49217	-0.645244	-1.78612	-1.88643	-2.0349	-2.61658	-1.66649	-2.05357	-2.13623	-1.78761	-2.23159	-1.96311	-1.74599	-2.58324	-0.473029	-0.203385	-2.20767	-0.746782	-0.793684	0.876796	-1.23005	-0.0655481	1	-0.572303	1	0.160353
ENSG00000079112	CDH17	protein_coding	3901	ENSMUSG00000028217	Cdh17	protein_coding	4474	0.0991396	1.72873	1.83533	1.90354	1.23736	1.25721	-1.49428	0.985117	2.24011	2.94958	-0.111128	2.71488	0.682741	1.75519	1.95066	1.66336	1.72509	0.835049	1.27913	2.09637	0.667783	0.600683	0.550767	0.163688	-2.53949	-2.19088	-2.63485	-2.36637	-2.14925	-2.9865	-2.46125	-2.19161	-2.61093	-1.15004	-0.459981	-0.748858	-1.04835	-0.0655481	1	1.01126	1	0.160353
ENSG00000164972	C9orf24	protein_coding	1439	ENSMUSG00000028441	1110017D15Rik	protein_coding	1421	2.27488	3.31951	2.91153	1.02039	3.13557	1.69599	3.40392	3.64629	-0.228003	1.51389	2.32765	0.630095	3.12152	3.04196	1.689	2.6871	1.4269	2.01079	0.547985	1.76961	2.10656	-1.28247	0.667617	-0.719463	-0.884829	-0.536217	-0.980196	0.288286	1.09037	-0.331844	-0.806595	0.463049	-0.956276	0.504615	-1.12725	0.905801	-0.978654	-0.0655481	1	-0.958935	0.999948	-0.232904
ENSG00000177752	YIPF7	protein_coding	1813	ENSMUSG00000029158	Yipf7	protein_coding	1219	4.32008	2.47162	2.94079	1.68708	3.43029	3.8481	2.78111	2.82755	2.76061	1.91755	3.10981	2.88174	2.66268	2.86065	3.35569	2.18386	3.09359	2.67748	2.91511	2.11437	0.965894	2.84365	1.91927	3.19515	-0.663621	2.49235	1.56294	-0.490506	0.726615	1.69672	-0.585387	2.49161	-0.735068	0.725823	-0.906042	-0.457953	1.24255	-2.67756	1	0.842544	0.999948	-1.79438
ENSG00000145283	SLC10A6	protein_coding	1502	ENSMUSG00000029321	Slc10a6	protein_coding	2124	0.891136	1.93576	0.0423602	0.958572	3.19929	-0.687757	1.46764	-0.222886	0.710179	-0.132888	-0.319131	-0.431723	1.0597	-0.18978	-0.372817	-0.544643	0.780122	-0.372954	-0.513833	0.970827	0.82235	1.97764	-0.394201	1.21872	-1.46471	-1.11609	-0.560073	-1.29159	-1.07447	-0.326759	-1.38647	-1.11683	-1.53615	-0.0752625	-1.70713	-1.25904	-1.55853	-0.598252	1	1.43357	1	-0.649151
ENSG00000077080	ACTL6B	protein_coding	2389	ENSMUSG00000029712	Actl6b	protein_coding	4267	0.806577	-0.733761	-0.627162	-0.71095	-1.0552	-1.35728	-0.786847	-0.892408	1.62562	1.19759	0.596309	-0.101245	0.390178	-0.859302	-1.04234	-1.21416	-0.8894	-1.04248	-1.18335	-1.28366	-1.43213	-2.01381	-1.06372	-1.4508	-2.47114	-2.12253	-2.56651	-0.713067	-1.08091	-2.91816	-1.39291	-2.12327	-2.54259	-1.0817	-2.71357	-2.26548	-1.56497	-0.0655481	1	-0.370021	1	1.05068
ENSG00000047617	ANO2	protein_coding	6255	ENSMUSG00000038115	Ano2	protein_coding	5385	1.53345	0.68499	0.79159	1.35988	2.60059	1.89797	2.34811	0.888914	3.00961	3.71588	4.51756	3.36813	3.41661	3.81818	3.96138	3.68263	6.68778	7.18731	6.79655	7.43887	7.21269	7.22968	6.43337	6.83302	-2.80687	-2.45826	-1.90224	-2.63375	-2.41663	-2.25388	-2.72863	-2.45899	-2.87832	-1.41743	-2.04929	-2.6012	-2.90069	-0.598252	1	0.488689	0.999948	-0.301212
ENSG00000163217	BMP10	protein_coding	1584	ENSMUSG00000030046	Bmp10	protein_coding	4490	-0.185551	-0.140927	-0.0343273	-0.118115	-0.462364	-0.764444	-0.194013	-0.299574	-0.366509	-0.209575	-0.395819	-0.508411	-0.60195	-0.266468	-0.449504	-0.62133	0.703435	-0.449642	0.40948	-0.690823	-0.8393	-1.42097	-0.470889	-0.857969	-0.959676	-1.19603	-2.64	-2.37152	-2.1544	-2.99165	-2.4664	-2.19676	-2.61608	-1.15519	-2.78706	-2.33897	-2.63846	0.886078	1	-0.370021	1	0.160353
ENSG00000169704	GP9	protein_coding	889	ENSMUSG00000030054	Gp9	protein_coding	881	0.647766	0.69239	0.79899	0.715202	0.370953	0.0688728	0.639304	0.533743	0.466808	0.623742	0.437498	0.324906	0.231367	0.566849	0.383813	0.211987	0.536752	0.383675	0.242797	0.142494	-0.00598289	-0.587656	0.362428	-0.0246516	-0.195137	0.153476	-0.290503	-0.0220216	0.195099	-0.642151	-0.116902	0.152742	-0.266583	1.19431	-0.437558	0.0105308	3.61793	-0.0655481	1	-0.370021	1	0.160353
ENSG00000139155	SLCO1C1	protein_coding	4860	ENSMUSG00000030235	Slco1c1	protein_coding	5186	-1.80294	-0.173348	-0.651711	-1.7355	-2.07975	-2.38183	0.188603	-1.91696	-1.98389	-0.826959	-0.42824	-0.125795	0.102594	-0.883852	-2.06689	-0.238714	-1.91395	2.39241	-0.207904	2.49915	-2.45668	-0.231002	-1.08827	-0.89039	-1.75254	-2.40393	-2.84791	-2.57943	-2.36231	-3.19956	-2.67431	-2.40467	-2.82399	-1.3631	-2.99497	-2.54688	-2.84637	0.935013	1	-1.72495	1	0.160353
ENSG00000205754	SLCO1B7	protein_coding	2681	ENSMUSG00000030236	Slco1b2	protein_coding	4929	-0.94475	-0.900126	-0.793526	-0.877314	-1.22156	-1.52364	-0.953212	-1.05877	-1.12571	-0.968774	-1.15502	-1.26761	-1.36115	-1.02567	-1.2087	-1.38053	-1.05576	-1.20884	-1.34972	-1.45002	-1.5985	-2.18017	-1.23009	-1.61717	-2.67922	-0.330606	-2.77458	-2.5061	0.29598	-2.12623	-2.60098	0.838586	-2.75066	-1.28977	-2.92164	-2.47355	-1.77304	-1.47959	1	-0.370021	1	-2.01494
ENSG00000257046	AC011604.2	protein_coding	3774	ENSMUSG00000030236	Slco1b2	protein_coding	4929	0.146889	-1.39345	0.298113	-1.37064	-0.714886	-2.01697	-1.44653	-1.5521	-0.619031	-0.462097	0.673587	-1.76093	-0.854472	-1.51899	-1.70203	-1.87385	-1.54909	-1.70216	-1.84304	-1.94335	-2.09182	-1.6735	-1.72341	-2.11049	-2.67922	-0.330606	-2.77458	-2.5061	0.29598	-2.12623	-2.60098	0.838586	-2.75066	-1.28977	-2.92164	-2.47355	-1.77304	-1.47959	1	0.260427	1	-2.01494
ENSG00000134538	SLCO1B1	protein_coding	2229	ENSMUSG00000030236	Slco1b2	protein_coding	4929	1.90659	1.36625	1.47285	0.974023	0.0448122	-0.257269	-0.686837	0.207602	-0.859333	1.2976	0.69632	-1.00124	-1.09477	-0.759292	0.642634	1.20777	0.21061	0.642496	0.916655	0.401315	0.667876	0.0862026	-0.963713	0.23417	-2.67922	-0.330606	-2.77458	-2.5061	0.29598	-2.12623	-2.60098	0.838586	-2.75066	-1.28977	-2.92164	-2.47355	-1.77304	-1.47959	1	0.0615146	1	-2.01494
ENSG00000111700	SLCO1B3	protein_coding	3542	ENSMUSG00000030236	Slco1b2	protein_coding	4929	1.23842	-1.30192	0.389643	-1.27911	-0.623355	-1.92544	-0.355005	-1.46057	0.0574616	-0.370567	0.765118	-1.6694	-0.762942	-1.42746	-1.6105	-1.78232	-1.45756	-1.61063	-1.75151	-1.85182	-2.00029	-1.58196	-1.63188	-2.01896	-2.67922	-0.330606	-2.77458	-2.5061	0.29598	-2.12623	-2.60098	0.838586	-2.75066	-1.28977	-2.92164	-2.47355	-1.77304	-1.47959	1	-0.342709	1	-2.01494
ENSG00000139193	CD27	protein_coding	1410	ENSMUSG00000030336	Cd27	protein_coding	2328	1.98233	0.0269502	2.45548	1.04976	2.87544	1.72536	2.55883	-0.131696	1.80137	3.65874	2.09399	1.98139	3.02536	2.22334	1.30334	3.13151	1.87131	-0.281765	0.577357	2.47705	2.4985	2.20634	3.60388	3.83347	-0.597014	-1.2484	2.69994	0.161064	-1.20678	0.763327	1.80315	-1.24914	-1.66846	-0.20757	0.745528	1.19362	0.894124	-2.37102	1	0.639386	1	0.0416828
ENSG00000103375	AQP8	protein_coding	1421	ENSMUSG00000030762	Aqp8	protein_coding	1581	-0.0288855	0.0157388	0.122338	0.0385506	-0.305698	-0.607778	-0.037347	-0.142908	-0.209843	-0.0529095	-0.239153	-0.351745	1.87664	-0.109802	-0.292838	-0.464664	-0.1399	-0.292976	-0.433855	-0.534158	-0.682634	-1.26431	-0.314223	-0.701303	-1.03876	2.11721	1.86587	-0.865645	-0.648524	-1.48577	-0.960526	-0.690882	-1.11021	0.350684	0.303782	-0.833093	2.56785	-2.96258	1	-0.370021	1	0.160353
ENSG00000172935	MRGPRF	protein_coding	2746	ENSMUSG00000031070	Mrgprf	protein_coding	2214	3.54425	4.49158	3.81577	3.94611	4.67461	4.7272	4.62694	4.19207	3.74662	3.75155	3.13235	3.15726	3.12785	3.69466	3.40059	4.3398	-1.09032	-1.2434	-0.38428	0.10038	0.366941	-0.62977	1.73535	0.348272	2.72335	1.63139	-0.0349821	1.81846	1.67301	2.11587	-0.446344	1.14523	-1.59602	-0.135134	-0.182036	-1.31891	-1.6184	1.80451	1	0.267915	0.999948	-0.0978612
ENSG00000130598	TNNI2	protein_coding	1082	ENSMUSG00000031097	Tnni2	protein_coding	1497	0.364321	0.408945	0.515545	0.431757	0.0875083	-0.214572	0.355859	0.250298	0.183363	0.340297	1.15405	0.0414609	-0.052078	0.283404	0.100368	-0.0714584	0.253306	0.10023	-0.0406486	-0.140952	-0.289428	-0.871101	0.0789828	-0.308097	-0.959997	-0.611385	-1.05536	-0.786882	-0.569761	-1.40701	1.7032	-0.612118	-1.03144	0.429447	-0.202418	-0.75433	0.946178	-0.0655481	1	-0.370021	1	0.160353
ENSG00000036473	OTC	protein_coding	1728	ENSMUSG00000031173	Otc	protein_coding	4241	-0.311082	-0.266458	-0.159858	1.34132	0.412106	-0.889975	-0.319544	-0.425104	-0.49204	-0.335106	-0.521349	-0.633942	-0.727481	-0.391999	-0.575035	-0.746861	-0.422096	-0.575173	-0.716051	0.768608	-0.964831	-1.5465	-0.59642	-0.9835	-2.46233	-2.11372	-2.55769	-2.28921	-0.0720916	-2.90934	-2.38409	-2.11445	-2.53377	-1.07288	-2.70475	-2.25666	-1.55615	-0.0655481	1	0.260427	1	-1.36735
ENSG00000170950	PGK2	protein_coding	1657	ENSMUSG00000031233	Pgk2	protein_coding	1592	-0.250553	0.794072	-0.0993286	1.40185	1.0576	-0.829445	1.32595	1.22039	-0.43151	2.04735	0.53918	-0.573412	-0.666951	0.668531	1.80742	-0.686331	-0.361567	0.485357	-0.655522	0.244175	1.0957	2.51403	0.46411	0.661993	-0.048763	-0.700151	-1.14413	0.124352	1.34147	-1.49578	-0.970529	-0.700885	-1.12021	0.340681	-1.29118	-0.843096	-1.14259	0.935013	1	-0.893199	1	-0.364825
ENSG00000109424	UCP1	protein_coding	1462	ENSMUSG00000031710	Ucp1	protein_coding	1636	1.93008	-0.025298	0.0813017	-0.00248617	2.97519	1.67311	0.921616	1.40102	1.74912	0.906054	0.71981	1.92915	-0.486321	0.849161	2.83605	-0.505701	0.819064	1.66599	2.11007	-0.575194	0.276329	1.50201	-0.35526	-0.74234	-1.0881	-0.739483	-0.183462	1.08502	-0.69786	0.0498525	-1.00986	-0.740217	-1.15954	0.301349	-1.33052	-0.882428	-1.18192	-0.598252	1	1.27365	1	1.34641
ENSG00000157368	IL34	protein_coding	2233	ENSMUSG00000031750	Il34	protein_coding	1959	1.64097	1.36366	2.64019	2.38647	1.36415	-1.25986	1.31058	-0.794985	2.30801	0.879976	0.108771	0.996178	0.902639	0.823084	2.22501	1.20519	0.792986	0.0549472	0.499031	1.39873	0.250252	1.08362	1.0337	0.968549	5.20655	4.78193	4.93163	4.147	3.62716	3.98631	0.315157	1.32177	-1.41949	0.0414039	-0.590461	0.44259	1.72806	0.412276	0.896771	-0.0448102	1	0.32559
ENSG00000087250	MT3	protein_coding	1837	ENSMUSG00000031760	Mt3	protein_coding	1066	1.18563	-0.354706	0.751893	-0.331894	-0.676143	-0.978224	1.17717	-0.513353	-0.580288	-0.423355	-0.609598	-0.72219	-0.815729	-0.480247	-0.663283	-0.835109	-0.510345	-0.663421	-0.8043	-0.904603	-1.05308	-1.63475	-0.684668	-1.07175	2.52987	3.68584	3.52197	6.85273	7.61359	7.24273	0.608104	0.877748	-0.541577	0.919314	-0.712551	-0.264463	-0.563955	-1.00505	1	-1.39689	1	-0.579501
ENSG00000198851	CD3E	protein_coding	2844	ENSMUSG00000032093	Cd3e	protein_coding	4080	-1.0299	-0.985276	0.121324	-0.962464	-1.30671	-1.60879	-1.03836	-1.14392	-0.210858	-1.05392	-1.24017	-1.35276	0.553701	-1.11082	-1.29385	-1.46568	-1.14091	-1.29399	-1.43487	-1.53517	-1.68365	-2.26532	-1.31524	-1.70232	0.915436	1.74948	2.19858	1.08855	2.30567	2.35595	-1.32826	-2.05861	-2.47794	-1.01705	-2.64891	-0.615862	-2.50032	-1.01788	0.864462	-0.370021	1	-1.24054
ENSG00000205177	C11orf91	protein_coding	891	ENSMUSG00000032671	A930018P22Rik	protein_coding	822	1.64452	0.689148	0.795748	0.71196	0.367711	1.06563	0.636062	1.5305	2.46357	0.6205	0.434256	0.321664	0.228125	2.14857	2.7025	1.20874	0.53351	0.380433	0.239555	0.139252	-0.0092249	-0.590898	1.35919	-0.0278936	-0.095133	0.253479	-0.1905	0.077982	0.295103	-0.542148	-0.0168988	0.252745	-0.16658	1.29431	1.98437	0.110534	-0.188958	-0.0655481	1	-0.397594	1	0.160353
[truncated: 15,675 more rows]
[truncated: 9 more columns]

## Sheet: mESC_up
gene.x	gene.y	mESC.Prdm14DvsWT$log2FoldChange	mESC.Prdm14DvsWT$padj
GPR83	Gpr83	5.95558	9.52534e-10
KLHL3	Klhl3	4.61253	1.78687e-12
ADRA1A	Adra1a	4.51351	0.0238585
SPTA1	Spta1	4.33999	1.78687e-12
[truncated: 127 more rows]

[truncated: 9 more sheets: mESC_down, 4i _hESC_up, 4i_hESC_down, mEpiLC_down, mEpiLC_up, D6_mPGCLC_down, D6_mPGCLC_up, hPGCLC_down, hPGCLC_up]
