# Supplementary material for: A critical role of PRDM14 in human primordial germ cell fate revealed by inducible degrons
Source: Nat Commun. 2020 Mar 9;11:1282. doi: 10.1038/s41467-020-15042-0 (PMC7062732; doi:10.1038/s41467-020-15042-0)
Supplement: Supplementary file 9 — Supplementary Data 5 [file 41467_2020_15042_MOESM9_ESM.xlsx]

## Sheet: Sheet2
Oligo Name	Oligo Number	Sequence 5' to 3'	Type	Comments
IF: pB-PRDM14_5'arm_F	AS40	ccccctcgaggTCGATTTTTTTTTTTTGGAGACAGAGTCTCAC	cloning	PRDM14-T2A-mVenus
IF: T2A-PRDM14_5'arm_R	AS41	ACTTCCTCTGCCCTCGTAGTAGTCTTCATGAAACTTCATG	cloning	PRDM14-T2A-mVenus
IF: Rox-mVenus_R	AS42	AAACGTCGACTGAATCTACTTGTACAGCTCGTCCATGCCG	cloning	PRDM14-T2A-mVenus
IF: Rox-PRDM14_3'arm_F	AS43	TATCTAGACCCAGCTCCCTGCCAGCCACAATGACTCACGC	cloning	PRDM14-T2A-mVenus
IF: DTA-PRDM14_3'arm	AS44	TTGAAAACCACACTGtgggaggctgaggccagaggatcag	cloning	PRDM14-T2A-mVenus
hPRDM14-stop_gRNA_F	AS45	caccGTGAAGACTACTAGCCCTGCC	cloning	PRDM14-stop-gRNA
hPRDM14-stop_gRNA_R	AS46	aaacGGCAGGGCTAGTAGTCTTCAC	cloning	PRDM14-stop-gRNA
geno_PRDM14-Venus_F	AS58	TTATTGGGTCACACTCTCTTGGG	genotyping	geno PRDM14-T2A/AID-mVenus
geno_PRDM14-Venus_R	AS59	ccaagtgcacagtatgataagcg	genotyping	geno PRDM14-T2A/AID-mVenus
IF:AID-5'arm P14_R	AS104	GCCTCCTGCTCCCCCGTAGTAGTCTTCATGAAACTTCATG	cloning	pPB(+)-hPRDM14-C-ter-AID-Venus
AID_F	AS105	GGGGGAGCAGGAGGCGTCGA	cloning	pPB(+)-hPRDM14-C-ter-AID-Venus
IF:mVenus-AID_R	AS106	CTCGCCCTTGCTCACATCAAGCTTcttcacgaacg	cloning	pPB(+)-hPRDM14-C-ter-AID-Venus
mVenus(no start)_F	AS107	GTGAGCAAGGGCGAGGAG	cloning	pPB(+)-hPRDM14-C-ter-AID-Venus
IF:pPB-CAG-OsTir1_F	AS137	CTTGTTATAGACTAGtattaatagtaatcaattacggggtcattag	cloning	For pPB-CAG-OsTir1-IRES-HygR
myc-OsTir1_R	AS138	CTACAGATCCTCTTCTGAGATGAGTTTTTGTTCCAGAATTTTCACGAAATTGG	cloning	For pPB-CAG-OsTir1-IRES-HygR
IF: myc-OsTir1-IRES-HygR_F	AS139	GAAGAGGATCTGTAGGGCCgcCCCCTCTCCCTCCC	cloning	For pPB-CAG-OsTir1-IRES-HygR
IF: pPB-CAG-OsTir1_F	AS140	CTTGTTATAGACTAGGTCGACATTGATTATTGACTAGTTATTAATAG	cloning	For pPB-CAG-OsTir1-V5-T2A-Puro
IF: pPB-Puro_R	AS141	GCTTATCGAGCGGCCgaattctcaggcaccgggc	cloning	For pPB-CAG-OsTir1-V5-T2A-Puro
OsTir1_F	AS142	ATGACATACTTCCCTGAGGAGGTG	cloning	For pPB-CAG-OsTir1-V5-T2A-Puro
IF: OsTir1-CAG_R	AS143	AGGGAAGTATGTCATggtggACGCGTgagaattctc	cloning	For pPB-CAG-OsTir1-V5-T2A-Puro
hSOX17-stop_gRNA_F	NI1	caccGACGTGTGACAGGTCCCTGAC	cloning	SOX17-stop-gRNA
hSOX17-stop_gRNA_R	NI2	aaacGTCAGGGACCTGTCACACGTC	cloning	SOX17-stop-gRNA
pBluescript_Rev	AS177	TCGAcctcgagggggggcccggtac	cloning	pPB(+)-hSOX17-C-ter-AID-Venus
IF: linker-AID-SOX17-5'arm_R	AS179	GCCTCCTGCTCCCCCCACGTCAGGATAGTTGCAGTAA	cloning	pPB(+)-hSOX17-C-ter-AID-Venus
SOX17-geno_F	AS185	gcctttagaggacgggtgtt	genotyping	geno SOX17-AID-Venus
SOX17-geno_R	AS186	agggacactacacacaaacca	genotyping	geno SOX17-AID-Venus
DD_C_F	AS267	ACGCGGggagtgcaggtggaa	cloning	For pPB-CAG-myc-PRDM14-DD-IRES-HygR
pPB-DD_R	AS268	GGCGGGTTCGAGGAATTCTTTG	cloning	For pPB-CAG-myc-PRDM14-DD-IRES-HygR
IF: pPD-DD-Kozak_myc_PRDM14_F	AS269	TTCCTCGAACCCGCCGCCGCCACCatgGAACAAAAAC	cloning	For pPB-CAG-myc-PRDM14-DD-IRES-HygR
IF: DD-PRDM14_R	AS270	ctgcactccCCGCGTgtagtcttcatgaaacttcatg	cloning	For pPB-CAG-myc-PRDM14-DD-IRES-HygR
STOP-IRES_F	AS271	TAGGGCCgcCCCCTCTCCCTC	cloning	For pPB-CAG-HA-FboxOsTir1-OsCoi1b-IRES-HygR
CAGGS_R	AS272	gatatcctgcagacgcgtgag	cloning	For pPB-CAG-HA-FboxOsTir1-OsCoi1b-IRES-HygR
IF: CAGGS-Kozak-HA_F	AS273	cgtctgcaggatatcgccaccatgtacccatacgat	cloning	For pPB-CAG-HA-FboxOsTir1-OsCoi1b-IRES-HygR
IF: IRES-osCoi1b_R	AS274	GAGGGGgcGGCCctaggcaggatacaggggcaccac	cloning	For pPB-CAG-HA-FboxOsTir1-OsCoi1b-IRES-HygR
OsJAZ43_F	AS275	cctccacagcctgcccacgc	cloning	For pPB(+)-hPRDM14-C-ter-JAZ-Venus
OsJAZ43_R	AS276	agcggccttcttgtatggctc	cloning	For pPB(+)-hPRDM14-C-ter-JAZ-Venus
IF:OsJAZ-linker _R	AS277	ggcaggctgtggaggATCGATACCGTCGACGCCTC	cloning	For pPB(+)-hPRDM14-C-ter-JAZ-Venus
IF: OsJAZ-Venus_F	AS278	tacaagaaggccgctAAGCTTGATGTGAGCAAGGGC	cloning	For pPB(+)-hPRDM14-C-ter-JAZ-Venus
IF: OSTIR1-NLS_R	AS279	AGGGAAGTATGTCATaacttttcttttcttttttgggc	cloning	For pPB-CAGGS-osCoi1b-NLS-OsTIR1-JAZ-T2A-Puro
IF: JAZ-V5_R	AS280	ggcaggctgtggaggcccgggGGTGCTGTCCAGGCCCAGCAG	cloning	For pPB-CAGGS-osCoi1b-NLS-OsTIR1-JAZ-T2A-Puro
IF: OsJAZ-T2A_F	AS281	tacaagaaggccgctGGCAGTGGAGAGGGCAGAGG	cloning	For pPB-CAGGS-osCoi1b-NLS-OsTIR1-JAZ-T2A-Puro
qPCR_FOXH1_F	AS313	TTGGTGATTCAGGCCGCTCCCTC	qPCR
qPCR_FOXH1_R	AS314	GTCCTTGGGCACCTTGCGGAAGC	qPCR
qPCR_AKAP1_F	AS315	CCGTTTCAGGGAGCAGAAGT	qPCR
qPCR_AKAP1_R	AS316	TTGTCACCTGAGCAAGCAGT	qPCR
qPCR_FOXO4_F	AS319	CTCATCAGCCAGGCCATTG	qPCR
qPCR_FOXO4_R	AS320	GGTTGTGGCGGATCGAGTT	qPCR
qPCR_BEND4_F	AS331	TTAGAGAGCATCCCAGTGCCC	qPCR
qPCR_BEND4_R	AS332	TTCAACAGCTGCTTGCTTCC	qPCR
qPCR_CDX1_F	AS335	GACGCCCTACGAGTGGATG	qPCR
qPCR_CDX1_R	AS336	TGTAGACCACGCGGTACTTG	qPCR
qPCR_NFE2L3_F	AS339	AGCAGAGAAACCTGACTGGGA	qPCR
qPCR_NFE2L3_R	AS340	CAATGAGATGCCCTCCAGTGAA	qPCR
qPCR_GNA14_F	AS343	GGAGATCGAGCGACAGCTT	qPCR
qPCR_GNA14_R	AS344	TTCGTCGCTGTAACCAGACC	qPCR
qPCR_FGFR3_F	AS345	CTCAAGCACGTGGAGGTGAA	qPCR
qPCR_FGFR3_R	AS346	GCTCCTTGTCGGTGGTGTTA	qPCR
qPCR_NANOS1_F	AS351	CCAGCTGTTGCCTGTCAAAC	qPCR
qPCR_NANOS1_R	AS352	CCACGGTGGAACCTTCTTGA	qPCR
qPCR_MAP2_F	AS355	GCTGCATATGCGCTGATTCT	qPCR
qPCR_MAP2_R	AS356	TGTGTCGTGTTCTCAAAGGGT	qPCR
qPCR_EMB_F	AS359	ACCCAATACAGGTTCACCATCA	qPCR
qPCR_EMB_R	AS360	CCCTACGTAAGAGATCAATGGCT	qPCR
qPCR_LGI1_F	AS361	AATTTCAAGACATACTTTCCGGG	qPCR
qPCR_LGI1_R	AS362	CCCTCAGGTCCACATTTGTTAAA	qPCR
qPCR_MAP6_F	AS369	GTGAGCAGCTCCTACAGGAAT	qPCR
qPCR_MAP6_R	AS370	CTTGCTGGCCTCTCCTTTGA	qPCR
qPCR_TDGF1_F	AS373	GAAGATGGCCCGCTTCTCTT	qPCR
qPCR_TDGF1_R	AS374	CCCGAGATGGACGAGCAAAT	qPCR
qPCR_GAL_F	AS377	ACATGAAACCAGGAAGCTTTGAC	qPCR
qPCR_GAL_R	AS378	CGATGTCTTCTGAGGAGGCTG	qPCR
qPCR_SOX17_F	NI167	GAGCCAAGGGCGAGTCCCGTA	qPCR
qPCR_SOX17_R	NI168	CCTTCCACGACTTGCCCAGCAT	qPCR
qPCR_PRDM1_F	NI15	CGGGGAGAATGTGGACTGGGTAGAG	qPCR
qPCR_PRDM1_R	NI16	CTGGAGTTACACTTGGGGGCAGC	qPCR
qPCR_TFAP2C_F	NI55	CGCTCATGTGACTCTCCTGACATCC	qPCR
qPCR_TFAP2C_R	NI56	TGGGCCGCCAATAGCATGTTCT	qPCR
qPCR_KLF4_F	NI51	AAGGCACACCTGCGAACCCACA	qPCR
qPCR_KLF4_R	NI52	CGCATTTTTGGCACTGGAACGGGC	qPCR
qPCR_NANOG_F	NI99	TGCTGAGATGCCTCACACGGA	qPCR
qPCR_NANOG_R	NI100	TGACCGGGACCTTGTCTTCCTT	qPCR
qPCR_VENTX_F	AS255	TCAGGCCGTCAGCATCAAG	qPCR
qPCR_VENTX_R	AS256	TCCTTACTCAACCCGGCCAT	qPCR
qPCR_POU5F1_F	NI19	GCTGGAGCAAAACCCGGAGG	qPCR
qPCR_POU5F1_R	NI20	TCGGCCTGTGTATATCCCAGGGTG	qPCR
qPCR_EOMES_F	NI217	CTGGCTTCCGTGCCCACGTC	qPCR
qPCR_EOMES_R	NI218	CATGCGCCTGCCCTGTTTCG	qPCR
qPCR_SOX2_F	NI146	GGGAAATGGGAGGGGTGCAAAAGAGG	qPCR
qPCR_SOX2_R	NI147	TTGCGTGAGTGTGGATGGGATTGGTG	qPCR
qPCR_GAPDH_F	WT69	CGCTTCGCTCTCTGCTCCTCCTGT	qPCR
qPCR_GAPDH_R	WT70	GGTGACCAGGCGCCCAATACGA	qPCR
ChIP_TNFSP8_F	WG167_F	ATTCTCCCCTGGGGCTAGAG	ChIP-qPCR
ChIP_TNFSP8_R	WG167_R	AAGCCTCTGAAGCCCTCAAC	ChIP-qPCR
ChIP_NR5A2_F	WG168_F	CTGCGACCAAGGGTCTACAT	ChIP-qPCR
ChIP_NR5A2_R	WG168_R	TCCCTTGGGTACCAGGCTTA	ChIP-qPCR
ChIP_CBFA2T2_F	WG170_F	TGCTGTAGAGAATGCGGCAG	ChIP-qPCR
ChIP_CBFA2T2_R	WG170_R	AGTGGTGCAAGGTCCCTAAA	ChIP-qPCR
ChIP_NCOR2_F	WG171_F	GACGGGAGGCGATACAACTT	ChIP-qPCR
ChIP_NCOR2_R	WG171_R	AGGCCGTCTGAATCCACATC	ChIP-qPCR
ChIP_gene_desert1_F	WG548_F	CCATAGTGCAGTGCTTCCCA	ChIP-qPCR
ChIP_gene_desert1_R	WG548_R	CCCCAGGCCTACGAAATCAG	ChIP-qPCR
