# Supplementary material for: A critical role of PRDM14 in human primordial germ cell fate revealed by inducible degrons
Source: Nat Commun. 2020 Mar 9;11:1282. doi: 10.1038/s41467-020-15042-0 (PMC7062732; doi:10.1038/s41467-020-15042-0)
Supplement: Supplementary file 10 — Supplementary Data 6 [file 41467_2020_15042_MOESM10_ESM.xlsx]

## Sheet: DAVID_PRDM14_up_all
Category	Term	Count	%	PValue	Genes	List Total	Pop Hits	Pop Total	Fold Enrichment	Bonferroni	Benjamini	FDR
UP_KEYWORDS	Phosphoprotein	511	52.6262	6.14892e-20	DLC1, MEF2A, SC5D, LTBP1, OSMR, SGMS1, RORA, AMOTL1, ACBD5, USP54, INTS6, AIF1L, ADAM9, H1F0, TNIK, MAGI1, MPDZ, MYLK3, LIFR, MED12, UBE2J1, PTPRU, MYH6, SIRPA, PROX1, CTNNA3, GLUL, SCYL2, JUN, ROR1, KIAA1671, UNC13C, CRTC3, ACADSB, CCDC93, MYEF2, NPHP4, UBASH3B, SPP1, IQSEC2, UNC119, MGAT4A, BRI3BP, ASXL1, ATP11B, ATP11A, PPFIBP2, GAS6, C16ORF87, KCNJ6, PKP2, KCNJ8, MAP2, RGS9, SPATA6L, GAS2L3, …	940	8246	20581	1.3568	2.68093e-17	2.68093e-17	8.68405e-17
UP_KEYWORDS	Alternative splicing	601	61.895	2.27078e-15	DLC1, MEF2A, LTBP1, OSMR, RORA, SGMS1, MYLIP, MXI1, AMOTL1, ACBD5, CITED2, USP54, CTGF, INTS6, AIF1L, DDAH1, ADAM9, H1F0, TNIK, VWA5A, MAGI1, CYP1A1, FAXDC2, MPDZ, MYLK3, KIF5C, LIFR, MED12, PTPRU, PIK3IP1, TOX3, SIRPA, CTNNA3, ROR1, VGLL3, KIAA1671, CRTC3, GC, DNAH10, ACADSB, CCDC92, MYEF2, TPGS2, ALCAM, NPHP4, VWA5B2, KIAA1683, SPP1, IQSEC2, MGAT4A, UNC119, NTF3, ASXL1, PPFIBP2, GAS6, PCDH18, C…	940	10587	20581	1.24291	9.68114e-13	4.84057e-13	3.13083e-12
GOTERM_CC_DIRECT	GO:0070062~extracellular exosome	200	20.5973	1.16016e-08	SCPEP1, S100A6, CADM1, IL6ST, S100A7, EFNA1, PITPNA, UTRN, ATP2B1, VPS13C, BHLHB9, PLOD2, AIF1L, ERAP1, DDAH1, ADAM9, FTL, TNIK, PCBD1, EFNB1, LIFR, PIK3IP1, SIRPA, GLUL, KRT19, KRT18, ABAT, RAB15, GC, ACADSB, ALCAM, TPI1, STX12, HNMT, LAMB1, SPP1, COL18A1, PLAT, MGAT4A, S100A16, ASXL1, PTPN13, SERPINI1, GAS6, S100A13, COL14A1, SLC46A3, CRYM, ZNF486, SUSD2, EFHD1, CREG1, GPX3, SEMA3C, ANGPT1, DPP…	889	2811	18224	1.45852	5.84718e-06	5.84718e-06	1.67255e-05
GOTERM_BP_DIRECT	GO:0045944~positive regulation of transcription from RNA polymerase II promoter	76	7.82698	8.94987e-05	MEF2A, FOSL2, THRB, ELF4, F2RL1, EDN1, MITF, RORA, JAG1, FOXO4, ZIC1, CITED2, WNT2, PCGF5, GATA2, FOS, JADE1, GATA3, CREB3L1, POU4F1, MYB, CYR61, MYO6, MED12, DMRT1, GRHL3, PPARGC1A, PROX1, HES1, NCOA1, JUN, MLLT10, NCOA6, VEGFA, TXK, TFAP2C, SMARCA2, KDM6B, WNT5A, CRTC3, FGFR2, BEX1, ELK3, MEIS1, TCF7L2, CALCOCO1, MED12L, PLAGL1, JUND, ZNF750, MAML3, RUNX1, TFDP1, FZD8, CEBPD, TBX5, ASXL1, FOXA1…	827	981	16792	1.57305	0.269594	0.0309271	0.163848
UP_KEYWORDS	Activator	64	6.59114	2.70471e-08	MEF2A, BACH2, FOXK1, ELF4, CPEB3, MITF, TERF2IP, RORA, ZIC1, FOXO4, CITED2, GATA2, JADE1, MDFIC, GATA3, CREB3L1, MYB, NFKBIZ, PCBD1, MED12, IRF2BP2, PPARGC1A, TOX3, NCOA1, JUN, NCOA6, TFAP2C, SMARCA1, SMARCA2, CRTC3, ELK3, TCF7L2, MEIS1, TCF7L1, CALCOCO1, MED12L, PLAGL1, ZNF322, JUND, MLXIP, BCL6, ZNF750, MAML3, RUNX1, MN1, TFDP1, KLF6, CEBPD, LPP, FOXA1, AFF3, TEAD1, CREB5, KLF15, WWTR1, MED13L,…	940	661	20581	2.11991	1.17925e-05	3.93084e-06	3.81983e-05
UP_SEQ_FEATURE	splice variant	439	45.2111	2.90259e-08	DLC1, MEF2A, LTBP1, OSMR, SGMS1, MYLIP, RORA, MXI1, AMOTL1, ACBD5, CITED2, USP54, CTGF, INTS6, AIF1L, ADAM9, TNIK, MAGI1, VWA5A, KIF5C, MED12, PTPRU, PIK3IP1, SIRPA, CTNNA3, ROR1, VGLL3, KIAA1671, GC, CRTC3, DNAH10, MYEF2, TPGS2, ALCAM, KIAA1683, SPP1, IQSEC2, UNC119, ASXL1, GAS6, PCDH18, C16ORF87, SYNE3, COL14A1, PKP2, MAP2, TCAF1, RGS9, SPATA6L, TLL1, CREBRF, SH3RF1, CACHD1, SYNJ1, TTC29, PDE11…	927	7760	20063	1.22439	8.11242e-05	8.11242e-05	5.18542e-05
UP_KEYWORDS	Developmental protein	82	8.4449	3.94752e-08	MEF2A, PRR15, CADM1, PDGFB, FOXK1, SHTN1, GPR161, MITF, PRTG, CSPG5, TTLL7, JAG1, FOXO4, ZIC1, CITED2, WNT2, HOOK1, SHB, MCTP2, PAK3, ROBO1, ANG, SEMA3D, SEMA3C, RHOB, CREB3L1, ANGPT1, POU4F1, UNC5C, SIK1, ISLR2, PHC2, EFNB1, PLXNB2, DMRT1, PKDCC, WLS, PROX1, FLNB, SLIT3, AMIGO1, VEGFA, PDGFRA, SORT1, WNT11, KIF26B, WNT5A, BEX1, RTL1, LRIG3, MEIS1, B3GNT5, APELA, MN1, FZD8, FLT1, COL13A1, TBX5, F…	940	949	20581	1.89185	1.7211e-05	4.30278e-06	5.57503e-05
GOTERM_BP_DIRECT	GO:0007165~signal transduction	74	7.62101	0.0180297	GNA13, DLC1, S100A6, GABRB3, IGFBP6, SORL1, PDE11A, ITPKB, SKAP2, ARHGAP21, SHB, ARHGAP6, TNFRSF11A, ANK2, ANK3, GATA3, ZFYVE16, IL4R, INTS6, CSF3R, UNC5C, PRKACB, AGAP3, NET1, KIF13B, IRS2, ZP2, ARHGEF7, PRKAB2, NECTIN2, PDE4D, ARRDC3, FLNB, ARHGAP26, TNFRSF10A, IGF2R, SRGAP3, OPHN1, TGFBRAP1, RASD1, SRGAP1, RIN3, KALRN, NR3C2, ELK3, GNG12, CALCOCO1, ALCAM, IGF1R, SMOC2, TMED4, NPHP4, TEK, RUNX1…	827	1161	16792	1.29419	1	0.545437	28.3478
UP_KEYWORDS	Polymorphism	625	64.3666	1.94776e-07	DLC1, SGMS2, OSMR, SCN3B, RORA, MYLIP, AMOTL1, FAM210B, ACBD5, USP54, BHLHB9, CTGF, TMEM14A, TNIK, VWA5A, CYP1A1, FAXDC2, MPDZ, MYLK3, KIF5C, LIFR, UBE2J1, LIG4, MYH6, PTPRU, PIK3IP1, TOX3, SIRPA, PROX1, CTNNA3, SCYL2, JUN, ROR1, ABAT, ADAMTS1, PMP22, UNC13C, ADAMTS5, CRTC3, GC, DNAH10, ACADSB, CYP1B1, CCDC93, CCDC92, MYEF2, TPGS2, ALCAM, NPHP4, VWA5B2, UBASH3B, HLA-DPB1, KIAA1683, SPP1, NTF3, AS…	940	12043	20581	1.13628	8.49187e-05	1.69843e-05	0.000275079
UP_KEYWORDS	Membrane	416	42.8424	3.25099e-07	DLC1, SC5D, SGMS2, OSMR, SCN3B, SGMS1, MYLIP, FAM210B, ACBD5, DIRAS3, AIF1L, ADAM9, TMEM14A, MAGI1, CYP1A1, MPDZ, FAXDC2, UBE2J1, LIFR, PTPRU, PIK3IP1, SIRPA, SCYL2, ROR1, ADAMTS1, UNC13C, PMP22, NCR3LG1, DNAH10, CYP1B1, ALCAM, HLA-DPB1, MGAT4A, BRI3BP, ATP11B, ATP11A, CAMK2N1, PCDH18, SYNE3, KCNJ6, KCNJ8, TCAF1, RGS9, TLL1, LEPROTL1, CACHD1, SLC23A2, IL4R, SYNJ2, MYB, IL13RA1, ERRFI1, DPP4, GHR,…	940	7494	20581	1.2154	0.000141733	2.36236e-05	0.000459133
KEGG_PATHWAY	hsa04151:PI3K-Akt signaling pathway	43	4.42842	3.88321e-07	FGFR2, PDGFB, OSMR, EFNA1, ITGA11, COL2A1, GNG12, IGF1R, IL4R, COL27A1, TEK, SOS2, CSF3R, CREB3L1, ANGPT1, EGF, LAMB1, MYB, THBS1, INSR, THBS2, SPP1, GHR, FN1, PRKCA, FLT1, SGK3, IGF1, CREB5, ITGA3, COL5A2, COL4A6, COL5A1, IFNAR1, COL4A5, G6PC, CDKN1B, ITGA6, PRLR, VEGFA, PDGFRA, JAK1, IKBKB	373	345	6910	2.30897	0.00010057	0.00010057	0.000507271
UP_KEYWORDS	Disease mutation	169	17.4047	3.95413e-07	MEF2A, SC5D, OCLN, GABRB3, PDGFB, THRB, SCN3B, WFS1, OSMR, EDN1, JAG1, MXI1, ZIC1, CITED2, GATA2, VPS13C, IDS, ANK2, PLOD2, GATA3, SLC2A1, CSF3R, ASPH, LGI1, SLC4A4, INSR, FTL, ALDH6A1, MYO6, ACTN4, PCBD1, EFNB1, CA12, KIF5C, MED12, QDPR, LIFR, PDE4D, MYH6, LIG4, CTNNA3, SLC34A2, GLUL, NNT, KRT18, ABAT, OPHN1, LRRK2, PMP22, SMARCA2, SPTB, WNT5A, FGFR2, ACADSB, GCNT2, CYP1B1, TDRD7, PHKA1, TIMP3, …	940	2550	20581	1.45106	0.000172385	2.46283e-05	0.000558436
UP_SEQ_FEATURE	sequence variant	646	66.5294	3.98997e-07	DLC1, SC5D, MEF2A, SGMS2, OSMR, SCN3B, RORA, MYLIP, FAM210B, MXI1, AMOTL1, ACBD5, USP54, BHLHB9, CTGF, TMEM14A, H1F0, TNIK, VWA5A, CYP1A1, PCBD1, FAXDC2, MYLK3, LIFR, MED12, UBE2J1, LIG4, MYH6, PTPRU, PIK3IP1, TOX3, SIRPA, PROX1, CTNNA3, GLUL, SCYL2, JUN, ROR1, ABAT, ADAMTS1, PMP22, UNC13C, ADAMTS5, CRTC3, GC, DNAH10, ACADSB, CYP1B1, CCDC93, CCDC92, MYEF2, TPGS2, ALCAM, NPHP4, VWA5B2, UBASH3B, HL…	927	12443	20063	1.12363	0.00111458	0.000557443	0.000712797
UP_SEQ_FEATURE	signal peptide	212	21.8332	5.61968e-07	SCPEP1, LTBP1, CADM1, EFNA1, SCN3B, CADM2, IL6ST, OSMR, OVCH2, EDN1, FAM171B, PRRT3, CTGF, PLOD2, IZUMO4, ISLR2, ADAM9, EFNB1, LIFR, PTPRU, PIK3IP1, SIRPA, VEGFA, ROR1, PDGFRA, ADAMTS1, ADAMTS5, GC, NCR3LG1, ITGA11, VIT, ALCAM, HLA-DPB1, LAMB1, SPP1, COL18A1, PLAT, NTF3, CELSR2, SERPINI1, MCAM, GAS6, PCDH18, PXDNL, EPHA3, NOTCH3, COL14A1, SEMA6D, NTRK2, PON2, SLC46A3, TLL1, CACHD1, SUSD2, TNFRSF1…	927	3346	20063	1.37128	0.00156947	0.00052343	0.00100394
UP_SEQ_FEATURE	domain:Leucine-zipper	20	2.05973	9.62243e-07	BACH2, FOSL2, CEBPD, MITF, CREB5, MED13L, FOXP4, FOXP1, FOS, TSC22D3, ATF3, MLLT10, JUN, JUND, HOMEZ, CREB3L1, MLXIP, BIK, IKBKB, MYB	927	113	20063	3.83061	0.00268586	0.000672142	0.00171901
GOTERM_BP_DIRECT	GO:0000122~negative regulation of transcription from RNA polymerase II promoter	55	5.66426	0.00128133	CREBRF, MEF2A, BACH2, THRB, WFS1, EFNA1, CPEB3, MITF, EDN1, CITED2, GATA2, GATA3, WWC3, HOMEZ, POU4F1, MYB, SATB1, DMRT1, MBD2, MXD1, PKIA, PROX1, PURB, HES1, BTG2, VEGFA, CUX2, TFAP2C, SMARCA2, FGFR2, ZMYND11, USP3, TCF7L2, TSC22D3, PRDM14, JUND, BCL6, TXNIP, FZD8, FOXA1, ASXL1, ISL1, SNAI2, WWTR1, FOXP1, NOTCH3, FEZF2, DLX2, DLX1, ATF3, ID2, PHF21A, HDAC9, ZFHX3, CRYM	827	720	16792	1.55105	0.988895	0.139302	2.32171
GOTERM_CC_DIRECT	GO:0005856~cytoskeleton	41	4.22245	2.22369e-06	GAS2L3, CTNNAL1, SEPT3, VIM, SSH2, UTRN, EPB41L4A, PTPN21, MYLIP, KLHL4, TPM1, TRIB2, ARHGAP21, NPHP4, FRMD6, ANK2, CASP8, TEK, SYNJ2, MTCL1, PSTPIP2, TEC, TNIK, EPPK1, FILIP1, HCK, MICAL3, PTPN13, GAN, DPYSL2, NEXN, CTNNA3, SLC7A11, BICD1, ARHGAP26, SGCG, FRMD4B, FHOD3, SH3KBP1, JAK1, MVP	889	371	18224	2.26544	0.00112011	0.000560213	0.00320574
UP_KEYWORDS	Cell adhesion	46	4.73738	3.92749e-06	CADM1, CADM2, ITGA11, CNTNAP3B, CX3CL1, ALCAM, CD9, CTGF, FAT4, CNTNAP3, CSF3R, RHOB, LAMB1, THBS1, THBS2, DPP4, SPP1, CYR61, FN1, PRKCA, COL18A1, COL13A1, LPP, NECTIN2, CD99, ITGA3, NLGN3, PTPRU, MCAM, COL4A6, CTNNA3, EPHA3, PCDH18, AMIGO1, COL14A1, ITGA6, DSG2, PKP2, FREM2, CYFIP2, DSC3, DSC2, ADAM22, MFAP4, PERP, CDH10	940	479	20581	2.10262	0.00171092	0.000214026	0.00554661
GOTERM_CC_DIRECT	GO:0005886~plasma membrane	258	26.5705	4.09043e-06	CADM1, SGMS2, EFNA1, SCN3B, OSMR, CADM2, IL6ST, UTRN, SGMS1, MYLIP, ATP2B1, SHB, DIRAS3, CTGF, ERAP1, ISLR2, MAGI1, EFNB1, LIFR, PTPRU, LIG4, PIK3IP1, SIRPA, KRT19, ROR1, PDGFRA, RAB15, UNC13C, PMP22, NCR3LG1, SLC2A13, STK17B, ITGA11, CAMKV, HLA-DPB1, S100A16, GPR157, ATP11B, PTPN13, ATP11A, CELSR2, MCAM, EPHA3, PCDH18, NOTCH3, KCNJ6, SEMA6D, PKP2, KCNJ8, PON2, TCAF1, RGS9, GRK3, KCNJ15, SLC15A1,…	889	4121	18224	1.28339	0.00205946	0.000686958	0.00589683
KEGG_PATHWAY	hsa04510:Focal adhesion	29	2.98661	4.61352e-06	PDGFB, ITGA11, COL2A1, PAK6, IGF1R, PAK3, COL27A1, SOS2, THBS1, LAMB1, EGF, THBS2, SPP1, FN1, PRKCA, FLT1, ACTN4, MYLK3, IGF1, ITGA3, COL5A2, FLNB, COL5A1, COL4A6, COL4A5, ITGA6, JUN, VEGFA, PDGFRA	373	206	6910	2.60795	0.00119419	0.000597273	0.00602657
GOTERM_CC_DIRECT	GO:0043005~neuron projection	30	3.0896	4.8547e-06	PAM, CADM1, CPEB3, CPEB4, SYNJ1, VIM, FOS, HNMT, ANK2, ANK3, CASP8, POU4F1, UNC5C, SNAP25, SV2C, APBA1, ACTN4, ARHGEF7, KIF5C, QDPR, PTPN13, ATP13A2, CTSV, NCOA1, MAP2, CYFIP2, SH3KBP1, ABAT, SIAH2, LRRK2	889	237	18224	2.59487	0.00244378	0.000611506	0.00699857
UP_KEYWORDS	Glycoprotein	265	27.2915	5.69738e-06	SCPEP1, LTBP1, CADM1, EFNA1, SCN3B, OSMR, CADM2, IL6ST, OVCH2, FAM171B, PRRT3, PLOD2, CTGF, CREB3L1, ERAP1, IZUMO4, ADAM9, ISLR2, CYP1A1, EFNB1, LIFR, PTPRU, PIK3IP1, SIRPA, KRT18, VEGFA, ROR1, PDGFRA, ADAMTS1, PMP22, ADAMTS5, NCR3LG1, GC, DNAH10, SLC2A13, GCNT2, ITGA11, VIT, ALCAM, HLA-DPB1, LAMB1, SPP1, PLAT, COL18A1, MGAT4A, NTF3, CELSR2, SERPINI1, MCAM, GAS6, EPHA3, PCDH18, PXDNL, NOTCH3, COL…	940	4551	20581	1.2749	0.00248098	0.000275969	0.00804604
UP_SEQ_FEATURE	domain:Fibronectin type-III 3	16	1.64779	6.14797e-06	PTPRD, OSMR, IL6ST, PRTG, SORL1, LIFR, PTPRU, IFNAR1, IGF1R, COL14A1, ROBO1, CDON, TEK, CSF3R, INSR, FN1	927	84	20063	4.12246	0.0170368	0.00343083	0.0109826
UP_KEYWORDS	Calcium	70	7.20906	7.33695e-06	S100A6, CACHD1, S100A7, OVCH2, UTRN, JAG1, ATP2B1, EFHD1, MCTP2, IDS, SLC25A24, AIF1L, ANO2, ASPH, KCNMA1, PRKCA, STS, ACTN4, NCALD, MCUB, SLC24A5, MMP17, PADI2, MAN1A1, RASGRF2, NUCB2, ADAMTS1, MFAP4, PROS1, ME1, FKBP9, ITGA11, COL2A1, SMOC2, FAT4, COL27A1, ACAN, TGM5, B4GALT6, THBS1, THBS2, EHD3, SLC8A1, S100A16, CUBN, CELSR2, ITGA3, ASIC1, COL5A2, FURIN, COL5A1, GAS6, S100A13, PXDNL, PCDH18, I…	940	877	20581	1.74758	0.00319381	0.000319841	0.0103614
UP_KEYWORDS	Heparin-binding	16	1.64779	9.68336e-06	FGFR2, FGFBP3, LPL, COL13A1, COL25A1, COL5A1, CTGF, RSPO3, VEGFA, LIPG, LIPH, ADAMTS1, THBS1, THBS2, CYR61, FN1	940	88	20581	3.98085	0.00421306	0.000383741	0.0136748
INTERPRO	IPR009030:Insulin-like growth factor binding protein, N-terminal	21	2.16272	9.94307e-06	CUBN, LTBP1, IGFBP6, CELSR2, JAG1, FURIN, GAS6, EPHA3, SLIT3, NOTCH3, IGF1R, FAT4, CTGF, FBLN2, RSPO3, LRP2, EGF, INSR, PROS1, CRIM1, CYR61	887	139	18559	3.16108	0.0145003	0.0145003	0.0164778
UP_KEYWORDS	Cell junction	57	5.87024	1.18737e-05	DLC1, SEPT3, OCLN, CADM1, GABRB3, CADM2, CPEB3, CPEB4, UTRN, AMOTL1, SYNGR1, ARHGAP21, ANK2, ANK3, PARD3B, UNC5C, LGI1, SV2C, DPP4, MAGI1, ACTN4, MPDZ, ARHGEF7, PTPRU, NEXN, PALLD, ARHGAP26, SH3KBP1, OPHN1, JAM2, UNC13C, VAMP1, LRRK2, CLDN18, RIMS3, NPHP4, SORBS2, TEK, SNAP25, DLGAP1, GLRB, COL13A1, LPP, HCK, ITGA3, NLGN3, CAMK2N1, SLC17A5, DSG2, PKP2, PLEKHA7, SVIL, CYFIP2, DSC3, DSC2, PERP, KCT…	940	675	20581	1.84888	0.00516357	0.000431319	0.0167677
GOTERM_CC_DIRECT	GO:0043235~receptor complex	20	2.05973	1.23895e-05	FLT1, GPR160, ITLN1, NR3C2, LIFR, NT5DC3, ITGA3, CAPRIN2, ITPR2, NOTCH3, IGF1R, IL4R, NTRK2, ROR1, BMPR1B, LRP2, EGF, INSR, RAMP1, GHR	889	127	18224	3.22826	0.00622487	0.00124809	0.0178598
GOTERM_BP_DIRECT	GO:0007155~cell adhesion	53	5.45829	1.68127e-08	CTNNAL1, CTGF, ROBO1, CNTNAP3, CSF3R, RHOB, ADAM9, CYR61, PRKCA, MAGI1, MPDZ, EFNB1, NECTIN2, PTPRU, SIRPA, CTNNA3, HES1, MFAP4, CYP1B1, ITGA11, CNTNAP3B, CX3CL1, ALCAM, CD9, SORBS2, ACAN, LAMB1, THBS1, GPNMB, THBS2, APBA1, FN1, SPP1, COL18A1, HAPLN3, LPP, HCK, CD99, ITGA3, MCAM, GAS6, COL4A6, COL5A1, PCDH18, EPHA3, ITGA6, DSG2, FREM2, CDON, DSC3, DSC2, ADAM22, FEZ1	827	459	16792	2.34455	5.90109e-05	5.90109e-05	3.08035e-05
UP_SEQ_FEATURE	glycosylation site:N-linked (GlcNAc...)	248	25.5407	2.00153e-05	SCPEP1, LTBP1, CADM1, EFNA1, SCN3B, OSMR, CADM2, IL6ST, OVCH2, FAM171B, PRRT3, CTGF, PLOD2, ERAP1, CREB3L1, IZUMO4, ISLR2, ADAM9, EFNB1, LIFR, PTPRU, SIRPA, VEGFA, ROR1, PDGFRA, ADAMTS1, PMP22, ADAMTS5, NCR3LG1, GC, DNAH10, SLC2A13, GCNT2, ITGA11, VIT, ALCAM, HLA-DPB1, LAMB1, SPP1, PLAT, COL18A1, MGAT4A, NTF3, CELSR2, SERPINI1, MCAM, GAS6, PCDH18, PXDNL, EPHA3, NOTCH3, COL14A1, SEMA6D, NTRK2, PON…	927	4234	20063	1.2677	0.0544073	0.00928055	0.0357509
UP_KEYWORDS	Extracellular matrix	29	2.98661	2.05587e-05	WNT5A, ADAMTS18, ADAMTS17, COL2A1, VIT, TIMP3, WNT2, SMOC2, CTGF, COL27A1, ACAN, LAMB1, FN1, COL18A1, HAPLN3, ZP2, MMP17, COL5A2, COL5A1, COL4A6, ANXA2, COL4A5, COL14A1, FBLN2, THSD4, ADAMTS1, WNT11, MFAP4, ADAMTS5	940	258	20581	2.46103	0.00892361	0.000689275	0.0290309
INTERPRO	IPR001791:Laminin G domain	13	1.33883	2.18746e-05	COL18A1, COL14A1, FAT4, COL27A1, CNTNAP3, CNTNAP3B, CELSR2, THBS1, PROS1, THBS2, GAS6, COL5A1, SLIT3	887	60	18559	4.53339	0.0316234	0.0159387	0.0362475
UP_SEQ_FEATURE	compositionally biased region:Gln-rich	21	2.16272	2.35434e-05	CPEB3, STK10, MED12, FAM63A, WWTR1, ISL1, FOXP4, TOX3, FOXP1, USF3, MED12L, NCOA1, ZFHX4, FAM171B, NAV2, AAK1, NCOA6, PHF21A, MAML3, ELMSAN1, PHC2	927	152	20063	2.99014	0.0636862	0.00935661	0.0420514
UP_SEQ_FEATURE	active site:Proton acceptor	56	5.76725	2.86117e-05	LATS1, PAK6, GSR, SLK, ANG, PAK3, AAK1, PRKACB, SIK1, INSR, PRKCA, TNIK, SGK3, CSNK1G1, MYLK3, QDPR, PFKP, DAPK2, RIOK3, ROR1, PDGFRA, TXK, LRRK2, NEK7, KALRN, ME1, FGFR2, ACADSB, ME2, STK10, STK17B, IGF1R, TPI1, SULT1C4, TEK, ENO2, DCLK2, TEC, FLT1, EPHX4, HCK, EPHA3, PXDNL, QPCT, ICK, RDH10, RPS6KA2, NTRK2, ALDH2, JAK1, PON2, IKBKB, MERTK, BMPR1B, HPGD, GRK3	927	672	20063	1.80358	0.0768567	0.00994655	0.0511018
UP_SEQ_FEATURE	domain:Fibronectin type-III 2	19	1.95675	4.06557e-05	PTPRD, OSMR, IL6ST, PRTG, SORL1, LIFR, PTPRU, IFNAR1, EPHA3, IGF1R, COL14A1, PRLR, ROBO1, CDON, TEK, CSF3R, MERTK, INSR, FN1	927	133	20063	3.09185	0.107416	0.0125467	0.0726056
INTERPRO	IPR013098:Immunoglobulin I-set	20	2.05973	4.19296e-05	FGFR2, PTPRD, FLT1, CADM1, PRTG, LRRN3, LRIG1, LRIG3, PALLD, NEXN, PXDNL, AMIGO1, ROBO1, CDON, NTRK2, ROR1, PDGFRA, SEMA3C, UNC5C, KALRN	887	141	18559	2.96785	0.0597372	0.0203226	0.0694688
GOTERM_MF_DIRECT	GO:0008201~heparin binding	22	2.26571	4.41722e-05	FGFBP3, FGFR2, LPL, COL13A1, COL25A1, COL5A1, SLIT3, SMOC2, NAV2, CTGF, ANG, RSPO3, VEGFA, LIPG, LIPH, ADAMTS1, THBS1, GPNMB, THBS2, ADAMTS5, FN1, CYR61	839	160	16881	2.76655	0.041562	0.041562	0.0694144
UP_SEQ_FEATURE	domain:Fibronectin type-III 1	19	1.95675	4.49756e-05	PTPRD, OSMR, IL6ST, PRTG, SORL1, LIFR, PTPRU, IFNAR1, EPHA3, IGF1R, COL14A1, PRLR, ROBO1, CDON, TEK, CSF3R, MERTK, INSR, FN1	927	134	20063	3.06877	0.118129	0.0124923	0.0803174
GOTERM_BP_DIRECT	GO:0043547~positive regulation of GTPase activity	46	4.73738	0.000988222	FGFR2, DLC1, TBC1D3E, PDGFB, PREX2, RASGEF1B, ARHGAP18, CX3CL1, MCF2L, RGL1, ARHGAP21, ARHGAP6, PLEKHG1, SOS2, TEK, ANGPT1, EGF, ERRFI1, AGAP3, NET1, IQSEC2, IRS2, ARHGEF7, DOCK9, GRHL3, RGS16, ARHGAP26, DENND1B, ITGA6, RASGRF2, JUN, SRGAP3, PDGFRA, JAK1, OPHN1, WNT11, RGS9, LRRK2, ARAP2, SPATA13, SRGAP1, RIN3, ARHGAP10, GFRA3, KALRN, SPTB	827	565	16792	1.65313	0.968895	0.120615	1.79516
UP_SEQ_FEATURE	domain:Protein kinase	43	4.42842	5.17287e-05	FGFR2, STK10, STK17B, LATS1, TRIB2, PAK6, CAMKV, IGF1R, SLK, PAK3, AAK1, TEK, DCLK2, PRKACB, SIK1, INSR, TEC, PRKCA, TNIK, FLT1, CSNK1G1, LIMK2, SGK3, MYLK3, HCK, PKDCC, DAPK2, EPHA3, ICK, RIOK3, SCYL2, NTRK2, ROR1, PDGFRA, TXK, BMPR1B, MERTK, LRRK2, IKBKB, GRK3, NEK7, NRBP2, KALRN	927	478	20063	1.94696	0.134619	0.0130581	0.0923719
GOTERM_BP_DIRECT	GO:0045893~positive regulation of transcription, DNA-templated	45	4.6344	0.000259875	WNT5A, FOXK1, PDGFB, ELF4, MITF, ELK3, RORA, ZIC1, CALCOCO1, CITED2, FOS, MDFIC, GATA3, ASPH, RUNX1, EGF, MYB, INSR, SERTAD2, KLF6, PCBD1, TBX5, PSRC1, MED12, IGF1, CREB5, PPARGC1A, PROX1, ATMIN, TOX3, FZD7, IFNAR1, NCOA1, ID2, JUN, NCOA6, SETD7, RFX3, WNT11, SMARCA1, IKBKB, SMARCA2, SETD3, ZFHX3, TP53INP1	827	515	16792	1.7742	0.598393	0.0630852	0.475061
KEGG_PATHWAY	hsa05200:Pathways in cancer	41	4.22245	5.95918e-05	GNA13, FGFR2, WNT5A, PDGFB, MITF, GNG12, TCF7L2, TCF7L1, WNT2, FOS, IGF1R, CASP8, SOS2, SLC2A1, CSF3R, PRKACB, RUNX1, EGF, LAMB1, FN1, PRKCA, FZD8, PTGER3, IGF1, FZD3, ITGA3, DAPK2, FZD7, CTNNA3, COL4A6, FZD6, COL4A5, CDKN1B, ITGA6, ADCY9, JUN, VEGFA, PDGFRA, JAK1, WNT11, IKBKB	373	393	6910	1.93268	0.0153162	0.0051317	0.0778182
GOTERM_BP_DIRECT	GO:0055114~oxidation-reduction process	40	4.11946	0.037157	ME1, PAM, CYB5R1, SC5D, CYP1B1, ME2, ALDH1L2, ALDH3A2, SESN3, FMO5, GSR, PLOD2, CREG1, GPX3, SCD5, ASPH, NQO1, OXR1, GLRX, ALDH6A1, RNLS, MTHFD2L, CYP1A1, PCBD1, FAXDC2, MICAL3, QDPR, GRHPR, MSRB3, PXDNL, ADI1, FRRS1, RDH10, NNT, DIO3, JMJD1C, STEAP2, HPGD, KDM6B, CRYM	827	592	16792	1.37194	1	0.704569	50.0298
UP_SEQ_FEATURE	short sequence motif:Cell attachment site	15	1.5448	7.01609e-05	COL18A1, LTBP1, SORL1, FURIN, COL5A2, COL4A6, COL14A1, CPD, THBS1, MFAP4, GPNMB, THBS2, CRIM1, SPP1, FN1	927	91	20063	3.56752	0.178075	0.0162094	0.125267
GOTERM_BP_DIRECT	GO:0006468~protein phosphorylation	39	4.01648	0.0010627	PDGFB, STK10, PHKA1, STK17B, LATS1, TRIB2, ST3GAL1, CAMKV, AAK1, PRKACB, SIK1, TEC, PRKCA, PDK2, TNIK, LIMK2, SGK3, MYLK3, HCK, PRKAB2, PDK4, DAPK2, GAS6, ICK, RIOK3, SCYL2, PRKAR1B, RASSF2, JAK1, TXK, WNT11, BMPR1B, MERTK, LRRK2, IKBKB, GRK3, NEK7, NRBP2, KALRN	827	456	16792	1.73659	0.976057	0.124787	1.92922
UP_SEQ_FEATURE	short sequence motif:Box 1 motif	8	0.823893	7.56435e-05	PRLR, OSMR, IL6ST, IL4R, LIFR, CSF3R, IL13RA1, GHR	927	24	20063	7.21431	0.190575	0.0161324	0.135049
INTERPRO	IPR000719:Protein kinase, catalytic domain	44	4.53141	8.03584e-05	FGFR2, STK10, STK17B, LATS1, TRIB2, PAK6, CAMKV, IGF1R, SLK, PAK3, AAK1, TEK, DCLK2, PRKACB, SIK1, INSR, TEC, PRKCA, TNIK, FLT1, CSNK1G1, LIMK2, SGK3, MYLK3, HCK, PKDCC, DAPK2, EPHA3, ICK, SCYL2, RPS6KA2, NTRK2, ROR1, PDGFRA, JAK1, TXK, BMPR1B, MERTK, LRRK2, IKBKB, GRK3, NEK7, NRBP2, KALRN	887	487	18559	1.8904	0.111349	0.0290816	0.133098
GOTERM_BP_DIRECT	GO:0008284~positive regulation of cell proliferation	34	3.50154	0.022372	FGFR2, GCNT2, TBC1D8, PDGFB, IL6ST, OSMR, EDN1, WNT2, IGF1R, TNFRSF11A, CTGF, EGF, THBS1, INSR, DPP4, FN1, COL18A1, IRS2, FLT1, NTF3, HCK, LIFR, IGF1, ISL1, WWTR1, PROX1, S100A13, HES1, CDKN1B, ATF3, VEGFA, NTRK2, PDGFRA, MAB21L2	827	466	16792	1.48146	1	0.586217	33.9358
UP_KEYWORDS	Cleavage on pair of basic residues	30	3.0896	8.5126e-05	ADAMTS18, PAM, ADAMTS17, PDGFB, SORL1, EDN1, TAC3, IGF1R, SCG5, INSR, PLAT, CUBN, ZP2, NTF3, MMP17, ITGA3, FURIN, ITGA6, CPE, DSG2, NTS, NUCB2, DSC3, SORT1, DSC2, ADAMTS1, ADAM22, PROS1, ADAMTS5, CDH10	940	294	20581	2.23415	0.0364361	0.00264767	0.120155
GOTERM_BP_DIRECT	GO:0030154~cell differentiation	32	3.29557	0.0483555	GNA13, CADM1, FOXK1, ELF4, BEX1, CSPG5, DLK1, TTLL7, ANKS4B, ELK3, ZIC1, CITED2, PLAGL1, SHB, CTGF, NDRG4, RHOB, ANGPT1, ZNF750, TEC, RBM24, FLT1, COL13A1, HCK, PKDCC, PTPRU, FLNB, PURB, JAK1, TXK, TLL1, DUSP6	827	462	16792	1.40639	1	0.743116	59.6704
UP_SEQ_FEATURE	domain:VWFC	7	0.720906	0.00010944	CTGF, COL2A1, THBS1, THBS2, COL5A2, CYR61, PXDNL	927	18	20063	8.4167	0.263542	0.0216132	0.195332
GOTERM_CC_DIRECT	GO:0031012~extracellular matrix	31	3.19258	0.000123473	FGFR2, LTBP1, PDGFB, CLU, VIM, COL2A1, TIMP3, WNT2, ACAN, THBS1, LAMB1, THBS2, FN1, CYR61, FGFBP3, COL18A1, PLAT, LPL, ZP2, PFKP, LMNA, MMP17, COL5A2, FLNB, COL5A1, ANXA2, COL14A1, FBLN2, CDON, THSD4, MFAP4	889	296	18224	2.1469	0.0603372	0.0103188	0.177858
KEGG_PATHWAY	hsa04360:Axon guidance	19	1.95675	0.000139222	LIMK2, EFNA1, PLXNA2, PLXNB2, EFNB1, NTNG2, DPYSL2, EPHA3, SLIT3, PAK6, SEMA6D, PAK3, ROBO1, CFL2, SRGAP3, SEMA3D, SEMA3C, UNC5C, SRGAP1	373	127	6910	2.77153	0.0354184	0.0089747	0.181715
GOTERM_CC_DIRECT	GO:0005769~early endosome	26	2.67765	0.000141453	TF, CCDC93, SORL1, F2RL1, RASGEF1B, ST8SIA2, ZFYVE16, RHOB, MAGEL2, SGK3, MYO1B, ATP11B, ATP11A, WLS, KIF16B, ARRDC3, ANXA2, EPHA3, IGF2R, LIPG, SORT1, TGFBRAP1, SIAH2, SNX12, STEAP2, RIN3	889	229	18224	2.32745	0.0688148	0.0101336	0.203732
UP_KEYWORDS	Signal	236	24.3048	0.000142067	SCPEP1, LTBP1, CADM1, EFNA1, SCN3B, CADM2, IL6ST, OSMR, OVCH2, EDN1, FAM171B, PRRT3, CTGF, PLOD2, ERAP1, IZUMO4, ISLR2, ADAM9, CYP1A1, EFNB1, LIFR, PTPRU, PIK3IP1, SIRPA, VEGFA, ROR1, PDGFRA, ABAT, ADAMTS1, ADAMTS5, NCR3LG1, GC, ITGA11, VIT, ALCAM, HLA-DPB1, LAMB1, SPP1, COL18A1, PLAT, NTF3, CELSR2, SERPINI1, MCAM, GAS6, PCDH18, PXDNL, EPHA3, NOTCH3, COL14A1, SEMA6D, CCDC152, NTRK2, PON2, SLC46A3…	940	4160	20581	1.2421	0.0600662	0.0041212	0.200453
INTERPRO	IPR003961:Fibronectin, type III	24	2.47168	0.000147675	PTPRD, IL6ST, OSMR, SORL1, PRTG, LRRN3, LIFR, PTPRU, IFNAR1, EPHA3, IGF1R, COL14A1, PRLR, ROBO1, CDON, IL4R, TEK, CSF3R, IL13RA1, MERTK, INSR, GHR, FN1, KALRN	887	207	18559	2.42589	0.19503	0.0424622	0.244466
GOTERM_BP_DIRECT	GO:0035556~intracellular signal transduction	31	3.19258	0.0160018	TUFT1, PREX2, EDN1, STK17B, MCF2L, PLCL2, CORO2A, CTGF, HMOX1, DCLK2, SIK1, NET1, TEC, PRKCA, TNIK, SGK3, ARHGEF7, DMRT1, DAPK2, SH3BP5, ICK, ADCY9, DUSP1, RPS6KA2, PSEN2, JAK1, RGS9, LRRK2, UNC13C, NRBP2, KALRN	827	403	16792	1.5619	1	0.520654	25.5877
GOTERM_CC_DIRECT	GO:0005615~extracellular space	96	9.88671	0.000152885	HMSD, NDUFAF7, PDGFB, IL6ST, IGFBP6, SORL1, EDN1, PRTG, DLK1, MCF2L, WNT2, GPC3, CTGF, ANG, HMOX1, IL4R, CREG1, GPX3, EPPIN, SEMA3D, SEMA3C, ERAP1, ANGPT1, LGI1, RAMP1, ADAM9, GHR, RNLS, ACTN4, DDB1, COL25A1, CTSV, ZSWIM5, SLIT3, CTSL, RALGAPA2, CPE, CFL2, SERPINB8, IGF2R, FRMD4B, VEGFA, NUCB2, WNT11, CA2, CPD, CTSB, LRRK2, PROS1, ADAMTS5, GC, WNT5A, TF, PAM, CLU, SSH2, COL2A1, CX3CL1, LRIG3, TIM…	889	1347	18224	1.46098	0.0741657	0.00958626	0.220182
GOTERM_CC_DIRECT	GO:0015629~actin cytoskeleton	25	2.57467	0.000167724	GAS2L3, H1F0, ACTN4, CNN3, MYLK3, STK17B, TOPBP1, PALLD, FLNB, KLHL2, NOTCH3, CORO2A, ARHGAP6, SORBS2, CFL2, CLIC5, SVIL, INTS6, NPFFR2, AIF1L, OPHN1, WASL, AHNAK, KALRN, SPTB	889	218	18224	2.35085	0.0810649	0.00934933	0.241528
GOTERM_CC_DIRECT	GO:0009986~cell surface	47	4.84037	0.000186344	FGFR2, WNT5A, TF, PAM, PDGFB, CLU, CSPG5, CX3CL1, SLC1A4, ANK3, FOLR1, ROBO1, TEK, EPPIN, HLA-DPB1, THBS1, RAMP1, DPP4, GHR, ISLR2, ADAM9, PLAT, LPL, PLXNB2, NECTIN2, FZD3, ITGA3, NLGN3, ASIC1, MXRA8, FURIN, SLC7A11, ANXA2, FZD6, TNFRSF10A, PROM1, ITGA6, PRLR, SULF2, DSG2, IGF2R, SULF1, VEGFA, LIPG, SORT1, VAMP1, SPTB	889	542	18224	1.77763	0.0896501	0.00934866	0.268309
KEGG_PATHWAY	hsa04512:ECM-receptor interaction	15	1.5448	0.000199132	ITGA11, ITGA3, COL2A1, COL5A2, COL4A6, COL5A1, COL4A5, ITGA6, COL27A1, THBS1, LAMB1, SV2C, THBS2, SPP1, FN1	373	87	6910	3.19405	0.0502727	0.0102631	0.259819
GOTERM_MF_DIRECT	GO:0005178~integrin binding	16	1.64779	0.000206436	ACTN4, UTRN, IGF1, ITGA3, CX3CL1, COL5A1, CD9, ITGA6, CTGF, ADAM22, THBS1, GPNMB, ADAMTS5, CYR61, ADAM9, FN1	839	105	16881	3.06596	0.179963	0.0944411	0.324017
UP_SEQ_FEATURE	binding site:ATP	46	4.73738	0.000209379	FGFR2, STK10, STK17B, ITPKB, LATS1, PAK6, IGF1R, SLK, PAK3, AAK1, TEK, DCLK2, PRKACB, SIK1, INSR, EHD3, TEC, PRKCA, PDK2, TNIK, FLT1, CSNK1G1, LIMK2, SGK3, MYLK3, HCK, PDK4, LIG4, DAPK2, EPHA3, ICK, RIOK3, RFK, RPS6KA2, NTRK2, ROR1, PDGFRA, JAK1, TXK, BMPR1B, IKBKB, MERTK, LRRK2, GRK3, NEK7, KALRN	927	558	20063	1.78418	0.443048	0.038267	0.373392
UP_SEQ_FEATURE	region of interest:Heparin-binding	7	0.720906	0.00021107	FGFR2, LPL, CTGF, LIPG, THBS1, THBS2, CYR61	927	20	20063	7.57503	0.445675	0.0362036	0.376402
GOTERM_BP_DIRECT	GO:0043065~positive regulation of apoptotic process	30	3.0896	0.000413898	PNMA2, CYP1B1, CLU, APH1B, PMAIP1, LATS1, MCF2L, HMOX1, CNR1, SOS2, RHOB, BCL6, POU4F1, UNC5C, NET1, KCNMA1, TXNIP, ARHGEF7, NCOA1, ITGA6, RASGRF2, DUSP1, RPS6KA2, IGF2R, RASSF2, PSEN2, WNT11, CLIP3, KALRN, DUSP6	827	300	16792	2.03047	0.766152	0.0700777	0.755613
GOTERM_BP_DIRECT	GO:0007399~nervous system development	29	2.98661	0.000445434	SCN3B, BEX1, JAG1, CSPG5, MYLIP, ST8SIA2, TTLL7, FOS, ROBO1, LGI1, CRIM1, APBA1, RBFOX2, GLRB, NTF3, ARHGEF7, DPYSL2, ARHGAP26, PCDH18, HES1, NAV2, VEGFA, OPHN1, RGS9, MAB21L2, SMARCA2, KALRN, GFRA3, FEZ1	827	287	16792	2.0517	0.790665	0.0717625	0.812962
UP_KEYWORDS	Cell membrane	185	19.0525	0.000255289	CTNNAL1, S100A6, OCLN, PLXNA4, CADM1, SGMS2, GABRB3, EFNA1, PLXNA2, IL6ST, CADM2, F2RL1, UTRN, IL17RE, MYLIP, CSPG5, ATP2B1, SHB, ANK2, DIRAS3, ROBO1, ANK3, AAK1, SLC2A1, AIF1L, CSF3R, UNC5C, PRKACB, SLC4A4, INSR, ISLR2, ADAM9, MYO6, MAGI1, MPDZ, PLXNB2, LIFR, PDE4D, PTPRU, PIK3IP1, ANKRD13A, RASGRF2, PDGFRA, RAB15, CPD, CLIP3, UNC13C, PMP22, SPATA13, NCR3LG1, FGFR2, TBC1D3E, STK10, ITLN1, PHKA1,…	940	3175	20581	1.27575	0.105348	0.00693337	0.359939
INTERPRO	IPR001849:Pleckstrin homology domain	28	2.88363	0.000255443	EXOC8, PREX2, SKAP2, MCF2L, PLCL2, ARHGAP21, PLEKHG1, SOS2, AGAP3, PHLDA1, TEC, IQSEC2, NET1, IRS2, OSBPL9, ARHGEF7, DOCK9, ARHGAP26, PLEKHA6, RASGRF2, PLEKHA7, OPHN1, ARAP2, SPATA13, GRK3, KALRN, SPTB, ARHGAP10	887	271	18559	2.16182	0.312913	0.0606329	0.422515
GOTERM_BP_DIRECT	GO:0001525~angiogenesis	28	2.88363	1.4515e-05	FGFR2, CYP1B1, S100A7, EFNA1, JAG1, RORA, ELK3, MEIS1, SHB, WARS, ANG, CTGF, HMOX1, TEK, ERAP1, RHOB, ANGPT1, EGF, RAMP1, FN1, PRKCA, COL18A1, FZD8, FLT1, MCAM, ANXA2, JUN, VEGFA	827	223	16792	2.54947	0.0496719	0.0126562	0.0265903
GOTERM_BP_DIRECT	GO:0030335~positive regulation of cell migration	27	2.78064	1.19498e-06	GCNT2, PDGFB, EDN1, F2RL1, IGF1R, SEMA3D, SEMA3C, GPNMB, THBS1, LAMB1, INSR, CYR61, PRKCA, COL18A1, IRS2, FLT1, NTF3, ACTN4, IGF1, SNAI2, MCAM, ITGA6, SEMA6D, VEGFA, PDGFRA, WNT11, ATP8A1	827	184	16792	2.9795	0.00418561	0.00139715	0.00218937
UP_SEQ_FEATURE	topological domain:Cytoplasmic	201	20.7003	0.000265573	CADM1, SGMS2, CADM2, IL6ST, OSMR, SCN3B, SGMS1, ATP2B1, FAM171B, PRRT3, ERAP1, CREB3L1, ISLR2, ADAM9, EFNB1, UBE2J1, LIFR, PTPRU, PIK3IP1, SIRPA, NNT, FER1L6, ROR1, PDGFRA, NCR3LG1, SLC2A13, GCNT2, ITGA11, ALCAM, STX12, HLA-DPB1, MGAT4A, GPR157, ATP11B, ATP11A, CELSR2, MCAM, ATP13A2, PCDH18, EPHA3, NOTCH3, SYNE3, KCNJ6, SEMA6D, KCNJ8, NTRK2, SLC46A3, KCNJ15, CACHD1, SLC15A1, GPR160, SLC16A10, GPR…	927	3456	20063	1.25875	0.524017	0.0427293	0.473379
GOTERM_BP_DIRECT	GO:0030198~extracellular matrix organization	23	2.36869	0.000265194	COL18A1, PDGFB, COL13A1, ITGA11, COL2A1, ITGA3, VIT, FURIN, COL5A2, COL5A1, COL4A6, COL4A5, SMOC2, COL14A1, ITGA6, COL27A1, ACAN, JAM2, THBS1, LAMB1, SPP1, FN1, CYR61	827	196	16792	2.3827	0.605822	0.0601769	0.484761
INTERPRO	IPR011009:Protein kinase-like domain	45	4.6344	0.000275429	FGFR2, STK10, STK17B, LATS1, TRIB2, PAK6, CAMKV, IGF1R, SLK, PAK3, AAK1, TEK, DCLK2, PRKACB, SIK1, INSR, TEC, PRKCA, TNIK, FLT1, CSNK1G1, LIMK2, SGK3, MYLK3, HCK, PKDCC, DAPK2, EPHA3, ICK, RIOK3, SCYL2, RPS6KA2, NTRK2, ROR1, PDGFRA, JAK1, TXK, BMPR1B, MERTK, LRRK2, IKBKB, GRK3, NEK7, NRBP2, KALRN	887	531	18559	1.77316	0.332797	0.0561695	0.455501
UP_SEQ_FEATURE	short sequence motif:WSXWS motif	8	0.823893	0.000278738	PRLR, OSMR, IL6ST, IL4R, LIFR, CSF3R, IL13RA1, GHR	927	29	20063	5.97046	0.541218	0.0423643	0.49679
GOTERM_CC_DIRECT	GO:0005578~proteinaceous extracellular matrix	28	2.88363	0.000292928	WNT5A, ADAMTS18, ADAMTS17, LTBP1, VIT, TIMP3, WNT2, SMOC2, GPC3, CTGF, ACAN, FN1, CYR61, COL18A1, HAPLN3, ZP2, MMP17, COL5A2, COL5A1, COL4A6, SLIT3, COL4A5, COL14A1, FBLN2, VEGFA, ADAMTS1, WNT11, ADAMTS5	889	268	18224	2.14173	0.137273	0.0133337	0.421473
GOTERM_BP_DIRECT	GO:0042493~response to drug	23	2.36869	0.0446674	COL18A1, TXNIP, LPL, PAM, SLC8A1, MYO6, CYP1A1, ITGA3, ATP1A1, FZD3, DPYSL2, PPARGC1A, UBE2B, FOS, CDKN1B, JUN, GATA3, JUND, ABAT, SEMA3C, THBS1, AACS, DUSP6	827	304	16792	1.53621	1	0.725686	56.7085
GOTERM_BP_DIRECT	GO:0007507~heart development	22	2.26571	0.000267822	PAM, MEF2A, PDGFB, RBM20, TBX5, EDN1, MED12, ITGA3, MBD2, CITED2, GATA2, FREM2, ROBO1, KCNJ8, PKP2, RPS6KA2, APELA, GATA3, NCOA6, TEK, ACAN, HDAC9	827	183	16792	2.441	0.609443	0.0570682	0.489554
INTERPRO	IPR011993:Pleckstrin homology-like domain	38	3.91349	0.000354499	EXOC8, PREX2, EPB41L4A, PTPN21, MYLIP, SKAP2, MCF2L, ARHGAP21, PLCL2, FRMD6, PLEKHG1, SOS2, SPRED2, AGAP3, APBA1, NET1, IQSEC2, PHLDA1, TEC, IRS2, ARHGEF7, OSBPL9, DOCK9, PTPN13, ARHGAP26, PLEKHA6, RASGRF2, PLEKHA7, FRMD4B, JAK1, OPHN1, WASL, ARAP2, SPATA13, GRK3, KALRN, SPTB, ARHGAP10	887	427	18559	1.86203	0.405985	0.0630322	0.585905
INTERPRO	IPR017441:Protein kinase, ATP binding site	35	3.60453	0.000358235	FGFR2, STK10, STK17B, PAK6, IGF1R, SLK, PAK3, TEK, DCLK2, PRKACB, SIK1, INSR, TEC, PRKCA, TNIK, FLT1, CSNK1G1, LIMK2, SGK3, MYLK3, HCK, DAPK2, EPHA3, ICK, RPS6KA2, NTRK2, PDGFRA, JAK1, TXK, BMPR1B, MERTK, LRRK2, GRK3, NEK7, KALRN	887	381	18559	1.92209	0.409238	0.0568052	0.592064
INTERPRO	IPR001881:EGF-like calcium-binding	17	1.75077	0.000361558	LTBP1, CUBN, CELSR2, JAG1, DLK1, GAS6, SLIT3, NOTCH3, FAT4, FBLN2, ACAN, THBS1, LRP2, EGF, THBS2, PROS1, TLL1	887	127	18559	2.80076	0.412116	0.0517362	0.59754
INTERPRO	IPR008936:Rho GTPase activation protein	14	1.44181	0.000372166	ARHGAP21, DLC1, ARHGAP6, PLXNA4, SYDE2, PLXNA2, PLXNB2, SRGAP3, ARHGAP18, OPHN1, ARAP2, SRGAP1, ARHGAP26, ARHGAP10	887	91	18559	3.21897	0.421209	0.048495	0.615021
INTERPRO	IPR001245:Serine-threonine/tyrosine-protein kinase catalytic domain	18	1.85376	0.000372474	FGFR2, FLT1, LIMK2, HCK, EPHA3, IGF1R, TEK, NTRK2, ROR1, PDGFRA, JAK1, TXK, BMPR1B, MERTK, INSR, NEK7, NRBP2, TEC	887	140	18559	2.69014	0.421471	0.0445813	0.615529
UP_KEYWORDS	Kinase	55	5.66426	0.000396405	SGMS2, ITPKB, SGMS1, LATS1, PAK6, SLK, PAK3, AAK1, PRKACB, SIK1, INSR, PRKCA, TNIK, LIMK2, SGK3, CSNK1G1, MYLK3, PRKAB2, PFKP, PKDCC, DAPK2, PKIA, RIOK3, RFK, ROR1, SH3KBP1, PDGFRA, TXK, LRRK2, NEK7, KALRN, FGFR2, PFKFB3, STK10, STK17B, CAMKV, IGF1R, TEK, DCLK2, TEC, PDK2, FLT1, HCK, PDK4, EPHA3, ICK, CDKN1B, RPS6KA2, PRKAR1B, NTRK2, JAK1, IKBKB, MERTK, BMPR1B, GRK3	940	735	20581	1.63838	0.15875	0.0101171	0.558384
GOTERM_BP_DIRECT	GO:0007420~brain development	22	2.26571	0.000446257	IRS2, CADM1, PFKFB3, PLXNB2, SYNJ1, SELENOP, DPYSL2, ZIC1, PROX1, SLC7A11, PCDH18, ATP2B1, CD9, DLX2, EML1, HNMT, B3GNT5, NDRG4, NCOA6, UNC5C, SMARCA1, ZFHX3	827	190	16792	2.35107	0.791269	0.0687375	0.814458
GOTERM_BP_DIRECT	GO:0034220~ion transmembrane transport	21	2.16272	0.00365287	S100A6, GLRB, GABRB3, SGK3, NCALD, ATP11B, SLC24A5, ATP6V1H, ATP1A1, OSTM1, ASIC1, ATP13A2, ATP2B1, P2RX4, ATP6V1C2, TSC22D3, ANO2, ANO5, ANO4, ASPH, ATP8A1	827	210	16792	2.03047	0.999997	0.263491	6.48503
GOTERM_BP_DIRECT	GO:0030336~negative regulation of cell migration	20	2.05973	1.49111e-07	DLC1, RAP2A, CYP1B1, EPPK1, TBX5, SCAI, DPYSL3, CX3CL1, PTPRU, TPM1, CITED2, ROBO1, PKP2, SULF1, SRGAP3, RHOB, TCAF1, WNT11, SRGAP1, TP53INP1	827	95	16792	4.27468	0.000523243	0.000261656	0.000273194
GOTERM_BP_DIRECT	GO:0007411~axon guidance	20	2.05973	0.000308308	WNT5A, EFNA1, EFNB1, KIF5C, DPYSL2, SLIT3, FEZF2, ROBO1, ANK3, GATA3, SEMA3C, OPHN1, B3GNT2, UNC5C, SIAH2, LGI1, KIF26B, FEZ1, SPTB, GFRA3	827	159	16792	2.55405	0.661195	0.0616821	0.563362
UP_KEYWORDS	Lysosome	26	2.67765	0.000446807	RRAGD, BORCS7, ABCA5, IDS, ANK3, SLC30A4, TMEM192, HLA-DPB1, EVA1A, CUBN, HCK, TMEM9, TMBIM1, OSTM1, LMBRD1, ARRDC3, ATP13A2, CTSV, IFNAR1, CTSL, SLC17A5, RNF152, IGF2R, SORT1, CTSB, LRRK2	940	263	20581	2.16449	0.177043	0.0107667	0.629175
GOTERM_BP_DIRECT	GO:0043524~negative regulation of neuron apoptotic process	19	1.95675	8.21867e-05	NTF3, GABRB3, WFS1, CPEB4, LIG4, ISL1, PPARGC1A, TOX3, FAM134B, DLX1, BHLHB9, BTG2, JUN, HMOX1, NTRK2, ANGPT1, POU4F1, NRBP2, OXR1	827	132	16792	2.92265	0.250604	0.0315458	0.150471
GOTERM_MF_DIRECT	GO:0004714~transmembrane receptor protein tyrosine kinase activity	9	0.92688	0.000461951	FGFR2, IGF1R, FLT1, NTRK2, TEK, PDGFRA, ROR1, MERTK, INSR	839	38	16881	4.76535	0.358559	0.13758	0.723704
INTERPRO	IPR000152:EGF-type aspartate/asparagine hydroxylation site	15	1.5448	0.000463701	LTBP1, CUBN, CELSR2, DLK1, JAG1, GAS6, SLIT3, NOTCH3, FBLN2, FAT4, ACAN, LRP2, EGF, PROS1, TLL1	887	105	18559	2.98905	0.494059	0.0510606	0.765741
GOTERM_CC_DIRECT	GO:0016324~apical plasma membrane	29	2.98661	0.000477143	TF, OCLN, OSMR, JAG1, AMOTL1, ATP2B1, CD9, ANK2, SLC23A2, SORBS2, FOLR1, SLC2A1, TEK, MTCL1, DPP4, FN1, KCNMA1, CUBN, TNIK, MPDZ, PDE4D, ATP1A1, FZD3, SLC34A2, FZD6, PROM1, DSG2, PSEN2, LRP2	889	291	18224	2.0429	0.213795	0.0198452	0.685677
KEGG_PATHWAY	hsa04550:Signaling pathways regulating pluripotency of stem cells	19	1.95675	0.000477757	WNT5A, FGFR2, FZD8, IL6ST, LIFR, IGF1, FZD3, ISL1, MEIS1, FZD7, FZD6, WNT2, PCGF5, IGF1R, ID2, JAK1, WNT11, BMPR1B, ZFHX3	373	140	6910	2.51417	0.116416	0.0204168	0.622309
INTERPRO	IPR013032:EGF-like, conserved site	22	2.26571	0.000564519	PLAT, LTBP1, CUBN, NTNG2, CELSR2, JAG1, DLK1, GAS6, SLIT3, NOTCH3, FAT4, FBLN2, TEK, ACAN, ADAM22, THBS1, LRP2, EGF, THBS2, PROS1, TLL1, ADAM9	887	199	18559	2.31313	0.563738	0.0575297	0.931498
INTERPRO	IPR008266:Tyrosine-protein kinase, active site	14	1.44181	0.000568526	FGFR2, FLT1, HCK, EPHA3, IGF1R, TEK, NTRK2, ROR1, PDGFRA, JAK1, TXK, MERTK, INSR, TEC	887	95	18559	3.08344	0.5663	0.054171	0.938081
UP_KEYWORDS	EGF-like domain	24	2.47168	0.000594326	PLAT, CUBN, LTBP1, SORL1, CNTNAP3B, CELSR2, JAG1, CSPG5, DLK1, GAS6, SLIT3, NOTCH3, FAT4, FBLN2, TEK, ACAN, CNTNAP3, ADAM22, THBS1, LRP2, EGF, THBS2, PROS1, TLL1	940	238	20581	2.20787	0.228334	0.0135496	0.836095
GOTERM_CC_DIRECT	GO:0030018~Z disc	16	1.64779	0.000612352	SLC8A1, ACTN4, SCN3B, MYH6, PALLD, NEXN, FLNB, NEBL, KRT19, ANK2, SORBS2, ANK3, CFL2, KRT8, PSEN2, FHOD3	889	118	18224	2.77958	0.265613	0.0234679	0.879182
INTERPRO	IPR001007:von Willebrand factor, type C	9	0.92688	0.000613249	CTGF, COL2A1, JAG1, THBS1, THBS2, COL5A2, CRIM1, CYR61, PXDNL	887	41	18559	4.59293	0.593893	0.0547645	1.01152
SMART	SM00214:VWC	9	0.92688	0.000627013	CTGF, COL2A1, JAG1, THBS1, THBS2, COL5A2, CRIM1, CYR61, PXDNL	540	37	10057	4.53018	0.190017	0.190017	0.84899
GOTERM_BP_DIRECT	GO:0042981~regulation of apoptotic process	19	1.95675	0.018026	CFLAR, SGK3, ACTN4, NTF3, ANP32E, MITF, PMAIP1, DAPK2, TNFRSF10A, CASP10, TNFRSF11A, SLK, DUSP1, CASP8, BCL6, BIK, CTSB, PERP, TP53INP1	827	213	16792	1.81122	1	0.549819	28.3428
INTERPRO	IPR020635:Tyrosine-protein kinase, catalytic domain	13	1.33883	0.000689367	FGFR2, FLT1, HCK, EPHA3, IGF1R, TEK, NTRK2, PDGFRA, JAK1, TXK, MERTK, INSR, TEC	887	85	18559	3.20004	0.636883	0.0578492	1.1364
KEGG_PATHWAY	hsa04066:HIF-1 signaling pathway	15	1.5448	0.000700429	PRKCA, TF, FLT1, PFKFB3, EDN1, IGF1, IGF1R, CDKN1B, TEK, VEGFA, SLC2A1, ENO2, ANGPT1, EGF, INSR	373	98	6910	2.83553	0.165961	0.0255918	0.911131
INTERPRO	IPR000742:Epidermal growth factor-like domain	24	2.47168	0.000716728	PLAT, CUBN, LTBP1, NTNG2, CNTNAP3B, CELSR2, JAG1, DLK1, GAS6, SLIT3, NOTCH3, FAT4, FBLN2, TEK, ACAN, CNTNAP3, THBS1, LAMB1, LRP2, EGF, THBS2, PROS1, TLL1, ADAM9	887	231	18559	2.17385	0.651198	0.0568349	1.18126
UP_KEYWORDS	Parkinsonism	8	0.823893	0.000734033	VPS13C, ATP6AP2, SYNJ1, UCHL1, DNAJC6, LRRK2, ATP13A2, GCH1	940	34	20581	5.15169	0.273964	0.0158804	1.03169
UP_KEYWORDS	Endosome	39	4.01648	0.000752868	CHMP4C, CCDC93, SORL1, RASGEF1B, ABCA5, STX12, FOLR1, ZFYVE16, SLC30A4, RHOB, TMEM192, HLA-DPB1, EHD3, RAP2A, MAGEL2, TNIK, FLT1, CUBN, SGK3, OSBPL9, TMEM9, ATP11B, ATP11A, TMBIM1, WLS, KIF16B, ARRDC3, ANKRD13A, IFNAR1, CDKN1B, SCYL2, DIO3, NTRK2, SORT1, TGFBRAP1, STEAP2, LRRK2, RAB11FIP1, RIN3	940	481	20581	1.77524	0.279906	0.0155152	1.05803
KEGG_PATHWAY	hsa04974:Protein digestion and absorption	14	1.44181	0.00078168	COL18A1, SLC8A1, SLC15A1, SLC16A10, COL13A1, ATP1A1, COL2A1, COL5A2, COL4A6, COL5A1, COL4A5, COL14A1, COL27A1, DPP4	373	88	6910	2.94723	0.183342	0.024999	1.01633
UP_SEQ_FEATURE	domain:EGF-like 4; calcium-binding	8	0.823893	0.000785643	NOTCH3, CUBN, LTBP1, FBLN2, CELSR2, JAG1, PROS1, GAS6	927	34	20063	5.09246	0.888834	0.109184	1.39427
UP_KEYWORDS	Actin-binding	26	2.67765	0.000812384	GC, GAS2L3, CNN3, SSFA2, UTRN, SSH2, KLHL4, TPM1, KLHL2, CORO2A, AIF1L, PHACTR2, MYO6, ACTN4, MYO1B, MICAL3, MYH6, NEXN, PALLD, FLNB, NEBL, SVIL, CFL2, FHOD3, WASL, SPTB	940	274	20581	2.0776	0.298366	0.0159775	1.14123
GOTERM_CC_DIRECT	GO:0005925~focal adhesion	35	3.60453	0.000822921	GNA13, DLC1, CNN3, S100A7, VIM, ITGA11, ALCAM, CD9, SORBS2, TEK, AIF1L, RHOB, DPP4, EHD3, AHNAK, ADAM9, FLT1, ACTN4, ARHGEF7, LPP, HCK, NECTIN2, CD99, ITGA3, LIG4, NEXN, PALLD, MCAM, FLNB, ARHGAP26, ITGA6, IGF2R, SVIL, SH3KBP1, JAK1	889	391	18224	1.83499	0.339609	0.0292025	1.17984
GOTERM_MF_DIRECT	GO:0051015~actin filament binding	17	1.75077	0.000844396	CTNNAL1, MYO6, SHTN1, ACTN4, MYO1B, SSFA2, UTRN, NEXN, TPM1, CTNNA3, NEBL, SYNE3, CORO2A, CFL2, SVIL, AIF1L, SPTB	839	132	16881	2.59126	0.555945	0.183682	1.31914
KEGG_PATHWAY	hsa04916:Melanogenesis	15	1.5448	0.000860123	PRKCA, WNT5A, FZD8, EDN1, MITF, FZD3, TCF7L2, FZD7, TCF7L1, FZD6, WNT2, ADCY9, CREB3L1, WNT11, PRKACB	373	100	6910	2.77882	0.199779	0.024459	1.11779
GOTERM_BP_DIRECT	GO:0051056~regulation of small GTPase mediated signal transduction	18	1.85376	0.000310313	DLC1, ARHGEF7, ARHGAP18, MCF2L, ARHGAP26, RALGAPA2, ARHGAP6, SYDE2, RASGRF2, SOS2, SRGAP3, RHOB, OPHN1, ARAP2, SRGAP1, NET1, ARHGAP10, KALRN	827	134	16792	2.7275	0.663571	0.0587255	0.567016
SMART	SM00233:PH	28	2.88363	0.000934711	EXOC8, PREX2, SKAP2, MCF2L, PLCL2, ARHGAP21, PLEKHG1, SOS2, AGAP3, PHLDA1, TEC, IQSEC2, NET1, IRS2, OSBPL9, ARHGEF7, DOCK9, ARHGAP26, PLEKHA6, RASGRF2, PLEKHA7, OPHN1, ARAP2, SPATA13, GRK3, KALRN, SPTB, ARHGAP10	540	264	10057	1.97528	0.269634	0.145386	1.26317
INTERPRO	IPR004827:Basic-leucine zipper domain	10	1.02987	0.000949674	CREBRF, FOS, ATF3, FOSL2, BACH2, CEBPD, JUN, JUND, CREB3L1, CREB5	887	54	18559	3.87469	0.752349	0.0708264	1.56235
GOTERM_BP_DIRECT	GO:0046777~protein autophosphorylation	18	1.85376	0.00486929	FGFR2, FLT1, TNIK, STK10, HCK, STK17B, DAPK2, ATP13A2, IGF1R, SLK, AAK1, TEK, NTRK2, PDGFRA, TXK, SIK1, LRRK2, INSR	827	172	16792	2.12491	1	0.300183	8.55484
INTERPRO	IPR000884:Thrombospondin, type 1 repeat	11	1.13285	0.000961998	ADAMTS18, ADAMTS17, CTGF, RSPO3, THSD4, ADAMTS1, UNC5C, THBS1, THBS2, ADAMTS5, CYR61	887	65	18559	3.54087	0.756796	0.0682519	1.58247
GOTERM_BP_DIRECT	GO:0001666~response to hypoxia	17	1.75077	0.0108421	PLAT, KCNMA1, PAM, ACTN4, CYP1A1, CITED2, ITPR2, CDKN1B, ANG, PLOD2, HMOX1, TEK, VEGFA, PSEN2, ABAT, THBS1, DPP4	827	172	16792	2.00686	1	0.450018	18.1048
INTERPRO	IPR003081:Glutathione S-transferase, Mu class	4	0.411946	0.00100858	GSTM1, GSTM2, GSTM3, GSTM4	887	5	18559	16.7387	0.772896	0.0681542	1.65849
UP_SEQ_FEATURE	domain:PH	24	2.47168	0.00101401	IRS2, OSBPL9, EXOC8, ARHGEF7, PREX2, DOCK9, SKAP2, MCF2L, ARHGAP26, ARHGAP21, PLCL2, PLEKHA6, PLEKHG1, PLEKHA7, SOS2, OPHN1, GRK3, SPATA13, AGAP3, TEC, NET1, PHLDA1, ARHGAP10, IQSEC2	927	245	20063	2.12012	0.941316	0.132188	1.7961
GOTERM_MF_DIRECT	GO:0005515~protein binding	481	49.5366	0.00102016	DLC1, MEF2A, LTBP1, MYLIP, RORA, MXI1, AMOTL1, CITED2, USP54, DIRAS3, CTGF, INTS6, ADAM9, TMEM14A, H1F0, TNIK, MAGI1, CYP1A1, MPDZ, PCBD1, KIF5C, LIFR, MED12, LIG4, PTPRU, PIK3IP1, PROX1, TOX3, CTNNA3, GLUL, SCYL2, JUN, ROR1, PMP22, ADAMTS5, CCDC93, CCDC92, ALCAM, NPHP4, UBASH3B, KIAA1683, SPP1, UNC119, NTF3, ASXL1, ATP11B, ATP11A, KLF15, GAS6, SFMBT2, C16ORF87, SYNE3, KCNJ6, PKP2, MAP2, TCAF1, M…	839	8785	16881	1.10164	0.625017	0.178132	1.59167
KEGG_PATHWAY	hsa05205:Proteoglycans in cancer	23	2.36869	0.00104597	PRKCA, WNT5A, FZD8, IGF1, FZD3, PDCD4, TIMP3, FLNB, FZD7, ITPR2, FZD6, WNT2, CTSL, IGF1R, GPC3, ANK2, ANK3, SOS2, VEGFA, WNT11, PRKACB, THBS1, FN1	373	200	6910	2.13043	0.237419	0.0267406	1.35778
UP_KEYWORDS	Transmembrane	301	30.999	0.00104764	SC5D, CADM1, SGMS2, SCN3B, OSMR, CADM2, IL6ST, SGMS1, FAM210B, ACBD5, ATP2B1, FAM171B, PRRT3, CREB3L1, ERAP1, PELI2, SCD5, ADAM9, TMEM14A, ISLR2, FAXDC2, EFNB1, LIFR, UBE2J1, PTPRU, PIK3IP1, SIRPA, NNT, PDGFRA, ROR1, FER1L6, ADAMTS1, PMP22, BLCAP, NCR3LG1, SLC2A13, DNAH10, CYP1B1, GCNT2, ITGA11, TMCC3, TMEM229A, ALCAM, STX12, HLA-DPB1, MGAT4A, BRI3BP, GPR157, ATP11B, ATP11A, CELSR2, MCAM, STEAP1B…	940	5651	20581	1.16622	0.366827	0.0196739	1.46945
GOTERM_BP_DIRECT	GO:0002576~platelet degranulation	16	1.64779	0.000150197	TF, CYB5R1, PHACTR2, PDGFB, ACTN4, CLU, SELENOP, IGF1, TIMP3, GAS6, CD9, VEGFA, THBS1, EGF, PROS1, FN1	827	103	16792	3.15413	0.409762	0.0467995	0.274825
GOTERM_BP_DIRECT	GO:0007010~cytoskeleton organization	16	1.64779	0.0131807	TNIK, CAP2, MICAL3, NECTIN2, GAN, DPYSL2, PALLD, TPM1, PAK6, SYNE3, ANK2, SVIL, SH3KBP1, SPTB, ARHGAP10, PSTPIP2	827	161	16792	2.01786	1	0.476297	21.5804
UP_SEQ_FEATURE	domain:Rho-GAP	11	1.13285	0.00106752	DLC1, ARHGAP21, ARHGAP6, SYDE2, SRGAP3, ARHGAP18, OPHN1, ARAP2, ARHGAP26, SRGAP1, ARHGAP10	927	68	20063	3.50106	0.949476	0.132516	1.89003
UP_KEYWORDS	Transmembrane helix	300	30.896	0.00107468	SC5D, CADM1, SGMS2, SCN3B, OSMR, CADM2, IL6ST, SGMS1, FAM210B, ACBD5, ATP2B1, FAM171B, PRRT3, CREB3L1, ERAP1, PELI2, SCD5, ADAM9, TMEM14A, ISLR2, FAXDC2, EFNB1, LIFR, UBE2J1, PTPRU, PIK3IP1, SIRPA, NNT, PDGFRA, ROR1, FER1L6, ADAMTS1, PMP22, BLCAP, NCR3LG1, SLC2A13, DNAH10, CYP1B1, GCNT2, ITGA11, TMCC3, TMEM229A, ALCAM, STX12, HLA-DPB1, MGAT4A, BRI3BP, GPR157, ATP11B, ATP11A, CELSR2, MCAM, STEAP1B…	940	5634	20581	1.16585	0.374255	0.0193443	1.5071
SMART	SM00060:FN3	19	1.95675	0.00108463	PTPRD, OSMR, IL6ST, PRTG, SORL1, LIFR, PTPRU, EPHA3, IGF1R, COL14A1, PRLR, ROBO1, CDON, TEK, CSF3R, MERTK, INSR, FN1, KALRN	540	150	10057	2.35905	0.305549	0.114448	1.46439
GOTERM_CC_DIRECT	GO:0030139~endocytic vesicle	10	1.02987	0.00109658	TF, OCLN, CUBN, MYO6, IGF2R, SH3KBP1, NLGN3, LRP2, EHD3, DPP4	889	54	18224	3.79619	0.424768	0.0361942	1.56932
UP_KEYWORDS	Cardiomyopathy	12	1.23584	0.00109693	MYO6, DSG2, PKP2, TBX5, RBM20, PSEN2, LMNA, DSC2, MYH6, NEXN, TPM1, CTNNA3	940	81	20581	3.24366	0.380303	0.018959	1.53808
SMART	SM00181:EGF	22	2.26571	0.00110882	CUBN, LTBP1, NTNG2, CNTNAP3B, CELSR2, JAG1, DLK1, GAS6, SLIT3, NOTCH3, FAT4, FBLN2, TEK, ACAN, CNTNAP3, THBS1, LAMB1, LRP2, EGF, THBS2, PROS1, TLL1	540	188	10057	2.17941	0.311177	0.0889822	1.49683
INTERPRO	IPR004045:Glutathione S-transferase, N-terminal	7	0.720906	0.00117757	GSTM1, GSTA1, GSTM2, GSTA2, GSTM3, GSTM4, CLIC5	887	26	18559	5.63321	0.822869	0.0756604	1.93384
SMART	SM00179:EGF_CA	17	1.75077	0.00120267	LTBP1, CUBN, CELSR2, JAG1, DLK1, GAS6, SLIT3, NOTCH3, FAT4, FBLN2, ACAN, THBS1, LRP2, EGF, THBS2, PROS1, TLL1	540	127	10057	2.49299	0.332582	0.0776843	1.62255
GOTERM_CC_DIRECT	GO:0000790~nuclear chromatin	21	2.16272	0.0012141	H1F0, PAM, MEF2A, THRB, USP3, ASXL1, SNAI2, MXD1, MBD2, UBE2B, TCF7L2, CALCOCO1, CITED2, NCOA1, GATA3, JUND, RFX3, POU4F1, SMARCA1, SETD3, SMARCA2	889	193	18224	2.23051	0.457885	0.0375443	1.73612
INTERPRO	IPR000198:Rho GTPase-activating protein domain	11	1.13285	0.00122315	DLC1, ARHGAP21, ARHGAP6, SYDE2, SRGAP3, ARHGAP18, OPHN1, ARAP2, ARHGAP26, SRGAP1, ARHGAP10	887	67	18559	3.43517	0.834354	0.0751926	2.00798
GOTERM_CC_DIRECT	GO:0031093~platelet alpha granule lumen	10	1.02987	0.00125544	PDGFB, ACTN4, VEGFA, CLU, IGF1, THBS1, EGF, PROS1, GAS6, FN1	889	55	18224	3.72717	0.469077	0.0365585	1.79475
GOTERM_BP_DIRECT	GO:0016477~cell migration	16	1.64779	0.0227084	FLT1, EFNA1, PALLD, COL5A1, GAS6, EPHA3, HES1, CTGF, SORBS2, ANG, SH3KBP1, JAK1, THBS1, SPATA13, ADAM9, PSTPIP2	827	172	16792	1.88881	1	0.587695	34.3511
KEGG_PATHWAY	hsa05412:Arrhythmogenic right ventricular cardiomyopathy (ARVC)	12	1.23584	0.0013136	ITGA6, SGCG, DSG2, ACTN4, PKP2, ITGA11, LMNA, DSC2, ITGA3, TCF7L2, TCF7L1, CTNNA3	373	71	6910	3.13107	0.288548	0.0304757	1.70246
GOTERM_BP_DIRECT	GO:0070374~positive regulation of ERK1 and ERK2 cascade	16	1.64779	0.0260362	PRKCA, FGFR2, GCNT2, PDGFB, S100A7, F2RL1, CX3CL1, GAS6, NDRG4, CTGF, JUN, TEK, VEGFA, PDGFRA, ANGPT1, GPNMB	827	175	16792	1.85643	1	0.618849	38.3281
GOTERM_BP_DIRECT	GO:0016055~Wnt signaling pathway	16	1.64779	0.0430323	WNT5A, TNIK, CSNK1G1, DDB1, CXXC4, CELSR2, WLS, AMOTL1, TCF7L2, CALCOCO1, TCF7L1, WNT2, CPE, RSPO3, KREMEN1, WNT11	827	187	16792	1.7373	1	0.723786	55.3307
GOTERM_BP_DIRECT	GO:0060070~canonical Wnt signaling pathway	15	1.5448	4.86067e-05	WNT5A, FZD8, MED12, FZD3, PTPRU, MYH6, SNAI2, UBE2B, TCF7L2, FZD7, TCF7L1, WNT2, WNT11, EGF, LRRK2	827	83	16792	3.66953	0.156853	0.0335471	0.0890174
GOTERM_BP_DIRECT	GO:0045766~positive regulation of angiogenesis	15	1.5448	0.0015321	PRKCA, WNT5A, CYP1B1, FLT1, CX3CL1, ISL1, GATA2, HMOX1, TEK, VEGFA, RHOB, ERAP1, THBS1, RUNX1, DDAH1	827	115	16792	2.64844	0.9954	0.142527	2.77011
GOTERM_MF_DIRECT	GO:0050840~extracellular matrix binding	7	0.720906	0.00143918	FBLN2, VEGFA, ADGRG6, THBS1, ADAMTS5, SPP1, CYR61	839	26	16881	5.41703	0.749437	0.206002	2.23852
GOTERM_MF_DIRECT	GO:0003779~actin binding	27	2.78064	0.00148926	GC, GAS2L3, CNN3, UTRN, SSH2, KLHL4, TPM1, KLHL2, HOOK1, ANG, PSTPIP2, KCNMA1, PHACTR2, MYO6, CAP2, ACTN4, NCALD, MICAL3, MYH6, PALLD, FLNB, LIMCH1, FHOD3, OPHN1, WASL, LRRK2, SPTB	839	278	16881	1.95414	0.761227	0.185032	2.31556
GOTERM_CC_DIRECT	GO:0005604~basement membrane	12	1.23584	0.00150436	COL18A1, SMOC2, ITGA6, FREM2, ACAN, ADAMTS1, COL2A1, LAMB1, THBS2, TIMP3, COL5A1, ANXA2	889	79	18224	3.11384	0.531757	0.0412776	2.14701
GOTERM_BP_DIRECT	GO:0001934~positive regulation of protein phosphorylation	15	1.5448	0.00388272	RAP2A, TNIK, ITLN1, GAS6, ANXA2, AKTIP, TEK, NTRK2, VEGFA, PELI2, CLIP3, GPNMB, LRRK2, INSR, CYR61	827	127	16792	2.39819	0.999999	0.266801	6.8795
UP_KEYWORDS	Disulfide bond	192	19.7734	0.00153695	LTBP1, PLXNA4, CADM1, GABRB3, PDGFB, EFNA1, SCN3B, OSMR, PLXNA2, IL6ST, CADM2, S100A7, OVCH2, F2RL1, PRTG, EDN1, JAG1, CSPG5, DLK1, ST3GAL1, WNT2, ST3GAL5, PGLYRP4, ROBO1, CTGF, EPPIN, CSF3R, ERAP1, UNC5C, ASPH, SLC4A4, INSR, ISLR2, ADAM9, EFNB1, CA12, PLXNB2, LIFR, PTPRU, PIK3IP1, SIRPA, SLC34A2, LRP10, VEGFA, ROR1, PDGFRA, ABAT, ADAMTS1, ADAMTS5, KALRN, GC, WNT5A, NCR3LG1, FGFR2, PAM, ITLN1, CL…	940	3434	20581	1.22416	0.488611	0.0254635	2.14886
GOTERM_BP_DIRECT	GO:0007156~homophilic cell adhesion via plasma membrane adhesion molecules	15	1.5448	0.0240386	ME1, ME2, CADM1, CADM2, PLXNB2, NECTIN2, CELSR2, PCDH18, AMIGO1, DSG2, ROBO1, FAT4, DSC3, DSC2, CDH10	827	158	16792	1.92766	1	0.596902	35.969
GOTERM_MF_DIRECT	GO:0005201~extracellular matrix structural constituent	11	1.13285	0.00163437	COL14A1, HAPLN3, FBLN2, COL27A1, ACAN, COL2A1, LAMB1, COL5A2, COL5A1, COL4A6, COL4A5	839	67	16881	3.30335	0.792353	0.17839	2.53849
UP_SEQ_FEATURE	topological domain:Extracellular	161	16.5808	0.00167067	PLXNA4, CADM1, GABRB3, SCN3B, OSMR, IL6ST, CADM2, PLXNA2, ATP6AP2, F2RL1, IL17RE, JAG1, DLK1, CSPG5, ATP2B1, FAM171B, PRRT3, ROBO1, SLC2A1, CSF3R, UNC5C, SLC4A4, INSR, ISLR2, ADAM9, EFNB1, CA12, PLXNB2, LIFR, PTPRU, PIK3IP1, SIRPA, SLC34A2, LRP10, FER1L6, ROR1, PDGFRA, CPD, NCR3LG1, FGFR2, SLC2A13, ITGA11, C9ORF135, LRIG1, CX3CL1, TMEM178A, ALCAM, CNR1, TEK, HLA-DPB1, EGF, GPR157, ATP11B, ADGRG6,…	927	2787	20063	1.25027	0.99066	0.191382	2.94294
UP_KEYWORDS	GTPase activation	20	2.05973	0.00174407	DLC1, TBC1D3E, TBC1D8, TBC1D3L, TBC1D9, ARHGAP18, RGS16, ARHGAP26, ARHGAP21, RALGAPA2, ARHGAP6, SYDE2, SRGAP3, OPHN1, LRRK2, ARAP2, AGAP3, SRGAP1, RIN3, ARHGAP10	940	197	20581	2.22281	0.532837	0.0277945	2.43514
GOTERM_MF_DIRECT	GO:0019838~growth factor binding	7	0.720906	0.00177365	FLT1, DUSP1, OSMR, IL6ST, TEK, LIFR, GHR	839	27	16881	5.2164	0.818408	0.172672	2.752
UP_KEYWORDS	Tyrosine-protein kinase	14	1.44181	0.00178078	FGFR2, FLT1, HCK, PKDCC, EPHA3, IGF1R, TEK, NTRK2, PDGFRA, JAK1, TXK, MERTK, INSR, TEC	940	112	20581	2.73684	0.540268	0.0273724	2.4858
GOTERM_CC_DIRECT	GO:0043034~costamere	6	0.61792	0.00178246	KRT19, ANK2, ANK3, SVIL, KRT8, AHNAK	889	19	18224	6.47351	0.59309	0.046222	2.5392
SMART	SM00219:TyrKc	13	1.33883	0.00181793	FGFR2, FLT1, HCK, EPHA3, IGF1R, TEK, NTRK2, PDGFRA, JAK1, TXK, MERTK, INSR, TEC	540	85	10057	2.84839	0.457399	0.0968774	2.44317
GOTERM_BP_DIRECT	GO:0090090~negative regulation of canonical Wnt signaling pathway	15	1.5448	0.0303541	WNT5A, IGFBP6, SNAI2, ANKRD6, WWTR1, ISL1, LATS1, TCF7L2, FZD6, JADE1, NPHP4, GPC3, SCYL2, WNT11, SIAH2	827	163	16792	1.86853	1	0.65741	43.1497
GOTERM_CC_DIRECT	GO:0005765~lysosomal membrane	26	2.67765	0.00199138	BORCS7, ABCA5, SLC30A4, TMEM192, HLA-DPB1, EGF, AHNAK, DPP4, EVA1A, MYO6, CUBN, TMEM9, ATP11A, ATP6V1H, TMBIM1, OSTM1, LMBRD1, ATP13A2, ANXA2, P2RX4, ATP6V1C2, SLC17A5, RNF152, IGF2R, SORT1, LRP2	889	274	18224	1.9452	0.633829	0.048992	2.83285
GOTERM_MF_DIRECT	GO:0001105~RNA polymerase II transcription coactivator activity	8	0.823893	0.00202032	JADE1, MEF2A, NCOA1, MED12, ISL1, SMARCA2, CITED2, MED12L	839	37	16881	4.35035	0.856796	0.176629	3.12906
GOTERM_BP_DIRECT	GO:0032496~response to lipopolysaccharide	15	1.5448	0.0317503	CYP1A1, S100A7, EDN1, GNG12, FOXP1, GCH1, IFNAR1, TNFRSF10A, FOS, TNFRSF11A, KCNJ8, CNR1, JUN, CASP8, JUND	827	164	16792	1.85714	1	0.670541	44.6309
UP_KEYWORDS	Cytoplasm	258	26.5705	0.00212096	DLC1, S100A6, S100A7, PITPNA, UTRN, PTPN21, MYLIP, HOOK1, SHB, MEDAG, BHLHB9, AIF1L, KIF13B, TNIK, PCBD1, MYLK3, KIF5C, MYH6, PPARGC1A, CTNNA3, GLUL, KRT18, SCYL2, TGFBRAP1, UNC13C, KIF26B, NEK7, CRTC3, DNAH10, CCDC92, TDRD7, IGF2BP3, TPGS2, NPHP4, HNMT, UBASH3B, FBXO9, IQSEC2, UNC119, S100A16, FAM111A, PTPN13, S100A13, DENND1B, PXDNL, SEMA6D, MAP2, ZFHX3, CRYM, GAS2L3, SH3RF1, BACH2, CPEB3, SYNJ…	940	4816	20581	1.17293	0.603755	0.0314173	2.95408
GOTERM_MF_DIRECT	GO:0086083~cell adhesive protein binding involved in bundle of His cell-Purkinje myocyte communication	4	0.411946	0.00217747	DSG2, PKP2, DSC2, CTNNA3	839	6	16881	13.4136	0.876909	0.173404	3.36859
SMART	SM00209:TSP1	11	1.13285	0.00224173	ADAMTS18, ADAMTS17, CTGF, RSPO3, THSD4, ADAMTS1, UNC5C, THBS1, THBS2, ADAMTS5, CYR61	540	65	10057	3.15177	0.52955	0.102124	3.00471
SMART	SM00324:RhoGAP	11	1.13285	0.00224173	DLC1, ARHGAP21, ARHGAP6, SYDE2, SRGAP3, ARHGAP18, OPHN1, ARAP2, ARHGAP26, SRGAP1, ARHGAP10	540	65	10057	3.15177	0.52955	0.102124	3.00471
UP_SEQ_FEATURE	domain:Fibronectin type-III 4	10	1.02987	0.00230242	PTPRD, COL14A1, OSMR, IL6ST, PRTG, SORL1, LIFR, CSF3R, PTPRU, FN1	927	63	20063	3.43539	0.998408	0.244304	4.03432
GOTERM_BP_DIRECT	GO:0008152~metabolic process	15	1.5448	0.0378037	GSTA1, DLST, GSTA2, ACO1, ATP6AP2, GRHPR, GSTM1, GSTM2, GSTM3, GSTM4, IDS, SULF2, CPE, SULF1, AGPAT3	827	168	16792	1.81292	1	0.704355	50.6411
GOTERM_MF_DIRECT	GO:0005509~calcium ion binding	54	5.56128	0.00244248	S100A6, LTBP1, S100A7, DLK1, JAG1, EFHD1, MCTP2, SLC25A24, AIF1L, ASPH, ACTN4, NCALD, SLC24A5, PADI2, MMP17, MAN1A1, SLIT3, EML1, CAPN13, NUCB2, PROS1, ME1, FKBP9, PAM, ME2, TBC1D9, GCH1, SMOC2, FAT4, ACAN, RUNX1, EGF, THBS1, THBS2, EHD3, SLC8A1, S100A16, CUBN, CELSR2, S100A13, GAS6, PCDH18, ITPR2, ANXA2, NOTCH3, SULF2, DSG2, FBLN2, SULF1, DSC3, DSC2, LRP2, CDH10, TLL1	839	717	16881	1.51534	0.90464	0.177858	3.77123
BIOCARTA	h_PparaPathway:Mechanism of Gene Regulation by Peroxisome Proliferators via PPARa(alpha)	10	1.02987	0.00246239	PRKCA, ME1, LPL, NCOA1, DUSP1, JUN, PRKAR1B, PRKACB, PPARGC1A, CITED2	96	52	1625	3.25521	0.369369	0.369369	3.0099
KEGG_PATHWAY	hsa05215:Prostate cancer	13	1.33883	0.00248976	FGFR2, IGF1R, CDKN1B, PDGFB, SOS2, PDGFRA, CREB3L1, IGF1, CREB5, IKBKB, EGF, TCF7L2, TCF7L1	373	88	6910	2.73672	0.475679	0.0523824	3.20403
SMART	SM00033:CH	11	1.13285	0.00251854	GAS2L3, ACTN4, CNN3, LRCH1, ARHGEF7, NAV2, LIMCH1, UTRN, MICAL3, FLNB, SPTB	540	66	10057	3.10401	0.571428	0.100496	3.36987
UP_KEYWORDS	Neurogenesis	23	2.36869	0.00254832	MEF2A, TNIK, ARHGEF7, EFNB1, BEX1, NTNG2, FZD3, CSPG5, DPYSL2, TTLL7, ZIC1, SLIT3, AMIGO1, FEZF2, SEMA6D, ROBO1, NTRK2, SEMA3D, OPHN1, SEMA3C, SMARCA2, NRBP2, ISLR2	940	250	20581	2.01431	0.671259	0.0364036	3.5394
GOTERM_CC_DIRECT	GO:0031410~cytoplasmic vesicle	23	2.36869	0.00262679	FGFR2, TF, OCLN, MYO6, MPDZ, ANP32E, CXXC4, WLS, AMOTL1, DAPK2, BICD1, GCH1, ANG, DSC2, SORT1, ADAMTS1, RAB6B, WASL, LRRK2, MYOF, TP53INP1, RIN3, PHLDA1	889	235	18224	2.00633	0.734369	0.0611748	3.72092
UP_KEYWORDS	Proto-oncogene	22	2.26571	0.00276961	PRKCA, FGFR2, BRI3BP, PDGFB, ELF4, HCK, FOXO4, MXI1, WWTR1, MCF2L, ARHGAP26, FOS, NCOA1, FAM83B, JUN, MLLT10, PDGFRA, BCL6, MERTK, MYB, RUNX1, NET1	940	236	20581	2.04103	0.701572	0.0382563	3.8412
UP_KEYWORDS	Transferase	103	10.6076	0.0029496	SGMS2, ITPKB, SGMS1, ST3GAL1, GSTM1, GSTM2, GSTM3, GSTM4, ST3GAL5, AAK1, ELOVL7, PRKACB, INSR, TNIK, CSNK1G1, CMAS, MYLK3, PRKAB2, UBE2J1, PKIA, RIOK3, RFK, PRDM6, PDGFRA, ROR1, ABAT, LRRK2, KALRN, NEK7, FGFR2, GCNT2, PFKFB3, STK10, STK17B, ST8SIA2, CAMKV, B3GNT5, HNMT, TEK, B3GNT2, B4GALT6, TEC, MGAT4A, EPHA3, CDKN1B, ST8SIA6, PRKAR1B, NTRK2, MERTK, IKBKB, GRK3, ARMT1, NDUFAF7, TACR3, LATS1, PAK…	940	1708	20581	1.32035	0.724158	0.0394485	4.08602
GOTERM_CC_DIRECT	GO:0043195~terminal bouton	10	1.02987	0.00295817	P2RX4, AAK1, SYNJ1, NTRK2, OPHN1, DPYSL2, UNC13C, SYNGR1, VAMP1, LRRK2	889	62	18224	3.30636	0.775331	0.0656175	4.18106
KEGG_PATHWAY	hsa04390:Hippo signaling pathway	18	1.85376	0.00296988	WNT5A, FZD8, TEAD1, FZD3, SNAI2, WWTR1, LATS1, TCF7L2, CTNNA3, FZD7, TCF7L1, FZD6, WNT2, FRMD6, ID2, CTGF, WNT11, BMPR1B	373	151	6910	2.20833	0.537146	0.0575356	3.81088
INTERPRO	IPR014716:Fibrinogen, alpha/beta/gamma chain, C-terminal globular, subdomain 1	7	0.720906	0.0030732	ITLN1, ITLN2, CNTNAP3, CNTNAP3B, ANGPT1, MFAP4, COL5A2	887	31	18559	4.72462	0.989127	0.171713	4.97326
GOTERM_CC_DIRECT	GO:0016323~basolateral plasma membrane	19	1.95675	0.00307599	CNNM4, PDGFB, CADM1, SLC16A10, ITGA3, ATP1A1, ANXA2, ATP2B1, ANK2, NDRG4, SLC23A2, FOLR1, ANK3, SLC2A1, TEK, CA2, SLC4A4, HPGD, ADAM9	889	180	18224	2.16383	0.788321	0.0652798	4.34416
UP_KEYWORDS	Tumor suppressor	18	1.85376	0.00310048	TXNIP, DLC1, ZMYND11, VWA5A, CADM1, EFNA1, SUSD2, LATS1, PDCD4, CDKN1B, RPS6KA2, RASSF2, RHOB, SIK1, ERRFI1, HPGD, MN1, TP53INP1	940	177	20581	2.22658	0.741771	0.0401973	4.2908
UP_KEYWORDS	Repressor	43	4.42842	0.00319971	CREBRF, ZMYND11, BACH2, FOXK1, CPEB3, MYEF2, ELK3, MXI1, TCF7L2, TCF7L1, ZNF652, MED12L, CITED2, PCGF5, MDFIC, BCL6, RUNX1, NFKBIZ, SATB1, MAGEL2, FOXA1, ASXL1, MED12, SCAI, IRF2BP2, MXD1, SNAI2, MED13L, PROX1, FOXP4, PURB, SFMBT2, FOXP1, HES1, FEZF2, ZFHX4, ATF3, ID2, PRDM6, PHF21A, RFX3, HDAC9, ZFHX3	940	592	20581	1.59032	0.752739	0.0402644	4.42527
INTERPRO	IPR001715:Calponin homology domain	11	1.13285	0.0032039	GAS2L3, ACTN4, CNN3, LRCH1, ARHGEF7, NAV2, LIMCH1, UTRN, MICAL3, FLNB, SPTB	887	76	18559	3.02838	0.991032	0.171852	5.17951
GOTERM_BP_DIRECT	GO:0006897~endocytosis	14	1.44181	0.0195524	UNC119, MYO6, CSNK1G1, ATP6V1H, DPYSL2, AAK1, SH3KBP1, SORT1, STEAP2, LRP2, LRRK2, CLINT1, GHR, RIN3	827	139	16792	2.04508	1	0.557536	30.3563
GOTERM_MF_DIRECT	GO:0005096~GTPase activator activity	26	2.67765	0.00322889	DLC1, TBC1D3E, TBC1D8, TBC1D9, PREX2, ARHGAP18, ARHGAP21, ARHGAP6, ERRFI1, AGAP3, TBC1D3L, RGS16, ARHGAP26, RALGAPA2, SYDE2, JUN, SRGAP3, OPHN1, WNT11, RGS9, LRRK2, ARAP2, SRGAP1, ARHGAP10, KALRN, RIN3	839	279	16881	1.87502	0.955309	0.212644	4.95682
INTERPRO	IPR003529:Long hematopoietin receptor, Gp130 family 2, conserved site	4	0.411946	0.00328403	OSMR, IL6ST, LIFR, CSF3R	887	7	18559	11.9562	0.992031	0.169604	5.30576
INTERPRO	IPR018097:EGF-like calcium-binding, conserved site	13	1.33883	0.00338611	LTBP1, CUBN, JAG1, GAS6, SLIT3, NOTCH3, FBLN2, FAT4, ACAN, LRP2, EGF, PROS1, TLL1	887	102	18559	2.6667	0.993144	0.168515	5.46638
UP_SEQ_FEATURE	domain:TSP N-terminal	6	0.61792	0.00348014	COL18A1, COL14A1, COL27A1, THBS1, THBS2, COL5A1	927	23	20063	5.64598	0.999941	0.333689	6.03807
UP_SEQ_FEATURE	domain:FZ	6	0.61792	0.00348014	COL18A1, FZD8, ROR1, FZD3, FZD7, FZD6	927	23	20063	5.64598	0.999941	0.333689	6.03807
UP_SEQ_FEATURE	domain:GST N-terminal	6	0.61792	0.00348014	GSTM1, GSTA1, GSTM2, GSTA2, GSTM3, GSTM4	927	23	20063	5.64598	0.999941	0.333689	6.03807
UP_SEQ_FEATURE	disulfide bond	165	16.9928	0.00352731	LTBP1, PLXNA4, CADM1, GABRB3, PDGFB, EFNA1, SCN3B, OSMR, IL6ST, CADM2, S100A7, OVCH2, F2RL1, PRTG, EDN1, JAG1, DLK1, CSPG5, ST3GAL1, ST3GAL5, PGLYRP4, ROBO1, CTGF, EPPIN, CSF3R, UNC5C, INSR, ISLR2, ADAM9, EFNB1, CA12, LIFR, PTPRU, PIK3IP1, SIRPA, SLC34A2, LRP10, VEGFA, ROR1, PDGFRA, ADAMTS1, ADAMTS5, KALRN, GC, NCR3LG1, FGFR2, PAM, ITLN1, CLU, ITGA11, LRIG1, LRIG3, ST8SIA2, CX3CL1, VIT, TIMP3, AL…	927	2917	20063	1.22423	0.999949	0.326354	6.11748
GOTERM_CC_DIRECT	GO:0043231~intracellular membrane-bounded organelle	43	4.42842	0.0035394	FGFR2, SC5D, CYP1B1, ME2, USP3, PEX3, ELK3, ANKRD6, ACBD5, ALDH3A2, CALCOCO1, ABCA5, ATP2B1, PLAGL1, IGF1R, CTGF, CNR1, ZFYVE16, MPV17L, ZNF750, TMEM192, RUNX1, MYOF, INSR, CLINT1, EVA1A, STS, CYP1A1, ATP11A, ATP1A1, OSTM1, SFMBT2, PROM1, RDH10, NCOA6, CTSB, SIAH2, STEAP2, SMARCA2, RAB11FIP1, ZFHX3, GFRA3, ATP8A1	889	558	18224	1.57971	0.832541	0.0717546	4.98319
GOTERM_BP_DIRECT	GO:0018108~peptidyl-tyrosine phosphorylation	14	1.44181	0.038781	FGFR2, FLT1, PDGFB, HCK, PKDCC, EPHA3, TEK, NTRK2, ROR1, PDGFRA, MERTK, EGF, INSR, TEC	827	153	16792	1.85795	1	0.704124	51.5516
UP_SEQ_FEATURE	domain:EGF-like 1	14	1.44181	0.00362742	LTBP1, CUBN, CNTNAP3B, DLK1, SLIT3, NOTCH3, FAT4, TEK, CNTNAP3, THBS1, LRP2, EGF, PROS1, THBS2	927	120	20063	2.52501	0.999961	0.323388	6.28584
UP_KEYWORDS	Golgi apparatus	55	5.66426	0.00363422	SH3RF1, SGMS2, SORL1, CSPG5, SGMS1, ST3GAL1, ARHGAP21, ST3GAL5, ANK3, RAB6B, CHST15, ATP8B4, MYO6, SLC24A5, CHST3, PKDCC, WLS, MAN1A1, BICD1, MAN2A2, FAM134B, SCYL2, CLIC5, NUCB2, PSEN2, SORT1, CLIP3, LRRK2, FGFR2, GCNT2, ST8SIA2, ABCA5, DDHD2, STX12, ZDHHC21, B3GNT5, B3GNT2, HLA-DPB1, GALNT18, B4GALT6, APBA1, RHOBTB3, MGAT4A, FZD8, OSBPL9, HCK, ATP11B, HID1, FURIN, DBI, RAB30, SULF2, ST8SIA6, SU…	940	812	20581	1.48301	0.795545	0.0443413	5.01196
GOTERM_BP_DIRECT	GO:0030334~regulation of cell migration	13	1.33883	0.000243895	GNA13, PLXNA4, SLK, SGK3, PLXNA2, PLXNB2, LMNA, RHOB, DPYSL3, JAG1, UNC5C, NEXN, SPATA13	827	74	16792	3.56704	0.575216	0.0637378	0.44591
GOTERM_BP_DIRECT	GO:0030182~neuron differentiation	13	1.33883	0.00237042	WNT5A, WNT2, FZD8, PTPRD, NTRK2, MYEF2, WNT11, FZD3, SMARCA1, HDAC9, PROX1, FZD7, NRBP2	827	95	16792	2.77854	0.999759	0.192322	4.25495
GOTERM_MF_DIRECT	GO:0017147~Wnt-protein binding	7	0.720906	0.00372599	FZD8, ROR1, FZD3, WLS, EGF, FZD7, FZD6	839	31	16881	4.54331	0.972329	0.226044	5.6992
GOTERM_BP_DIRECT	GO:0007219~Notch signaling pathway	13	1.33883	0.0109996	DTX4, FOXA1, APH1B, JAG1, SNAI2, HES1, NOTCH3, KRT19, CDKN1B, FAT4, PSEN2, MAML3, PERP	827	115	16792	2.29532	1	0.439789	18.3433
UP_KEYWORDS	Wnt signaling pathway	18	1.85376	0.00390014	WNT5A, FZD8, TNIK, CSNK1G1, FZD3, CXXC4, WLS, AMOTL1, TCF7L2, CALCOCO1, FZD7, TCF7L1, FZD6, WNT2, RSPO3, KREMEN1, ROR1, WNT11	940	181	20581	2.17737	0.818007	0.046225	5.36937
UP_KEYWORDS	Synapse	29	2.98661	0.00390186	SEPT3, GABRB3, CADM1, CADM2, CPEB3, CPEB4, UTRN, SYNGR1, RIMS3, ANK2, ANK3, UNC5C, LGI1, SNAP25, SV2C, GLRB, DLGAP1, COL13A1, MPDZ, NLGN3, CAMK2N1, SLC17A5, CYFIP2, SH3KBP1, OPHN1, LRRK2, VAMP1, UNC13C, KCTD12	940	357	20581	1.77856	0.818144	0.0450235	5.37167
GOTERM_BP_DIRECT	GO:0008360~regulation of cell shape	13	1.33883	0.0433691	DLC1, GNA13, PALM2-AKAP2, CSNK1G1, HCK, PLXNB2, ARHGAP18, TPM1, S100A13, SYNE3, VEGFA, SH3KBP1, FN1	827	140	16792	1.88544	1	0.720741	55.6179
UP_KEYWORDS	Lipoprotein	57	5.87024	0.00392305	GNA13, SGMS2, TACR3, EFNA1, F2RL1, UCHL1, WNT2, GPC3, DIRAS3, RHOB, RAB6B, PRKACB, KCNMA1, RAP2A, PTGER3, NCALD, TBC1D3L, MMP17, EEPD1, TACC1, IFNAR1, TMEM106C, RAB15, TXK, WNT11, CPD, CLIP3, ARL4C, RASD1, WNT5A, TBC1D3E, ITLN1, PHKA1, CLU, GNG12, CD9, PPP1R16B, ZDHHC21, FOLR1, HRH2, CNR1, SNAP25, FAM127A, LPL, PHACTR2, HCK, LMNA, NTNG2, ITGA3, NPY1R, HID1, RGS16, RAB30, ITGA6, RNF157, LRP2, GFRA3	940	852	20581	1.46478	0.819823	0.0440984	5.4001
GOTERM_MF_DIRECT	GO:0003682~chromatin binding	33	3.39856	0.00393152	PAM, ZMYND11, MEF2A, FOSL2, USP3, MEIS1, CALCOCO1, CITED2, GATA2, FOS, GATA3, CREB3L1, BCL6, POU4F1, SATB1, MED12, DMRT1, MBD2, SNAI2, ISL1, TOX3, FOXP1, FEZF2, DLX2, DLX1, NCOA1, EBF2, JUN, NCOA6, SETD7, PHF21A, SMARCA2, KDM6B	839	391	16881	1.69814	0.977306	0.223047	6.00454
UP_KEYWORDS	Hydroxylation	12	1.23584	0.00397237	COL18A1, COL14A1, LTBP1, COL25A1, COL2A1, CELSR2, IKBKB, PROS1, COL5A2, COL5A1, COL4A6, COL4A5	940	95	20581	2.76564	0.823671	0.043522	5.46623
INTERPRO	IPR004046:Glutathione S-transferase, C-terminal	6	0.61792	0.00402092	GSTM1, GSTA1, GSTM2, GSTA2, GSTM3, GSTM4	887	23	18559	5.45826	0.997311	0.190534	6.4594
INTERPRO	IPR020067:Frizzled domain	6	0.61792	0.00402092	COL18A1, FZD8, ROR1, FZD3, FZD7, FZD6	887	23	18559	5.45826	0.997311	0.190534	6.4594
GOTERM_BP_DIRECT	GO:0048146~positive regulation of fibroblast proliferation	12	1.23584	5.23715e-05	WNT5A, WNT2, S100A6, FOSL2, PDGFB, JUN, PDGFRA, IGF1, LIG4, GAS6, ANXA2, FN1	827	54	16792	4.51216	0.167922	0.0301735	0.095909
UP_SEQ_FEATURE	domain:TSP type-1 1	8	0.823893	0.004269	ADAMTS18, ADAMTS17, THSD4, ADAMTS1, UNC5C, THBS1, THBS2, ADAMTS5	927	45	20063	3.84763	0.999994	0.357807	7.35804
UP_SEQ_FEATURE	domain:TSP type-1 2	8	0.823893	0.004269	ADAMTS18, ADAMTS17, THSD4, ADAMTS1, UNC5C, THBS1, THBS2, ADAMTS5	927	45	20063	3.84763	0.999994	0.357807	7.35804
GOTERM_BP_DIRECT	GO:0032355~response to estradiol	12	1.23584	0.00497941	TXNIP, PAM, NCOA1, CDKN1B, TACR3, DUSP1, CTGF, FOXA1, CASP8, MBD2, NQO1, GHR	827	91	16792	2.67754	1	0.300633	8.74006
GOTERM_CC_DIRECT	GO:0005829~cytosol	193	19.8764	0.00438387	SCPEP1, CTNNAL1, DLC1, CAST, S100A6, CHMP4C, S100A7, NT5DC3, ITPKB, PMAIP1, MYLIP, AMOTL1, FOXO4, RGL1, KLHL2, HOOK1, GSTM1, GSTM2, SHB, GSTM3, STARD5, GSTM4, VPS13C, ANK2, CTGF, ANK3, SLC2A1, SPRED2, ERAP1, DNAJC6, PELI2, PRKACB, NQO1, DDAH1, FTL, KIF13B, NET1, MAGEL2, IRS2, MYO6, SOCS3, CMAS, NCALD, PCBD1, MYLK3, ANAPC4, PRKAB2, QDPR, PDE4D, MYH6, BICD1, GLUL, RASGRF2, RFK, RIOK3, JUN, OPHN1, C…	889	3315	18224	1.19348	0.890773	0.0847637	6.13749
KEGG_PATHWAY	hsa04014:Ras signaling pathway	23	2.36869	0.00483029	PRKCA, FGFR2, PLA2G16, FLT1, PDGFB, EFNA1, IGF1, GNG12, FOXO4, RGL1, PAK6, IGF1R, RASGRF2, PAK3, SOS2, TEK, VEGFA, PDGFRA, ANGPT1, PRKACB, IKBKB, EGF, INSR	373	226	6910	1.88534	0.714661	0.0856821	6.12932
UP_SEQ_FEATURE	domain:Fibronectin type-III 5	8	0.823893	0.00483885	PTPRD, COL14A1, IL6ST, PRTG, SORL1, LIFR, CSF3R, FN1	927	46	20063	3.76399	0.999999	0.383806	8.30065
GOTERM_BP_DIRECT	GO:0050900~leukocyte migration	12	1.23584	0.0379934	ITGA6, TEK, F2RL1, ANGPT1, ITGA3, JAM2, MERTK, PROS1, SIRPA, GAS6, SLC7A11, FN1	827	122	16792	1.99719	1	0.699753	50.8191
UP_SEQ_FEATURE	domain:EGF-like 2; calcium-binding	9	0.92688	0.00494462	CUBN, FAT4, CELSR2, THBS1, EGF, PROS1, THBS2, GAS6, TLL1	927	58	20063	3.35839	0.999999	0.379817	8.4746
GOTERM_BP_DIRECT	GO:0010595~positive regulation of endothelial cell migration	11	1.13285	6.37092e-05	PRKCA, WNT5A, GATA3, EDN1, VEGFA, TEK, RHOB, ANGPT1, THBS1, PROX1, FOXP1	827	46	16792	4.85548	0.200386	0.0314417	0.116661
INTERPRO	IPR014756:Immunoglobulin E-set	13	1.33883	0.00500648	TXNIP, KCNJ15, UNC119, PLXNA4, PLXNA2, PLXNB2, PRKAB2, ARRDC3, FLNB, KCNJ6, KCNJ8, EBF2, TGM5	887	107	18559	2.54209	0.999372	0.224495	7.9817
GOTERM_MF_DIRECT	GO:0003705~transcription factor activity, RNA polymerase II distal enhancer sequence-specific binding	10	1.02987	0.00511682	MEF2A, JUN, POU4F1, RFX3, VGLL3, SNAI2, PROX1, MEIS1, ZFHX3, FOXP1	839	66	16881	3.04854	0.992773	0.265171	7.7475
GOTERM_BP_DIRECT	GO:0048661~positive regulation of smooth muscle cell proliferation	11	1.13285	0.000632494	NOTCH3, FGFR2, PDGFB, ID2, JUN, HMOX1, EDN1, IGF1, THBS1, PPARGC1A, FOXP1	827	60	16792	3.72253	0.891473	0.0883796	1.1525
SMART	SM00338:BRLZ	9	0.92688	0.00535454	FOS, ATF3, FOSL2, BACH2, CEBPD, JUN, JUND, CREB3L1, CREB5	540	51	10057	3.2866	0.835354	0.181629	7.03842
GOTERM_CC_DIRECT	GO:0005794~Golgi apparatus	60	6.1792	0.00536335	SH3RF1, SGMS2, ELF4, F2RL1, IGFBP6, SORL1, CSPG5, ST3GAL1, ARHGAP21, ST3GAL5, ANK3, MDFIC, CTGF, RAB6B, CLINT1, ATP8B4, H1F0, STS, MYO6, ZP2, ACO1, TOPBP1, PKDCC, WLS, MAN1A1, BICD1, FAM134B, CPE, SCYL2, CLIC5, PSEN2, NUCB2, SORT1, LRRK2, FGFR2, CLU, PLAGL1, DDHD2, ZDHHC21, TMEM192, APBA1, FZD8, CUBN, OSBPL9, HCK, ATP11B, ATP1A1, TMBIM1, HID1, DBI, KCNJ6, ST8SIA6, AKTIP, SULF1, LIPG, PHEX, LRP2, …	889	863	18224	1.42522	0.93349	0.0989967	7.45999
GOTERM_MF_DIRECT	GO:0005102~receptor binding	30	3.0896	0.00554042	CADM1, CADM2, EFNA1, SSFA2, IGFBP6, F2RL1, CX3CL1, TAC3, ALCAM, GSTM2, ANG, RSPO3, MPV17L, LGI1, DPP4, TEC, PLAT, LPL, FZD8, PTPRD, NTF3, HCK, NECTIN2, GAS6, CAPRIN2, P2RX4, SCYL2, JAK1, TXK, GFRA3	839	353	16881	1.70995	0.9952	0.26953	8.36302
UP_SEQ_FEATURE	transmembrane region	268	27.6004	0.00563024	SC5D, CADM1, SGMS2, SCN3B, OSMR, CADM2, IL6ST, SGMS1, FAM210B, ACBD5, ATP2B1, FAM171B, PRRT3, CREB3L1, ERAP1, SCD5, TMEM14A, ADAM9, ISLR2, FAXDC2, EFNB1, UBE2J1, LIFR, PTPRU, PIK3IP1, SIRPA, NNT, ROR1, FER1L6, PDGFRA, PMP22, BLCAP, NCR3LG1, SLC2A13, GCNT2, ITGA11, TMCC3, ALCAM, STX12, HLA-DPB1, MGAT4A, BRI3BP, GPR157, ATP11B, ATP11A, CELSR2, MCAM, STEAP1B, ATP13A2, EPHA3, PCDH18, NOTCH3, SYNE3, K…	927	5056	20063	1.14721	1	0.409056	9.5947
GOTERM_CC_DIRECT	GO:0014704~intercalated disc	8	0.823893	0.00572324	SLC8A1, TMEM65, ANK2, DSG2, PKP2, ANK3, DSC2, ATP1A1	889	45	18224	3.64434	0.944579	0.101601	7.94154
GOTERM_BP_DIRECT	GO:0030574~collagen catabolic process	11	1.13285	0.00106462	COL18A1, CTSL, COL13A1, COL25A1, COL2A1, CTSB, FURIN, COL5A2, COL5A1, COL4A6, COL4A5	827	64	16792	3.48987	0.976217	0.120959	1.93266
INTERPRO	IPR002017:Spectrin repeat	6	0.61792	0.00586723	SYNE3, ACTN4, UTRN, MCF2L, KALRN, SPTB	887	25	18559	5.0216	0.999824	0.250347	9.29215
GOTERM_BP_DIRECT	GO:0001822~kidney development	11	1.13285	0.00946722	SULF2, WFS1, KCNJ8, GATA3, VEGFA, SULF1, TIPARP, MMP17, ADAMTS1, CA2, PROX1	827	86	16792	2.59711	1	0.416389	15.9939
UP_SEQ_FEATURE	domain:EGF-like 6; calcium-binding	6	0.61792	0.00606804	NOTCH3, LTBP1, FBLN2, CELSR2, JAG1, LRP2	927	26	20063	4.99452	1	0.42234	10.3031
GOTERM_CC_DIRECT	GO:0005902~microvillus	9	0.92688	0.00611701	MYO6, FOXA1, TEK, ANGPT1, ANKS4B, CA2, LRRK2, CTSV, KIF13B	889	57	18224	3.23675	0.954609	0.104564	8.46575
UP_SEQ_FEATURE	domain:DED 1	3	0.30896	0.00618813	CFLAR, CASP10, CASP8	927	3	20063	21.6429	1	0.418517	10.4966
UP_SEQ_FEATURE	domain:DED 2	3	0.30896	0.00618813	CFLAR, CASP10, CASP8	927	3	20063	21.6429	1	0.418517	10.4966
SMART	SM00282:LamG	8	0.823893	0.00641889	FAT4, CNTNAP3, CNTNAP3B, CELSR2, PROS1, GAS6, COL5A1, SLIT3	540	42	10057	3.54744	0.885101	0.194563	8.38161
GOTERM_BP_DIRECT	GO:0007169~transmembrane receptor protein tyrosine kinase signaling pathway	11	1.13285	0.0195191	IGF1R, FLT1, NTF3, HCK, NTRK2, TEK, ROR1, JAK1, TXK, INSR, TEC	827	96	16792	2.32658	1	0.561187	30.3129
UP_SEQ_FEATURE	domain:GST C-terminal	7	0.720906	0.00648903	GSTM1, GSTA1, GSTM2, GSTA2, GSTM3, GSTM4, CLIC5	927	37	20063	4.09461	1	0.423853	10.9794
SMART	SM00210:TSPN	6	0.61792	0.00653112	COL18A1, COL14A1, COL27A1, THBS1, THBS2, COL5A1	540	23	10057	4.85845	0.88938	0.181392	8.52218
GOTERM_BP_DIRECT	GO:0007229~integrin-mediated signaling pathway	11	1.13285	0.0236732	ADAMTS18, ITGA6, CTGF, HCK, ITGA11, ADAMTS1, ITGA3, TXK, ADAM22, TEC, ADAM9	827	99	16792	2.25608	1	0.595142	35.5284
INTERPRO	IPR023299:P-type ATPase, cytoplasmic domain N	7	0.720906	0.00664176	ATP2B1, ATP11B, ATP11A, ATP1A1, ATP13A2, ATP8A1, ATP8B4	887	36	18559	4.06843	0.999944	0.270783	10.4563
INTERPRO	IPR001757:Cation-transporting P-type ATPase	7	0.720906	0.00664176	ATP2B1, ATP11B, ATP11A, ATP1A1, ATP13A2, ATP8A1, ATP8B4	887	36	18559	4.06843	0.999944	0.270783	10.4563
INTERPRO	IPR018303:P-type ATPase, phosphorylation site	7	0.720906	0.00664176	ATP2B1, ATP11B, ATP11A, ATP1A1, ATP13A2, ATP8A1, ATP8B4	887	36	18559	4.06843	0.999944	0.270783	10.4563
INTERPRO	IPR008250:P-type ATPase, A domain	7	0.720906	0.00664176	ATP2B1, ATP11B, ATP11A, ATP1A1, ATP13A2, ATP8A1, ATP8B4	887	36	18559	4.06843	0.999944	0.270783	10.4563
GOTERM_BP_DIRECT	GO:0000187~activation of MAPK activity	11	1.13285	0.0378047	WNT5A, NTF3, PAK3, EFNA1, IGF1, THBS1, EGF, LRRK2, INSR, GHR, DUSP6	827	107	16792	2.0874	1	0.70113	50.642
GOTERM_BP_DIRECT	GO:0006979~response to oxidative stress	11	1.13285	0.0443534	DUSP1, SLC23A2, HMOX1, GPX3, SELENOP, PON2, LRRK2, SLC7A11, MSRB3, OXR1, PXDNL	827	110	16792	2.03047	1	0.725999	56.4471
GOTERM_MF_DIRECT	GO:0004364~glutathione transferase activity	7	0.720906	0.00694263	GSTM1, GSTA1, GSTM2, GSTA2, GSTM3, GSTM4, CLIC5	839	35	16881	4.02408	0.998763	0.310613	10.3732
GOTERM_BP_DIRECT	GO:2001237~negative regulation of extrinsic apoptotic signaling pathway	10	1.02987	7.25038e-05	CFLAR, ZMYND11, SH3RF1, ITGA6, LMNA, IGF1, SIAH2, SGMS1, THBS1, TCF7L2	827	38	16792	5.34335	0.224694	0.0313115	0.132755
GOTERM_MF_DIRECT	GO:0001077~transcriptional activator activity, RNA polymerase II core promoter proximal region sequence-specific binding	22	2.26571	0.00713362	MEF2A, CEBPD, ELF4, FOXA1, MITF, TEAD1, KLF15, ELK3, ZIC1, ISL1, MEIS1, FOS, GATA2, EBF2, JUN, GATA3, CREB3L1, TXK, ZNF750, POU4F1, TFAP2C, MYB	839	236	16881	1.87563	0.998972	0.30379	10.6438
GOTERM_MF_DIRECT	GO:0004924~oncostatin-M receptor activity	3	0.30896	0.00714065	OSMR, IL6ST, LIFR	839	3	16881	20.1204	0.998979	0.291312	10.6537
GOTERM_MF_DIRECT	GO:0005010~insulin-like growth factor-activated receptor activity	3	0.30896	0.00714065	IGF1R, IGF2R, CRIM1	839	3	16881	20.1204	0.998979	0.291312	10.6537
UP_KEYWORDS	Metal-binding	196	20.1854	0.00726147	GNA13, S100A6, THRB, S100A7, OVCH2, UTRN, NT5DC3, MYLIP, RORA, ZIC1, LNX1, ATP2B1, GATA2, IDS, PLOD2, SLC25A24, GATA3, AIF1L, ERAP1, SCD5, ASPH, DDAH1, FTL, ADAM9, ACTN4, CYP1A1, NCALD, CA12, PDE4D, LIG4, ZDBF2, NEBL, CPE, RFK, RIOK3, PRDM6, MLLT10, ABAT, ADAMTS1, CPD, UNC13C, ADAMTS5, NEK7, KALRN, ZNF436, ME1, PAM, ME2, CYP1B1, ITGA11, CXXC4, TIMP3, PLAGL1, ZNF322, RUNX1, B4GALT6, TEC, COL18A1, …	940	3640	20581	1.17894	0.958312	0.0763654	9.78073
UP_KEYWORDS	Ubl conjugation	100	10.2987	0.00739455	CAST, MEF2A, F2RL1, MYLIP, RORA, AMOTL1, FOXO4, ROBO1, SPRED2, CREB3L1, SATB1, PDE4D, TOPBP1, PPARGC1A, PROX1, ANKRD13A, GLUL, KRT18, RASGRF2, JUN, MLLT10, PDGFRA, TFAP2C, SMARCA1, AKAP2, KIF26B, MVP, FGFR2, RALYL, TBC1D3E, CLU, BEX1, IGF2BP3, TPI1, TEK, PALM2-AKAP2, LPP, MYO1B, FOXP4, TRIM56, TET3, ZFHX4, CDKN1B, RNF152, NTRK2, IKBKB, HDAC9, GRK3, ZFHX3, SH3RF1, FOSL2, CPEB3, MITF, TERF2IP, PDCD…	940	1705	20581	1.28415	0.960679	0.0758925	9.95138
UP_SEQ_FEATURE	domain:EGF-like 3; calcium-binding	7	0.720906	0.00741136	CUBN, LTBP1, FBLN2, FAT4, CELSR2, PROS1, GAS6	927	38	20063	3.98686	1	0.457478	12.4443
UP_SEQ_FEATURE	compositionally biased region:Poly-Ser	37	3.8105	0.00770002	DLC1, F2RL1, SYNJ1, STK17B, LRIG1, CNTNAP3B, CXXC4, ITPKB, SYCP2, JADE1, FAM83B, FRMD6, USP54, MCTP2, ANK3, GATA3, IL4R, HOMEZ, CNTNAP3, KCNMA1, IRS2, ASXL1, PTPN13, AFF3, SH3BP5, DLX2, RALGAPA2, ZFHX4, EML1, NAV2, ZIC4, MLLT10, FHOD3, UNC13C, ZFHX3, SRGAP1, TP53INP1	927	509	20063	1.57326	1	0.460591	12.8981
GOTERM_MF_DIRECT	GO:0000977~RNA polymerase II regulatory region sequence-specific DNA binding	20	2.05973	0.00775831	SATB1, ZMYND11, MEF2A, ACTN4, FOXK1, TBX5, DMRT1, RORA, PURB, PLAGL1, DLX2, GATA2, DLX1, ATF3, GATA3, PHF21A, BCL6, CUX2, TFAP2C, RUNX1	839	208	16881	1.93465	0.999438	0.299821	11.5235
GOTERM_BP_DIRECT	GO:0043627~response to estrogen	10	1.02987	0.00434993	GSTM3, KRT19, IL4R, HMOX1, GATA3, TEK, CA2, RGS9, SLC34A2, CITED2	827	65	16792	3.1238	1	0.277881	7.67647
GOTERM_BP_DIRECT	GO:0009749~response to glucose	10	1.02987	0.0058862	TXNIP, LPL, SLC8A1, GLUL, IRS2, CDKN1B, CTGF, THBS1, TCF7L2, CTSV	827	68	16792	2.98599	1	0.328669	10.2519
GOTERM_BP_DIRECT	GO:0001938~positive regulation of endothelial cell proliferation	10	1.02987	0.00648165	PRKCA, WNT5A, WNT2, PPP1R16B, PDGFB, ANG, JUN, VEGFA, TEK, PROX1	827	69	16792	2.94271	1	0.349916	11.2317
GOTERM_MF_DIRECT	GO:0004896~cytokine receptor activity	7	0.720906	0.00798912	OSMR, IL6ST, IL4R, LIFR, CSF3R, IL13RA1, GHR	839	36	16881	3.9123	0.999551	0.29558	11.8465
GOTERM_CC_DIRECT	GO:0043202~lysosomal lumen	11	1.13285	0.00821704	GC, CTSL, MAN2B2, CUBN, GPC3, IDS, ACAN, GYG2, CSPG5, ATP13A2, CTSV	889	85	18224	2.65287	0.984369	0.133589	11.2148
GOTERM_CC_DIRECT	GO:0042383~sarcolemma	11	1.13285	0.00821704	SLC8A1, KRT19, SGCG, ANK2, KCNJ8, ANK3, KRT8, UTRN, ATP1A1, AHNAK, ANXA2	889	85	18224	2.65287	0.984369	0.133589	11.2148
INTERPRO	IPR018980:FERM, C-terminal PH-like domain	6	0.61792	0.00824069	FRMD6, FRMD4B, EPB41L4A, PTPN13, PTPN21, MYLIP	887	27	18559	4.64963	0.999995	0.316047	12.8154
GOTERM_BP_DIRECT	GO:0030324~lung development	10	1.02987	0.0120355	FGFR2, WNT5A, WNT2, HES1, GPC3, CTGF, TBX5, VEGFA, ITGA3, PROX1	827	76	16792	2.67167	1	0.459875	19.8962
UP_SEQ_FEATURE	domain:EGF-like 7; calcium-binding	6	0.61792	0.00840267	CUBN, LTBP1, FBLN2, CELSR2, JAG1, EGF	927	28	20063	4.63777	1	0.480626	13.9934
GOTERM_CC_DIRECT	GO:0048471~perinuclear region of cytoplasm	45	4.6344	0.00845086	TF, SH3RF1, PAM, S100A6, SHTN1, CLU, MRVI1, PPP1R16B, SLK, SORBS2, CTGF, HMOX1, TMEM192, PRKACB, LAMB1, SNAP25, CLINT1, EHD3, APBA1, SPP1, PRKCA, PLA2G16, TNIK, MYO6, ACTN4, MYO1B, LMNA, ITGA3, S100A13, BICD1, ANXA2, P2RX4, EML1, KRT18, SCYL2, IGF2R, PSEN2, CYFIP2, SORT1, RAB15, CTSB, PHEX, RASD1, ARHGAP10, MVP	889	621	18224	1.48547	0.98612	0.13288	11.5161
UP_SEQ_FEATURE	DNA-binding region:Basic motif	16	1.64779	0.0085801	BACH2, FOSL2, CEBPD, MITF, CREB5, MXI1, MXD1, USF3, HES1, FOS, NCOA1, ATF3, JUN, JUND, CREB3L1, MLXIP	927	163	20063	2.12446	1	0.478446	14.2679
KEGG_PATHWAY	hsa05217:Basal cell carcinoma	9	0.92688	0.00863012	WNT5A, WNT2, FZD8, FZD3, WNT11, TCF7L2, FZD7, TCF7L1, FZD6	373	55	6910	3.03144	0.894062	0.139	10.7052
GOTERM_BP_DIRECT	GO:0035023~regulation of Rho protein signal transduction	10	1.02987	0.017768	DLC1, PLEKHG1, RASGRF2, ARHGEF7, PREX2, SOS2, SPATA13, MCF2L, NET1, KALRN	827	81	16792	2.50676	1	0.553692	27.997
UP_SEQ_FEATURE	domain:Ig-like C2-type	12	1.23584	0.00913411	AMIGO1, SCN3B, IL6ST, LRRN3, SEMA3D, ROR1, SEMA3C, CSF3R, PTPRU, UNC5C, JAM2, KALRN	927	105	20063	2.47348	1	0.490805	15.1197
INTERPRO	IPR014352:FERM/acyl-CoA-binding protein, 3-helical bundle	8	0.823893	0.0091886	FRMD6, FRMD4B, EPB41L4A, PTPN13, PTPN21, MYLIP, DBI, ACBD5	887	50	18559	3.34773	0.999999	0.336962	14.1862
UP_SEQ_FEATURE	short sequence motif:Lys-Thr-X-X-X-Trp motif	4	0.411946	0.00921499	FZD8, FZD3, FZD7, FZD6	927	10	20063	8.65717	1	0.484939	15.2434
GOTERM_MF_DIRECT	GO:0005518~collagen binding	9	0.92688	0.00926759	CTSL, COL14A1, PDGFB, ADGRG6, ITGA11, ITGA3, CTSB, FN1, ADAM9	839	60	16881	3.01806	0.99987	0.322286	13.6155
UP_KEYWORDS	Endocytosis	13	1.33883	0.00930014	UNC119, CUBN, MYO6, LRP10, AAK1, SORL1, SYNJ1, SH3KBP1, SORT1, OPHN1, LRP2, CLINT1, GHR	940	121	20581	2.35232	0.982988	0.0924404	12.3624
GOTERM_BP_DIRECT	GO:0007626~locomotory behavior	10	1.02987	0.0220405	FEZF2, DDHD2, MCOLN3, NAV2, SELENOP, ABAT, NPY1R, SNAP25, MEIS1, APBA1	827	84	16792	2.41723	1	0.584786	33.5242
GOTERM_BP_DIRECT	GO:0072593~reactive oxygen species metabolic process	9	0.92688	0.000238331	NNT, PDGFB, RFK, CTGF, MPV17L, PDK4, PMAIP1, LRRK2, CYR61	827	35	16792	5.22121	0.566838	0.0673453	0.435759
GOTERM_BP_DIRECT	GO:0045599~negative regulation of fat cell differentiation	9	0.92688	0.000881448	WNT5A, GATA2, GATA3, ASXL1, SORT1, RORA, JAG1, WWTR1, TRIB2	827	42	16792	4.35101	0.954736	0.116452	1.60268
KEGG_PATHWAY	hsa04810:Regulation of actin cytoskeleton	21	2.16272	0.00947685	GNA13, FGFR2, LIMK2, ACTN4, PDGFB, ARHGEF7, MYLK3, SSH2, ITGA11, ITGA3, GNG12, PAK6, ITGA6, PAK3, CFL2, SOS2, CYFIP2, PDGFRA, WASL, EGF, FN1	373	211	6910	1.84377	0.915094	0.142846	11.6963
UP_SEQ_FEATURE	active site:4-aspartylphosphate intermediate	7	0.720906	0.00953353	ATP2B1, ATP11B, ATP11A, ATP1A1, ATP13A2, ATP8A1, ATP8B4	927	40	20063	3.78751	1	0.487959	15.7289
UP_KEYWORDS	Parkinson disease	5	0.514933	0.00963919	VPS13C, SYNJ1, UCHL1, DNAJC6, LRRK2	940	19	20581	5.76176	0.985346	0.0935424	12.785
GOTERM_CC_DIRECT	GO:0005737~cytoplasm	287	29.5572	0.00964417	DLC1, S100A6, MEF2A, S100A7, PITPNA, EDN1, UTRN, BBX, PTPN21, AMOTL1, MXI1, CITED2, MEDAG, BHLHB9, VPS13C, AIF1L, FTL, KIF13B, TNIK, MAGI1, MPDZ, PCBD1, EFNB1, MYLK3, KIF5C, UBE2J1, LIG4, PROX1, CTNNA3, HES1, GLUL, KRT18, MLLT10, VEGFA, PDGFRA, ROR1, RAB15, ADAMTS1, UNC13C, KIF26B, NEK7, CRTC3, DNAH10, TDRD7, MYEF2, IGF2BP3, TPGS2, HNMT, UBASH3B, FBXO9, IQSEC2, PLAT, S100A16, OSBPL9, FAM111A, CNK…	889	5222	18224	1.12664	0.992435	0.145772	13.039
UP_KEYWORDS	ATP-binding	83	8.54789	0.00986698	ITPKB, TTLL7, LATS1, ATP2B1, PAK6, WARS, SLK, PAK3, AAK1, PRKACB, SIK1, INSR, ATP8B4, KIF13B, PRKCA, TNIK, MYO6, LIMK2, MAGI1, SGK3, CSNK1G1, MYLK3, KIF5C, UBE2J1, PFKP, PKDCC, LIG4, UBE2H, MYH6, KIF16B, DAPK2, BBS10, UBE2B, GLUL, NAV2, RFK, RIOK3, PDGFRA, ROR1, TXK, SMARCA1, LRRK2, SMARCA2, NEK7, KIF26B, KALRN, FGFR2, DNAH10, PFKFB3, STK10, STK17B, ABCA5, IGF1R, CHD1L, FIGN, TEK, DCLK2, EHD3, TE…	940	1391	20581	1.30644	0.986745	0.0935853	13.0679
GOTERM_BP_DIRECT	GO:0032870~cellular response to hormone stimulus	9	0.92688	0.00141344	FOS, NCOA1, DUSP1, JUN, JUND, NPFFR2, SIK1, GHR, SLIT3	827	45	16792	4.06094	0.99302	0.139675	2.55817
GOTERM_MF_DIRECT	GO:0044325~ion channel binding	13	1.33883	0.0103083	SLC8A1, HERPUD1, ACTN4, SCN3B, PDE4D, RIMS3, ID2, ANK2, PKP2, ANK3, TCAF1, ASPH, LRRK2	839	113	16881	2.31473	0.999953	0.339596	15.0309
GOTERM_BP_DIRECT	GO:0071277~cellular response to calcium ion	9	0.92688	0.00322183	WNT5A, FOS, MEF2A, SLC25A24, JUN, EDN1, JUND, ITPKB, ASPH	827	51	16792	3.58319	0.999988	0.24661	5.74103
UP_KEYWORDS	Immunoglobulin domain	38	3.91349	0.0108772	NCR3LG1, FGFR2, CADM1, IL6ST, CADM2, SCN3B, PRTG, LRIG1, LRIG3, ALCAM, ROBO1, TEK, ACAN, SEMA3D, CSF3R, SEMA3C, UNC5C, ISLR2, PTPRD, FLT1, HAPLN3, LRRN3, NECTIN2, MXRA8, PTPRU, NEXN, MCAM, PALLD, SIRPA, PXDNL, AMIGO1, CDON, NTRK2, PDGFRA, ROR1, JAM2, MERTK, KALRN	940	546	20581	1.52381	0.991506	0.100544	14.3122
GOTERM_BP_DIRECT	GO:0033138~positive regulation of peptidyl-serine phosphorylation	9	0.92688	0.0211858	WNT5A, NTF3, VEGFA, NTRK2, ANGPT1, TERF2IP, LATS1, GAS6, CAPRIN2	827	70	16792	2.61061	1	0.582707	32.4517
GOTERM_BP_DIRECT	GO:0022617~extracellular matrix disassembly	9	0.92688	0.0328249	CTSL, EXOC8, ACAN, FURIN, CTSV, ADAMTS5, SPP1, FN1, TLL1	827	76	16792	2.40451	1	0.672315	45.746
GOTERM_BP_DIRECT	GO:0045214~sarcomere organization	8	0.823893	0.000409426	KRT19, MYLK3, CFL2, KRT8, FHOD3, MYH6, TPM1, FOXP1	827	29	16792	5.6013	0.76245	0.0728608	0.747476
GOTERM_BP_DIRECT	GO:0048565~digestive tract development	8	0.823893	0.00136415	FGFR2, GATA2, CLDN18, ITGA6, CYP1A1, HRH2, FAT4, GATA3	827	35	16792	4.64108	0.9917	0.14321	2.47002
GOTERM_BP_DIRECT	GO:0030177~positive regulation of Wnt signaling pathway	8	0.823893	0.00162262	FGFR2, ATP6V1C2, SULF2, ATP6AP2, RSPO3, SULF1, WLS, MBD2	827	36	16792	4.51216	0.996654	0.146435	2.93147
INTERPRO	IPR018159:Spectrin/alpha-actinin	6	0.61792	0.0112076	SYNE3, ACTN4, UTRN, MCF2L, KALRN, SPTB	887	29	18559	4.32897	1	0.385513	17.0388
INTERPRO	IPR027397:Catenin binding domain	6	0.61792	0.0112076	DSG2, DSC3, DSC2, TCF7L2, TCF7L1, CDH10	887	29	18559	4.32897	1	0.385513	17.0388
INTERPRO	IPR013806:Kringle-like fold	6	0.61792	0.0112076	PLAT, IGF2R, KREMEN1, ROR1, PIK3IP1, FN1	887	29	18559	4.32897	1	0.385513	17.0388
INTERPRO	IPR018979:FERM, N-terminal	6	0.61792	0.0112076	FRMD6, FRMD4B, EPB41L4A, PTPN13, PTPN21, MYLIP	887	29	18559	4.32897	1	0.385513	17.0388
KEGG_PATHWAY	hsa00910:Nitrogen metabolism	5	0.514933	0.0112447	GLUL, CA14, CA8, CA12, CA2	373	17	6910	5.44867	0.946543	0.158262	13.7331
UP_SEQ_FEATURE	domain:Laminin G-like 2	6	0.61792	0.0112947	FAT4, CNTNAP3, CNTNAP3B, CELSR2, PROS1, GAS6	927	30	20063	4.32859	1	0.538995	18.366
UP_SEQ_FEATURE	domain:Laminin G-like 1	6	0.61792	0.0112947	FAT4, CNTNAP3, CNTNAP3B, CELSR2, PROS1, GAS6	927	30	20063	4.32859	1	0.538995	18.366
GOTERM_BP_DIRECT	GO:0003151~outflow tract morphogenesis	8	0.823893	0.00680151	HES1, JUN, VEGFA, SEMA3C, WNT11, NPY1R, ISL1, CITED2	827	46	16792	3.53125	1	0.348035	11.7538
GOTERM_BP_DIRECT	GO:0034097~response to cytokine	8	0.823893	0.0131985	FOS, TNFRSF11A, OSMR, IL6ST, JUN, SYNJ1, JUND, LIFR	827	52	16792	3.1238	1	0.472094	21.6063
UP_SEQ_FEATURE	domain:PDZ 1	7	0.720906	0.0120563	MAGI1, PREX2, CNKSR3, PTPN13, PARD3B, APBA1, LNX1	927	42	20063	3.60716	1	0.553893	19.4823
UP_SEQ_FEATURE	domain:CH	7	0.720906	0.0120563	GAS2L3, CNN3, LRCH1, ARHGEF7, NAV2, LIMCH1, MICAL3	927	42	20063	3.60716	1	0.553893	19.4823
UP_SEQ_FEATURE	domain:PDZ 2	7	0.720906	0.0120563	MAGI1, PREX2, CNKSR3, PTPN13, PARD3B, APBA1, LNX1	927	42	20063	3.60716	1	0.553893	19.4823
UP_SEQ_FEATURE	domain:EGF-like 5	7	0.720906	0.0120563	NOTCH3, CUBN, FAT4, DLK1, EGF, LRP2, SLIT3	927	42	20063	3.60716	1	0.553893	19.4823
KEGG_PATHWAY	hsa04918:Thyroid hormone synthesis	10	1.02987	0.0121905	PRKCA, GSR, ADCY9, GPX3, CREB3L1, CREB5, ATP1A1, PRKACB, LRP2, ITPR2	373	70	6910	2.6465	0.958279	0.161789	14.8049
UP_SEQ_FEATURE	domain:Fibrillar collagen NC1	4	0.411946	0.0122407	COL27A1, COL2A1, COL5A2, COL5A1	927	11	20063	7.87016	1	0.550921	19.7503
GOTERM_BP_DIRECT	GO:0006749~glutathione metabolic process	8	0.823893	0.0193431	GSTM1, GSTA1, GSTM2, GSTA2, GSR, GSTM3, GSTM4, CLIC5	827	56	16792	2.90067	1	0.562212	30.0835
GOTERM_MF_DIRECT	GO:0003714~transcription corepressor activity	19	1.95675	0.0125205	RBFOX2, ZMYND11, THRB, ASXL1, SCAI, ELK3, MXD1, MXI1, WWTR1, PROX1, CITED2, ATF3, HOMEZ, CREG1, SIAH2, HDAC9, RUNX1, CRYM, TOB1	839	203	16881	1.88319	0.999994	0.383889	17.968
INTERPRO	IPR010987:Glutathione S-transferase, C-terminal-like	7	0.720906	0.0125397	GSTM1, GSTA1, GSTM2, GSTA2, GSTM3, GSTM4, CLIC5	887	41	18559	3.57228	1	0.41118	18.8717
UP_SEQ_FEATURE	domain:Ig-like C2-type 1	18	1.85376	0.0125817	FGFR2, PTPRD, FLT1, CADM1, CADM2, NECTIN2, LRIG1, LRIG3, PALLD, MCAM, PXDNL, ALCAM, ROBO1, CDON, TEK, NTRK2, PDGFRA, MERTK	927	202	20063	1.92858	1	0.552595	20.2437
GOTERM_BP_DIRECT	GO:0009612~response to mechanical stimulus	8	0.823893	0.0250982	TXNIP, BTG2, JUN, JUND, THBS1, MBD2, CITED2, KALRN	827	59	16792	2.75318	1	0.609039	37.2308
GOTERM_CC_DIRECT	GO:0005788~endoplasmic reticulum lumen	18	1.85376	0.0128537	WNT5A, COL18A1, STS, PDGFB, COL13A1, COL25A1, COL2A1, COL5A2, GAS6, COL4A6, COL5A1, COL4A5, COL14A1, TXNDC16, COL27A1, ERAP1, THBS1, ADAMTS5	889	192	18224	1.92182	0.998527	0.18434	17.0147
UP_SEQ_FEATURE	domain:Sema	6	0.61792	0.012967	PLXNA4, SEMA6D, PLXNA2, PLXNB2, SEMA3D, SEMA3C	927	31	20063	4.18896	1	0.555437	20.7979
SMART	SM01196:SM01196	6	0.61792	0.0131379	FRMD6, FRMD4B, EPB41L4A, PTPN13, PTPN21, MYLIP	540	27	10057	4.13868	0.988247	0.309473	16.4544
UP_SEQ_FEATURE	domain:Ig-like C2-type 2	18	1.85376	0.0131626	FGFR2, PTPRD, FLT1, CADM1, CADM2, NECTIN2, LRIG1, LRIG3, PALLD, MCAM, PXDNL, ALCAM, ROBO1, CDON, TEK, NTRK2, PDGFRA, MERTK	927	203	20063	1.91908	1	0.552949	21.0779
GOTERM_BP_DIRECT	GO:0071407~cellular response to organic cyclic compound	8	0.823893	0.0250982	CDKN1B, CYP1B1, ITGA6, CYP1A1, PAK3, CASP8, TIPARP, MBD2	827	59	16792	2.75318	1	0.609039	37.2308
GOTERM_BP_DIRECT	GO:0008217~regulation of blood pressure	8	0.823893	0.0398988	P2RX4, HMOX1, EDN1, ERAP1, ATP1A1, MYH6, NPY1R, GCH1	827	65	16792	2.49904	1	0.711408	52.5736
INTERPRO	IPR000885:Fibrillar collagen, C-terminal	4	0.411946	0.0134142	COL27A1, COL2A1, COL5A2, COL5A1	887	11	18559	7.60849	1	0.423672	20.0544
INTERPRO	IPR000539:Frizzled protein	4	0.411946	0.0134142	FZD8, FZD3, FZD7, FZD6	887	11	18559	7.60849	1	0.423672	20.0544
UP_KEYWORDS	Cytoskeleton	69	7.10608	0.0134165	GAS2L3, CTNNAL1, SEPT3, SHTN1, UTRN, PTPN21, TTLL7, KLHL4, LATS1, KLHL2, ARHGAP21, HOOK1, JADE1, ANK2, ANK3, AIF1L, SYNJ2, KIF13B, TNIK, FILIP1, KIF5C, MICAL3, PDE4D, TOPBP1, GAN, KIF16B, NEXN, PALLD, FLNB, ARHGAP26, CTNNA3, TACC1, EML1, SGCG, TBCA, CFL2, CLIC5, FRMD4B, SH3KBP1, FHOD3, WASL, NEK7, KIF26B, SPTB, KALRN, DNAH10, CCDC92, SSH2, EPB41L4A, TPM1, TRIB2, TPGS2, NPHP4, FIGN, TEK, DCLK2, MT…	940	1138	20581	1.32753	0.997231	0.12017	17.3671
GOTERM_BP_DIRECT	GO:0014068~positive regulation of phosphatidylinositol 3-kinase signaling	8	0.823893	0.0398988	FLT1, PDGFB, NTRK2, TEK, F2RL1, PDGFRA, IGF1, ANGPT1	827	65	16792	2.49904	1	0.711408	52.5736
GOTERM_BP_DIRECT	GO:0032148~activation of protein kinase B activity	7	0.720906	0.00137293	WNT5A, NTF3, PDGFB, ANG, IGF1, INSR, GAS6	827	26	16792	5.46665	0.991952	0.139892	2.48574
GOTERM_BP_DIRECT	GO:0003007~heart morphogenesis	7	0.720906	0.00420407	DLC1, FAT4, ASXL1, VEGFA, COL2A1, INSR, COL5A1	827	32	16792	4.44166	1	0.274914	7.42836
GOTERM_BP_DIRECT	GO:0030282~bone mineralization	7	0.720906	0.00574057	FGFR2, GPC3, TUFT1, PKDCC, WNT11, GPNMB, PHEX	827	34	16792	4.18038	1	0.327144	10.0107
UP_KEYWORDS	Palmitate	25	2.57467	0.0138627	GNA13, KCNMA1, RAP2A, TBC1D3E, PTGER3, SGMS2, TACR3, TBC1D3L, HCK, F2RL1, ITGA3, NPY1R, RGS16, IFNAR1, CD9, PPP1R16B, ZDHHC21, ITGA6, HRH2, CNR1, RHOB, TXK, CPD, CLIP3, SNAP25	940	324	20581	1.6894	0.997726	0.121464	17.8934
UP_SEQ_FEATURE	domain:SAM	10	1.02987	0.0141734	DLC1, DDHD2, MAGI1, CNKSR3, ANKS4B, SGMS1, ARAP2, SFMBT2, EPHA3, PHC2	927	83	20063	2.60758	1	0.572112	22.5096
UP_KEYWORDS	Differentiation	44	4.53141	0.0144402	WNT5A, MEF2A, FOXK1, CADM1, TDRD7, BEX1, CSPG5, TTLL7, ANKS4B, ZIC1, FOXO4, CITED2, HOOK1, SHB, ANG, ROBO1, SEMA3D, SEMA3C, RHOB, ANGPT1, ZNF750, SIK1, RBM24, FLT1, COL13A1, EFNB1, DMRT1, NTNG2, PKDCC, DPYSL2, PTPRU, FLNB, CAPRIN2, SLIT3, AMIGO1, NOTCH3, FEZF2, SEMA6D, NTRK2, VEGFA, SORT1, RFX3, LRRK2, TLL1	940	667	20581	1.44433	0.998239	0.123765	18.5698
GOTERM_BP_DIRECT	GO:0045597~positive regulation of cell differentiation	7	0.720906	0.00876035	SOCS3, CTGF, JUN, JUND, BMPR1B, GHR, CYR61	827	37	16792	3.84143	1	0.402343	14.8887
GOTERM_BP_DIRECT	GO:0030199~collagen fibril organization	7	0.720906	0.0113169	COL14A1, CYP1B1, ACAN, COL2A1, COL5A2, COL5A1, ANXA2	827	39	16792	3.64444	1	0.444275	18.8219
GOTERM_BP_DIRECT	GO:0071230~cellular response to amino acid stimulus	7	0.720906	0.0267932	CPEB3, CPEB4, NTRK2, RRAGD, COL5A2, COL4A6, SESN3	827	47	16792	3.02411	1	0.625721	39.2005
GOTERM_BP_DIRECT	GO:0009267~cellular response to starvation	7	0.720906	0.0267932	GLUL, PDK4, DSC2, RRAGD, LRRK2, CTSV, GAS6	827	47	16792	3.02411	1	0.625721	39.2005
INTERPRO	IPR001627:Semaphorin/CD100 antigen	6	0.61792	0.014829	PLXNA4, SEMA6D, PLXNA2, PLXNB2, SEMA3D, SEMA3C	887	31	18559	4.04968	1	0.447422	21.9334
GOTERM_MF_DIRECT	GO:0048407~platelet-derived growth factor binding	4	0.411946	0.0149066	PDGFB, PDGFRA, COL2A1, COL5A1	839	11	16881	7.3165	0.999999	0.425995	21.029
GOTERM_MF_DIRECT	GO:0043394~proteoglycan binding	4	0.411946	0.0149066	CTSL, CTSB, THBS1, COL5A1	839	11	16881	7.3165	0.999999	0.425995	21.029
GOTERM_MF_DIRECT	GO:0043295~glutathione binding	4	0.411946	0.0149066	GSTM1, GSTM2, GSTM3, GSTM4	839	11	16881	7.3165	0.999999	0.425995	21.029
GOTERM_BP_DIRECT	GO:0007157~heterophilic cell-cell adhesion via plasma membrane cell adhesion molecules	7	0.720906	0.0350747	AMIGO1, ALCAM, PTPRD, CADM1, FAT4, CADM2, NECTIN2	827	50	16792	2.84266	1	0.686639	48.0122
GOTERM_BP_DIRECT	GO:0042472~inner ear morphogenesis	7	0.720906	0.0414192	FGFR2, GATA2, GATA3, COL2A1, FZD3, ZIC1, FZD6	827	52	16792	2.73333	1	0.71586	53.9308
UP_SEQ_FEATURE	compositionally biased region:His-rich	9	0.92688	0.0150464	CACHD1, LRCH1, SORBS2, CPEB4, SKIDA1, SLC30A4, VGLL3, IQSEC2, CITED2	927	70	20063	2.78266	1	0.586375	23.7264
GOTERM_CC_DIRECT	GO:0005802~trans-Golgi network	14	1.44181	0.0154918	PAM, RAB30, IGF2R, SORL1, SLC24A5, DOPEY2, CLIP3, CPD, WLS, LRRK2, SNAP25, FURIN, BICD1, ATP8A1	889	136	18224	2.11024	0.999618	0.212156	20.1553
UP_SEQ_FEATURE	domain:EGF-like 15; calcium-binding	4	0.411946	0.0157686	NOTCH3, LTBP1, JAG1, LRP2	927	12	20063	7.21431	1	0.596113	24.7194
GOTERM_BP_DIRECT	GO:0019233~sensory perception of pain	7	0.720906	0.0414192	FAM134B, P2RX4, SCN3B, CNR1, EDN1, UCHL1, NPY1R	827	52	16792	2.73333	1	0.71586	53.9308
INTERPRO	IPR008160:Collagen triple helix repeat	10	1.02987	0.0160684	COL18A1, COL14A1, COL13A1, COL27A1, COL25A1, COL2A1, COL5A2, COL5A1, COL4A6, COL4A5	887	82	18559	2.55163	1	0.465389	23.5452
UP_SEQ_FEATURE	mutagenesis site	123	12.6674	0.0162905	GNA13, MEF2A, LTBP1, SGMS2, IL6ST, MYLIP, PMAIP1, RORA, FOXO4, HOOK1, GSTM1, SHB, ANK2, CREB3L1, LGI1, SLC4A4, INSR, SATB1, TNIK, SOCS3, PLXNB2, UBE2J1, PDE4D, PTPRU, KRT19, KRT18, RASGRF2, TFAP2C, SMARCA1, KALRN, CRTC3, ME2, ITLN1, SSH2, ITGA11, STK17B, RUNX1, RHOBTB3, FN1, CFLAR, LPL, LPP, GAS6, CDKN1B, AKTIP, PNRC1, ADAM22, IKBKB, SH3RF1, UCHL1, MITF, PDE11A, PEX3, LATS1, ARHGAP21, FOS, SLK, A…	927	2191	20063	1.21501	1	0.600739	25.4294
UP_SEQ_FEATURE	domain:Fibrinogen C-terminal	6	0.61792	0.0167961	ITLN1, ITLN2, CNTNAP3, CNTNAP3B, ANGPT1, MFAP4	927	33	20063	3.93508	1	0.604779	26.1111
INTERPRO	IPR002181:Fibrinogen, alpha/beta/gamma chain, C-terminal globular domain	6	0.61792	0.0169025	ITLN1, ITLN2, CNTNAP3, CNTNAP3B, ANGPT1, MFAP4	887	32	18559	3.92313	1	0.473815	24.6123
INTERPRO	IPR003598:Immunoglobulin subtype 2	21	2.16272	0.0169753	FGFR2, PTPRD, FLT1, CADM1, CADM2, PRTG, LRRN3, LRIG1, LRIG3, PALLD, MCAM, PXDNL, ALCAM, ROBO1, CDON, NTRK2, ROR1, PDGFRA, UNC5C, JAM2, KALRN	887	250	18559	1.75756	1	0.466753	24.7048
GOTERM_CC_DIRECT	GO:0016023~cytoplasmic, membrane-bounded vesicle	14	1.44181	0.0173074	FGFR2, TF, MYO6, NTF3, SGK3, ANP32E, WLS, ANG, SLC30A4, SORT1, RAB6B, WASL, PHLDA1, RIN3	889	138	18224	2.07965	0.999849	0.228025	22.252
UP_KEYWORDS	Oxidoreductase	39	4.01648	0.0174177	ME1, PAM, CYB5R1, ACADSB, SC5D, CYP1B1, ME2, ALDH1L2, ALDH3A2, SESN3, FMO5, GSR, PLOD2, HMOX1, GPX3, SCD5, ASPH, NQO1, ALDH6A1, RNLS, MTHFD2L, CYP1A1, MICAL3, QDPR, GRHPR, MSRB3, PXDNL, ADI1, FRRS1, TET3, RDH10, NNT, DIO3, ALDH2, JMJD1C, STEAP2, HPGD, KDM6B, CRYM	940	582	20581	1.46717	0.999529	0.144738	21.9762
INTERPRO	IPR016201:Plexin-like fold	7	0.720906	0.017459	PLXNA4, SEMA6D, PLXNA2, PLXNB2, PLXDC2, SEMA3D, SEMA3C	887	44	18559	3.32871	1	0.467978	25.3165
SMART	SM00150:SPEC	6	0.61792	0.0177038	SYNE3, ACTN4, UTRN, MCF2L, KALRN, SPTB	540	29	10057	3.85326	0.997526	0.369772	21.5585
GOTERM_BP_DIRECT	GO:0060384~innervation	6	0.61792	0.00142583	GABRB3, SULF2, SULF1, LRIG1, POU4F1, ISL1	827	18	16792	6.76824	0.993317	0.136966	2.58033
BIOCARTA	h_cardiacEGFPathway:Role of EGF Receptor Transactivation by GPCRs in Cardiac Hypertrophy	5	0.514933	0.0178045	PRKCA, FOS, JUN, EDN1, EGF	96	18	1625	4.70197	0.965245	0.813574	19.9639
GOTERM_BP_DIRECT	GO:0043536~positive regulation of blood vessel endothelial cell migration	6	0.61792	0.00185745	PRKCA, PDGFB, VEGFA, ANGPT1, AMOTL1, THBS1	827	19	16792	6.41202	0.998535	0.161693	3.34894
GOTERM_BP_DIRECT	GO:1901687~glutathione derivative biosynthetic process	6	0.61792	0.00372174	GSTM1, GSTA1, GSTM2, GSTA2, GSTM3, GSTM4	827	22	16792	5.53765	0.999998	0.262408	6.6034
GOTERM_BP_DIRECT	GO:0055010~ventricular cardiac muscle tissue morphogenesis	6	0.61792	0.00664673	FGFR2, PKP2, MYH6, ISL1, TPM1, PROX1	827	25	16792	4.87313	1	0.346621	11.5015
GOTERM_BP_DIRECT	GO:0045840~positive regulation of mitotic nuclear division	6	0.61792	0.0079024	PDGFB, EDN1, DMRT1, IGF1, EGF, INSR	827	26	16792	4.6857	1	0.381298	13.5288
SMART	SM00038:COLFI	4	0.411946	0.0182883	COL27A1, COL2A1, COL5A2, COL5A1	540	11	10057	6.77239	0.997974	0.357882	22.1906
SMART	SM01330:SM01330	4	0.411946	0.0182883	FZD8, FZD3, FZD7, FZD6	540	11	10057	6.77239	0.997974	0.357882	22.1906
GOTERM_MF_DIRECT	GO:0016922~ligand-dependent nuclear receptor binding	5	0.514933	0.0183623	NCOA1, JUND, ISL1, PROX1, PPARGC1A	839	21	16881	4.79057	1	0.482961	25.2732
KEGG_PATHWAY	hsa00480:Glutathione metabolism	8	0.823893	0.0185105	GSTM1, GSTA1, GSTM2, GSTA2, GSR, GSTM3, GSTM4, GPX3	373	51	6910	2.90596	0.992086	0.224845	21.6569
GOTERM_MF_DIRECT	GO:0046332~SMAD binding	7	0.720906	0.0186723	MEF2A, CREB3L1, TGFBRAP1, BMPR1B, COL5A2, PURB, TOB1	839	43	16881	3.27541	1	0.476342	25.6432
GOTERM_BP_DIRECT	GO:0072661~protein targeting to plasma membrane	6	0.61792	0.0079024	ANK2, KCNB2, ANK3, EHD3, GAS6, ANXA2	827	26	16792	4.6857	1	0.381298	13.5288
GOTERM_BP_DIRECT	GO:0002053~positive regulation of mesenchymal cell proliferation	6	0.61792	0.0079024	FGFR2, WNT5A, WNT2, IRS2, VEGFA, FOXP1	827	26	16792	4.6857	1	0.381298	13.5288
GOTERM_BP_DIRECT	GO:0010575~positive regulation of vascular endothelial growth factor production	6	0.61792	0.0093137	CYP1B1, SULF2, IL6ST, SULF1, RORA, ISL1	827	27	16792	4.51216	1	0.416336	15.755
GOTERM_CC_DIRECT	GO:0005887~integral component of plasma membrane	87	8.95984	0.0187819	KCNJ15, PLXNA4, CADM1, SGMS2, TACR3, SLC15A1, GABRB3, SLC16A10, EFNA1, PLXNA2, CADM2, F2RL1, SORL1, IL17RE, CSPG5, SGMS1, JAG1, ATP2B1, SLC1A4, GPC3, TNFRSF11A, ST3GAL5, SLC23A2, ROBO1, IL4R, SLC2A1, CSF3R, SLC4A4, RAMP1, INSR, GHR, PTGER3, EFNB1, PLXNB2, LIFR, SLC24A5, NECTIN2, MMP17, COL25A1, PTPRU, SLC7A11, SLC34A2, IFNAR1, TNFRSF10A, IGF2R, PSEN2, PDGFRA, ROR1, JAM2, VAMP1, STEAP2, FGFR2, SLC…	889	1415	18224	1.26039	0.999929	0.238932	23.917
UP_KEYWORDS	Tetrahydrobiopterin biosynthesis	3	0.30896	0.018965	PCBD1, QDPR, GCH1	940	5	20581	13.1368	0.999763	0.153769	23.6936
GOTERM_MF_DIRECT	GO:0031994~insulin-like growth factor I binding	4	0.411946	0.0191533	IGF1R, ITGA6, IGFBP6, INSR	839	12	16881	6.70679	1	0.47316	26.2141
UP_KEYWORDS	Mental retardation	23	2.36869	0.0192138	FGFR2, MAGEL2, ZMYND11, ATP6AP2, PGAP1, MED12, MED13L, BBS10, FOXP1, ALDH3A2, SLC1A4, EML1, HNMT, ST3GAL5, PAK3, FAT4, CA8, ANK3, SLC2A1, OPHN1, SNAP25, SMARCA2, IQSEC2	940	299	20581	1.68421	0.999788	0.152833	23.9664
KEGG_PATHWAY	hsa05323:Rheumatoid arthritis	11	1.13285	0.0192482	CTSL, ATP6V1C2, FOS, TNFRSF11A, FLT1, JUN, VEGFA, TEK, ATP6V1H, ANGPT1, HLA-DPB1	373	88	6910	2.31568	0.993487	0.222518	22.4227
GOTERM_BP_DIRECT	GO:0035329~hippo signaling	6	0.61792	0.0093137	NPHP4, FAT4, TEAD1, AMOTL1, WWTR1, LATS1	827	27	16792	4.51216	1	0.416336	15.755
UP_KEYWORDS	Deafness	17	1.75077	0.0194871	ADAMTS17, MYO6, THRB, WFS1, MITF, IGF1, COL2A1, SNAI2, COL4A6, COL4A5, MSRB3, TNFRSF11A, FAT4, GATA3, CLIC5, PMP22, CRYM	940	198	20581	1.87985	0.999812	0.15211	24.2651
GOTERM_BP_DIRECT	GO:0003281~ventricular septum development	6	0.61792	0.0108893	HES1, LTBP1, TBX5, GATA3, LRP2, CYR61	827	28	16792	4.35101	1	0.446364	18.1763
INTERPRO	IPR000219:Dbl homology (DH) domain	9	0.92688	0.0195373	PLEKHG1, RASGRF2, ARHGEF7, PREX2, SOS2, SPATA13, MCF2L, NET1, KALRN	887	71	18559	2.65225	1	0.498476	27.892
GOTERM_BP_DIRECT	GO:0045746~negative regulation of Notch signaling pathway	6	0.61792	0.0126375	DLX2, GATA2, DLX1, C8ORF4, BCL6, DLK1	827	29	16792	4.20098	1	0.466735	20.7857
UP_KEYWORDS	Secreted	110	11.3285	0.019554	SCPEP1, LTBP1, PDGFB, EFNA1, S100A7, IL6ST, TUFT1, OVCH2, EDN1, IL17RE, ST3GAL1, WNT2, PGLYRP4, CTGF, EPPIN, CSF3R, LGI1, IZUMO4, ADAM9, RNLS, LIFR, CPE, VEGFA, ADAMTS1, MFAP4, ADAMTS5, GC, WNT5A, FGFR2, PAM, ITLN1, ITLN2, CLU, CX3CL1, VIT, TIMP3, ALCAM, FOLR1, APELA, TEK, LAMB1, FN1, SPP1, COL18A1, PLAT, LPL, MGAT4A, NTF3, SELENOP, SERPINI1, S100A13, GAS6, PXDNL, EPHA3, COL14A1, TXNDC16, THSD4, …	940	1965	20581	1.22566	0.999818	0.149944	24.338
GOTERM_MF_DIRECT	GO:0044212~transcription regulatory region DNA binding	19	1.95675	0.0195726	WNT5A, FOXA1, KLF15, ATMIN, PROX1, TCF7L2, CALCOCO1, TCF7L1, FOS, ATF3, JUN, GATA3, JUND, CREB3L1, RFX3, WNT11, SMARCA2, ZFHX3, ELMSAN1	839	213	16881	1.79478	1	0.469106	26.7084
GOTERM_MF_DIRECT	GO:0042803~protein homodimerization activity	50	5.14933	0.0197963	FGFR2, S100A6, CADM1, PDGFB, CHMP4C, IL6ST, CADM2, STK10, GCH1, GSTM1, GSTM2, GSTM3, GSTM4, SLK, BHLHB9, ANG, HMOX1, ANO2, TMEM192, MTCL1, RUNX1, DPP4, GHR, PDK2, S100A16, CUBN, ACTN4, CEBPD, QDPR, DMRT1, NECTIN2, GRHPR, WWTR1, TOX3, XPNPEP1, S100A13, HES1, P2RX4, ATF3, PRLR, JUN, PRDM6, NTRK2, VEGFA, PDGFRA, ABAT, IKBKB, LRRK2, HPGD, CRYM	839	730	16881	1.37811	1	0.46197	26.9708
UP_SEQ_FEATURE	domain:EGF-like 10; calcium-binding	4	0.411946	0.0198072	NOTCH3, LTBP1, FBLN2, JAG1	927	13	20063	6.65936	1	0.658812	30.0509
UP_SEQ_FEATURE	region of interest:Triple-helical region	5	0.514933	0.0198073	COL27A1, COL2A1, COL5A1, COL4A6, COL4A5	927	23	20063	4.70499	1	0.65182	30.051
SMART	SM00063:FRI	5	0.514933	0.0199146	COL18A1, FZD8, FZD3, FZD7, FZD6	540	20	10057	4.65602	0.998839	0.362747	23.9247
UP_SEQ_FEATURE	nucleotide phosphate-binding region:ATP	61	6.28218	0.020013	ITPKB, LATS1, PAK6, SLK, PAK3, AAK1, PRKACB, SIK1, INSR, KIF13B, PRKCA, MYO6, TNIK, LIMK2, SGK3, MAGI1, CSNK1G1, MYLK3, KIF5C, PFKP, MYH6, KIF16B, DAPK2, NAV2, RIOK3, ROR1, PDGFRA, TXK, SMARCA1, LRRK2, SMARCA2, NEK7, KIF26B, KALRN, FGFR2, DNAH10, PFKFB3, STK10, STK17B, IGF1R, CHD1L, FIGN, TEK, DCLK2, EHD3, TEC, PDK2, FLT1, HCK, CNKSR3, PDK4, EPHA3, ICK, RPS6KA2, NTRK2, JAK1, IKBKB, MERTK, BMPR1B,…	927	994	20063	1.32819	1	0.648787	30.3128
GOTERM_MF_DIRECT	GO:0008013~beta-catenin binding	10	1.02987	0.0201594	MED12, RORA, PTPRU, FOXO4, TCF7L2, TCF7L1, KDM6B, CALCOCO1, CTNNA3, MED12L	839	82	16881	2.45371	1	0.457517	27.395
GOTERM_CC_DIRECT	GO:0005911~cell-cell junction	16	1.64779	0.0211192	OCLN, CADM1, MAGI1, ACTN4, COL13A1, NECTIN2, PTPRU, ANXA2, NPHP4, DSG2, PKP2, KRT8, TEK, SLC2A1, DSC3, SH3KBP1	889	172	18224	1.90692	0.999979	0.258318	26.4884
GOTERM_BP_DIRECT	GO:0071526~semaphorin-plexin signaling pathway	6	0.61792	0.0215047	PLXNA4, SEMA6D, PLXNA2, PLXNB2, SEMA3D, SEMA3C	827	33	16792	3.69177	1	0.583999	32.8538
GOTERM_BP_DIRECT	GO:0086091~regulation of heart rate by cardiac conduction	6	0.61792	0.0271521	ANK2, DSG2, SCN3B, PKP2, DSC2, CTNNA3	827	35	16792	3.48081	1	0.62691	39.61
UP_SEQ_FEATURE	domain:EGF-like 2	10	1.02987	0.0215184	NOTCH3, LTBP1, FBLN2, TEK, CNTNAP3, CNTNAP3B, JAG1, DLK1, LRP2, SLIT3	927	89	20063	2.43179	1	0.668942	32.2007
GOTERM_MF_DIRECT	GO:0042813~Wnt-activated receptor activity	5	0.514933	0.0215826	FZD8, FZD3, EGF, FZD7, FZD6	839	22	16881	4.57281	1	0.470273	29.0351
UP_KEYWORDS	Apoptosis	36	3.70752	0.0215888	FGFR2, MEF2A, CADM1, CLU, STK17B, SGMS1, PMAIP1, PDCD4, JADE1, SHB, SLK, HMOX1, CASP8, C8ORF4, RHOB, TNFRSF19, UNC5C, PHLDA1, PRKCA, CFLAR, EVA1A, DAPK2, TOX3, TNFRSF10A, CASP10, AKTIP, RNF152, SULF1, CYFIP2, SH3KBP1, BIK, SIAH2, PERP, TIAF1, TP53INP1, BLCAP	940	536	20581	1.47054	0.999926	0.161565	26.5257
GOTERM_BP_DIRECT	GO:0048469~cell maturation	6	0.61792	0.0302975	HES1, GATA2, ID2, GATA3, VEGFA, RFX3	827	36	16792	3.38412	1	0.660365	43.0889
GOTERM_BP_DIRECT	GO:0045786~negative regulation of cell cycle	6	0.61792	0.0336627	PLA2G16, RPS6KA2, GATA3, RHOB, PDCD4, HPGD	827	37	16792	3.29266	1	0.678215	46.6006
UP_KEYWORDS	Coiled coil	162	16.6838	0.0218978	PLXNA4, OCLN, SHTN1, CHMP4C, PLXNA2, TUFT1, UTRN, NUP62CL, BBX, AMOTL1, MXI1, ANKRD6, KIAA1328, ACBD5, HOOK1, USP54, FAM171B, CREB3L1, PARD3B, KIF13B, MYO6, MAGI1, ACTN4, KIF5C, MYH6, GSE1, ANKRD13A, PPARGC1A, CTNNA3, TACC1, BICD1, ZDBF2, KRT19, KRT18, LRCH1, RASGRF2, SCYL2, NAV2, MLLT10, JUN, UNC13C, VAMP1, LRRK2, AKAP2, FILIP1L, SMARCA2, SPTB, KALRN, RALYL, DNAH10, CCDC93, CCDC92, STK10, CLU, A…	940	3036	20581	1.16829	0.999936	0.160978	26.8528
GOTERM_BP_DIRECT	GO:0010811~positive regulation of cell-substrate adhesion	6	0.61792	0.0372509	SMOC2, ITGA6, FBLN2, ITGA3, VIT, CYR61	827	38	16792	3.20601	1	0.702204	50.1189
GOTERM_MF_DIRECT	GO:0042578~phosphoric ester hydrolase activity	3	0.30896	0.0222659	PGAP1, SYNJ1, SYNJ2	839	5	16881	12.0722	1	0.470833	29.8102
GOTERM_BP_DIRECT	GO:0034446~substrate adhesion-dependent cell spreading	6	0.61792	0.0372509	EFNA1, TEK, MERTK, LAMB1, FZD7, FN1	827	38	16792	3.20601	1	0.702204	50.1189
BIOCARTA	h_vitCBPathway:Vitamin C in the Brain	4	0.411946	0.0226674	SLC23A2, SLC2A1, COL4A6, COL4A5	96	11	1625	6.1553	0.986262	0.760498	24.7396
GOTERM_BP_DIRECT	GO:0042517~positive regulation of tyrosine phosphorylation of Stat3 protein	6	0.61792	0.0372509	HES1, SOCS3, IL6ST, VEGFA, ISL1, GHR	827	38	16792	3.20601	1	0.702204	50.1189
UP_SEQ_FEATURE	domain:EGF-like 9	5	0.514933	0.0229225	NOTCH3, JAG1, EGF, LRP2, SLIT3	927	24	20063	4.50894	1	0.685696	33.9178
SMART	SM00630:Sema	6	0.61792	0.0232103	PLXNA4, SEMA6D, PLXNA2, PLXNB2, SEMA3D, SEMA3C	540	31	10057	3.60466	0.999626	0.389308	27.3295
SMART	SM00423:PSI	7	0.720906	0.0233871	PLXNA4, SEMA6D, PLXNA2, PLXNB2, PLXDC2, SEMA3D, SEMA3C	540	42	10057	3.10401	0.999648	0.373578	27.5081
GOTERM_BP_DIRECT	GO:0007223~Wnt signaling pathway, calcium modulating pathway	6	0.61792	0.0410647	WNT5A, FZD3, WNT11, AGO4, TCF7L2, FZD6	827	39	16792	3.1238	1	0.718829	53.6177
GOTERM_BP_DIRECT	GO:0008333~endosome to lysosome transport	6	0.61792	0.0410647	HOOK1, AKTIP, SCYL2, RHOB, SORT1, TGFBRAP1	827	39	16792	3.1238	1	0.718829	53.6177
UP_KEYWORDS	Protein kinase inhibitor	4	0.411946	0.0236351	CDKN1B, PKIA, CAMK2N1, TRIB2	940	14	20581	6.25562	0.99997	0.169914	28.6665
UP_SEQ_FEATURE	domain:EGF-like 3	9	0.92688	0.0236638	NOTCH3, TEK, JAG1, DLK1, THBS1, EGF, LRP2, THBS2, SLIT3	927	76	20063	2.56298	1	0.690966	34.8078
GOTERM_BP_DIRECT	GO:0008219~cell death	6	0.61792	0.0410647	PTGER3, CDKN1B, FOSL2, HMOX1, CLU, PMP22	827	39	16792	3.1238	1	0.718829	53.6177
GOTERM_CC_DIRECT	GO:0045121~membrane raft	18	1.85376	0.0239625	CFLAR, ITLN1, EFNB1, FURIN, ANXA2, ATP2B1, STX12, ANK2, CNR1, CASP8, TEK, SULF1, SYNJ2, ANGPT1, CLIP3, IKBKB, AHNAK, DPP4	889	206	18224	1.79121	0.999995	0.281351	29.5074
GOTERM_MF_DIRECT	GO:0004620~phospholipase activity	4	0.411946	0.0239971	DDHD2, LPL, LIPG, LIPH	839	13	16881	6.19089	1	0.486717	31.7385
GOTERM_BP_DIRECT	GO:1901215~negative regulation of neuron death	6	0.61792	0.0451061	SORL1, GPNMB, LRRK2, ATP13A2, PPARGC1A, GHR	827	40	16792	3.04571	1	0.726385	57.0713
GOTERM_MF_DIRECT	GO:0031490~chromatin DNA binding	8	0.823893	0.0241042	H1F0, PRDM14, ACTN4, THRB, GRHL3, BCL6, JMJD1C, PPARGC1A	839	58	16881	2.77523	1	0.478649	31.8562
UP_KEYWORDS	SH3-binding	8	0.823893	0.0242051	SH3BP5, KHDRBS3, ARHGAP6, PAK3, SH3KBP1, DNAJC6, LRP2, SIRPA	940	63	20581	2.78028	0.999977	0.170909	29.2524
UP_SEQ_FEATURE	domain:FERM	7	0.720906	0.0245292	FRMD6, FRMD4B, EPB41L4A, PTPN13, JAK1, PTPN21, MYLIP	927	49	20063	3.09185	1	0.697838	35.8324
GOTERM_BP_DIRECT	GO:0038083~peptidyl-tyrosine autophosphorylation	6	0.61792	0.0451061	IGF1R, HCK, JAK1, TXK, INSR, TEC	827	40	16792	3.04571	1	0.726385	57.0713
GOTERM_BP_DIRECT	GO:0000278~mitotic cell cycle	6	0.61792	0.0493765	PAK6, USP3, PAK3, CENPT, MYB, TFDP1	827	41	16792	2.97142	1	0.747868	60.4558
GOTERM_MF_DIRECT	GO:0045296~cadherin binding	5	0.514933	0.0251269	PROM1, CTNNAL1, P2RX4, ANK3, CTNNA3	839	23	16881	4.374	1	0.483645	32.9701
GOTERM_MF_DIRECT	GO:0000982~transcription factor activity, RNA polymerase II core promoter proximal region sequence-specific binding	5	0.514933	0.0251269	FOS, ATF3, FOSL2, JUN, TEAD1	839	23	16881	4.374	1	0.483645	32.9701
INTERPRO	IPR010294:ADAM-TS Spacer 1	5	0.514933	0.0255766	ADAMTS18, ADAMTS17, THSD4, ADAMTS1, ADAMTS5	887	24	18559	4.35903	1	0.587342	34.9104
BIOCARTA	h_arenrf2Pathway:Oxidative Stress Induced Gene Expression Via Nrf2	5	0.514933	0.0257721	PRKCA, GSTA2, FOS, JUN, HMOX1	96	20	1625	4.23177	0.992423	0.70496	27.6502
GOTERM_BP_DIRECT	GO:0032024~positive regulation of insulin secretion	6	0.61792	0.0493765	GLUL, IRS2, ABAT, AACS, ISL1, TCF7L2	827	41	16792	2.97142	1	0.747868	60.4558
GOTERM_CC_DIRECT	GO:0005903~brush border	8	0.823893	0.0260701	SOAT2, SLC15A1, ACTN4, MYO1B, ANKS4B, LRP2, FLNB, SLC34A2	889	60	18224	2.73326	0.999998	0.295565	31.6704
GOTERM_MF_DIRECT	GO:0008134~transcription factor binding	23	2.36869	0.0263869	RBFOX2, TBX5, FOXA1, RORA, FOXO4, PPARGC1A, TCF7L2, TRIB2, PURB, TNFRSF10A, HES1, FOS, GATA2, MDFIC, JUN, GATA3, GPX3, JUND, CREG1, HDAC9, RUNX1, ELMSAN1, TFDP1	839	284	16881	1.62947	1	0.491491	34.3191
UP_SEQ_FEATURE	domain:TSP type-1 3	6	0.61792	0.0265439	ADAMTS18, ADAMTS17, THSD4, ADAMTS1, THBS1, THBS2	927	37	20063	3.50967	1	0.720416	38.1593
INTERPRO	IPR006539:Phospholipid-transporting P-type ATPase, subfamily IV	4	0.411946	0.0266024	ATP11B, ATP11A, ATP8A1, ATP8B4	887	14	18559	5.9781	1	0.593506	36.0368
INTERPRO	IPR019804:Ras guanine-nucleotide exchange factor, conserved site	4	0.411946	0.0266024	RASGRF2, SOS2, RASGEF1B, RGL1	887	14	18559	5.9781	1	0.593506	36.0368
INTERPRO	IPR012163:Sialyltransferase	4	0.411946	0.0266024	ST3GAL1, ST8SIA6, ST3GAL5, ST8SIA2	887	14	18559	5.9781	1	0.593506	36.0368
GOTERM_BP_DIRECT	GO:0040037~negative regulation of fibroblast growth factor receptor signaling pathway	5	0.514933	0.000961715	WNT5A, PRDM14, SULF2, SULF1, THBS1	827	10	16792	10.1524	0.965859	0.121811	1.74741
GOTERM_BP_DIRECT	GO:0048009~insulin-like growth factor receptor signaling pathway	5	0.514933	0.00391515	IGF1R, IGF2R, IGF1, CRIM1, GHR	827	14	16792	7.25168	0.999999	0.2636	6.93503
GOTERM_CC_DIRECT	GO:0005667~transcription factor complex	17	1.75077	0.0268941	MEF2A, BEX1, WWTR1, MEIS1, TCF7L1, FOS, GATA2, JUN, GATA3, NCOA6, JUND, CREG1, RFX3, HDAC9, ZFHX3, ELMSAN1, TFDP1	889	193	18224	1.80565	0.999999	0.29694	32.4991
GOTERM_CC_DIRECT	GO:0005768~endosome	19	1.95675	0.0271047	MAGEL2, STS, LEPROTL1, FLT1, SORL1, EXPH5, ATP1A1, KIF16B, ARRDC3, STEAP1B, ANXA2, CDKN1B, PAK3, FOLR1, IGF2R, NTRK2, DOPEY2, LRP2, LRRK2	889	225	18224	1.73106	0.999999	0.292653	32.7094
GOTERM_BP_DIRECT	GO:0061003~positive regulation of dendritic spine morphogenesis	5	0.514933	0.00513331	BHLHB9, PAK3, CUX2, CAPRIN2, KALRN	827	15	16792	6.76824	1	0.303221	8.99832
GOTERM_CC_DIRECT	GO:0030057~desmosome	5	0.514933	0.0273243	DSG2, PKP2, DSC3, DSC2, PERP	889	24	18224	4.27072	0.999999	0.288631	32.9281
GOTERM_MF_DIRECT	GO:0005088~Ras guanyl-nucleotide exchange factor activity	12	1.23584	0.0276825	FGFR2, IRS2, RASGRF2, PDGFB, TEK, PDGFRA, RASGEF1B, JAK1, ANGPT1, EGF, GFRA3, SPTB	839	115	16881	2.09952	1	0.499299	35.6797
KEGG_PATHWAY	hsa04068:FoxO signaling pathway	14	1.44181	0.0278155	IGF1R, IRS2, G6PC, CDKN1B, SGK3, SOS2, PRKAB2, IGF1, SETD7, BCL6, IKBKB, EGF, FOXO4, INSR	373	134	6910	1.9355	0.999329	0.293845	30.8236
GOTERM_CC_DIRECT	GO:0030140~trans-Golgi network transport vesicle	4	0.411946	0.0280565	IGF2R, SORT1, STEAP2, FURIN	889	14	18224	5.85698	0.999999	0.28929	33.6522
GOTERM_BP_DIRECT	GO:0010613~positive regulation of cardiac muscle hypertrophy	5	0.514933	0.0065814	PRKCA, MEF2A, IL6ST, EDN1, IGF1	827	16	16792	6.34522	1	0.348974	11.3948
UP_SEQ_FEATURE	region of interest:Necessary for interaction with PNN	3	0.30896	0.0281981	KRT19, KRT18, KRT8	927	6	20063	10.8215	1	0.736167	40.01
SMART	SM00325:RhoGEF	9	0.92688	0.0282395	PLEKHG1, RASGRF2, ARHGEF7, PREX2, SOS2, SPATA13, MCF2L, NET1, KALRN	540	68	10057	2.46495	0.999934	0.414168	32.254
UP_SEQ_FEATURE	compositionally biased region:Poly-Gln	14	1.44181	0.0287698	SATB1, MAGI1, SPACA9, CNKSR3, RORA, PROX1, RALGAPA2, USP54, MN1, SMARCA2, ZFHX3, PHLDA1, TOB1, KALRN	927	156	20063	1.94231	1	0.737514	40.6374
GOTERM_MF_DIRECT	GO:0004089~carbonate dehydratase activity	4	0.411946	0.0294383	CA14, CA8, CA12, CA2	839	14	16881	5.74868	1	0.512211	37.4814
GOTERM_MF_DIRECT	GO:0004012~phospholipid-translocating ATPase activity	4	0.411946	0.0294383	ATP11B, ATP11A, ATP8A1, ATP8B4	839	14	16881	5.74868	1	0.512211	37.4814
SMART	SM00220:S_TKc	29	2.98661	0.0295007	STK10, STK17B, LATS1, TRIB2, CAMKV, SLK, PAK3, AAK1, TEK, DCLK2, PRKACB, SIK1, PRKCA, TNIK, SGK3, CSNK1G1, MYLK3, DAPK2, ICK, RPS6KA2, SCYL2, PDGFRA, BMPR1B, LRRK2, IKBKB, GRK3, NEK7, NRBP2, KALRN	540	359	10057	1.50445	0.999957	0.411128	33.4395
UP_SEQ_FEATURE	repeat:Spectrin 1	5	0.514933	0.0300008	SYNE3, ACTN4, UTRN, KALRN, SPTB	927	26	20063	4.1621	1	0.746695	41.9673
UP_SEQ_FEATURE	repeat:Spectrin 2	5	0.514933	0.0300008	SYNE3, ACTN4, UTRN, KALRN, SPTB	927	26	20063	4.1621	1	0.746695	41.9673
KEGG_PATHWAY	hsa04931:Insulin resistance	12	1.23584	0.0301877	IRS2, G6PC, SOCS3, RPS6KA2, PRKAB2, SLC2A1, CREB3L1, MLXIP, CREB5, IKBKB, PPARGC1A, INSR	373	108	6910	2.05839	0.999643	0.302927	32.9963
GOTERM_BP_DIRECT	GO:0060749~mammary gland alveolus development	5	0.514933	0.00827634	TNFRSF11A, ID2, PRLR, VEGFA, EGF	827	17	16792	5.97198	1	0.390076	14.124
GOTERM_BP_DIRECT	GO:0001709~cell fate determination	5	0.514933	0.0102336	GATA2, EBF2, GATA3, JAG1, PROX1	827	18	16792	5.6402	1	0.436223	17.1768
GOTERM_MF_DIRECT	GO:0097110~scaffold protein binding	7	0.720906	0.0305559	KRT18, KRT8, VIM, CASP8, NLGN3, PDE4D, IKBKB	839	48	16881	2.93422	1	0.516822	38.6035
GOTERM_MF_DIRECT	GO:0008092~cytoskeletal protein binding	7	0.720906	0.0305559	SLC8A1, ANK3, EPB41L4A, MYLIP, TPM1, ANXA2, NEBL	839	48	16881	2.93422	1	0.516822	38.6035
KEGG_PATHWAY	hsa04152:AMPK signaling pathway	13	1.33883	0.0307623	IGF1R, IRS2, G6PC, PFKFB3, PRKAB2, PFKP, CREB3L1, IGF1, ADIPOR1, CREB5, SCD5, PPARGC1A, INSR	373	122	6910	1.97403	0.999694	0.296615	33.5131
GOTERM_CC_DIRECT	GO:0031265~CD95 death-inducing signaling complex	3	0.30896	0.0312093	CFLAR, CASP10, CASP8	889	6	18224	10.2497	1	0.310392	36.6884
GOTERM_CC_DIRECT	GO:0045202~synapse	16	1.64779	0.0315036	DLGAP1, SEPT3, GABRB3, CADM1, CADM2, CPEB3, CPEB4, EFNB1, NLGN3, ASIC1, CYFIP2, SPG20, SH3KBP1, DNAJC6, UNC5C, LGI1	889	181	18224	1.8121	1	0.306959	36.9651
GOTERM_BP_DIRECT	GO:0010765~positive regulation of sodium ion transport	5	0.514933	0.0124673	SGK3, SCN3B, PKP2, ANK3, CNKSR3	827	19	16792	5.34335	1	0.466915	20.5351
GOTERM_BP_DIRECT	GO:0006491~N-glycan processing	5	0.514933	0.0149897	MAN2A2, MGAT4A, MAN1A1, ST8SIA2, USF3	827	20	16792	5.07618	1	0.502187	24.1729
GOTERM_BP_DIRECT	GO:0034614~cellular response to reactive oxygen species	5	0.514933	0.0149897	PDK2, FOS, SLC8A1, PDGFRA, TPM1	827	20	16792	5.07618	1	0.502187	24.1729
GOTERM_BP_DIRECT	GO:0031954~positive regulation of protein autophosphorylation	5	0.514933	0.0178119	RAP2A, PDGFB, VEGFA, RASSF2, GPNMB	827	21	16792	4.83446	1	0.550007	28.056
GOTERM_BP_DIRECT	GO:0031016~pancreas development	5	0.514933	0.0178119	HES1, WFS1, ISL1, PROX1, TCF7L2	827	21	16792	4.83446	1	0.550007	28.056
GOTERM_BP_DIRECT	GO:0007422~peripheral nervous system development	5	0.514933	0.0281615	PMP22, SERPINI1, ALDH3A2, CITED2, GFRA3	827	24	16792	4.23015	1	0.636793	40.7477
GOTERM_BP_DIRECT	GO:0034612~response to tumor necrosis factor	5	0.514933	0.0322596	TNFRSF11A, CASP8, AFF3, ADAM9, GCH1	827	25	16792	4.06094	1	0.669355	45.1621
GOTERM_BP_DIRECT	GO:0051090~regulation of sequence-specific DNA binding transcription factor activity	5	0.514933	0.0322596	FOS, SGK3, JUN, HMOX1, HCK	827	25	16792	4.06094	1	0.669355	45.1621
GOTERM_BP_DIRECT	GO:0060612~adipose tissue development	5	0.514933	0.0322596	ID2, EBF2, SPG20, AACS, PPARGC1A	827	25	16792	4.06094	1	0.669355	45.1621
GOTERM_MF_DIRECT	GO:0015923~mannosidase activity	3	0.30896	0.0323101	MAN2A2, MAN2B2, MAN1A1	839	6	16881	10.0602	1	0.528338	40.3269
GOTERM_BP_DIRECT	GO:0042327~positive regulation of phosphorylation	5	0.514933	0.0322596	ITGA6, ANG, THBS1, EGF, FZD7	827	25	16792	4.06094	1	0.669355	45.1621
UP_SEQ_FEATURE	compositionally biased region:Cys-rich	14	1.44181	0.0328859	ADAMTS18, ADAMTS17, CACHD1, SLC44A3, MDFIC, ADAMTS1, ADAM22, SNAP25, FURIN, INSR, ADAMTS5, ADAM9, SLC34A2, EPHA3	927	159	20063	1.90567	1	0.773161	44.9746
UP_KEYWORDS	Nucleotide-binding	99	10.1957	0.033185	GNA13, SEPT3, ITPKB, ATP2B1, ARL10, DIRAS3, AAK1, PRKACB, INSR, KIF13B, TNIK, MYO6, CSNK1G1, MAGI1, MYLK3, KIF5C, UBE2J1, MYH6, LIG4, GLUL, RIOK3, RFK, NAV2, PDGFRA, ROR1, RAB15, LRRK2, SMARCA1, SMARCA2, KIF26B, KALRN, NEK7, FGFR2, DNAH10, PFKFB3, STK10, STK17B, RRAGD, ABCA5, TEK, RHOBTB3, TEC, MYO1B, ATP11B, ATP11A, ATP13A2, EPHA3, PRKAR1B, NTRK2, MERTK, IKBKB, GRK3, TTLL7, LATS1, PAK6, WARS, SL…	940	1788	20581	1.21229	1	0.22407	37.9122
GOTERM_MF_DIRECT	GO:0043236~laminin binding	5	0.514933	0.03321	ITGA6, ADGRG6, ITGA3, THBS1, ADAM9	839	25	16881	4.02408	1	0.529899	41.1932
INTERPRO	IPR002165:Plexin	5	0.514933	0.0333938	PLXNA4, SEMA6D, PLXNA2, PLXNB2, PLXDC2	887	26	18559	4.02372	1	0.670025	43.0445
INTERPRO	IPR013783:Immunoglobulin-like fold	59	6.07621	0.0335418	PLXNA4, CADM1, IL6ST, OSMR, CADM2, PLXNA2, SCN3B, PRTG, SORL1, ROBO1, IL4R, SEMA3D, CSF3R, SEMA3C, UNC5C, IL13RA1, INSR, GHR, ISLR2, PLXNB2, LIFR, NECTIN2, PTPRU, NEXN, PALLD, FLNB, SIRPA, IFNAR1, TMEM106C, AMIGO1, ROR1, PDGFRA, JAM2, KALRN, NCR3LG1, FGFR2, LRIG1, LRIG3, ALCAM, IGF1R, TEK, ACAN, TGM5, HLA-DPB1, FN1, PTPRD, HAPLN3, FLT1, LRRN3, MXRA8, MCAM, EPHA3, PXDNL, COL14A1, PRLR, CDON, EBF2,…	887	951	18559	1.29808	1	0.663624	43.1889
GOTERM_BP_DIRECT	GO:0055007~cardiac muscle cell differentiation	5	0.514933	0.0414489	TBX5, SIK1, PROX1, KDM6B, FOXP1	827	27	16792	3.76013	1	0.713102	53.957
INTERPRO	IPR019748:FERM central domain	7	0.720906	0.0337158	FRMD6, FRMD4B, EPB41L4A, PTPN13, JAK1, PTPN21, MYLIP	887	51	18559	2.87183	1	0.657668	43.3582
INTERPRO	IPR019749:Band 4.1 domain	7	0.720906	0.0337158	FRMD6, FRMD4B, EPB41L4A, PTPN13, JAK1, PTPN21, MYLIP	887	51	18559	2.87183	1	0.657668	43.3582
INTERPRO	IPR000299:FERM domain	7	0.720906	0.0337158	FRMD6, FRMD4B, EPB41L4A, PTPN13, JAK1, PTPN21, MYLIP	887	51	18559	2.87183	1	0.657668	43.3582
GOTERM_CC_DIRECT	GO:0043204~perikaryon	11	1.13285	0.0339032	AMIGO1, PAM, GLUL, SHTN1, KCNB2, ENO2, PDE11A, KLHL24, TTLL7, LRRK2, CTSV	889	106	18224	2.1273	1	0.320435	39.1796
KEGG_PATHWAY	hsa05166:HTLV-I infection	22	2.26571	0.0342897	WNT5A, CRTC3, FZD8, PDGFB, ANAPC4, FZD3, FZD7, FZD6, WNT2, FOS, ATF3, ADCY9, JUN, SLC2A1, PDGFRA, JAK1, WNT11, PRKACB, HLA-DPB1, IKBKB, MYB, TP53INP1	373	256	6910	1.59203	0.999881	0.313766	36.6055
GOTERM_BP_DIRECT	GO:0031032~actomyosin structure organization	5	0.514933	0.0414489	FRMD6, CNN3, LIMCH1, EPB41L4A, MYLIP	827	27	16792	3.76013	1	0.713102	53.957
GOTERM_BP_DIRECT	GO:0014065~phosphatidylinositol 3-kinase signaling	5	0.514933	0.0414489	IGF1R, GATA3, EDN1, PREX2, IGF1	827	27	16792	3.76013	1	0.713102	53.957
UP_SEQ_FEATURE	domain:Ig-like C2-type 3	12	1.23584	0.0347574	FGFR2, ALCAM, PTPRD, FLT1, ROBO1, CDON, PDGFRA, LRIG1, LRIG3, MCAM, PALLD, PXDNL	927	128	20063	2.02903	1	0.786673	46.8462
UP_KEYWORDS	Collagen	10	1.02987	0.0348981	COL18A1, COL14A1, COL13A1, COL27A1, COL25A1, COL2A1, COL5A2, COL5A1, COL4A6, COL4A5	940	98	20581	2.23415	1	0.230873	39.448
UP_SEQ_FEATURE	domain:PDZ 4	4	0.411946	0.0350056	MAGI1, CNKSR3, PTPN13, LNX1	927	16	20063	5.41073	1	0.783944	47.0899
GOTERM_BP_DIRECT	GO:0007528~neuromuscular junction development	5	0.514933	0.0465422	ANK3, UTRN, NTRK2, LRRK2, COL4A5	827	28	16792	3.62584	1	0.734907	58.2389
GOTERM_CC_DIRECT	GO:0005581~collagen trimer	10	1.02987	0.0351295	COL18A1, COL14A1, COL13A1, COL27A1, COL25A1, COL2A1, COL5A2, COL5A1, COL4A6, COL4A5	889	92	18224	2.2282	1	0.324175	40.2832
BIOCARTA	h_fasPathway:FAS signaling pathway ( CD95 )	6	0.61792	0.0351737	CFLAR, CASP10, JUN, CASP8, LMNA, PTPN13	96	32	1625	3.17383	0.998764	0.737942	35.8447
GOTERM_MF_DIRECT	GO:0004672~protein kinase activity	27	2.78064	0.0352144	STK17B, TRIB2, CAMKV, AAK1, TEK, PRKCA, PDK2, TNIK, SGK3, LIMK2, CSNK1G1, PDK4, PKDCC, DAPK2, ICK, RPS6KA2, SCYL2, RASSF2, PDGFRA, ROR1, TXK, LRRK2, IKBKB, GRK3, NRBP2, NEK7, KALRN	839	359	16881	1.51323	1	0.54296	43.0808
INTERPRO	IPR001660:Sterile alpha motif domain	10	1.02987	0.0354109	DLC1, DDHD2, CNKSR3, PPFIBP2, ANKS4B, SGMS1, ARAP2, SFMBT2, EPHA3, PHC2	887	94	18559	2.22589	1	0.668251	44.9827
GOTERM_MF_DIRECT	GO:0008484~sulfuric ester hydrolase activity	4	0.411946	0.035472	STS, SULF2, IDS, SULF1	839	15	16881	5.36544	1	0.537582	43.3192
KEGG_PATHWAY	hsa04520:Adherens junction	9	0.92688	0.0359663	IGF1R, ACTN4, NECTIN2, WASL, SNAI2, INSR, TCF7L2, TCF7L1, CTNNA3	373	71	6910	2.3483	0.999924	0.315781	38.0283
GOTERM_MF_DIRECT	GO:0046983~protein dimerization activity	14	1.44181	0.0360201	MITF, PEX3, MXI1, MXD1, DBI, USF3, ATP6V1C2, NCOA1, ID2, GATA3, MLXIP, ANO5, TFAP2C, ANO4	839	150	16881	1.8779	1	0.535315	43.8235
BIOCARTA	h_cblPathway:CBL mediated ligand-induced downregulation of EGF receptors	4	0.411946	0.0360894	PRKCA, PDGFRA, SH3KBP1, EGF	96	13	1625	5.20833	0.998965	0.681962	36.5954
UP_KEYWORDS	Methylation	59	6.07621	0.0361966	ARMT1, FOXK1, CPEB3, RSRP1, SYNJ1, RORA, ARHGAP21, GATA2, USP54, VPS13C, DIRAS3, PRRT3, AAK1, RHOB, RAB6B, HIST3H2A, AHNAK, ELMSAN1, RBFOX2, RAP2A, IRS2, CMAS, MPDZ, MED12, MYH6, GSE1, PURB, NEBL, TNFRSF10A, NCOA1, KRT19, KRT18, PPM1H, IGF2R, NCOA6, RAB15, WASL, RASD1, TF, CNN3, MYEF2, GNG12, FMO5, TPI1, PPP1R16B, CHD1L, KRT8, SOS2, RUNX1, FAM127A, IQSEC2, LMNA, DPYSL3, DPYSL2, NOTCH3, RAB30, PKP…	940	1001	20581	1.2905	1	0.235021	40.5885
UP_SEQ_FEATURE	metal ion-binding site:Zinc; catalytic	12	1.23584	0.0364821	ADAMTS18, ADAMTS17, CA14, CA12, MMP17, ERAP1, ADAMTS1, CA2, PHEX, ADAMTS5, TLL1, ADAM9	927	129	20063	2.0133	1	0.792754	48.5177
UP_KEYWORDS	Zymogen	17	1.75077	0.036524	PLAT, ADAMTS18, ADAMTS17, OVCH2, MMP17, FURIN, CTSV, CTSL, CASP10, CPE, IDS, CASP8, ADAMTS1, CTSB, PROS1, ADAMTS5, TLL1	940	214	20581	1.7393	1	0.233518	40.8729
GOTERM_MF_DIRECT	GO:0005089~Rho guanyl-nucleotide exchange factor activity	9	0.92688	0.0367687	PLEKHG1, RASGRF2, ARHGEF7, PREX2, SOS2, SPATA13, MCF2L, NET1, KALRN	839	77	16881	2.35173	1	0.535118	44.5053
UP_SEQ_FEATURE	domain:DH	8	0.823893	0.036867	PLEKHG1, RASGRF2, ARHGEF7, PREX2, SOS2, SPATA13, MCF2L, NET1	927	68	20063	2.54623	1	0.791335	48.8838
GOTERM_BP_DIRECT	GO:0018916~nitrobenzene metabolic process	4	0.411946	0.000457008	GSTM1, GSTM2, GSTM3, GSTM4	827	4	16792	20.3047	0.799003	0.0673817	0.834002
GOTERM_BP_DIRECT	GO:0086073~bundle of His cell-Purkinje myocyte adhesion involved in cell communication	4	0.411946	0.00212072	DSG2, PKP2, DSC2, CTNNA3	827	6	16792	13.5365	0.999419	0.178066	3.81493
GOTERM_BP_DIRECT	GO:0042178~xenobiotic catabolic process	4	0.411946	0.00357584	GSTM1, GSTM2, GSTM3, GSTM4	827	7	16792	11.6027	0.999997	0.264111	6.35248
GOTERM_BP_DIRECT	GO:0042359~vitamin D metabolic process	4	0.411946	0.0109729	GC, CUBN, CYP1A1, LRP2	827	10	16792	8.12189	1	0.443886	18.3028
GOTERM_MF_DIRECT	GO:0001968~fibronectin binding	5	0.514933	0.037756	CTSL, CTGF, VEGFA, ITGA3, THBS1	839	26	16881	3.8693	1	0.537239	45.3927
GOTERM_BP_DIRECT	GO:0060174~limb bud formation	4	0.411946	0.0109729	FGFR2, PLXNA2, SEMA3C, COL2A1	827	10	16792	8.12189	1	0.443886	18.3028
GOTERM_BP_DIRECT	GO:0003334~keratinocyte development	4	0.411946	0.0109729	FOSL2, EXPH5, PALLD, FLNB	827	10	16792	8.12189	1	0.443886	18.3028
GOTERM_BP_DIRECT	GO:0048715~negative regulation of oligodendrocyte differentiation	4	0.411946	0.0145429	HES1, DLX2, DLX1, ID2	827	11	16792	7.38353	1	0.496216	23.5402
INTERPRO	IPR016160:Aldehyde dehydrogenase, conserved site	4	0.411946	0.0381397	ALDH6A1, ALDH2, ALDH1L2, ALDH3A2	887	16	18559	5.23083	1	0.688323	47.5061
INTERPRO	IPR024607:Sulfatase, conserved site	4	0.411946	0.0381397	STS, SULF2, IDS, SULF1	887	16	18559	5.23083	1	0.688323	47.5061
INTERPRO	IPR023561:Carbonic anhydrase, alpha-class	4	0.411946	0.0381397	CA14, CA8, CA12, CA2	887	16	18559	5.23083	1	0.688323	47.5061
GOTERM_CC_DIRECT	GO:0005901~caveola	8	0.823893	0.0382381	KCNMA1, DLC1, HMOX1, HCK, SLC2A1, ATP1A1, MYOF, INSR	889	65	18224	2.52301	1	0.341696	42.9976
GOTERM_CC_DIRECT	GO:0005884~actin filament	8	0.823893	0.0382381	ARHGAP6, MYO1B, HCK, TEK, AIF1L, GNG12, PALLD, TPM1	889	65	18224	2.52301	1	0.341696	42.9976
GOTERM_BP_DIRECT	GO:0097202~activation of cysteine-type endopeptidase activity	4	0.411946	0.0145429	CASP8, CYFIP2, ASPH, PERP	827	11	16792	7.38353	1	0.496216	23.5402
INTERPRO	IPR023214:HAD-like domain	9	0.92688	0.0391852	ATP2B1, CMAS, ATP11B, NT5DC3, ATP11A, ATP1A1, ATP13A2, ATP8A1, ATP8B4	887	81	18559	2.32482	1	0.691003	48.4438
INTERPRO	IPR024079:Metallopeptidase, catalytic domain	9	0.92688	0.0391852	ADAMTS18, ADAMTS17, MMP17, ADAMTS1, ADAM22, PHEX, ADAMTS5, TLL1, ADAM9	887	81	18559	2.32482	1	0.691003	48.4438
GOTERM_BP_DIRECT	GO:0098911~regulation of ventricular cardiac muscle cell action potential	4	0.411946	0.0145429	DSG2, PKP2, DSC2, CTNNA3	827	11	16792	7.38353	1	0.496216	23.5402
GOTERM_BP_DIRECT	GO:0010763~positive regulation of fibroblast migration	4	0.411946	0.0145429	SLC8A1, PAK3, ARHGEF7, THBS1	827	11	16792	7.38353	1	0.496216	23.5402
UP_KEYWORDS	Guanine-nucleotide releasing factor	13	1.33883	0.0402872	PLEKHG1, RASGRF2, ARHGEF7, SOS2, PREX2, DOCK9, RASGEF1B, SPATA13, RGL1, MCF2L, NET1, KALRN, DENND1B	940	149	20581	1.91027	1	0.251119	44.0522
INTERPRO	IPR002870:Peptidase M12B, propeptide	6	0.61792	0.0405058	ADAMTS18, ADAMTS17, ADAMTS1, ADAM22, ADAMTS5, ADAM9	887	40	18559	3.1385	1	0.696087	49.6058
INTERPRO	IPR001590:Peptidase M12B, ADAM/reprolysin	6	0.61792	0.0405058	ADAMTS18, ADAMTS17, ADAMTS1, ADAM22, ADAMTS5, ADAM9	887	40	18559	3.1385	1	0.696087	49.6058
GOTERM_MF_DIRECT	GO:0005524~ATP binding	90	9.2688	0.0405296	ITPKB, TTLL7, LATS1, ATP2B1, PAK6, WARS, SLK, PAK3, AAK1, PRKACB, SIK1, INSR, ATP8B4, KIF13B, PRKCA, TNIK, MYO6, LIMK2, MAGI1, SGK3, CSNK1G1, MYLK3, KIF5C, UBE2J1, PFKP, PKDCC, LIG4, UBE2H, MYH6, KIF16B, DAPK2, BBS10, UBE2B, GLUL, NAV2, SCYL2, RFK, RIOK3, PDGFRA, ROR1, TXK, SMARCA1, LRRK2, SMARCA2, NEK7, KIF26B, KALRN, NRBP2, FGFR2, DNAH10, PFKFB3, STK10, STK17B, TRIB2, ABCA5, CAMKV, IGF1R, CHD1L…	839	1495	16881	1.21126	1	0.555779	47.8152
INTERPRO	IPR001875:Death effector domain	3	0.30896	0.0407392	CFLAR, CASP10, CASP8	887	7	18559	8.96714	1	0.691175	49.8085
INTERPRO	IPR009122:Desmosomal cadherin	3	0.30896	0.0407392	DSG2, DSC3, DSC2	887	7	18559	8.96714	1	0.691175	49.8085
GOTERM_BP_DIRECT	GO:0021954~central nervous system neuron development	4	0.411946	0.0186924	GATA2, BTG2, NTRK2, MAP2	827	12	16792	6.76824	1	0.554116	29.2285
GOTERM_BP_DIRECT	GO:0009268~response to pH	4	0.411946	0.0186924	PAM, KCNJ8, ASIC1, CA2	827	12	16792	6.76824	1	0.554116	29.2285
GOTERM_BP_DIRECT	GO:0055119~relaxation of cardiac muscle	4	0.411946	0.0186924	P2RX4, GSTM2, SLC8A1, ATP1A1	827	12	16792	6.76824	1	0.554116	29.2285
UP_SEQ_FEATURE	metal ion-binding site:Calcium; via 3-oxoalanine	4	0.411946	0.0410868	STS, SULF2, IDS, SULF1	927	17	20063	5.09246	1	0.821731	52.7403
GOTERM_BP_DIRECT	GO:0006809~nitric oxide biosynthetic process	4	0.411946	0.0234275	CYP1B1, RORA, NQO1, GCH1	827	13	16792	6.2476	1	0.595233	35.2304
GOTERM_BP_DIRECT	GO:0003215~cardiac right ventricle morphogenesis	4	0.411946	0.0234275	GATA3, SEMA3C, JAG1, ISL1	827	13	16792	6.2476	1	0.595233	35.2304
GOTERM_BP_DIRECT	GO:0002063~chondrocyte development	4	0.411946	0.0346529	SULF2, SULF1, ACAN, BMPR1B	827	15	16792	5.41459	1	0.685543	47.5943
GOTERM_BP_DIRECT	GO:0035024~negative regulation of Rho protein signal transduction	4	0.411946	0.0346529	DLC1, SCAI, BCL6, ITGA3	827	15	16792	5.41459	1	0.685543	47.5943
GOTERM_BP_DIRECT	GO:0035994~response to muscle stretch	4	0.411946	0.0411309	FOS, SLC8A1, JUN, EDN1	827	16	16792	5.07618	1	0.716352	53.6764
GOTERM_BP_DIRECT	GO:0001736~establishment of planar polarity	4	0.411946	0.0411309	WNT5A, GRHL3, FZD3, FZD6	827	16	16792	5.07618	1	0.716352	53.6764
GOTERM_BP_DIRECT	GO:0046328~regulation of JNK cascade	4	0.411946	0.0411309	IGF1R, RAP2A, SH3RF1, F2RL1	827	16	16792	5.07618	1	0.716352	53.6764
GOTERM_BP_DIRECT	GO:0007220~Notch receptor processing	4	0.411946	0.0411309	NOTCH3, PSEN2, APH1B, JAG1	827	16	16792	5.07618	1	0.716352	53.6764
GOTERM_BP_DIRECT	GO:0035567~non-canonical Wnt signaling pathway	4	0.411946	0.0481712	WNT5A, FZD8, FZD3, FZD6	827	17	16792	4.77758	1	0.744487	59.527
KEGG_PATHWAY	hsa04971:Gastric acid secretion	9	0.92688	0.0414571	PRKCA, KCNJ15, ADCY9, HRH2, MYLK3, ATP1A1, PRKACB, CA2, ITPR2	373	73	6910	2.28396	0.999983	0.344123	42.4842
GOTERM_MF_DIRECT	GO:0001948~glycoprotein binding	8	0.823893	0.04159	PLAT, SHB, IGF2R, VIM, ITGA3, THBS1, BMPR1B, LRRK2	839	65	16881	2.47635	1	0.558006	48.7145
UP_KEYWORDS	Cytoplasmic vesicle	32	3.29557	0.0418547	FGFR2, CLU, LRIG3, ARHGAP21, CAMKV, ANG, FOLR1, SPRED2, RAB6B, MYOF, CLINT1, SV2C, PHLDA1, MYO6, SPACA9, SGK3, HCK, WLS, DAPK2, DENND1B, FZD6, SLC17A5, NTS, CPE, SCYL2, SH3KBP1, LRRK2, VAMP1, RAB11FIP1, RIN3, ATP8A1, TP53INP1	940	490	20581	1.42986	1	0.256136	45.329
GOTERM_MF_DIRECT	GO:0048018~receptor agonist activity	4	0.411946	0.0420893	WNT5A, WNT2, VEGFA, GAS6	839	16	16881	5.0301	1	0.555262	49.1329
GOTERM_MF_DIRECT	GO:0008093~cytoskeletal adaptor activity	4	0.411946	0.0420893	ANK2, SORBS2, ANK3, BICD1	839	16	16881	5.0301	1	0.555262	49.1329
GOTERM_CC_DIRECT	GO:0097342~ripoptosome	3	0.30896	0.0423005	CFLAR, CASP10, CASP8	889	7	18224	8.78547	1	0.364805	46.3721
KEGG_PATHWAY	hsa04919:Thyroid hormone signaling pathway	12	1.23584	0.0424138	NOTCH3, PRKCA, NCOA1, THRB, SLC16A10, DIO3, SLC2A1, MED12, ATP1A1, PRKACB, MED13L, MED12L	373	114	6910	1.95005	0.999987	0.340147	43.2295
INTERPRO	IPR006586:ADAM, cysteine-rich	5	0.514933	0.0424553	ADAMTS17, ADAMTS1, ADAM22, ADAMTS5, ADAM9	887	28	18559	3.73631	1	0.699541	51.2761
KEGG_PATHWAY	hsa04330:Notch signaling pathway	7	0.720906	0.0424797	DTX4, NOTCH3, HES1, PSEN2, APH1B, JAG1, MAML3	373	48	6910	2.70163	0.999987	0.330703	43.2805
UP_SEQ_FEATURE	domain:Peptidase M12B	6	0.61792	0.0429842	ADAMTS18, ADAMTS17, ADAMTS1, ADAM22, ADAMTS5, ADAM9	927	42	20063	3.09185	1	0.831312	54.3833
GOTERM_BP_DIRECT	GO:0070458~cellular detoxification of nitrogen compound	3	0.30896	0.00701341	GSTM1, GSTM2, GSTM3	827	3	16792	20.3047	1	0.351699	12.0981
GOTERM_BP_DIRECT	GO:0060298~positive regulation of sarcomere organization	3	0.30896	0.0135698	MYLK3, EDN1, PROX1	827	4	16792	15.2285	1	0.476939	22.145
GOTERM_BP_DIRECT	GO:0038165~oncostatin-M-mediated signaling pathway	3	0.30896	0.0135698	OSMR, IL6ST, LIFR	827	4	16792	15.2285	1	0.476939	22.145
GOTERM_BP_DIRECT	GO:0072012~glomerulus vasculature development	3	0.30896	0.0135698	HES1, TEK, ANGPT1	827	4	16792	15.2285	1	0.476939	22.145
GOTERM_BP_DIRECT	GO:0003104~positive regulation of glomerular filtration	3	0.30896	0.0135698	PDGFB, F2RL1, GAS6	827	4	16792	15.2285	1	0.476939	22.145
GOTERM_BP_DIRECT	GO:0070100~negative regulation of chemokine-mediated signaling pathway	3	0.30896	0.0218826	ROBO1, PADI2, SLIT3	827	5	16792	12.1828	1	0.586257	33.3273
UP_SEQ_FEATURE	lipid moiety-binding region:S-farnesyl cysteine	7	0.720906	0.0435664	RAP2A, PPP1R16B, PALM2-AKAP2, PHKA1, LMNA, AKAP2, RASD1	927	56	20063	2.70537	1	0.831121	54.8765
BIOCARTA	h_dreamPathway:Repression of Pain Sensation by the Transcriptional Regulator DREAM	4	0.411946	0.0440296	FOS, JUN, PRKAR1B, PRKACB	96	14	1625	4.83631	0.99978	0.699678	42.7743
BIOCARTA	h_ranklPathway:Bone Remodelling	4	0.411946	0.0440296	FOS, TNFRSF11A, FOSL2, IFNAR1	96	14	1625	4.83631	0.99978	0.699678	42.7743
PIR_SUPERFAMILY	PIRSF005557:sialyltransferase	4	0.411946	0.044153	ST3GAL1, ST8SIA6, ST3GAL5, ST8SIA2	100	14	1692	4.83429	0.982029	0.982029	38.7495
UP_KEYWORDS	Cell projection	44	4.53141	0.0442324	SH3RF1, DNAH10, SHTN1, EXOC8, CPEB3, GPR161, CADM2, CPEB4, TTLL7, ANKS4B, KLHL2, ALCAM, JADE1, NPHP4, ANK3, SORBS2, ROBO1, AIF1L, SYNJ2, KLHL24, DPP4, EHD3, KIF13B, GLRB, MYO6, KCNB2, MPDZ, ARHGEF7, HCK, PTPN13, DPYSL3, ITGA3, PALLD, BBS10, AMIGO1, PROM1, ICK, HYDIN, SVIL, OPHN1, ADAM22, LRRK2, ARL4C, SPATA13	940	721	20581	1.33615	1	0.265232	47.2142
INTERPRO	IPR008271:Serine/threonine-protein kinase, active site	23	2.36869	0.0442541	PRKCA, TNIK, CSNK1G1, SGK3, STK10, MYLK3, STK17B, DAPK2, LATS1, ICK, SLK, PAK3, RPS6KA2, AAK1, DCLK2, PRKACB, BMPR1B, IKBKB, SIK1, LRRK2, GRK3, NEK7, KALRN	887	312	18559	1.54243	1	0.708095	52.7711
INTERPRO	IPR000483:Cysteine-rich flanking region, C-terminal	9	0.92688	0.0442868	AMIGO1, LRRN3, NTRK2, LRIG1, LRIG3, LGI1, ISLR2, SLIT3, PXDNL	887	83	18559	2.2688	1	0.701759	52.7979
GOTERM_BP_DIRECT	GO:0072201~negative regulation of mesenchymal cell proliferation	3	0.30896	0.0218826	WNT5A, LMNA, WNT11	827	5	16792	12.1828	1	0.586257	33.3273
GOTERM_BP_DIRECT	GO:2000651~positive regulation of sodium ion transmembrane transporter activity	3	0.30896	0.0317636	ANK3, CNKSR3, GLRX	827	6	16792	10.1524	1	0.667126	44.6448
INTERPRO	IPR015526:Frizzled/secreted frizzled-related protein	4	0.411946	0.0447144	FZD8, FZD3, FZD7, FZD6	887	17	18559	4.92314	1	0.698802	53.1467
INTERPRO	IPR000917:Sulfatase	4	0.411946	0.0447144	STS, SULF2, IDS, SULF1	887	17	18559	4.92314	1	0.698802	53.1467
UP_KEYWORDS	Synaptosome	7	0.720906	0.0447431	MPDZ, SH3KBP1, CYFIP2, UNC5C, VAMP1, SNAP25, CAMK2N1	940	57	20581	2.68882	1	0.264382	47.6111
GOTERM_BP_DIRECT	GO:0032914~positive regulation of transforming growth factor beta1 production	3	0.30896	0.0317636	ATP6AP2, CX3CL1, THBS1	827	6	16792	10.1524	1	0.667126	44.6448
GOTERM_BP_DIRECT	GO:2000675~negative regulation of type B pancreatic cell apoptotic process	3	0.30896	0.0317636	CAST, WFS1, TCF7L2	827	6	16792	10.1524	1	0.667126	44.6448
GOTERM_MF_DIRECT	GO:0001228~transcriptional activator activity, RNA polymerase II transcription regulatory region sequence-specific binding	10	1.02987	0.0461369	PLAGL1, FEZF2, DLX2, GATA2, ATF3, TBX5, GATA3, DMRT1, GRHL3, RUNX1	839	95	16881	2.11793	1	0.582279	52.4085
KEGG_PATHWAY	hsa04913:Ovarian steroidogenesis	7	0.720906	0.0463072	IGF1R, CYP1B1, CYP1A1, ADCY9, IGF1, PRKACB, INSR	373	49	6910	2.6465	0.999995	0.345218	46.1719
UP_KEYWORDS	Kringle	4	0.411946	0.0463135	PLAT, KREMEN1, ROR1, PIK3IP1	940	18	20581	4.86548	1	0.268941	48.8144
UP_KEYWORDS	Growth factor binding	4	0.411946	0.0463135	FGFBP3, LTBP1, IGFBP6, CYR61	940	18	20581	4.86548	1	0.268941	48.8144
UP_SEQ_FEATURE	metal ion-binding site:Magnesium	11	1.13285	0.0463663	ATP2B1, KCNMA1, RFK, ENO2, ATP11B, NT5DC3, ATP11A, ATP1A1, ATP13A2, ATP8A1, ATP8B4	927	118	20063	2.01756	1	0.845712	57.179
GOTERM_BP_DIRECT	GO:0033278~cell proliferation in midbrain	3	0.30896	0.0317636	WNT2, FZD3, FZD6	827	6	16792	10.1524	1	0.667126	44.6448
GOTERM_MF_DIRECT	GO:0005200~structural constituent of cytoskeleton	11	1.13285	0.0466871	KRT19, FRMD6, ANK2, SORBS2, ANK3, VIM, EPB41L4A, MYLIP, TPM1, BICD1, SPTB	839	110	16881	2.01204	1	0.579761	52.8382
UP_SEQ_FEATURE	domain:Disintegrin	6	0.61792	0.0468665	ADAMTS18, ADAMTS17, ADAMTS1, ADAM22, ADAMTS5, ADAM9	927	43	20063	3.01994	1	0.844847	57.5785
GOTERM_CC_DIRECT	GO:0016327~apicolateral plasma membrane	4	0.411946	0.0470572	OCLN, MPDZ, MTCL1, FZD6	889	17	18224	4.8234	1	0.390901	50.0867
UP_SEQ_FEATURE	domain:PDZ 3	5	0.514933	0.0476311	MAGI1, CNKSR3, PTPN13, PARD3B, LNX1	927	30	20063	3.60716	1	0.845652	58.1824
GOTERM_BP_DIRECT	GO:0042308~negative regulation of protein import into nucleus	3	0.30896	0.0430387	MDFIC, ANGPT1, PKIA	827	7	16792	8.70202	1	0.720887	55.3361
SMART	SM00408:IGc2	21	2.16272	0.048249	FGFR2, PTPRD, FLT1, CADM1, CADM2, PRTG, LRRN3, LRIG1, LRIG3, PALLD, MCAM, PXDNL, ALCAM, ROBO1, CDON, NTRK2, ROR1, PDGFRA, UNC5C, JAM2, KALRN	540	250	10057	1.56442	1	0.564296	48.9435
GOTERM_BP_DIRECT	GO:0048102~autophagic cell death	3	0.30896	0.0430387	CDKN1B, CTSV, TP53INP1	827	7	16792	8.70202	1	0.720887	55.3361
GOTERM_CC_DIRECT	GO:0016021~integral component of membrane	275	28.3213	0.0483995	SC5D, CADM1, SGMS2, SCN3B, OSMR, CADM2, IL6ST, SGMS1, FAM210B, ACBD5, ATP2B1, FAM171B, PRRT3, CREB3L1, ERAP1, PELI2, SCD5, TMEM14A, ADAM9, ISLR2, FAXDC2, UBE2J1, LIFR, PIK3IP1, SIRPA, NNT, ROR1, FER1L6, ADAMTS1, PMP22, BLCAP, NCR3LG1, DNAH10, SLC2A13, CYP1B1, GCNT2, TMCC3, TMEM229A, ALCAM, STX12, HLA-DPB1, MGAT4A, BRI3BP, GPR157, ATP11B, ATP11A, CELSR2, MCAM, STEAP1B, ATP13A2, EPHA3, PCDH18, NOTC…	889	5163	18224	1.09187	1	0.393511	51.0908
UP_KEYWORDS	Atrial septal defect	3	0.30896	0.048483	MYH6, TLL1, CITED2	940	8	20581	8.21051	1	0.27632	50.4345
INTERPRO	IPR011042:Six-bladed beta-propeller, TolB-like	6	0.61792	0.0484894	TRIM56, PAM, SORL1, PON2, EGF, LRP2	887	42	18559	2.98905	1	0.722235	56.1226
GOTERM_CC_DIRECT	GO:0005923~bicellular tight junction	11	1.13285	0.0490496	CLDN18, NPHP4, OCLN, MAGI1, EPPK1, MPDZ, ANK3, PARD3B, JAM2, AMOTL1, PMP22	889	113	18224	1.99552	1	0.391657	51.5703
GOTERM_MF_DIRECT	GO:0004029~aldehyde dehydrogenase (NAD) activity	4	0.411946	0.0492776	ALDH6A1, ALDH2, ALDH1L2, ALDH3A2	839	17	16881	4.73421	1	0.593147	54.813
GOTERM_BP_DIRECT	GO:2000096~positive regulation of Wnt signaling pathway, planar cell polarity pathway	3	0.30896	0.0430387	GPC3, RSPO3, ANKRD6	827	7	16792	8.70202	1	0.720887	55.3361
GOTERM_BP_DIRECT	GO:0055009~atrial cardiac muscle tissue morphogenesis	3	0.30896	0.0430387	WNT2, MYH6, PROX1	827	7	16792	8.70202	1	0.720887	55.3361
UP_SEQ_FEATURE	propeptide:C-terminal propeptide	3	0.30896	0.0495096	COL27A1, COL5A2, COL5A1	927	8	20063	8.1161	1	0.85308	59.6316
GOTERM_CC_DIRECT	GO:0005905~clathrin-coated pit	7	0.720906	0.0503039	TF, CUBN, MYO6, LRP10, AAK1, SORT1, LRP2	889	55	18224	2.60902	1	0.393622	52.4831
SMART	SM00031:DED	3	0.30896	0.0503161	CFLAR, CASP10, CASP8	540	7	10057	7.98175	1	0.56221	50.4304
GOTERM_MF_DIRECT	GO:0000978~RNA polymerase II core promoter proximal region sequence-specific DNA binding	26	2.67765	0.0503563	MEF2A, ZNF486, FOSL2, ELF4, MITF, ELK3, ZIC1, TCF7L2, MEIS1, FOS, JUND, ZNF730, MYB, CEBPD, TEAD1, ISL1, MBD2, MXD1, FOXP1, FEZF2, ATF3, EBF2, JUN, RFX3, TXK, CUX2	839	355	16881	1.47361	1	0.594562	55.6122
INTERPRO	IPR000001:Kringle	4	0.411946	0.0518108	PLAT, KREMEN1, ROR1, PIK3IP1	887	18	18559	4.64963	1	0.7401	58.5932
INTERPRO	IPR006212:Furin-like repeat	4	0.411946	0.0518108	IGF1R, RSPO3, FURIN, INSR	887	18	18559	4.64963	1	0.7401	58.5932
INTERPRO	IPR001148:Alpha carbonic anhydrase	4	0.411946	0.0518108	CA14, CA8, CA12, CA2	887	18	18559	4.64963	1	0.7401	58.5932
INTERPRO	IPR018056:Kringle, conserved site	4	0.411946	0.0518108	PLAT, KREMEN1, ROR1, PIK3IP1	887	18	18559	4.64963	1	0.7401	58.5932
GOTERM_BP_DIRECT	GO:0048008~platelet-derived growth factor receptor signaling pathway	5	0.514933	0.0519669	TXNIP, PLAT, PDGFB, TIPARP, PDGFRA	827	29	16792	3.50081	1	0.76328	62.3841
UP_KEYWORDS	Alternative promoter usage	9	0.92688	0.0529915	DLC1, COL18A1, TPI1, PDGFB, UTRN, VEGFA, RORA, DBI, PPARGC1A	940	90	20581	2.18947	1	0.294679	53.6502
UP_KEYWORDS	Integrin	6	0.61792	0.0530498	ADAMTS18, ITGA6, ITGA11, ADAMTS1, ITGA3, ADAM22	940	45	20581	2.91929	1	0.291378	53.6904
INTERPRO	IPR013320:Concanavalin A-like lectin/glucanase, subgroup	18	1.85376	0.0530793	COL18A1, TRIM17, ADGRG6, CNTNAP3B, SEL1L3, CELSR2, PTPRU, GAS6, COL5A1, SLIT3, COL14A1, FAT4, COL27A1, CNTNAP3, THBS1, LGALSL, THBS2, PROS1	887	232	18559	1.62336	1	0.742813	59.5018
INTERPRO	IPR003599:Immunoglobulin subtype	33	3.39856	0.0532789	NCR3LG1, FGFR2, CADM1, CADM2, SCN3B, PRTG, LRIG1, LRIG3, ALCAM, ROBO1, ACAN, SEMA3D, SEMA3C, UNC5C, PTPRD, FLT1, HAPLN3, LRRN3, NECTIN2, MXRA8, PALLD, MCAM, NEXN, SIRPA, PXDNL, AMIGO1, CDON, NTRK2, PDGFRA, ROR1, JAM2, MERTK, KALRN	887	497	18559	1.38928	1	0.73828	59.643
SMART	SM00295:B41	7	0.720906	0.0538332	FRMD6, FRMD4B, EPB41L4A, PTPN13, JAK1, PTPN21, MYLIP	540	51	10057	2.55625	1	0.570502	52.8685
GOTERM_BP_DIRECT	GO:0045740~positive regulation of DNA replication	6	0.61792	0.0538766	IGF1R, PDGFB, JUN, PDGFRA, IGF1, INSR	827	42	16792	2.90067	1	0.77325	63.7485
GOTERM_BP_DIRECT	GO:0051897~positive regulation of protein kinase B signaling	9	0.92688	0.0542124	KIAA1161, GCNT2, GATA3, TEK, ANGPT1, THBS1, INSR, TCF7L2, GAS6	827	84	16792	2.17551	1	0.772841	63.9835
GOTERM_CC_DIRECT	GO:0032809~neuronal cell body membrane	4	0.411946	0.0544869	AMIGO1, ATP2B1, TACR3, KCNB2	889	18	18224	4.55543	1	0.413035	55.4128
OMIM_DISEASE	613659~Gastric cancer, somatic	3	0.30896	0.0545212	FGFR2, KLF6, CASP10	232	8	4740	7.66164	1	1	54.0234
GOTERM_BP_DIRECT	GO:0002903~negative regulation of B cell apoptotic process	3	0.30896	0.0555472	IRS2, BCL6, FOXP1	827	8	16792	7.61427	1	0.778699	64.9034
GOTERM_BP_DIRECT	GO:0006729~tetrahydrobiopterin biosynthetic process	3	0.30896	0.0555472	PCBD1, QDPR, GCH1	827	8	16792	7.61427	1	0.778699	64.9034
GOTERM_BP_DIRECT	GO:0048762~mesenchymal cell differentiation	3	0.30896	0.0555472	FGFR2, ISL1, WWTR1	827	8	16792	7.61427	1	0.778699	64.9034
GOTERM_BP_DIRECT	GO:0048739~cardiac muscle fiber development	3	0.30896	0.0555472	VEGFA, MYH6, NEXN	827	8	16792	7.61427	1	0.778699	64.9034
GOTERM_BP_DIRECT	GO:0071313~cellular response to caffeine	3	0.30896	0.0555472	GSTM2, SLC8A1, PPARGC1A	827	8	16792	7.61427	1	0.778699	64.9034
GOTERM_BP_DIRECT	GO:0040036~regulation of fibroblast growth factor receptor signaling pathway	3	0.30896	0.0555472	FGFR2, SULF1, DUSP6	827	8	16792	7.61427	1	0.778699	64.9034
GOTERM_BP_DIRECT	GO:0090037~positive regulation of protein kinase C signaling	3	0.30896	0.0555472	WNT5A, VEGFA, WNT11	827	8	16792	7.61427	1	0.778699	64.9034
GOTERM_BP_DIRECT	GO:0010518~positive regulation of phospholipase activity	3	0.30896	0.0555472	FGFR2, ARHGAP6, CYR61	827	8	16792	7.61427	1	0.778699	64.9034
GOTERM_BP_DIRECT	GO:1904706~negative regulation of vascular smooth muscle cell proliferation	3	0.30896	0.0555472	CDKN1B, HMOX1, TPM1	827	8	16792	7.61427	1	0.778699	64.9034
GOTERM_BP_DIRECT	GO:0001504~neurotransmitter uptake	3	0.30896	0.0555472	GLUL, SNAP25, SV2C	827	8	16792	7.61427	1	0.778699	64.9034
UP_SEQ_FEATURE	compositionally biased region:Ser-rich	29	2.98661	0.0555908	RUBCNL, IL6ST, SIMC1, ZIC1, RGL1, TCEA3, ANK3, KRT8, WWC3, DCLK2, ASPH, PHC2, ADGRG6, ZSWIM8, MED13L, ARHGAP26, USF3, SH3BP5, NCOA1, ZFHX4, NAV2, SKIDA1, PDGFRA, RNF157, CLIP4, RAB11FIP1, TCP11L2, GREB1L, KIF26B	927	441	20063	1.42323	1	0.88134	64.005
GOTERM_MF_DIRECT	GO:0008307~structural constituent of muscle	6	0.61792	0.0556316	KRT19, SORBS2, ASPH, NEXN, TPM1, NEBL	839	42	16881	2.87434	1	0.625537	59.3338
GOTERM_BP_DIRECT	GO:0001574~ganglioside biosynthetic process	4	0.411946	0.0557587	ST3GAL1, ST8SIA6, ST3GAL5, ST8SIA2	827	18	16792	4.51216	1	0.777504	65.0472
GOTERM_BP_DIRECT	GO:0030705~cytoskeleton-dependent intracellular transport	4	0.411946	0.0557587	KIF5C, KIF16B, KIF26B, KIF13B	827	18	16792	4.51216	1	0.777504	65.0472
GOTERM_CC_DIRECT	GO:0009925~basal plasma membrane	5	0.514933	0.0561196	TF, ITGA6, SLC23A2, ANK3, TEK	889	30	18224	3.41657	1	0.4167	56.51
GOTERM_BP_DIRECT	GO:1903779~regulation of cardiac conduction	7	0.720906	0.0561582	ATP2B1, SLC8A1, TMEM65, ATP1A1, ASPH, EHD3, ITPR2	827	56	16792	2.53809	1	0.777474	65.3171
GOTERM_MF_DIRECT	GO:0031995~insulin-like growth factor II binding	3	0.30896	0.0564692	IGF2R, IGFBP6, INSR	839	8	16881	7.54514	1	0.624685	59.8971
GOTERM_CC_DIRECT	GO:0030426~growth cone	11	1.13285	0.0567407	SHTN1, ANG, EXOC8, CNR1, UTRN, DPYSL3, ITGA3, DPYSL2, PALLD, LRRK2, SNAP25	889	116	18224	1.94391	1	0.414498	56.9208
GOTERM_MF_DIRECT	GO:0005520~insulin-like growth factor binding	4	0.411946	0.0570209	IGF1R, CTGF, CRIM1, CYR61	839	18	16881	4.4712	1	0.62197	60.2641
GOTERM_BP_DIRECT	GO:0008544~epidermis development	9	0.92688	0.0573913	SATB1, STS, S100A7, CTGF, GRHL3, ZNF750, TGM5, INSR, ALDH3A2	827	85	16792	2.14991	1	0.782467	66.138
GOTERM_BP_DIRECT	GO:0006730~one-carbon metabolic process	5	0.514933	0.0577209	MTHFD2L, CA8, CA12, CA2, ALDH1L2	827	30	16792	3.38412	1	0.781994	66.3543
GOTERM_BP_DIRECT	GO:0046326~positive regulation of glucose import	5	0.514933	0.0577209	IRS2, GPC3, ITLN1, IGF1, INSR	827	30	16792	3.38412	1	0.781994	66.3543
GOTERM_BP_DIRECT	GO:0048706~embryonic skeletal system development	5	0.514933	0.0577209	WNT5A, DLX1, SULF2, SULF1, WNT11	827	30	16792	3.38412	1	0.781994	66.3543
UP_KEYWORDS	NAD	14	1.44181	0.0578051	RNLS, ALDH6A1, SC5D, MTHFD2L, CYB5R1, ME2, TIPARP, ALDH3A2, NNT, ALDH2, NQO1, STEAP2, HPGD, CRYM	940	175	20581	1.75157	1	0.309865	56.8687
UP_SEQ_FEATURE	domain:Fibronectin type-III 6	5	0.514933	0.0581905	PTPRD, COL14A1, SORL1, LIFR, FN1	927	32	20063	3.38171	1	0.88973	65.7346
INTERPRO	IPR013162:CD80-like, immunoglobulin C2-set	5	0.514933	0.0583863	ALCAM, CADM1, CADM2, NECTIN2, MCAM	887	31	18559	3.37473	1	0.765142	63.1037
KEGG_PATHWAY	hsa05146:Amoebiasis	11	1.13285	0.0584227	PRKCA, ACTN4, COL27A1, COL2A1, PRKACB, LAMB1, COL5A2, COL5A1, COL4A6, COL4A5, FN1	373	106	6910	1.92245	1	0.405311	54.4514
KEGG_PATHWAY	hsa04668:TNF signaling pathway	11	1.13285	0.0584227	CFLAR, CASP10, FOS, SOCS3, JUN, CASP8, EDN1, CREB3L1, CREB5, CX3CL1, IKBKB	373	106	6910	1.92245	1	0.405311	54.4514
INTERPRO	IPR001452:Src homology-3 domain	17	1.75077	0.0585655	SH3RF1, ARHGEF7, HCK, SKAP2, MCF2L, ARHGAP26, NEBL, UBASH3B, SORBS2, SH3KBP1, SRGAP3, TXK, SPATA13, SRGAP1, TEC, KALRN, ARHGAP10	887	218	18559	1.63164	1	0.760671	63.2199
BIOCARTA	h_tsp1Pathway:TSP-1 Induced Apoptosis in Microvascular Endothelial Cell	3	0.30896	0.0585922	FOS, JUN, THBS1	96	7	1625	7.25446	0.999988	0.756187	52.6901
GOTERM_BP_DIRECT	GO:0034613~cellular protein localization	6	0.61792	0.0586067	WNT5A, RAP2A, FRMD6, ANK2, RRAGD, LRRK2	827	43	16792	2.83322	1	0.784784	66.929
GOTERM_MF_DIRECT	GO:0000062~fatty-acyl-CoA binding	5	0.514933	0.0593199	SOAT2, ALDH6A1, ACADSB, DBI, ACBD5	839	30	16881	3.3534	1	0.630666	61.76
UP_KEYWORDS	Serine/threonine-protein kinase	26	2.67765	0.059404	STK10, STK17B, LATS1, PAK6, SLK, PAK3, AAK1, DCLK2, PRKACB, SIK1, PRKCA, TNIK, SGK3, LIMK2, CSNK1G1, MYLK3, DAPK2, ICK, RPS6KA2, RIOK3, BMPR1B, LRRK2, IKBKB, GRK3, NEK7, KALRN	940	393	20581	1.4485	1	0.313449	57.891
INTERPRO	IPR016162:Aldehyde dehydrogenase, N-terminal	4	0.411946	0.0594141	ALDH6A1, ALDH2, ALDH1L2, ALDH3A2	887	19	18559	4.40491	1	0.760271	63.7655
INTERPRO	IPR016161:Aldehyde/histidinol dehydrogenase	4	0.411946	0.0594141	ALDH6A1, ALDH2, ALDH1L2, ALDH3A2	887	19	18559	4.40491	1	0.760271	63.7655
INTERPRO	IPR016163:Aldehyde dehydrogenase, C-terminal	4	0.411946	0.0594141	ALDH6A1, ALDH2, ALDH1L2, ALDH3A2	887	19	18559	4.40491	1	0.760271	63.7655
INTERPRO	IPR015590:Aldehyde dehydrogenase domain	4	0.411946	0.0594141	ALDH6A1, ALDH2, ALDH1L2, ALDH3A2	887	19	18559	4.40491	1	0.760271	63.7655
SMART	SM01057:SM01057	4	0.411946	0.0594412	CA14, CA8, CA12, CA2	540	17	10057	4.38214	1	0.591489	56.5275
SMART	SM00608:ACR	5	0.514933	0.0602284	ADAMTS17, ADAMTS1, ADAM22, ADAMTS5, ADAM9	540	28	10057	3.32573	1	0.580905	57.0194
GOTERM_BP_DIRECT	GO:0007264~small GTPase mediated signal transduction	19	1.95675	0.0603375	RAP2A, DOCK9, RASGEF1B, ARHGAP18, RGL1, RAB30, ARL10, RASGRF2, DIRAS3, HMOX1, SOS2, RAB15, RAB6B, SIAH2, LRRK2, ARL4C, RASD1, AGAP3, RHOBTB3	827	246	16792	1.56825	1	0.792273	68.0255
GOTERM_MF_DIRECT	GO:0001046~core promoter sequence-specific DNA binding	6	0.61792	0.0604947	USP3, GATA3, ZNF750, RORA, PROX1, ZFHX3	839	43	16881	2.8075	1	0.631925	62.5038
GOTERM_BP_DIRECT	GO:0042593~glucose homeostasis	10	1.02987	0.0605902	PDK2, G6PC, WFS1, CNR1, FOXA1, PDK4, ADIPOR1, INSR, TCF7L2, SESN3	827	101	16792	2.01037	1	0.79134	68.1827
GOTERM_BP_DIRECT	GO:0016337~single organismal cell-cell adhesion	10	1.02987	0.0605902	NPHP4, COL14A1, ITGA6, COL13A1, PKP2, CYFIP2, PTPRU, JAM2, CDH10, CTNNA3	827	101	16792	2.01037	1	0.79134	68.1827
GOTERM_BP_DIRECT	GO:0048013~ephrin receptor signaling pathway	9	0.92688	0.0606859	PAK3, ARHGEF7, EFNA1, EFNB1, PSEN2, APH1B, WASL, EPHA3, KALRN	827	86	16792	2.12491	1	0.789543	68.242
GOTERM_BP_DIRECT	GO:0043066~negative regulation of apoptotic process	31	3.19258	0.0614159	WNT5A, SH3RF1, IL6ST, SYCP2, PDCD4, CITED2, IGF1R, TEK, ANGPT1, AGO4, THBS1, NQO1, CYR61, CFLAR, SOCS3, HCK, DDB1, IGF1, UBE2B, GAS6, CDKN1B, KRT18, DUSP1, PRLR, PSEN2, VEGFA, WNT11, SIAH2, IKBKB, TIAF1, ARHGAP10	827	455	16792	1.3834	1	0.79127	68.6911
UP_SEQ_FEATURE	compositionally biased region:Poly-Phe	3	0.30896	0.0617473	SLC8A1, WFS1, SETD7	927	9	20063	7.21431	1	0.901089	67.9742
UP_SEQ_FEATURE	domain:PDZ 5	3	0.30896	0.0617473	MAGI1, CNKSR3, PTPN13	927	9	20063	7.21431	1	0.901089	67.9742
UP_SEQ_FEATURE	domain:ZU5	3	0.30896	0.0617473	ANK2, ANK3, UNC5C	927	9	20063	7.21431	1	0.901089	67.9742
KEGG_PATHWAY	hsa04144:Endocytosis	21	2.16272	0.0620053	FGFR2, FLT1, CHMP4C, KIF5C, IGF1R, FOLR1, IGF2R, ZFYVE16, SPG20, PDGFRA, SH3KBP1, DNAJC6, WASL, EGF, SNX12, ARAP2, GRK3, RAB11FIP1, AGAP3, EHD3, IQSEC2	373	258	6910	1.50789	1	0.414214	56.6641
UP_SEQ_FEATURE	domain:IGFBP N-terminal	4	0.411946	0.0622404	CTGF, IGFBP6, CRIM1, CYR61	927	20	20063	4.32859	1	0.900012	68.2736
UP_SEQ_FEATURE	domain:Actin-binding	4	0.411946	0.0622404	ACTN4, UTRN, FLNB, SPTB	927	20	20063	4.32859	1	0.900012	68.2736
UP_SEQ_FEATURE	domain:EGF-like 1; calcium-binding	4	0.411946	0.0622404	FBLN2, CELSR2, GAS6, TLL1	927	20	20063	4.32859	1	0.900012	68.2736
GOTERM_CC_DIRECT	GO:0030173~integral component of Golgi membrane	7	0.720906	0.0622744	ST3GAL1, ST8SIA6, ST3GAL5, SGMS2, SGMS1, ST8SIA2, STEAP2	889	58	18224	2.47407	1	0.439363	60.4243
UP_KEYWORDS	Angiogenesis	11	1.13285	0.0625696	PRKCA, SHB, WARS, FLT1, ANG, EFNA1, VEGFA, TEK, RHOB, ANGPT1, FN1	940	126	20581	1.91144	1	0.3238	59.8488
KEGG_PATHWAY	hsa04022:cGMP-PKG signaling pathway	15	1.5448	0.0628873	GNA13, KCNMA1, SLC8A1, IRS2, MEF2A, MYLK3, MRVI1, ATP1A1, CREB5, ITPR2, ATP2B1, ADCY9, KCNJ8, CREB3L1, INSR	373	166	6910	1.67399	1	0.408861	57.1935
GOTERM_BP_DIRECT	GO:0007015~actin filament organization	8	0.823893	0.0632192	ARHGAP6, PALM2-AKAP2, MYO1B, SORBS2, FHOD3, WASL, AKAP2, TPM1	827	72	16792	2.25608	1	0.798701	69.7751
GOTERM_MF_DIRECT	GO:0030165~PDZ domain binding	9	0.92688	0.0633297	ATP2B1, FZD8, CADM1, CXXC4, FZD3, GNG12, FZD7, CRIM1, LNX1	839	86	16881	2.10562	1	0.643241	64.2434
GOTERM_BP_DIRECT	GO:0007605~sensory perception of sound	12	1.23584	0.0635077	CDKN1B, MYO6, GABRB3, THRB, WFS1, NAV2, PGAP1, CLIC5, LRIG1, COL2A1, SNAI2, CRYM	827	133	16792	1.832	1	0.79797	69.9452
GOTERM_BP_DIRECT	GO:0007568~aging	14	1.44181	0.0636487	TACR3, CYP1A1, PDE4D, MBD2, FOXO4, PPARGC1A, ATP2B1, FOS, CTGF, CNR1, JUN, JUND, ABAT, NQO1	827	165	16792	1.72282	1	0.796473	70.028
GOTERM_BP_DIRECT	GO:0048260~positive regulation of receptor-mediated endocytosis	4	0.411946	0.0638759	TF, SYNJ1, BICD1, ANXA2	827	19	16792	4.27468	1	0.795438	70.161
GOTERM_BP_DIRECT	GO:0010881~regulation of cardiac muscle contraction by regulation of the release of sequestered calcium ion	4	0.411946	0.0638759	GSTM2, SLC8A1, ANK2, ASPH	827	19	16792	4.27468	1	0.795438	70.161
GOTERM_BP_DIRECT	GO:0001894~tissue homeostasis	4	0.411946	0.0638759	P2RX4, CUBN, CTGF, COL2A1	827	19	16792	4.27468	1	0.795438	70.161
GOTERM_BP_DIRECT	GO:0021772~olfactory bulb development	4	0.411946	0.0638759	DLX2, ID2, DPYSL2, LRRK2	827	19	16792	4.27468	1	0.795438	70.161
GOTERM_BP_DIRECT	GO:0045862~positive regulation of proteolysis	4	0.411946	0.0638759	CASP8, CYFIP2, ASPH, PERP	827	19	16792	4.27468	1	0.795438	70.161
GOTERM_BP_DIRECT	GO:0006895~Golgi to endosome transport	4	0.411946	0.0638759	VPS13C, SORT1, DOPEY2, KIF16B	827	19	16792	4.27468	1	0.795438	70.161
GOTERM_BP_DIRECT	GO:1902236~negative regulation of endoplasmic reticulum stress-induced intrinsic apoptotic signaling pathway	4	0.411946	0.0638759	HERPUD1, WFS1, CREB3L1, LRRK2	827	19	16792	4.27468	1	0.795438	70.161
INTERPRO	IPR017850:Alkaline-phosphatase-like, core domain	5	0.514933	0.0643126	STS, SULF2, IDS, ATP6AP2, SULF1	887	32	18559	3.26927	1	0.782549	66.7693
UP_SEQ_FEATURE	short sequence motif:PDZ-binding	8	0.823893	0.0645279	FZD8, DLGAP1, EFNB1, ANKS4B, AMOTL1, WWTR1, FZD7, EPHA3	927	77	20063	2.24862	1	0.905577	69.6281
UP_SEQ_FEATURE	metal ion-binding site:Calcium	8	0.823893	0.0645279	STS, SULF2, IDS, OVCH2, SULF1, TGM5, GAS6, PXDNL	927	77	20063	2.24862	1	0.905577	69.6281
GOTERM_MF_DIRECT	GO:0043548~phosphatidylinositol 3-kinase binding	4	0.411946	0.0653007	IGF1R, IRS2, ATP1A1, INSR	839	19	16881	4.23587	1	0.648913	65.4081
GOTERM_MF_DIRECT	GO:0008373~sialyltransferase activity	4	0.411946	0.0653007	ST3GAL1, ST8SIA6, ST3GAL5, ST8SIA2	839	19	16881	4.23587	1	0.648913	65.4081
INTERPRO	IPR000837:Fos transforming protein	3	0.30896	0.0655705	FOS, ATF3, FOSL2	887	9	18559	6.97445	1	0.784051	67.502
INTERPRO	IPR013548:Plexin, cytoplasmic RasGAP domain	3	0.30896	0.0655705	PLXNA4, PLXNA2, PLXNB2	887	9	18559	6.97445	1	0.784051	67.502
GOTERM_BP_DIRECT	GO:0035725~sodium ion transmembrane transport	8	0.823893	0.0671069	SLC8A1, CNNM4, SLC23A2, SCN3B, SLC24A5, ASIC1, SLC4A4, SLC34A2	827	73	16792	2.22517	1	0.809603	71.9925
UP_SEQ_FEATURE	topological domain:Lumenal	29	2.98661	0.0674702	GCNT2, ST8SIA2, ST3GAL1, TMED4, ST3GAL5, B3GNT5, MPV17L, HS6ST3, CREB3L1, ERAP1, TMEM192, GALNT18, B3GNT2, ASPH, CHST15, B4GALT6, MGAT4A, STS, PIGX, PGAP1, UBE2J1, CHST3, ATP1A1, MAN1A1, MAN2A2, G6PC, ST8SIA6, IGF2R, PSEN2	927	450	20063	1.39477	1	0.912885	71.2901
INTERPRO	IPR000867:Insulin-like growth factor-binding protein, IGFBP	4	0.411946	0.0675072	CTGF, IGFBP6, CRIM1, CYR61	887	20	18559	4.18467	1	0.788951	68.6005
INTERPRO	IPR001675:Glycosyl transferase, family 29	4	0.411946	0.0675072	ST3GAL1, ST8SIA6, ST3GAL5, ST8SIA2	887	20	18559	4.18467	1	0.788951	68.6005
KEGG_PATHWAY	hsa04310:Wnt signaling pathway	13	1.33883	0.0676101	PRKCA, WNT5A, FZD8, FZD3, CXXC4, TCF7L2, FZD7, TCF7L1, FZD6, WNT2, JUN, WNT11, PRKACB	373	138	6910	1.74515	1	0.422719	59.9275
GOTERM_BP_DIRECT	GO:0006915~apoptotic process	37	3.8105	0.0679854	DLC1, FGFR2, SH3RF1, MEF2A, CADM1, STK17B, SGMS1, PMAIP1, PDCD4, PLAGL1, PAK6, JADE1, SHB, SLK, CASP8, C8ORF4, RHOB, TNFRSF19, UNC5C, PHLDA1, CFLAR, EVA1A, DAPK2, TOX3, GAS6, TNFRSF10A, CASP10, AKTIP, RFK, RNF152, SULF1, CYFIP2, SH3KBP1, BIK, SIAH2, TIAF1, TP53INP1	827	567	16792	1.325	1	0.811712	72.4718
UP_KEYWORDS	SH3 domain	16	1.64779	0.0681828	SH3RF1, ARHGEF7, HCK, SKAP2, ARHGAP26, NEBL, UBASH3B, SORBS2, SH3KBP1, SRGAP3, TXK, SPATA13, SRGAP1, TEC, KALRN, ARHGAP10	940	215	20581	1.62937	1	0.34412	63.114
BIOCARTA	h_egfPathway:EGF Signaling Pathway	5	0.514933	0.0683919	PRKCA, FOS, JUN, JAK1, EGF	96	27	1625	3.13465	0.999998	0.770525	58.4455
GOTERM_CC_DIRECT	GO:0010008~endosome membrane	15	1.5448	0.0685525	TF, CUBN, MYO1B, TMBIM1, STX12, DIO3, SCYL2, NTRK2, RHOB, RAB15, SORT1, HLA-DPB1, STEAP2, INSR, EHD3	889	185	18224	1.66212	1	0.466303	64.0772
SMART	SM00121:IB	4	0.411946	0.0685919	CTGF, IGFBP6, CRIM1, CYR61	540	18	10057	4.13868	1	0.615194	61.9376
SMART	SM00130:KR	4	0.411946	0.0685919	PLAT, KREMEN1, ROR1, PIK3IP1	540	18	10057	4.13868	1	0.615194	61.9376
SMART	SM00261:FU	4	0.411946	0.0685919	IGF1R, RSPO3, FURIN, INSR	540	18	10057	4.13868	1	0.615194	61.9376
GOTERM_BP_DIRECT	GO:0003094~glomerular filtration	3	0.30896	0.0691408	SULF2, SULF1, MCAM	827	9	16792	6.76824	1	0.815074	73.0904
GOTERM_BP_DIRECT	GO:0090331~negative regulation of platelet aggregation	3	0.30896	0.0691408	ADAMTS18, UBASH3B, ABAT	827	9	16792	6.76824	1	0.815074	73.0904
GOTERM_BP_DIRECT	GO:0097186~amelogenesis	3	0.30896	0.0691408	ITGA6, CSF3R, PERP	827	9	16792	6.76824	1	0.815074	73.0904
GOTERM_BP_DIRECT	GO:0060670~branching involved in labyrinthine layer morphogenesis	3	0.30896	0.0691408	FGFR2, SOCS3, RSPO3	827	9	16792	6.76824	1	0.815074	73.0904
GOTERM_BP_DIRECT	GO:0035457~cellular response to interferon-alpha	3	0.30896	0.0691408	GATA3, GAS6, IFNAR1	827	9	16792	6.76824	1	0.815074	73.0904
INTERPRO	IPR017981:GPCR, family 2-like	7	0.720906	0.0701355	FZD8, GPR157, ADGRG6, FZD3, CELSR2, FZD7, FZD6	887	61	18559	2.40104	1	0.796956	70.0355
UP_SEQ_FEATURE	repeat:Spectrin 4	4	0.411946	0.0702142	ACTN4, UTRN, KALRN, SPTB	927	21	20063	4.12246	1	0.918901	72.7625
UP_KEYWORDS	Transport	105	10.8136	0.0711291	CHMP4C, GABRB3, SCN3B, PITPNA, NUP62CL, ACBD5, ATP2B1, HOOK1, STARD5, MCOLN3, SLC25A24, SLC2A1, SLC4A4, MAGEL2, MYO6, ACTN4, KIF5C, SLC34A2, SLC25A30, RAB15, TGFBRAP1, MVP, GC, SLC2A13, CCDC93, IGF2BP3, RIMS3, ABCA5, STX12, FOLR1, SLC30A4, SLC35F3, DOPEY2, RHOBTB3, UNC119, CUBN, OSBPL9, KCNB2, ATP11B, ATP11A, S100A13, DENND1B, P2RX4, KCNJ6, AKTIP, KCNJ8, TCAF1, KCTD12, CREBRF, KCNJ15, SLC15A1, CA…	940	1978	20581	1.16226	1	0.352564	64.7274
GOTERM_BP_DIRECT	GO:0001889~liver development	8	0.823893	0.0711352	HES1, CADM1, IGF2R, JUN, QDPR, AACS, PROX1, CITED2	827	74	16792	2.1951	1	0.822136	74.1273
GOTERM_BP_DIRECT	GO:0007517~muscle organ development	9	0.92688	0.0712693	MEF2A, FOXK1, SGCG, UTRN, ITGA11, LMNA, IGF1, FOXO4, ZFHX3	827	89	16792	2.05329	1	0.820693	74.1957
GOTERM_BP_DIRECT	GO:0010976~positive regulation of neuron projection development	9	0.92688	0.0712693	WNT5A, NDRG4, PLXNB2, CNR1, NTRK2, DPYSL3, ITGA3, EPHA3, FEZ1	827	89	16792	2.05329	1	0.820693	74.1957
GOTERM_CC_DIRECT	GO:0005913~cell-cell adherens junction	23	2.36869	0.0714499	CAST, MYO6, SHTN1, CNN3, CADM1, MYO1B, CADM2, DOCK9, PFKP, NECTIN2, ARHGAP18, FLNB, ANXA2, TMEM2, NOTCH3, PAK6, KRT18, ITGA6, SLK, PKP2, DSC2, CLINT1, AHNAK	889	323	18224	1.45971	1	0.474903	65.655
GOTERM_BP_DIRECT	GO:0007417~central nervous system development	11	1.13285	0.0715744	PAM, HAPLN3, B3GNT5, ACAN, GRHL3, COL2A1, LIG4, ADAM22, SERPINI1, ALDH3A2, CITED2	827	120	16792	1.86127	1	0.820025	74.3506
GOTERM_MF_DIRECT	GO:0017124~SH3 domain binding	11	1.13285	0.0718282	SH3BP5, KHDRBS3, ARHGAP6, PAK3, SH3KBP1, DNAJC6, DPYSL3, LRP2, ERRFI1, SIRPA, ADAM9	839	119	16881	1.85987	1	0.679222	69.0164
GOTERM_BP_DIRECT	GO:0097503~sialylation	4	0.411946	0.0725029	ST3GAL1, ST8SIA6, ST3GAL5, ST8SIA2	827	20	16792	4.06094	1	0.822126	74.8165
GOTERM_BP_DIRECT	GO:1902895~positive regulation of pri-miRNA transcription from RNA polymerase II promoter	4	0.411946	0.0725029	FOS, PDGFB, JUN, TEAD1	827	20	16792	4.06094	1	0.822126	74.8165
GOTERM_BP_DIRECT	GO:0046697~decidualization	4	0.411946	0.0725029	CTSB, CTSV, SPP1, CITED2	827	20	16792	4.06094	1	0.822126	74.8165
GOTERM_BP_DIRECT	GO:0014911~positive regulation of smooth muscle cell migration	4	0.411946	0.0725029	PDGFB, SEMA6D, IGF1, FOXO4	827	20	16792	4.06094	1	0.822126	74.8165
BIOCARTA	h_hifPathway:Hypoxia-Inducible Factor in the Cardiovascular System	4	0.411946	0.0725053	JUN, EDN1, VEGFA, ASPH	96	17	1625	3.98284	0.999999	0.755249	60.6636
GOTERM_BP_DIRECT	GO:0042127~regulation of cell proliferation	15	1.5448	0.0727379	TXNIP, RBFOX2, SGK3, JAG1, MBD2, TNFRSF10A, CDKN1B, IL4R, JUN, JUND, JAK1, BCL6, TXK, TFAP2C, TEC	827	185	16792	1.64633	1	0.821157	74.9331
UP_KEYWORDS	Osteopetrosis	3	0.30896	0.0733781	TNFRSF11A, OSTM1, CA2	940	10	20581	6.5684	1	0.357913	65.9146
GOTERM_BP_DIRECT	GO:0045732~positive regulation of protein catabolic process	7	0.720906	0.0736826	WNT5A, CREBRF, CDKN1B, GPC3, TIPARP, SORL1, MYLIP	827	60	16792	2.36888	1	0.823286	75.3969
GOTERM_BP_DIRECT	GO:0045669~positive regulation of osteoblast differentiation	7	0.720906	0.0736826	CEBPD, IL6ST, JUND, IGF1, JAG1, BMPR1B, CYR61	827	60	16792	2.36888	1	0.823286	75.3969
GOTERM_BP_DIRECT	GO:0043433~negative regulation of sequence-specific DNA binding transcription factor activity	7	0.720906	0.0736826	ID2, WFS1, HMOX1, PROX1, TCF7L2, GAS6, FZD6	827	60	16792	2.36888	1	0.823286	75.3969
GOTERM_BP_DIRECT	GO:0045165~cell fate commitment	6	0.61792	0.0741693	FGFR2, WNT5A, WNT2, GATA3, WNT11, KDM6B	827	46	16792	2.64844	1	0.823412	75.6327
GOTERM_BP_DIRECT	GO:0032729~positive regulation of interferon-gamma production	6	0.61792	0.0741693	WNT5A, PDE4D, TXK, HLA-DPB1, ISL1, IFNAR1	827	46	16792	2.64844	1	0.823412	75.6327
GOTERM_CC_DIRECT	GO:0005770~late endosome	11	1.13285	0.0743902	TF, EXOC8, IGF2R, TMEM9, SLC30A4, RASGEF1B, TMEM192, ATP13A2, ANKRD13A, ABCA5, IFNAR1	889	122	18224	1.84831	1	0.483328	67.1899
GOTERM_MF_DIRECT	GO:0004872~receptor activity	17	1.75077	0.0743939	CUBN, CADM1, ATP6AP2, CADM2, F2RL1, MED12, NLGN3, TNFRSF10A, NOTCH3, TNFRSF11A, FOLR1, IGF2R, TEK, TNFRSF19, CSF3R, UNC13C, RAMP1	839	217	16881	1.57625	1	0.686766	70.3357
GOTERM_BP_DIRECT	GO:0030308~negative regulation of cell growth	11	1.13285	0.0747703	JADE1, CDKN1B, FOXK1, PSRC1, ADIPOR1, BCL6, WNT11, SMARCA2, SERTAD2, CAPRIN2, SLIT3	827	121	16792	1.84588	1	0.824024	75.9209
UP_SEQ_FEATURE	compositionally biased region:Poly-Lys	16	1.64779	0.0758882	FILIP1, WFS1, ASXL1, BEND7, TOX3, ZDBF2, TRIM56, SLK, NAV2, NCOA6, FHOD3, ADAMTS1, ASPH, KIAA1211, RAB11FIP1, ELMSAN1	927	216	20063	1.60318	1	0.932125	75.5839
SMART	SM00082:LRRCT	9	0.92688	0.0759262	AMIGO1, LRRN3, NTRK2, LRIG1, LRIG3, LGI1, ISLR2, SLIT3, PXDNL	540	83	10057	2.01948	1	0.639567	65.8159
INTERPRO	IPR001331:Guanine-nucleotide dissociation stimulator, CDC24, conserved site	4	0.411946	0.0760712	ARHGEF7, PREX2, MCF2L, NET1	887	21	18559	3.9854	1	0.818995	73.0528
UP_SEQ_FEATURE	metal ion-binding site:Zinc; in inhibited form	5	0.514933	0.0761602	ADAMTS18, ADAMTS17, MMP17, ADAMTS1, ADAMTS5	927	35	20063	3.09185	1	0.930581	75.712
BIOCARTA	h_pdgfPathway:PDGF Signaling Pathway	5	0.514933	0.0763498	PRKCA, FOS, JUN, PDGFRA, JAK1	96	28	1625	3.02269	1	0.740804	62.6377
UP_KEYWORDS	Craniosynostosis	4	0.411946	0.0765122	FGFR2, EFNB1, ASXL1, ZIC1	940	22	20581	3.98085	1	0.366591	67.5071
GOTERM_CC_DIRECT	GO:0030424~axon	17	1.75077	0.0767426	SHTN1, CADM2, NTNG2, FZD3, PALLD, AMIGO1, ALCAM, ADCY9, ROBO1, CNR1, SYNJ2, KLHL24, ADAM22, CA2, LRRK2, KIF13B, FEZ1	889	222	18224	1.56978	1	0.488658	68.3718
GOTERM_BP_DIRECT	GO:1902042~negative regulation of extrinsic apoptotic signaling pathway via death domain receptors	5	0.514933	0.0769186	TNFRSF10A, CFLAR, HMOX1, CASP8, TMBIM1	827	33	16792	3.07647	1	0.831034	76.9249
GOTERM_BP_DIRECT	GO:0002088~lens development in camera-type eye	5	0.514933	0.0769186	WNT5A, WNT2, CDON, GATA3, PROX1	827	33	16792	3.07647	1	0.831034	76.9249
GOTERM_BP_DIRECT	GO:0001701~in utero embryonic development	15	1.5448	0.0779013	GNA13, FGFR2, EDN1, LIG4, MYH6, UBE2B, TPM1, FOXP1, SLC34A2, RDH10, GATA3, VEGFA, DSC3, ANGPT1, APBA1	827	187	16792	1.62872	1	0.833104	77.3708
GOTERM_BP_DIRECT	GO:0032092~positive regulation of protein binding	7	0.720906	0.0784996	WNT5A, HERPUD1, AKTIP, ARHGEF7, LRRK2, TCF7L2, CAPRIN2	827	61	16792	2.33005	1	0.833613	77.6383
UP_SEQ_FEATURE	domain:N-terminal Ras-GEF	4	0.411946	0.0786216	RASGRF2, SOS2, RASGEF1B, RGL1	927	22	20063	3.93508	1	0.934428	76.8424
UP_SEQ_FEATURE	repeat:Spectrin 3	4	0.411946	0.0786216	ACTN4, UTRN, KALRN, SPTB	927	22	20063	3.93508	1	0.934428	76.8424
KEGG_PATHWAY	hsa04923:Regulation of lipolysis in adipocytes	7	0.720906	0.0789667	IRS2, PLA2G16, PTGER3, ADCY9, PRKACB, NPY1R, INSR	373	56	6910	2.31568	1	0.465606	65.8555
INTERPRO	IPR000734:Lipase	3	0.30896	0.0794355	LPL, LIPG, LIPH	887	10	18559	6.277	1	0.82832	74.6337
INTERPRO	IPR013818:Lipase, N-terminal	3	0.30896	0.0794355	LPL, LIPG, LIPH	887	10	18559	6.277	1	0.82832	74.6337
INTERPRO	IPR025661:Cysteine peptidase, asparagine active site	3	0.30896	0.0794355	CTSL, CTSB, CTSV	887	10	18559	6.277	1	0.82832	74.6337
INTERPRO	IPR016272:Lipoprotein lipase, LIPH	3	0.30896	0.0794355	LPL, LIPG, LIPH	887	10	18559	6.277	1	0.82832	74.6337
INTERPRO	IPR000938:CAP Gly-rich domain	3	0.30896	0.0794355	CLIP3, CLIP4, KIF13B	887	10	18559	6.277	1	0.82832	74.6337
UP_SEQ_FEATURE	compositionally biased region:Poly-Thr	6	0.61792	0.0796708	DLGAP1, NDRG4, ANK3, GATA3, SLC34A2, RIN3	927	50	20063	2.59715	1	0.934782	77.309
BBID	86.Apoptosis_Nematode&_Vert	3	0.30896	0.0798594	CFLAR, CASP8, BIK	22	9	388	5.87879	0.967037	0.967037	53.5098
UP_SEQ_FEATURE	active site:Proton donor	15	1.5448	0.0801082	ME1, ME2, PFKFB3, EPHX4, NT5DC3, PDE11A, PDE4D, GRHPR, ALDH1L2, KIAA1161, G6PC, ANG, ENO2, ERAP1, PHEX	927	200	20063	1.62322	1	0.933711	77.5009
UP_KEYWORDS	Neurodegeneration	20	2.05973	0.080177	ATP6AP2, SORL1, UCHL1, SYNJ1, LMNA, GAN, SERPINI1, ATP13A2, FAM134B, DDHD2, VPS13C, ANG, FOLR1, PSEN2, SPG20, DNAJC6, PMP22, LRRK2, VAMP1, FTL	940	293	20581	1.49452	1	0.37701	69.2816
SMART	SM00218:ZU5	3	0.30896	0.0803738	ANK2, ANK3, UNC5C	540	9	10057	6.20802	1	0.647497	67.9859
GOTERM_MF_DIRECT	GO:0004197~cysteine-type endopeptidase activity	7	0.720906	0.081229	CTSL, CFLAR, CASP10, CASP8, UCHL1, CTSB, CTSV	839	61	16881	2.3089	1	0.714219	73.5982
KEGG_PATHWAY	hsa04920:Adipocytokine signaling pathway	8	0.823893	0.0812327	IRS2, G6PC, SOCS3, PRKAB2, SLC2A1, ADIPOR1, IKBKB, PPARGC1A	373	70	6910	2.1172	1	0.465779	66.9367
KEGG_PATHWAY	hsa05414:Dilated cardiomyopathy	9	0.92688	0.0814326	ITGA6, SGCG, ADCY9, ITGA11, LMNA, IGF1, ITGA3, PRKACB, TPM1	373	84	6910	1.98487	1	0.457244	67.0306
GOTERM_BP_DIRECT	GO:0005980~glycogen catabolic process	4	0.411946	0.081618	G6PC, PHKA1, GYG2, AGL	827	21	16792	3.86756	1	0.843734	78.9849
GOTERM_BP_DIRECT	GO:0048844~artery morphogenesis	4	0.411946	0.081618	NOTCH3, HES1, VEGFA, WNT11	827	21	16792	3.86756	1	0.843734	78.9849
GOTERM_BP_DIRECT	GO:0035902~response to immobilization stress	4	0.411946	0.081618	FOS, SLC8A1, CYP1A1, HNMT	827	21	16792	3.86756	1	0.843734	78.9849
GOTERM_BP_DIRECT	GO:0050772~positive regulation of axonogenesis	4	0.411946	0.081618	AMIGO1, ROBO1, PLXNB2, NTRK2	827	21	16792	3.86756	1	0.843734	78.9849
GOTERM_BP_DIRECT	GO:0002028~regulation of sodium ion transport	4	0.411946	0.081618	P2RX4, SLC8A1, ATP1A1, SIK1	827	21	16792	3.86756	1	0.843734	78.9849
GOTERM_CC_DIRECT	GO:0016529~sarcoplasmic reticulum	5	0.514933	0.0817246	GSTM2, ANK3, MRVI1, THBS1, RASD1	889	34	18224	3.01462	1	0.505608	70.7452
GOTERM_BP_DIRECT	GO:0008285~negative regulation of cell proliferation	27	2.78064	0.0817964	DLC1, CYP1B1, IGFBP6, SKAP2, MXI1, FOXO4, CD9, WARS, GATA3, BCL6, GPNMB, COL18A1, TBX5, PTPRU, PROX1, SLIT3, FEZF2, CDKN1B, BTG2, RPS6KA2, PKP2, JUN, ADAMTS1, PMP22, SMARCA2, TP53INP1, TOB1	827	396	16792	1.38441	1	0.842598	79.0596
UP_KEYWORDS	Notch signaling pathway	6	0.61792	0.0819777	DTX4, NOTCH3, PSEN2, APH1B, JAG1, MAML3	940	51	20581	2.57584	1	0.380046	70.12
GOTERM_CC_DIRECT	GO:0001527~microfibril	3	0.30896	0.0823208	LTBP1, THSD4, MFAP4	889	10	18224	6.14983	1	0.502592	71.0178
KEGG_PATHWAY	hsa00410:beta-Alanine metabolism	5	0.514933	0.0826901	ALDH6A1, GADL1, ALDH2, ABAT, ALDH3A2	373	31	6910	2.98798	1	0.453472	67.6153
GOTERM_BP_DIRECT	GO:0007179~transforming growth factor beta receptor signaling pathway	9	0.92688	0.0829086	FOS, GCNT2, PDGFB, JUN, TGFBRAP1, FURIN, HPGD, CITED2, ADAM9	827	92	16792	1.98633	1	0.844903	79.5194
UP_SEQ_FEATURE	propeptide:Removed in mature form	17	1.75077	0.083072	RAP2A, CUBN, ZP2, PDGFB, EFNA1, SORL1, NTNG2, MMP17, GNG12, GPC3, RAB30, DIRAS3, FOLR1, RHOB, SORT1, RASD1, GFRA3	927	237	20063	1.55245	1	0.938346	78.7614
GOTERM_BP_DIRECT	GO:0051965~positive regulation of synapse assembly	7	0.720906	0.0834895	AMIGO1, BHLHB9, LRRN3, NTRK2, NLGN3, CUX2, THBS2	827	62	16792	2.29247	1	0.845244	79.7558
UP_KEYWORDS	Prenylation	13	1.33883	0.0835057	RAP2A, UCHL1, PHKA1, LMNA, GNG12, PPP1R16B, RAB30, DIRAS3, RHOB, RAB15, RAB6B, RASD1, FAM127A	940	168	20581	1.69423	1	0.381991	70.8148
GOTERM_BP_DIRECT	GO:0048935~peripheral nervous system neuron development	3	0.30896	0.0836828	NTRK2, POU4F1, RUNX1	827	10	16792	6.09141	1	0.844184	79.8339
GOTERM_BP_DIRECT	GO:0031953~negative regulation of protein autophosphorylation	3	0.30896	0.0836828	JUN, ERRFI1, MVP	827	10	16792	6.09141	1	0.844184	79.8339
GOTERM_BP_DIRECT	GO:0051272~positive regulation of cellular component movement	3	0.30896	0.0836828	ACTN4, VEGFA, BCL6	827	10	16792	6.09141	1	0.844184	79.8339
GOTERM_BP_DIRECT	GO:0043588~skin development	5	0.514933	0.0839447	ITGA6, ITGA3, ARRDC3, COL5A2, COL5A1	827	34	16792	2.98599	1	0.843379	79.9392
GOTERM_BP_DIRECT	GO:0001843~neural tube closure	8	0.823893	0.0840632	DLC1, PLXNB2, MED12, GRHL3, FZD3, PRKACB, CITED2, FZD6	827	77	16792	2.10958	1	0.842061	79.9867
UP_KEYWORDS	NADP	14	1.44181	0.0842103	ME1, RNLS, SC5D, MICAL3, QDPR, GRHPR, ALDH1L2, FMO5, GSR, RDH10, NNT, HSDL1, NQO1, CRYM	940	186	20581	1.64799	1	0.380863	71.1301
KEGG_PATHWAY	hsa04922:Glucagon signaling pathway	10	1.02987	0.0844562	G6PC, PRKAB2, PHKA1, SLC2A1, CREB3L1, CREB5, PRKACB, SIK1, PPARGC1A, ITPR2	373	99	6910	1.87126	1	0.451959	68.4204
GOTERM_MF_DIRECT	GO:0043565~sequence-specific DNA binding	34	3.50154	0.0847398	CREBRF, MEF2A, FOSL2, THRB, ELF4, IRX2, NR3C2, RORA, ELK3, FOXO4, TCF7L2, CALCOCO1, TCF7L1, FOS, JUND, CREB3L1, BCL6, POU4F1, TBX5, FOXA1, GRHL3, CREB5, SNAI2, ISL1, PPARGC1A, FOXP4, FOXP1, HES1, DLX1, ZFHX4, ATF3, JUN, CUX2, KDM6B	839	518	16881	1.32064	1	0.724536	75.1403
INTERPRO	IPR000651:Ras-like guanine nucleotide exchange factor, N-terminal	4	0.411946	0.0850858	RASGRF2, SOS2, RASGEF1B, RGL1	887	22	18559	3.80424	1	0.845282	77.0944
KEGG_PATHWAY	hsa04911:Insulin secretion	9	0.92688	0.0859125	PRKCA, KCNMA1, ADCY9, SLC2A1, CREB3L1, CREB5, ATP1A1, PRKACB, SNAP25	373	85	6910	1.96152	1	0.449295	69.0704
GOTERM_MF_DIRECT	GO:0050839~cell adhesion molecule binding	7	0.720906	0.0863624	PTPRD, CADM1, CPE, DSG2, CADM2, NECTIN2, NLGN3	839	62	16881	2.27166	1	0.72624	75.8241
GOTERM_CC_DIRECT	GO:0005764~lysosome	17	1.75077	0.0866121	STS, HCK, TMEM9, ARRDC3, RRAGD, ATP13A2, CTSV, ABCA5, IFNAR1, CTSL, RNF152, ANK3, PON2, TMEM192, CTSB, LRP2, LRRK2	889	226	18224	1.54199	1	0.515558	72.9115
SMART	SM00326:SH3	17	1.75077	0.0866898	SH3RF1, ARHGEF7, HCK, SKAP2, MCF2L, ARHGAP26, NEBL, UBASH3B, SORBS2, SH3KBP1, SRGAP3, TXK, SPATA13, SRGAP1, TEC, KALRN, ARHGAP10	540	206	10057	1.53694	1	0.663163	70.8489
UP_KEYWORDS	Metalloprotease	12	1.23584	0.0882446	ADAMTS18, ADAMTS17, CPE, MMP17, ERAP1, ADAMTS1, CPD, PHEX, ADAMTS5, XPNPEP1, TLL1, ADAM9	940	152	20581	1.72853	1	0.391814	72.8752
UP_KEYWORDS	Calmodulin-binding	12	1.23584	0.0882446	ATP2B1, CAMKV, SLC8A1, MYO6, RASGRF2, CNN3, MYO1B, PHKA1, MAP2, ITPKB, MYH6, DAPK2	940	152	20581	1.72853	1	0.391814	72.8752
GOTERM_CC_DIRECT	GO:0055037~recycling endosome	10	1.02987	0.0882545	TF, RAP2A, TNIK, SGK3, GPR161, SORL1, ATP11B, ATP11A, ST8SIA2, RAB11FIP1	889	110	18224	1.86359	1	0.516936	73.6053
SMART	SM00229:RasGEFN	4	0.411946	0.0886466	RASGRF2, SOS2, RASGEF1B, RGL1	540	20	10057	3.72481	1	0.658868	71.6866
GOTERM_BP_DIRECT	GO:0008286~insulin receptor signaling pathway	8	0.823893	0.0886525	IGF1R, PDK2, ATP6V1C2, IRS2, PDK4, ATP6V1H, FOXO4, INSR	827	78	16792	2.08253	1	0.856225	81.7463
UP_SEQ_FEATURE	domain:Kringle	3	0.30896	0.0888002	KREMEN1, ROR1, PIK3IP1	927	11	20063	5.90262	1	0.947848	81.0108
UP_SEQ_FEATURE	domain:IPT/TIG 1	3	0.30896	0.0888002	PLXNA4, PLXNA2, PLXNB2	927	11	20063	5.90262	1	0.947848	81.0108
UP_SEQ_FEATURE	chain:Membrane-associated guanylate kinase, WW and PDZ domain-containing protein 1	2	0.205973	0.0901812	MAGI1, CNKSR3	927	2	20063	21.6429	1	0.948596	81.5184
UP_SEQ_FEATURE	chain:Connector enhancer of kinase suppressor of ras 3	2	0.205973	0.0901812	MAGI1, CNKSR3	927	2	20063	21.6429	1	0.948596	81.5184
UP_SEQ_FEATURE	region of interest:Interaction with FCHSD2	2	0.205973	0.0901812	MAGI1, CNKSR3	927	2	20063	21.6429	1	0.948596	81.5184
UP_SEQ_FEATURE	chain:Contactin-associated protein-like 3	2	0.205973	0.0901812	CNTNAP3, CNTNAP3B	927	2	20063	21.6429	1	0.948596	81.5184
GOTERM_CC_DIRECT	GO:0005783~endoplasmic reticulum	50	5.14933	0.0911228	CAST, S100A7, WFS1, CPEB4, SORL1, SGMS1, PEX3, FOS, MCTP2, ANK3, PLOD2, HMOX1, ERAP1, CREB3L1, ELOVL7, ASPH, AGPAT3, PRKCA, STS, ZP2, ACO1, PGAP1, MAN1A1, NUCB2, PSEN2, LRRK2, FKBP9, CLU, APH1B, FMO5, TMEM192, THBS1, MEST, SOAT2, HERPUD1, PLA2G16, CUBN, ATP11B, ATP11A, ATP1A1, FURIN, DBI, MSRB3, USF3, PROM1, SULF2, SULF1, LRP2, PHEX, ATP8A1	889	828	18224	1.23789	1	0.523288	74.7775
GOTERM_BP_DIRECT	GO:0045332~phospholipid translocation	4	0.411946	0.0911983	ATP11B, ATP11A, ATP8A1, ATP8B4	827	22	16792	3.69177	1	0.862774	82.6583
GOTERM_BP_DIRECT	GO:0008037~cell recognition	4	0.411946	0.0911983	CADM1, CADM2, CNTNAP3, NECTIN2	827	22	16792	3.69177	1	0.862774	82.6583
GOTERM_BP_DIRECT	GO:0010906~regulation of glucose metabolic process	4	0.411946	0.0911983	PDK2, PDK4, ADIPOR1, RORA	827	22	16792	3.69177	1	0.862774	82.6583
GOTERM_BP_DIRECT	GO:0034394~protein localization to cell surface	4	0.411946	0.0911983	ANK2, ANGPT1, WNT11, PTPRU	827	22	16792	3.69177	1	0.862774	82.6583
GOTERM_BP_DIRECT	GO:0010719~negative regulation of epithelial to mesenchymal transition	4	0.411946	0.0911983	EFNA1, TBX5, FOXA1, ADIPOR1	827	22	16792	3.69177	1	0.862774	82.6583
GOTERM_BP_DIRECT	GO:0001502~cartilage condensation	4	0.411946	0.0911983	CTGF, ACAN, COL2A1, BMPR1B	827	22	16792	3.69177	1	0.862774	82.6583
GOTERM_BP_DIRECT	GO:0050918~positive chemotaxis	5	0.514933	0.0912728	NTF3, PDGFB, VEGFA, ANGPT1, GPNMB	827	35	16792	2.90067	1	0.861396	82.6843
GOTERM_CC_DIRECT	GO:0030027~lamellipodium	13	1.33883	0.091509	SH3RF1, SHTN1, ARHGEF7, PTPN13, DPYSL3, AMOTL1, PALLD, CTNNA3, KLHL2, SORBS2, WASL, SPATA13, DPP4	889	160	18224	1.66558	1	0.519469	74.9316
INTERPRO	IPR012336:Thioredoxin-like fold	11	1.13285	0.0929006	GSTM1, GSTA1, GSTM2, GSTA2, GSTM3, GSTM4, TXNDC16, DIO3, CLIC5, GPX3, GLRX	887	130	18559	1.77044	1	0.866993	80.13
BIOCARTA	h_PPARgPathway:Role of PPAR-gamma Coactivators in Obesity and Thermogenesis	3	0.30896	0.0931038	LPL, NCOA1, PPARGC1A	96	9	1625	5.64236	1	0.781925	70.2226
INTERPRO	IPR014615:Extracellular sulfatase	2	0.205973	0.0932027	SULF2, SULF1	887	2	18559	20.9233	1	0.86414	80.2394
INTERPRO	IPR019035:Mediator complex, subunit Med12	2	0.205973	0.0932027	MED12, MED12L	887	2	18559	20.9233	1	0.86414	80.2394
INTERPRO	IPR024609:Extracellular sulfatase, C-terminal	2	0.205973	0.0932027	SULF2, SULF1	887	2	18559	20.9233	1	0.86414	80.2394
INTERPRO	IPR002330:Lipoprotein lipase	2	0.205973	0.0932027	LPL, LIPG	887	2	18559	20.9233	1	0.86414	80.2394
INTERPRO	IPR021990:Mediator complex, subunit Med12, LCEWAV-domain	2	0.205973	0.0932027	MED12, MED12L	887	2	18559	20.9233	1	0.86414	80.2394
INTERPRO	IPR016374:Transcription factor, GATA-1/2/3	2	0.205973	0.0932027	GATA2, GATA3	887	2	18559	20.9233	1	0.86414	80.2394
INTERPRO	IPR015047:Domain of unknown function DUF1866	2	0.205973	0.0932027	SYNJ1, SYNJ2	887	2	18559	20.9233	1	0.86414	80.2394
INTERPRO	IPR022165:Polo kinase kinase	2	0.205973	0.0932027	SLK, STK10	887	2	18559	20.9233	1	0.86414	80.2394
INTERPRO	IPR021989:Mediator complex, subunit Med12, catenin-binding	2	0.205973	0.0932027	MED12, MED12L	887	2	18559	20.9233	1	0.86414	80.2394
GOTERM_CC_DIRECT	GO:0030054~cell junction	30	3.0896	0.0934131	SEPT3, OCLN, GABRB3, CPEB3, CPEB4, UTRN, SYNGR1, AMOTL1, RIMS3, ARHGAP21, UNC5C, LGI1, SNAP25, SV2C, GLRB, DLGAP1, MAGI1, NLGN3, CAMK2N1, P2RX4, SLC17A5, PLEKHA7, PKP2, CYFIP2, OPHN1, LRRK2, PERP, VAMP1, UNC13C, KCTD12	889	459	18224	1.33983	1	0.521791	75.6784
GOTERM_MF_DIRECT	GO:0050661~NADP binding	5	0.514933	0.0936453	ME1, FMO5, GSR, NNT, CRYM	839	35	16881	2.87434	1	0.750814	78.6821
INTERPRO	IPR025660:Cysteine peptidase, histidine active site	3	0.30896	0.0941069	CTSL, CTSB, CTSV	887	11	18559	5.70636	1	0.863149	80.5634
INTERPRO	IPR007632:Anoctamin/TMEM 16	3	0.30896	0.0941069	ANO2, ANO5, ANO4	887	11	18559	5.70636	1	0.863149	80.5634
INTERPRO	IPR002011:Tyrosine-protein kinase, receptor class II, conserved site	3	0.30896	0.0941069	IGF1R, NTRK2, INSR	887	11	18559	5.70636	1	0.863149	80.5634
UP_KEYWORDS	Cone-rod dystrophy	4	0.411946	0.0941366	PROM1, UNC119, CNNM4, ADAM9	940	24	20581	3.64911	1	0.408848	75.2485
KEGG_PATHWAY	hsa04380:Osteoclast differentiation	12	1.23584	0.0943016	FOS, TNFRSF11A, FOSL2, SOCS3, JUN, JUND, MITF, JAK1, IKBKB, SIRPA, TEC, IFNAR1	373	131	6910	1.69699	1	0.473415	72.58
INTERPRO	IPR001589:Actinin-type, actin-binding, conserved site	4	0.411946	0.0945295	ACTN4, UTRN, FLNB, SPTB	887	23	18559	3.63884	1	0.860717	80.7132
GOTERM_CC_DIRECT	GO:0005900~oncostatin-M receptor complex	2	0.205973	0.0950821	OSMR, IL6ST	889	2	18224	20.4994	1	0.523133	76.3161
OMIM_DISEASE	215600~Cirrhosis, cryptogenic	2	0.205973	0.0951031	KRT18, KRT8	232	2	4740	20.431	1	1	74.9696
OMIM_DISEASE	215600~Cirrhosis, noncryptogenic, susceptibility to	2	0.205973	0.0951031	KRT18, KRT8	232	2	4740	20.431	1	1	74.9696
OMIM_DISEASE	130000~Ehlers-Danlos syndrome, classic type	2	0.205973	0.0951031	COL5A2, COL5A1	232	2	4740	20.431	1	1	74.9696
GOTERM_BP_DIRECT	GO:0010628~positive regulation of gene expression	19	1.95675	0.0957068	PDGFB, MITF, VIM, ITGA3, SGMS1, CALCOCO1, GAS6, CITED2, ID2, ANK2, ANK3, CTGF, RPS6KA2, NTRK2, VEGFA, WNT11, POU4F1, CUX2, FN1	827	262	16792	1.47248	1	0.873179	84.1686
GOTERM_BP_DIRECT	GO:0021893~cerebral cortex GABAergic interneuron fate commitment	2	0.205973	0.0959633	DLX2, DLX1	827	2	16792	20.3047	1	0.872388	84.2507
GOTERM_BP_DIRECT	GO:0060420~regulation of heart growth	2	0.205973	0.0959633	MYH6, DUSP6	827	2	16792	20.3047	1	0.872388	84.2507
GOTERM_BP_DIRECT	GO:1903225~negative regulation of endodermal cell differentiation	2	0.205973	0.0959633	COL5A2, COL5A1	827	2	16792	20.3047	1	0.872388	84.2507
GOTERM_BP_DIRECT	GO:0060401~cytosolic calcium ion transport	2	0.205973	0.0959633	SLC8A1, CTGF	827	2	16792	20.3047	1	0.872388	84.2507
GOTERM_BP_DIRECT	GO:1902031~regulation of NADP metabolic process	2	0.205973	0.0959633	ME1, ME2	827	2	16792	20.3047	1	0.872388	84.2507
GOTERM_BP_DIRECT	GO:0045624~positive regulation of T-helper cell differentiation	2	0.205973	0.0959633	SHB, MYB	827	2	16792	20.3047	1	0.872388	84.2507
GOTERM_BP_DIRECT	GO:0032804~negative regulation of low-density lipoprotein particle receptor catabolic process	2	0.205973	0.0959633	FURIN, ANXA2	827	2	16792	20.3047	1	0.872388	84.2507
GOTERM_BP_DIRECT	GO:0032474~otolith morphogenesis	2	0.205973	0.0959633	LRIG1, LRIG3	827	2	16792	20.3047	1	0.872388	84.2507
GOTERM_BP_DIRECT	GO:0051066~dihydrobiopterin metabolic process	2	0.205973	0.0959633	QDPR, GCH1	827	2	16792	20.3047	1	0.872388	84.2507
GOTERM_BP_DIRECT	GO:0032764~negative regulation of mast cell cytokine production	2	0.205973	0.0959633	HMOX1, BCL6	827	2	16792	20.3047	1	0.872388	84.2507
GOTERM_BP_DIRECT	GO:0060775~planar cell polarity pathway involved in gastrula mediolateral intercalation	2	0.205973	0.0959633	WNT5A, WNT11	827	2	16792	20.3047	1	0.872388	84.2507
GOTERM_BP_DIRECT	GO:0014846~esophagus smooth muscle contraction	2	0.205973	0.0959633	SULF2, SULF1	827	2	16792	20.3047	1	0.872388	84.2507
GOTERM_BP_DIRECT	GO:0035926~chemokine (C-C motif) ligand 2 secretion	2	0.205973	0.0959633	F2RL1, FOXP1	827	2	16792	20.3047	1	0.872388	84.2507
GOTERM_BP_DIRECT	GO:0051654~establishment of mitochondrion localization	2	0.205973	0.0959633	NECTIN2, FEZ1	827	2	16792	20.3047	1	0.872388	84.2507
GOTERM_BP_DIRECT	GO:1904761~negative regulation of myofibroblast differentiation	2	0.205973	0.0959633	PDCD4, TP53INP1	827	2	16792	20.3047	1	0.872388	84.2507
GOTERM_BP_DIRECT	GO:0010565~regulation of cellular ketone metabolic process	2	0.205973	0.0959633	PDK2, PDK4	827	2	16792	20.3047	1	0.872388	84.2507
GOTERM_BP_DIRECT	GO:0044236~multicellular organism metabolic process	2	0.205973	0.0959633	TIPARP, GHR	827	2	16792	20.3047	1	0.872388	84.2507
UP_SEQ_FEATURE	zinc finger region:C2H2-type 1; atypical	5	0.514933	0.0965744	ZNF322, PRDM14, ZIC4, ZIC1, REPIN1	927	38	20063	2.84775	1	0.957321	83.706
UP_SEQ_FEATURE	region of interest:Spacer	4	0.411946	0.096661	ADAMTS18, ADAMTS17, ADAMTS1, ADAMTS5	927	24	20063	3.60716	1	0.955946	83.7339
UP_SEQ_FEATURE	domain:EGF-like 8; calcium-binding	4	0.411946	0.096661	NOTCH3, LTBP1, FBLN2, EGF	927	24	20063	3.60716	1	0.955946	83.7339
GOTERM_BP_DIRECT	GO:0006366~transcription from RNA polymerase II promoter	33	3.39856	0.0967968	MEF2A, BACH2, ELF4, MITF, ELK3, ZIC1, FOXO4, MEIS1, PLAGL1, FOS, GATA2, GATA3, JUND, CREB3L1, ZNF750, POU4F1, MYB, RUNX1, CEBPD, FOXA1, DMRT1, GRHL3, CREB5, KLF15, ISL1, FEZF2, DLX2, ATF3, EBF2, JUN, TXK, TFAP2C, ZFHX3	827	513	16792	1.30615	1	0.873255	84.5146
GOTERM_MF_DIRECT	GO:0097199~cysteine-type endopeptidase activity involved in apoptotic signaling pathway	2	0.205973	0.0968217	CASP10, CASP8	839	2	16881	20.1204	1	0.757878	79.8267
GOTERM_MF_DIRECT	GO:0004923~leukemia inhibitory factor receptor activity	2	0.205973	0.0968217	IL6ST, LIFR	839	2	16881	20.1204	1	0.757878	79.8267
GOTERM_MF_DIRECT	GO:0036313~phosphatidylinositol 3-kinase catalytic subunit binding	2	0.205973	0.0968217	FAM83B, PIK3IP1	839	2	16881	20.1204	1	0.757878	79.8267
SMART	SM01052:SM01052	3	0.30896	0.0970064	CLIP3, CLIP4, KIF13B	540	10	10057	5.58722	1	0.68109	75.0203
GOTERM_CC_DIRECT	GO:0002116~semaphorin receptor complex	3	0.30896	0.0974635	PLXNA4, PLXNA2, PLXNB2	889	11	18224	5.59076	1	0.527176	77.1989
UP_KEYWORDS	Tight junction	8	0.823893	0.097552	CLDN18, NPHP4, OCLN, MAGI1, MPDZ, PARD3B, JAM2, AMOTL1	940	86	20581	2.03671	1	0.41678	76.5343
GOTERM_BP_DIRECT	GO:0007266~Rho protein signal transduction	6	0.61792	0.0980511	GNA13, CTNNAL1, ARHGAP6, RHOB, BCL6, KALRN	827	50	16792	2.43657	1	0.875287	84.9039
GOTERM_BP_DIRECT	GO:0009409~response to cold	5	0.514933	0.0988947	ATP2B1, LPL, FOS, CASP8, PPARGC1A	827	36	16792	2.8201	1	0.876141	85.1605
GOTERM_BP_DIRECT	GO:0050714~positive regulation of protein secretion	5	0.514933	0.0988947	ANG, EXPH5, IGF1, ATP13A2, ADAM9	827	36	16792	2.8201	1	0.876141	85.1605
UP_KEYWORDS	Signal-anchor	28	2.88363	0.0989166	GCNT2, ST8SIA2, ST3GAL1, ST3GAL5, B3GNT5, HS6ST3, ERAP1, CREB3L1, GALNT18, ASPH, CHST15, B3GNT2, B4GALT6, MYOF, DPP4, MGAT4A, COL13A1, EPHX4, CHST3, COL25A1, MAN1A1, MAN2A2, KIAA1161, RDH10, ST8SIA6, SGCG, DIO3, PHEX	940	455	20581	1.34736	1	0.417617	77.0305
GOTERM_BP_DIRECT	GO:0060213~positive regulation of nuclear-transcribed mRNA poly(A) tail shortening	3	0.30896	0.0990472	BTG2, CPEB3, TOB1	827	11	16792	5.53765	1	0.875085	85.2064
GOTERM_BP_DIRECT	GO:0010941~regulation of cell death	3	0.30896	0.0990472	SLC25A24, JUN, JUND	827	11	16792	5.53765	1	0.875085	85.2064
GOTERM_BP_DIRECT	GO:2000178~negative regulation of neural precursor cell proliferation	3	0.30896	0.0990472	GATA2, BTG2, ID2	827	11	16792	5.53765	1	0.875085	85.2064
GOTERM_BP_DIRECT	GO:0048333~mesodermal cell differentiation	3	0.30896	0.0990472	FGFR2, ITGA3, KDM6B	827	11	16792	5.53765	1	0.875085	85.2064
GOTERM_BP_DIRECT	GO:0048711~positive regulation of astrocyte differentiation	3	0.30896	0.0990472	HES1, ID2, IL6ST	827	11	16792	5.53765	1	0.875085	85.2064
GOTERM_BP_DIRECT	GO:0051384~response to glucocorticoid	7	0.720906	0.0994829	PAM, DUSP1, HNMT, PTPRU, CTSV, GHR, ADAM9	827	65	16792	2.18666	1	0.874815	85.337

## Sheet: DAVID_PRDM14_down_all
Category	Term	Count	%	PValue	Genes	List Total	Pop Hits	Pop Total	Fold Enrichment	Bonferroni	Benjamini	FDR
GOTERM_BP_DIRECT	GO:0006614~SRP-dependent cotranslational protein targeting to membrane	17	4.41558	8.70707e-11	RPL36A, RPL26, RPL37, RPS2, RPS6, RPL39, RPS3, RPL30, RPL32, RPS29, RPS17, RPL10, RPS13, RPL12, RPS21, RPS23, RPS24	349	94	16792	8.70158	1.64999e-07	1.64999e-07	1.4876e-07
GOTERM_BP_DIRECT	GO:0019083~viral transcription	17	4.41558	1.28772e-09	RPL36A, RPL26, RPL37, RPS2, RPS6, RPL39, RPS3, RPL30, RPL32, RPS29, RPS17, RPL10, RPS13, RPL12, RPS21, RPS23, RPS24	349	112	16792	7.30311	2.44024e-06	1.22012e-06	2.20007e-06
GOTERM_BP_DIRECT	GO:0000184~nuclear-transcribed mRNA catabolic process, nonsense-mediated decay	17	4.41558	3.19245e-09	RPL36A, RPL26, RPL37, RPS2, RPS6, RPL39, RPS3, RPL30, RPL32, RPS29, RPS17, RPL10, RPS13, RPL12, RPS21, RPS23, RPS24	349	119	16792	6.87352	6.04968e-06	2.01656e-06	5.45428e-06
KEGG_PATHWAY	hsa03010:Ribosome	18	4.67532	6.45303e-09	RPL36A-HNRNPH2, RPL36A, RPL26, RPL37, RPS2, RPS6, RPL39, RPS3, RPL30, RPL32, RPS29, RPS17, RPL10, RPS13, RPL12, RPS21, RPS23, RPS24	155	136	6910	5.90038	1.30351e-06	1.30351e-06	8.10138e-06
GOTERM_BP_DIRECT	GO:0006413~translational initiation	17	4.41558	2.50556e-08	RPL36A, RPL26, RPL37, RPS2, RPS6, RPL39, RPS3, RPL30, RPL32, RPS29, RPS17, RPL10, RPS13, RPL12, RPS21, RPS23, RPS24	349	137	16792	5.97043	4.74793e-05	1.187e-05	4.28074e-05
UP_KEYWORDS	Ribosomal protein	18	4.67532	6.19984e-08	RPL36A-HNRNPH2, RPL36A, RPL26, RPL37, RPS2, RPS6, RPL39, RPS3, RPL30, RPL32, RPS29, RPS17, RPL10, RPS13, RPL12, RPS21, RPS23, RPS24	380	185	20581	5.26967	2.07073e-05	2.07073e-05	8.42039e-05
GOTERM_BP_DIRECT	GO:0006364~rRNA processing	20	5.19481	1.10443e-07	RPL36A, RPL26, RPL37, RPS2, RPS6, RPL39, RPS3, RPL30, RPS29, RPL32, RPS17, RPP30, RPL10, RPS13, RPL12, UTP20, RPS21, UTP14A, RPS23, RPS24	349	214	16792	4.49669	0.000209268	4.18572e-05	0.000188692
GOTERM_CC_DIRECT	GO:0015935~small ribosomal subunit	8	2.07792	5.7902e-07	RACK1, RPS29, RPS2, RPS21, RPS6, RPS23, RPS3, RPS24	351	27	18224	15.3838	0.0001899	0.0001899	0.000784264
UP_KEYWORDS	Ribonucleoprotein	21	5.45455	6.78577e-07	RPL36A-HNRNPH2, RPL36A, RPL26, RPL37, LARP1B, CPEB1, RPS2, RPS6, RPL39, RPS3, ZFP36L2, RPL30, RPS29, RPL32, RPS17, RPL10, RPS13, RPL12, RPS21, RPS23, RPS24	380	296	20581	3.84247	0.000226619	0.000113316	0.000921613
GOTERM_MF_DIRECT	GO:0003735~structural constituent of ribosome	19	4.93506	7.80986e-07	RPL36A-HNRNPH2, RPL36A, RPL26, RPL37, RPS2, RPS6, RPL39, RPS3, RPL30, RPS29, RPL32, RPS17, SLC25A35, RPL10, RPS13, RPL12, RPS21, RPS23, RPS24	347	222	16881	4.1636	0.000432573	0.000432573	0.00114086
UP_KEYWORDS	Phosphoprotein	199	51.6883	8.82709e-07	STAT5A, STAT5B, CMTR1, TPD52, AQP1, FAM124B, S1PR3, MAP3K5, S1PR1, PQBP1, RPP30, RPL12, PLS3, PTPRM, KIF5A, RCOR2, EFNB2, PIM1, CCDC136, WNK2, OPTN, PPARGC1B, THY1, GRB10, RCC2, RPS17, PIAS3, KIAA1524, RPS13, BIN1, ADD2, PUS3, LMNB1, NEK3, AKAP12, WDR60, IGF2BP1, MYBL2, EPHB4, CDC42EP1, RPS29, DMD, CEP170, EMB, BCOR, RAP1GAP2, CDC42EP4, IQSEC1, RPS24, UTF1, IKZF3, SCD, KLF11, ACACA, CEP85L, RPS6,…	380	8246	20581	1.30705	0.000294781	9.82701e-05	0.00119885
GOTERM_BP_DIRECT	GO:0006412~translation	20	5.19481	1.45015e-06	RPL36A-HNRNPH2, RPL36A, RPL26, RPL37, CPEB1, RPS2, RPS6, RPL39, RPS3, RPL30, RPS29, RPL32, RPS17, SLC25A35, RPL10, RPS13, RPL12, RPS21, RPS23, RPS24	349	253	16792	3.80353	0.00274426	0.000457901	0.00247754
GOTERM_CC_DIRECT	GO:0022627~cytosolic small ribosomal subunit	9	2.33766	3.29941e-06	RPS29, RPS17, RPS13, RPS2, RPS21, RPS6, RPS23, RPS3, RPS24	351	48	18224	9.73504	0.00108162	0.000540958	0.00446887
GOTERM_CC_DIRECT	GO:0005840~ribosome	15	3.8961	4.05915e-06	RPL36A-HNRNPH2, RPL36A, RPL37, RPS6, RPS2, RPS3, RPL30, RPL32, RPS29, RPS17, RPL10, RPS13, RPS21, RPS23, RPS24	351	166	18224	4.69159	0.00133052	0.000443703	0.00549787
GOTERM_MF_DIRECT	GO:0003700~transcription factor activity, sequence-specific DNA binding	42	10.9091	7.01113e-06	ZNF613, BACH1, EVX1, STAT5A, LMO4, E2F7, STAT5B, NR6A1, SOX4, ZNF514, MYBL2, GLI2, ZNF660, FOXH1, ZFP36L2, ETV1, CREB3L4, BHLHE40, ETV6, IKZF3, KAT7, NANOG, RCOR2, ZNF770, TRIM28, KLF11, ZNF649, NEUROG1, FOXN2, TEAD2, HMGA1, MYCL, MYCN, ZNF138, ZSCAN10, ZFP69B, SALL1, BNC1, ZNF570, PBX3, NFE2L3, ZNF483	347	961	16881	2.12615	0.00387665	0.00194021	0.0102413
GOTERM_CC_DIRECT	GO:0022625~cytosolic large ribosomal subunit	9	2.33766	4.63002e-05	RPL36A-HNRNPH2, RPL36A, RPL30, RPL32, RPL26, RPL10, RPL37, RPL12, RPL39	351	68	18224	6.87179	0.0150721	0.00378951	0.0626942
UP_KEYWORDS	Transcription	71	18.4416	5.96152e-05	BMI1, BACH1, CDX1, STAT5A, LMO4, E2F7, STAT5B, NR6A1, GLI2, RPS3, PRIM1, PQBP1, CREB3L4, TWISTNB, ZNF280B, NANOG, BEND3, RCOR2, ZNF649, FOXN2, HMGA2, LPIN1, HMGA1, PPARGC1B, TOX2, MYCN, ZNF138, CCND1, ZSCAN10, ZFP69B, PIAS3, ARRB1, BRDT, ZFPM2, NANOGP8, NFE2L3, ZNF483, ZNF613, TSHZ3, SOX4, ZNF514, MYBL2, ZNF618, ZNF660, FOXH1, PIR, ETV1, BHLHE40, ETV6, BCOR, HELLS, POLR3G, KAT7, IKZF3, UTF1, NACC…	380	2398	20581	1.60359	0.0197151	0.00496565	0.0809368
GOTERM_CC_DIRECT	GO:0005829~cytosol	93	24.1558	9.69741e-05	BACH1, SAT1, RPL36A, IL18, STAT5A, STAT5B, PDE3B, RNF217, CAD, RPS2, GLI2, RPS3, MTHFD1, GPX1, MAP3K5, DES, DAB1, SERPINE2, FRAT2, RPL10, PDGFC, RPL12, ORC1, EFR3B, IRS4, SOCS2, KIF5A, KIF15, HERC6, CECR1, HERC5, WNK2, NUDT11, MID1IP1, OPTN, LPIN1, STX1B, HMGA1, THY1, ARPC1B, CARD11, CCND1, GRB10, ARHGAP32, TNNT1, RCC2, RPS17, ARRB1, PANK1, RPS13, AKAP1, ADD2, MIDN, ATG10, IFIH1, SORD, CPLX1, DIA…	351	3315	18224	1.45659	0.0313085	0.00634162	0.131269
UP_KEYWORDS	Transcription regulation	68	17.6623	0.000143556	BMI1, BACH1, CDX1, STAT5A, LMO4, E2F7, STAT5B, NR6A1, GLI2, RPS3, PQBP1, CREB3L4, NANOG, ZNF280B, BEND3, RCOR2, ZNF649, FOXN2, HMGA2, LPIN1, HMGA1, PPARGC1B, TOX2, MYCN, ZNF138, CCND1, ZSCAN10, ZFP69B, PIAS3, ARRB1, BRDT, ZFPM2, NANOGP8, NFE2L3, ZNF483, ZNF613, TSHZ3, SOX4, ZNF514, MYBL2, ZNF618, ZNF660, FOXH1, PIR, ETV1, BHLHE40, ETV6, BCOR, HELLS, KAT7, IKZF3, UTF1, NACC2, BHLHE22, JARID2, KLF1…	380	2332	20581	1.57929	0.0468198	0.00954442	0.194797
UP_KEYWORDS	Developmental protein	35	9.09091	0.000174386	TSHZ3, SHROOM2, CDX1, EVX1, DIAPH2, VENTX, GLI2, GREM2, EPHB4, RACK1, ZFP36L2, DAB1, LECT1, WNT3, SERPINE2, FAT3, PDGFC, SEMA3A, PHC1, DCLK1, HELLS, ANGPTL4, NGEF, DAZ4, NANOG, DAZ2, JARID2, NODAL, EFNB2, NEUROG1, WNT2B, NTRK3, SFRP2, BIN1, GAP43	380	949	20581	1.99749	0.056586	0.00966137	0.236585
GOTERM_BP_DIRECT	GO:0045944~positive regulation of transcription from RNA polymerase II promoter	38	9.87013	0.000316593	ZNF613, BACH1, CDX1, EVX1, IL18, LMO4, E2F7, STAT5B, NR6A1, SOX4, GLI2, MYBL2, FOXH1, S1PR1, ETV1, CREB3L4, PPP3CA, ETV6, PIK3R1, UTF1, IKZF3, NANOG, NODAL, TRIM28, ZNF649, NEUROG1, TEAD2, HMGA2, HMGA1, LPIN1, PPARGC1B, BRCA1, MYCN, SFRP2, ARRB1, SALL1, ZFPM2, PBX3	349	981	16792	1.86377	0.451209	0.0821486	0.539522
UP_KEYWORDS	Cadmium	4	1.03896	0.000479226	MT1E, MT1H, MT1X, MT1G	380	9	20581	24.0713	0.147941	0.0226118	0.648907
UP_KEYWORDS	Repressor	24	6.23377	0.000675539	BACH1, BMI1, TSHZ3, NANOG, NACC2, BEND3, BHLHE22, JARID2, RCOR2, E2F7, KLF11, TRIM28, NANOS1, ZNF649, CPEB1, TRIM24, GLI2, ZNF138, CCND1, SALL1, ZFPM2, BHLHE40, ETV6, BCOR	380	592	20581	2.1957	0.202047	0.027819	0.913602
GOTERM_BP_DIRECT	GO:0035456~response to interferon-beta	4	1.03896	0.00067556	IFITM1, IFITM2, IFITM3, XAF1	349	9	16792	21.3843	0.722135	0.147922	1.14794
INTERPRO	IPR018064:Metallothionein, vertebrate, metal binding site	4	1.03896	0.00108092	MT1E, MT1H, MT1X, MT1G	363	11	18559	18.5915	0.558996	0.558996	1.63456
GOTERM_MF_DIRECT	GO:0001205~transcriptional activator activity, RNA polymerase II distal enhancer sequence-specific binding	5	1.2987	0.0015607	BACH1, FOXH1, CDX1, PBX3, HMGA1	347	25	16881	9.72968	0.579077	0.250564	2.25582
UP_SEQ_FEATURE	region of interest:Beta	4	1.03896	0.00158715	MT1E, MT1H, MT1X, MT1G	374	13	20063	16.506	0.898623	0.898623	2.59221
UP_SEQ_FEATURE	region of interest:Alpha	4	1.03896	0.00158715	MT1E, MT1H, MT1X, MT1G	374	13	20063	16.506	0.898623	0.898623	2.59221
GOTERM_BP_DIRECT	GO:0007595~lactation	6	1.55844	0.00168361	CCND1, STAT5A, STAT5B, OXTR, CAD, ATP7B	349	42	16792	6.87352	0.958957	0.298681	2.83781
UP_KEYWORDS	Metal-thiolate cluster	4	1.03896	0.00193917	MT1E, MT1H, MT1X, MT1G	380	14	20581	15.4744	0.477072	0.0695012	2.60181
UP_SEQ_FEATURE	metal ion-binding site:Divalent metal cation; cluster A	4	1.03896	0.00199233	MT1E, MT1H, MT1X, MT1G	374	14	20063	15.327	0.943516	0.762337	3.24376
UP_SEQ_FEATURE	metal ion-binding site:Divalent metal cation; cluster B	4	1.03896	0.00199233	MT1E, MT1H, MT1X, MT1G	374	14	20063	15.327	0.943516	0.762337	3.24376
GOTERM_BP_DIRECT	GO:0048712~negative regulation of astrocyte differentiation	4	1.03896	0.00216259	NTRK3, DAB1, HMGA2, MYCN	349	13	16792	14.8045	0.98347	0.336519	3.63121
GOTERM_BP_DIRECT	GO:0035019~somatic stem cell population maintenance	7	1.81818	0.00224143	ZFP36L2, NANOG, ZSCAN10, SALL1, SOX4, HMGA2, LIN28A	349	65	16792	5.18157	0.985768	0.320617	3.76121
INTERPRO	IPR000006:Metallothionein, vertebrate	4	1.03896	0.00228315	MT1E, MT1H, MT1X, MT1G	363	14	18559	14.6076	0.822772	0.579015	3.42321
INTERPRO	IPR023587:Metallothionein domain, vertebrate	4	1.03896	0.00228315	MT1E, MT1H, MT1X, MT1G	363	14	18559	14.6076	0.822772	0.579015	3.42321
INTERPRO	IPR003019:Metallothionein superfamily, eukaryotic	4	1.03896	0.00228315	MT1E, MT1H, MT1X, MT1G	363	14	18559	14.6076	0.822772	0.579015	3.42321
INTERPRO	IPR017854:Metallothionein domain	4	1.03896	0.00228315	MT1E, MT1H, MT1X, MT1G	363	14	18559	14.6076	0.822772	0.579015	3.42321
UP_KEYWORDS	Diamond-Blackfan anemia	4	1.03896	0.00239107	RPS29, RPS17, RPL26, RPS24	380	15	20581	14.4428	0.55048	0.0768444	3.19906
GOTERM_CC_DIRECT	GO:0005634~nucleus	129	33.5065	0.0031586	CDX1, STAT5A, CRHBP, STAT5B, FGF13, CMTR1, AQP1, SLC35A2, FAM124B, PQBP1, RPP30, RAPGEF5, PDGFC, CREB3L4, ORC1, RCOR2, PIM1, ZNF649, FOXN2, NUDT11, OPTN, RNASEH2B, PPARGC1B, ZFP69B, RCC2, ARRB1, RPS13, NANOGP8, NFE2L3, ZNF613, TSHZ3, PUS3, IFIH1, FGFR3, NEK3, IGF2BP1, SOX4, VENTX, LIN28A, ZNF514, ZNF618, FOXH1, PEG10, PIR, DMD, BHLHE40, BCOR, IQSEC1, HELLS, RPS24, KAT7, IKZF3, UTF1, BHLHE22, KLF1…	351	5415	18224	1.23688	0.645717	0.158815	4.1945
UP_KEYWORDS	Metal-binding	89	23.1169	0.00348012	BMI1, GNA14, KDM6A, LMO4, NR6A1, ATP10A, PDE3B, RNF217, CAD, CPEB1, GLI2, PRIM1, MAP3K5, SMPDL3A, P4HA1, PLS3, PHC1, ZNF280B, CECR1, PIM1, ZNF649, NUDT11, OPTN, ZCCHC16, NME7, ZNF138, ZFP69B, ZSCAN10, ATP9B, PIAS3, ZFPM2, ADAM19, FKBP10, ZNF483, ZNF613, TSHZ3, IFIH1, GALNT1, SORD, NEK3, NANOS1, RPL37, ERI3, LIN28A, ZNF514, ZNF618, TIMP1, ZNF660, ZFP36L2, ZNF853, PEG10, RPS29, PIR, DMD, MT1E, PPP3…	380	3640	20581	1.32425	0.687886	0.100443	4.62446
GOTERM_BP_DIRECT	GO:0030178~negative regulation of Wnt signaling pathway	6	1.55844	0.00434714	RACK1, GRB10, CCND1, SFRP2, HMGA2, APCDD1	349	52	16792	5.55169	0.99974	0.497411	7.17299
UP_KEYWORDS	DNA-binding	55	14.2857	0.00457718	BACH1, CDX1, EVX1, E2F7, STAT5A, NR6A1, STAT5B, GLI2, RPS3, CREB3L4, ORC1, PHC1, NANOG, ZNF280B, BEND3, ZNF649, FOXN2, HMGA2, MYCL, HMGA1, TOX2, MYCN, ZNF138, ZSCAN10, ZFP69B, ZFPM2, NANOGP8, NFE2L3, ZNF483, ZNF613, TSHZ3, SOX4, VENTX, ZNF514, MYBL2, ZNF618, ZNF660, FOXH1, ZFP36L2, PEG10, ETV1, BHLHE40, ETV6, IKZF3, ZNF770, KLF11, NEUROG1, TEAD2, TRIM24, BRCA1, SALL1, BNC1, PBX3, ZNF570, HIST1H2AL	380	2050	20581	1.45309	0.783959	0.119874	6.04068
GOTERM_BP_DIRECT	GO:0071276~cellular response to cadmium ion	4	1.03896	0.00483564	MT1E, MT1H, MT1X, MT1G	349	17	16792	11.3211	0.999898	0.50668	7.94804
GOTERM_BP_DIRECT	GO:0007507~heart development	11	2.85714	0.00493401	MTHFD1, NTRK3, CRIP1, SALL1, SOX4, OXTR, CAD, ADAM19, SPARC, GLI2, BCOR	349	183	16792	2.89214	0.999915	0.488039	8.10338
GOTERM_MF_DIRECT	GO:0043565~sequence-specific DNA binding	21	5.45455	0.00522827	BACH1, CDX1, IKZF3, NANOG, EVX1, TRIM28, NR6A1, FOXN2, VENTX, TRIM24, GLI2, FOXH1, VRTN, ZSCAN10, SALL1, ETV1, CREB3L4, NANOGP8, ETV6, PBX3, NFE2L3	347	518	16881	1.97223	0.9452	0.516167	7.37163
INTERPRO	IPR013151:Immunoglobulin	7	1.81818	0.00533269	NTRK3, CD83, PTPRM, IGSF1, EMB, SEMA3A, THY1	363	82	18559	4.36448	0.982537	0.740557	7.8249
UP_KEYWORDS	Zinc	61	15.8442	0.00538932	BMI1, KDM6A, LMO4, NR6A1, RNF217, CAD, CPEB1, GLI2, PRIM1, SMPDL3A, PHC1, ZNF280B, CECR1, ZNF649, OPTN, ZCCHC16, ZNF138, ZSCAN10, ZFP69B, PIAS3, ZFPM2, ADAM19, ZNF483, ZNF613, TSHZ3, IFIH1, SORD, NANOS1, RPL37, LIN28A, ZNF514, ZNF618, TIMP1, ZNF660, ZFP36L2, PEG10, ZNF853, RPS29, DMD, MT1E, PPP3CA, XAF1, MT1H, MT1G, KAT7, CRIP1, IKZF3, MEX3B, ZNF770, TRIM28, KLF11, DGKH, TRIM24, BRCA1, MT1X, MID2…	380	2348	20581	1.40707	0.835509	0.129631	7.07651
UP_KEYWORDS	Antiviral defense	8	2.07792	0.00570281	POLR3G, IFIH1, IFITM1, IFITM2, DDX60, IFIT5, IFITM3, HERC5	380	116	20581	3.73521	0.851948	0.127543	7.4735
GOTERM_BP_DIRECT	GO:0046597~negative regulation of viral entry into host cell	4	1.03896	0.00571462	IFITM1, IFITM2, IFITM3, MID2	349	18	16792	10.6921	0.999981	0.515199	9.3273
UP_KEYWORDS	Activator	23	5.97403	0.00575469	BACH1, UTF1, CDX1, NANOG, STAT5A, E2F7, KLF11, STAT5B, NEUROG1, SOX4, TEAD2, CPEB1, GLI2, PPARGC1B, BRCA1, MYCN, FOXH1, ETV1, BRDT, CREB3L4, ZFPM2, PBX3, NFE2L3	380	661	20581	1.88456	0.854506	0.120593	7.53905
GOTERM_BP_DIRECT	GO:0045577~regulation of B cell differentiation	3	0.779221	0.00607927	CARD11, ZFP36L2, IKZF3	349	6	16792	24.0573	0.99999	0.514323	9.89377
GOTERM_BP_DIRECT	GO:0033554~cellular response to stress	3	0.779221	0.00607927	CRHBP, SPATA18, AQP1	349	6	16792	24.0573	0.99999	0.514323	9.89377
INTERPRO	IPR013098:Immunoglobulin I-set	9	2.33766	0.00650692	LINGO2, NTRK3, LINGO1, FGFR3, HMCN1, KIRREL, SDK2, PTPRS, EMB	363	141	18559	3.26341	0.992859	0.709298	9.46922
GOTERM_BP_DIRECT	GO:0045926~negative regulation of growth	4	1.03896	0.00668313	MT1E, MT1H, MT1X, MT1G	349	19	16792	10.1294	0.999997	0.526438	10.8245
GOTERM_BP_DIRECT	GO:0071294~cellular response to zinc ion	4	1.03896	0.00668313	MT1E, MT1H, MT1X, MT1G	349	19	16792	10.1294	0.999997	0.526438	10.8245
UP_KEYWORDS	Copper	6	1.55844	0.00690036	MT1E, SPARC, MT1H, MT1X, MT1G, ATP7B	380	65	20581	4.99943	0.901007	0.134583	8.97563
GOTERM_BP_DIRECT	GO:0051607~defense response to virus	10	2.5974	0.00755544	POLR3G, IFITM1, IFITM2, DDX60, IFIT5, LYST, IFITM3, HERC5, PYCARD, GPAM	349	165	16792	2.91604	0.999999	0.54997	12.1531
GOTERM_MF_DIRECT	GO:0001078~transcriptional repressor activity, RNA polymerase II core promoter proximal region sequence-specific binding	8	2.07792	0.00788548	BACH1, TSHZ3, NACC2, SALL1, ZFPM2, BHLHE40, HMGA2, NFE2L3	347	111	16881	3.50619	0.987548	0.584043	10.9211
GOTERM_BP_DIRECT	GO:0009615~response to virus	8	2.07792	0.00796249	IFIH1, IFITM1, IFITM2, DDX60, IFITM3, HMGA2, HMGA1, DCLK1	349	110	16792	3.49924	1	0.549471	12.7666
UP_SEQ_FEATURE	zinc finger region:C2H2-type 1	20	5.19481	0.00813742	ZNF613, TSHZ3, ZNF280B, IKZF3, KLF11, ZNF770, ZNF649, ZNF514, GLI2, ZNF618, ZNF660, ZNF138, ZSCAN10, ZFP69B, SALL1, BNC2, BNC1, ZFPM2, ZNF570, ZNF483	374	554	20063	1.93662	0.999992	0.980251	12.6372
UP_KEYWORDS	Disease mutation	64	16.6234	0.00897967	STAT5B, CAD, GLI2, APCDD1, IL17RD, SLC35A2, MTHFD1, DES, HMCN1, B3GALNT2, RPL10, SEMA3A, SUCLA2, ORC1, PHC1, PLS3, KIF5A, NODAL, CECR1, RPGRIP1, OPTN, RNASEH2B, STX1B, MYCN, BRWD3, CARD11, CHST6, LPAR6, IGSF1, LYST, ZFPM2, FKBP10, BIN1, JAM3, SNX10, IFIH1, FGFR3, KCNA2, NANOS1, WDR60, MTM1, RPS29, DMD, ABCD4, HS6ST1, ETV6, KIF21A, ACSL4, BCOR, HELLS, PIK3R1, PLP1, KLF11, SPARC, BRCA1, SELENON, MI…	380	2550	20581	1.35932	0.950844	0.162405	11.5302
GOTERM_CC_DIRECT	GO:0048471~perinuclear region of cytoplasm	22	5.71429	0.00900382	DNM3, GALNT1, PTPRM, KIF5A, NANOS1, HERC5, IGF2BP1, OPTN, TPD52, RPS6, DOCK6, MT1X, RACK1, DAB1, ATP9B, KIRREL, PLN, MT1E, RAP1GAP2, MT1H, MT1G, ATP7B	351	621	18224	1.83936	0.948523	0.345448	11.53
GOTERM_BP_DIRECT	GO:0043280~positive regulation of cysteine-type endopeptidase activity involved in apoptotic process	5	1.2987	0.00920685	MAP3K5, ARRB1, NODAL, PYCARD, F2R	349	40	16792	6.01433	1	0.583717	14.6173
GOTERM_BP_DIRECT	GO:0046777~protein autophosphorylation	10	2.5974	0.00978463	NTRK3, FGFR3, MEX3B, TRIM28, PIM1, CAD, WNK2, TRIM24, EPHB4, THY1	349	172	16792	2.79736	1	0.588232	15.464
GOTERM_BP_DIRECT	GO:0006366~transcription from RNA polymerase II promoter	20	5.19481	0.0107495	BACH1, CDX1, IKZF3, LMO4, KLF11, STAT5B, SOX4, TRIM24, HMGA2, MYBL2, GLI2, HMGA1, FOXH1, ARRB1, PIR, ETV1, CREB3L4, ETV6, PBX3, NFE2L3	349	513	16792	1.87581	1	0.605815	16.8604
GOTERM_MF_DIRECT	GO:0003680~AT DNA binding	3	0.779221	0.010809	CRIP1, HMGA2, HMGA1	347	8	16881	18.2432	0.997572	0.633394	14.6797
GOTERM_CC_DIRECT	GO:0030424~axon	11	2.85714	0.0109384	DNM3, NEK3, KCNA2, MYO1D, IGF2BP1, FGF13, LRP8, SEMA3A, SLC5A7, BIN1, GAP43	351	222	18224	2.57262	0.972882	0.362974	13.8408
GOTERM_CC_DIRECT	GO:0030175~filopodium	6	1.55844	0.0117557	MTM1, DMD, FSCN1, IGF2BP1, FGF13, RAPH1	351	71	18224	4.38762	0.979322	0.35012	14.8002
GOTERM_BP_DIRECT	GO:0009653~anatomical structure morphogenesis	7	1.81818	0.0121797	CSGALNACT1, S1PR3, FSCN1, EFNB2, ERVW-1, TPD52, F2R	349	92	16792	3.66089	1	0.635659	18.8903
INTERPRO	IPR018379:BEN domain	3	0.779221	0.0124753	BEND4, NACC2, BEND3	363	9	18559	17.0422	0.999925	0.850527	17.4117
GOTERM_MF_DIRECT	GO:0044212~transcription regulatory region DNA binding	11	2.85714	0.0126806	FOXH1, ZNF613, CDX1, IKZF3, ARRB1, RCOR2, SALL1, KLF11, ZNF649, BCOR, BRCA1	347	213	16881	2.51236	0.99915	0.63578	17.0077
KEGG_PATHWAY	hsa04550:Signaling pathways regulating pluripotency of stem cells	9	2.33766	0.0126959	BMI1, NANOG, FGFR3, WNT3, JARID2, NODAL, NEUROG1, PIK3R1, WNT2B	155	140	6910	2.8659	0.9243	0.724864	14.8205
GOTERM_BP_DIRECT	GO:0000122~negative regulation of transcription from RNA polymerase II promoter	25	6.49351	0.0153829	BACH1, ZNF613, BMI1, TSHZ3, ZNF280B, BEND3, JARID2, RCOR2, E2F7, NODAL, KLF11, TRIM28, NR6A1, ZNF649, HMGA2, GLI2, FOXH1, CCND1, SALL1, ZFPM2, LRP8, BHLHE40, ETV6, NFE2L3, BCOR	349	720	16792	1.67065	1	0.705963	23.2686
SMART	SM01025:SM01025	3	0.779221	0.0163103	BEND4, NACC2, BEND3	227	9	10057	14.768	0.958157	0.958157	18.5284
KEGG_PATHWAY	hsa03320:PPAR signaling pathway	6	1.55844	0.016419	SCD, ACSL4, FABP7, FABP5, PLTP, ANGPTL4	155	67	6910	3.9923	0.96471	0.671993	18.7664
GOTERM_BP_DIRECT	GO:0035455~response to interferon-alpha	3	0.779221	0.0172651	IFITM1, IFITM2, IFITM3	349	10	16792	14.4344	1	0.732897	25.7364
GOTERM_BP_DIRECT	GO:0006105~succinate metabolic process	3	0.779221	0.0172651	STAT5A, STAT5B, SUCLA2	349	10	16792	14.4344	1	0.732897	25.7364
UP_KEYWORDS	Acetylation	80	20.7792	0.0177574	SEPHS1, KIAA0368, CMTR1, CAD, RPS2, GLI2, RPS3, PRIM1, MTHFD1, GPX1, S1PR1, MFHAS1, RPP30, GNG2, RPL12, SUCLA2, PPP1R14B, ORC1, PLS3, ZNF280B, KIF5A, KIF15, MCU, MID1IP1, HMGA2, RNASEH2B, HMGA1, ARPC1B, TNNT1, RCC2, PIAS3, KIAA1524, RPS13, BIN1, GPAM, ADD2, PUS3, SORD, LMNB1, NEK3, IFITM2, DIAPH2, RPL37, LIN28A, ZNF618, PAAF1, RPA3, RACK1, RPL30, RPS29, MT1E, TBC1D4, PPP3CA, RPS21, ETV6, KIF21A, …	380	3424	20581	1.26543	0.997482	0.282842	21.5996
GOTERM_BP_DIRECT	GO:0042104~positive regulation of activated T cell proliferation	4	1.03896	0.0178613	IL18, STAT5B, PYCARD, GPAM	349	27	16792	7.12809	1	0.731144	26.5024
UP_KEYWORDS	Isopeptide bond	32	8.31169	0.0179316	LMNB1, KIAA0368, HMGCR, IFITM3, AKAP12, IGF2BP1, MYBL2, RPS2, ZNF618, RPS3, SLX4, ETV1, RPL10, BHLHE40, ETV6, RPS21, PLS3, BEND3, NACC2, FSCN1, TRIM28, RPL26, TRIM24, LPIN1, BRCA1, CCND1, RPS17, PIAS3, SALL1, ZFPM2, UTP14A, HIST1H2AL	380	1132	20581	1.53104	0.997627	0.272455	21.7883
UP_KEYWORDS	Neurogenesis	11	2.85714	0.0179726	NTRK3, NGEF, DAB1, BHLHE22, SERPINE2, EFNB2, NEUROG1, FGF13, SEMA3A, DCLK1, GAP43	380	250	20581	2.38306	0.99766	0.261306	21.8326
UP_SEQ_FEATURE	domain:Leucine-zipper	7	1.81818	0.0190309	BACH1, UTF1, CREB3L4, LUZP2, NFE2L3, MYCL, MYCN	374	113	20063	3.3231	1	0.999014	27.2181
UP_SEQ_FEATURE	zinc finger region:B box-type 1	3	0.779221	0.0201151	TRIM28, TRIM24, MID2	374	12	20063	13.4111	1	0.997138	28.5369
UP_KEYWORDS	Alternative splicing	216	56.1039	0.0211871	CDX1, STAT5A, RNF217, LUZP2, TPD52, AQP1, SLC35A2, FAM124B, MAP3K5, HMCN1, SERPINE2, PQBP1, RPP30, RAPGEF5, CREB3L4, RPL12, PLS3, TMEM150C, PTPRM, ATRNL1, PTPRS, CCDC136, WNK2, OPTN, TOX2, PPARGC1B, NME7, EBPL, GRB10, FAM86C1, KIAA1524, BIN1, ADD2, ZNF613, NEK3, AKAP12, IGF2BP1, LRRC75A, MYBL2, ZNF618, EPHB4, CDC42EP1, RPS29, DMD, CEP170, TMEM123, EMB, BCOR, RAP1GAP2, CDC42EP4, IQSEC1, PLTP, RPS2…	380	10587	20581	1.105	0.999217	0.288654	25.237
UP_KEYWORDS	Chromosomal rearrangement	13	3.37662	0.0215781	FGFR3, LMNB1, NKAIN2, TRIM24, HMGA2, CEP85L, HMGA1, BRWD3, CCND1, MFHAS1, ETV1, ETV6, CDH11	380	334	20581	2.10804	0.999315	0.281925	25.6416
INTERPRO	IPR011332:Ribosomal protein, zinc-binding domain	3	0.779221	0.0220065	RPL36A-HNRNPH2, RPL36A, RPL37	363	12	18559	12.7817	1	0.939644	28.7584
GOTERM_BP_DIRECT	GO:0051091~positive regulation of sequence-specific DNA binding transcription factor activity	7	1.81818	0.0220412	NODAL, PYCARD, NEUROG1, PPP3CA, HMGA2, PPARGC1B, MID2	349	105	16792	3.20764	1	0.79076	31.6675
UP_KEYWORDS	Differentiation	21	5.45455	0.0232307	NGEF, DAZ4, DAZ2, JARID2, DIAPH2, EFNB2, NEUROG1, NTRK3, PEG10, LECT1, DAB1, SERPINE2, SFRP2, BNC1, BRDT, ZFPM2, SEMA3A, BIN1, GAP43, DCLK1, ANGPTL4	380	667	20581	1.7052	0.99961	0.289176	27.3294
GOTERM_BP_DIRECT	GO:0051017~actin filament bundle assembly	4	1.03896	0.0236924	SHROOM2, FSCN1, PLS3, ADD2	349	30	16792	6.41528	1	0.802648	33.612
GOTERM_MF_DIRECT	GO:0003906~DNA-(apurinic or apyrimidinic site) lyase activity	3	0.779221	0.0241386	HMGA2, HMGA1, RPS3	347	12	16881	12.1621	0.999999	0.815868	30.0186
UP_SEQ_FEATURE	domain:EGF-like 4; calcium-binding	4	1.03896	0.0249214	SVEP1, HMCN1, FAT3, FBLN5	374	34	20063	6.3111	1	0.997668	34.117
GOTERM_CC_DIRECT	GO:0005834~heterotrimeric G-protein complex	4	1.03896	0.0250417	GNA14, ARRB1, GNG2, GNG4	351	33	18224	6.29336	0.999756	0.564747	29.0718
GOTERM_CC_DIRECT	GO:0015629~actin cytoskeleton	10	2.5974	0.0254441	ARPC1B, MTSS1, ARHGAP32, CDC42EP1, NEB, IFIT5, FSCN1, ACACA, BIN1, CDC42EP4	351	218	18224	2.38166	0.999787	0.5363	29.4673
INTERPRO	IPR011761:ATP-grasp fold	3	0.779221	0.0256768	ACACA, CAD, SUCLA2	363	13	18559	11.7985	1	0.939978	32.7256
INTERPRO	IPR007593:Interferon-induced transmembrane protein	3	0.779221	0.0256768	IFITM1, IFITM2, IFITM3	363	13	18559	11.7985	1	0.939978	32.7256
UP_KEYWORDS	Lipid biosynthesis	8	2.07792	0.0257134	AWAT1, DGAT2L6, HMGCR, SCD, ACACA, MID1IP1, GPAM, BRCA1	380	156	20581	2.77746	0.999834	0.304084	29.7983
GOTERM_CC_DIRECT	GO:0014069~postsynaptic density	9	2.33766	0.0260555	DNM3, ARHGAP32, DAB1, ARRB1, LRP8, CPEB1, DCLK1, GAP43, ADD2	351	184	18224	2.53958	0.999827	0.514039	30.0643
UP_SEQ_FEATURE	binding site:AMP	3	0.779221	0.0270658	PYGL, ERI3, AK4	374	14	20063	11.4952	1	0.996477	36.4722
UP_KEYWORDS	Ligase	13	3.37662	0.0280457	ATG10, TRIM28, HERC5, ACACA, CAD, TRIM24, BRCA1, MID2, MTHFD1, PIAS3, ACSL4, SUCLA2, LIPT2	380	347	20581	2.02907	0.999925	0.31617	32.0467
GOTERM_BP_DIRECT	GO:0007259~JAK-STAT cascade	4	1.03896	0.0280844	FGFR3, SOCS2, STAT5A, STAT5B	349	32	16792	6.01433	1	0.84455	38.534
UP_KEYWORDS	Nucleus	114	29.6104	0.0305011	CDX1, STAT5A, STAT5B, FGF13, CMTR1, FAM124B, PQBP1, RPP30, RAPGEF5, PDGFC, CREB3L4, ORC1, BEND3, RCOR2, PIM1, ZNF649, FOXN2, RNASEH2B, PPARGC1B, TOX2, ZFP69B, RCC2, ARRB1, PIAS3, NANOGP8, BIN1, NFE2L3, ZNF613, TSHZ3, IFIH1, PUS3, LMNB1, IGF2BP1, SOX4, VENTX, LIN28A, ZNF514, MYBL2, ZNF618, FOXH1, SLX4, PEG10, PIR, BHLHE40, BCOR, IQSEC1, HELLS, KAT7, IKZF3, UTF1, BHLHE22, KLF11, NEUROG1, TEAD2, BRC…	380	5244	20581	1.1774	0.999968	0.328285	34.3415
GOTERM_BP_DIRECT	GO:0017148~negative regulation of translation	5	1.2987	0.032043	RACK1, NANOS1, IGF2BP1, LIN28A, RPS3	349	58	16792	4.14781	1	0.872187	42.6739
GOTERM_MF_DIRECT	GO:0016702~oxidoreductase activity, acting on single donors with incorporation of molecular oxygen, incorporation of two atoms of oxygen	3	0.779221	0.0323997	P4HA1, ALOX5, BCO2	347	14	16881	10.4247	1	0.868323	38.1916
GOTERM_MF_DIRECT	GO:0008134~transcription factor binding	12	3.11688	0.0328341	CCND1, ARRB1, RCOR2, LMO4, PIM1, ZFPM2, HMGA2, BCOR, HMGA1, PIK3R1, PPARGC1B, RPS3	347	284	16881	2.05557	1	0.842691	38.5957
UP_SEQ_FEATURE	DNA-binding region:Basic motif	8	2.07792	0.0330107	BACH1, BHLHE22, NEUROG1, CREB3L4, BHLHE40, NFE2L3, MYCL, MYCN	374	163	20063	2.63285	1	0.997634	42.5947
GOTERM_BP_DIRECT	GO:0031103~axon regeneration	3	0.779221	0.0330644	NREP, RTN4RL1, JAM3	349	14	16792	10.3103	1	0.871954	43.6988
GOTERM_BP_DIRECT	GO:0009607~response to biotic stimulus	3	0.779221	0.0330644	IFITM1, IFITM2, IFITM3	349	14	16792	10.3103	1	0.871954	43.6988
GOTERM_BP_DIRECT	GO:0071425~hematopoietic stem cell proliferation	3	0.779221	0.0330644	SFRP2, ETV6, WNT2B	349	14	16792	10.3103	1	0.871954	43.6988
GOTERM_BP_DIRECT	GO:0048013~ephrin receptor signaling pathway	6	1.55844	0.0331093	NTRK3, NGEF, ARPC1B, EPHA6, EFNB2, EPHB4	349	86	16792	3.35683	1	0.863835	43.7434
UP_KEYWORDS	Transferase	43	11.1688	0.033463	SAT1, GALNT1, SEPHS1, FGFR3, NEK3, RNF217, CAD, CMTR1, EPHB4, PRIM1, DGAT2L6, MAP3K5, B3GALNT2, GXYLT2, FUT4, HS6ST1, UGT8, LIPT2, PIK3R1, DCLK1, KAT7, HERC6, HERC5, PIM1, CHST2, DGKH, WNK2, AK4, NME7, BRCA1, NTRK3, MAST3, CSGALNACT1, AWAT1, FAM86C1, EPHA6, CHST6, PYGL, PANK1, ST8SIA4, PARP8, AKAP1, GPAM	380	1708	20581	1.36353	0.999988	0.343632	37.0141
INTERPRO	IPR013815:ATP-grasp fold, subdomain 1	3	0.779221	0.0336931	ACACA, CAD, SUCLA2	363	15	18559	10.2253	1	0.96096	40.6836
INTERPRO	IPR003649:B-box, C-terminal	3	0.779221	0.0336931	TRIM28, TRIM24, MID2	363	15	18559	10.2253	1	0.96096	40.6836
UP_SEQ_FEATURE	zinc finger region:B box-type 2	3	0.779221	0.0348333	TRIM28, TRIM24, MID2	374	16	20063	10.0583	1	0.996575	44.3578
UP_KEYWORDS	Microtubule	11	2.85714	0.0353259	DNM3, SHROOM2, RCC2, KIF5A, CEP170, KIF15, DYNLT3, FGF13, MID1IP1, KIF21A, MID2	380	280	20581	2.12773	0.999994	0.348847	38.6431
GOTERM_BP_DIRECT	GO:0001890~placenta development	4	1.03896	0.0354242	PEG10, NODAL, E2F7, RPS6	349	35	16792	5.49881	1	0.873954	46.0007
KEGG_PATHWAY	hsa05221:Acute myeloid leukemia	5	1.2987	0.035603	CCND1, STAT5A, STAT5B, PIM1, PIK3R1	155	56	6910	3.98041	0.99934	0.839704	36.5631
UP_KEYWORDS	Desmin-related myopathy	2	0.519481	0.0364919	DES, SELENON	380	2	20581	54.1605	0.999996	0.348284	39.6427
UP_KEYWORDS	Cytoplasm	105	27.2727	0.0365498	MTSS1, RPL36A, STAT5A, STAT5B, FGF13, IL17RD, MAP3K5, HMCN1, PDGFC, PLS3, KIF5A, PIM1, NUDT11, OPTN, WNK2, ARPC1B, GRB10, RCC2, PIAS3, ARRB1, KIAA1524, LYST, SPATA18, BIN1, FBXO10, ADD2, IFIH1, NEK3, PABPC5, DIAPH2, AKAP12, IGF2BP1, LIN28A, PEG10, CDC42EP1, PIR, CEP170, DMD, BHLHE40, CDC42EP4, RAP1GAP2, IQSEC1, IKZF3, FSCN1, ACACA, CEP85L, DOCK6, BRCA1, NREP, FABP7, FABP5, ATP7B, SAT1, BMI1, SEPH…	380	4816	20581	1.18083	0.999996	0.339358	39.6919
UP_SEQ_FEATURE	chain:Homeobox protein NANOGP8	2	0.519481	0.0368381	NANOG, NANOGP8	374	2	20063	53.6444	1	0.995522	46.2384
UP_SEQ_FEATURE	chain:Homeobox protein NANOG	2	0.519481	0.0368381	NANOG, NANOGP8	374	2	20063	53.6444	1	0.995522	46.2384
UP_SEQ_FEATURE	compositionally biased region:Trp-rich (By similarity)	2	0.519481	0.0368381	NANOG, NANOGP8	374	2	20063	53.6444	1	0.995522	46.2384
GOTERM_MF_DIRECT	GO:0005159~insulin-like growth factor receptor binding	3	0.779221	0.0368867	SOCS2, ARRB1, PIK3R1	347	15	16881	9.72968	1	0.849362	42.249
GOTERM_BP_DIRECT	GO:0042769~DNA damage response, detection of DNA damage	4	1.03896	0.0380691	SOX4, HMGA2, RPS3, RPA3	349	36	16792	5.34607	1	0.885047	48.4754
GOTERM_CC_DIRECT	GO:0005874~microtubule	12	3.11688	0.0385211	DNM3, SHROOM2, RCC2, KIF5A, CRHBP, CEP170, KIF15, DYNLT3, FGF13, MID1IP1, KIF21A, MID2	351	311	18224	2.00335	0.999997	0.628844	41.2614
INTERPRO	IPR000116:High mobility group, HMG-I/HMG-Y	2	0.519481	0.0386313	HMGA2, HMGA1	363	2	18559	51.1267	1	0.96362	45.1385
GOTERM_CC_DIRECT	GO:0005925~focal adhesion	14	3.63636	0.0395304	FGFR3, EFNB2, AKAP12, RPS2, HMGA1, RPS3, THY1, ARPC1B, RPL30, CDC42EP1, RPS29, RPS17, RPS13, RPL12	351	391	18224	1.85904	0.999998	0.611298	42.0911
GOTERM_BP_DIRECT	GO:0090402~oncogene-induced cell senescence	2	0.519481	0.04102	HMGA2, HMGA1	349	2	16792	48.1146	1	0.896458	51.1103
GOTERM_MF_DIRECT	GO:0048018~receptor agonist activity	3	0.779221	0.0415962	WNT3, SFRP2, NODAL	347	16	16881	9.12158	1	0.859344	46.2397
BIOCARTA	h_il2rbPathway:IL-2 Receptor Beta Chain in T cell Activation	4	1.03896	0.0424326	IKZF3, STAT5A, STAT5B, PIK3R1	34	39	1625	4.90196	0.993459	0.993459	39.0232
GOTERM_BP_DIRECT	GO:0042274~ribosomal small subunit biogenesis	3	0.779221	0.0424372	RPS17, RPS6, RPS24	349	16	16792	9.02149	1	0.897984	52.3301
INTERPRO	IPR008917:Eukaryotic transcription factor, Skn-1-like, DNA-binding	3	0.779221	0.0425435	BACH1, CREB3L4, NFE2L3	363	17	18559	9.02236	1	0.962786	48.4438
UP_KEYWORDS	Kallmann syndrome	3	0.779221	0.0426096	HS6ST1, SEMA3A, IL17RD	380	18	20581	9.02675	1	0.374467	44.6447
UP_SEQ_FEATURE	repeat:RCC1 5	3	0.779221	0.0433484	RCC2, HERC6, HERC5	374	18	20063	8.94073	1	0.996989	51.9415
SMART	SM00502:BBC	3	0.779221	0.0435556	TRIM28, TRIM24, MID2	227	15	10057	8.86079	0.999815	0.986396	42.5878
GOTERM_BP_DIRECT	GO:0030049~muscle filament sliding	4	1.03896	0.0436518	DES, TNNT1, NEB, DMD	349	38	16792	5.0647	1	0.898322	53.3527
BIOCARTA	h_il7Pathway:IL-7 Signal Transduction	3	0.779221	0.0449754	STAT5A, STAT5B, PIK3R1	34	17	1625	8.43426	0.995195	0.930682	40.8453
UP_KEYWORDS	Tumor suppressor	8	2.07792	0.0459194	MTSS1, MFHAS1, PYCARD, PLEKHO1, XAF1, TRIM24, BIN1, BRCA1	380	177	20581	2.44793	1	0.387764	47.1881
GOTERM_BP_DIRECT	GO:0002062~chondrocyte differentiation	4	1.03896	0.0465877	FGFR3, GLI2, HMGA2, WNT2B	349	39	16792	4.93483	1	0.907368	55.7399
UP_KEYWORDS	Ubl conjugation	42	10.9091	0.0468516	BMI1, IFIH1, FGFR3, KIAA0368, LMNB1, HMGCR, IFITM3, STAT5A, AKAP12, IGF2BP1, MYBL2, RPS2, ZNF618, RPS3, SLX4, MAP3K5, RPL10, ETV1, PDGFC, BHLHE40, RPS21, ETV6, PIK3R1, NACC2, BEND3, FSCN1, TRIM28, RPL26, HERC5, PIM1, TRIM24, LPIN1, BRCA1, CCND1, RPS17, PIAS3, ARRB1, SALL1, ZFPM2, LRP8, UTP14A, HIST1H2AL	380	1705	20581	1.33416	1	0.384711	47.8846
GOTERM_BP_DIRECT	GO:0007276~gamete generation	3	0.779221	0.0474507	WNT3, NR6A1, SPIN4	349	17	16792	8.49081	1	0.905779	56.4193
UP_SEQ_FEATURE	repeat:RCC1 4	3	0.779221	0.0478657	RCC2, HERC6, HERC5	374	19	20063	8.47017	1	0.997233	55.5593
GOTERM_BP_DIRECT	GO:0046426~negative regulation of JAK-STAT cascade	4	1.03896	0.0496186	DAB1, SOCS2, RTN4RL1, HMGA2	349	40	16792	4.81146	1	0.910275	58.0833
INTERPRO	IPR001487:Bromodomain	4	1.03896	0.0511985	BRWD3, TRIM28, BRDT, TRIM24	363	43	18559	4.75597	1	0.973131	55.1064
GOTERM_MF_DIRECT	GO:0016874~ligase activity	11	2.85714	0.0522392	ATG10, PIAS3, TRIM28, ACACA, HERC5, RNF217, TRIM24, LIPT2, SUCLA2, BRCA1, MID2	347	270	16881	1.98197	1	0.898373	54.3316
UP_SEQ_FEATURE	repeat:RCC1 1	3	0.779221	0.0525457	RCC2, HERC6, HERC5	374	20	20063	8.04666	1	0.997479	59.0364
UP_SEQ_FEATURE	repeat:RCC1 3	3	0.779221	0.0525457	RCC2, HERC6, HERC5	374	20	20063	8.04666	1	0.997479	59.0364
UP_SEQ_FEATURE	repeat:RCC1 2	3	0.779221	0.0525457	RCC2, HERC6, HERC5	374	20	20063	8.04666	1	0.997479	59.0364
UP_KEYWORDS	Innate immunity	10	2.5974	0.0532582	POLR3G, MAP3K5, IFIH1, IFITM1, IFITM2, DDX60, IFIT5, IFITM3, HERC5, PYCARD	380	261	20581	2.07512	1	0.415869	52.4461
KEGG_PATHWAY	hsa04152:AMPK signaling pathway	7	1.81818	0.05453	IRS4, CCND1, HMGCR, SCD, ACACA, CREB3L4, PIK3R1	155	122	6910	2.55791	0.999988	0.896207	50.5379
GOTERM_MF_DIRECT	GO:0051015~actin filament binding	7	1.81818	0.0545407	ARPC1B, SHROOM2, FSCN1, MYO1D, BIN1, PLS3, ADD2	347	132	16881	2.57984	1	0.891319	55.9251
UP_SEQ_FEATURE	region of interest:8 X repeats starting with a Trp in each unit	2	0.519481	0.0547465	NANOG, NANOGP8	374	3	20063	35.7629	1	0.996958	60.5817
UP_SEQ_FEATURE	region of interest:Sufficient for transactivation activity	2	0.519481	0.0547465	NANOG, NANOGP8	374	3	20063	35.7629	1	0.996958	60.5817
UP_SEQ_FEATURE	region of interest:Sufficient for strong transactivation activity	2	0.519481	0.0547465	NANOG, NANOGP8	374	3	20063	35.7629	1	0.996958	60.5817
UP_SEQ_FEATURE	short sequence motif:PDZ-binding	5	1.2987	0.0552723	EPHA6, KCNA2, EFNB2, DGKH, EPHB4	374	77	20063	3.4834	1	0.995756	60.9426
GOTERM_BP_DIRECT	GO:0022008~neurogenesis	4	1.03896	0.0559606	BHLHE22, SALL1, ETV6, FABP7	349	42	16792	4.58234	1	0.930168	62.6141
GOTERM_BP_DIRECT	GO:0045892~negative regulation of transcription, DNA-templated	17	4.41558	0.056055	TSHZ3, ZNF280B, NACC2, JARID2, KLF11, TRIM28, TRIM24, HMGA2, HMGA1, BRCA1, PPARGC1B, ZSCAN10, SFRP2, SALL1, ZFPM2, BHLHE40, BCOR	349	499	16792	1.63918	1	0.925934	62.6779
GOTERM_MF_DIRECT	GO:0043548~phosphatidylinositol 3-kinase binding	3	0.779221	0.0569515	IRS4, DAB1, PIK3R1	347	19	16881	7.68133	1	0.885328	57.5387
INTERPRO	IPR013816:ATP-grasp fold, subdomain 2	3	0.779221	0.0572181	ACACA, CAD, SUCLA2	363	20	18559	7.66901	1	0.975691	59.2561
INTERPRO	IPR000552:Ribosomal protein L44e	2	0.519481	0.0573852	RPL36A-HNRNPH2, RPL36A	363	3	18559	34.0845	1	0.967977	59.3659
GOTERM_BP_DIRECT	GO:0050771~negative regulation of axonogenesis	3	0.779221	0.0580777	LINGO1, DAB1, THY1	349	19	16792	7.59704	1	0.92841	64.0209
GOTERM_BP_DIRECT	GO:0060314~regulation of ryanodine-sensitive calcium-release channel activity	3	0.779221	0.0580777	DMD, PLN, SELENON	349	19	16792	7.59704	1	0.92841	64.0209
GOTERM_MF_DIRECT	GO:0044822~poly(A) RNA binding	32	8.31169	0.0585883	RPL36A, IGF2BP1, LARP1B, ERI3, RPS2, RPS3, RACK1, ZFP36L2, RPL30, PEG10, RPL32, RPP30, RPL10, RPL12, CDC42EP4, RPS21, RPS23, RPS24, MEX3B, FSCN1, TRIM28, RPL26, HERC5, RPS6, RCC2, RPS17, IFIT5, RPS13, GPATCH4, UTP20, UTP14A, AKAP1	347	1129	16881	1.37887	1	0.876372	58.6026
UP_KEYWORDS	Lipid metabolism	14	3.63636	0.0587928	HMGCR, SCD, PLBD1, ACACA, SPTSSA, MID1IP1, LPIN1, BRCA1, DGAT2L6, AWAT1, MTM1, UGT8, ACSL4, GPAM	380	433	20581	1.75115	1	0.439104	56.086
GOTERM_MF_DIRECT	GO:0003723~RNA binding	18	4.67532	0.0598063	DAZ4, PUS3, DAZ2, PABPC5, NANOS1, RPL26, IGF2BP1, RPL37, LIN28A, RPL39, RPS2, PPARGC1B, BRCA1, RPS3, RPL30, IFIT5, RPP30, AKAP1	347	547	16881	1.60086	1	0.865971	59.3781
GOTERM_CC_DIRECT	GO:0030425~dendrite	12	3.11688	0.0600334	RACK1, CPLX1, PIAS3, KCNA2, CRHBP, FGF13, LRP8, CPEB1, SEMA3A, SLC5A7, RPS6, THY1	351	335	18224	1.85983	1	0.741739	56.767
GOTERM_MF_DIRECT	GO:0015275~stretch-activated, cation-selective, calcium channel activity	2	0.519481	0.060241	FAM155B, FAM155A	347	3	16881	32.4323	1	0.852257	59.6517
GOTERM_BP_DIRECT	GO:0032651~regulation of interleukin-1 beta production	2	0.519481	0.0608964	S1PR3, F2R	349	3	16792	32.0764	1	0.933193	65.8169
GOTERM_BP_DIRECT	GO:0006549~isoleucine metabolic process	2	0.519481	0.0608964	STAT5A, STAT5B	349	3	16792	32.0764	1	0.933193	65.8169
GOTERM_BP_DIRECT	GO:1900164~nodal signaling pathway involved in determination of lateral mesoderm left/right asymmetry	2	0.519481	0.0608964	FOXH1, NODAL	349	3	16792	32.0764	1	0.933193	65.8169
GOTERM_BP_DIRECT	GO:0035986~senescence-associated heterochromatin focus assembly	2	0.519481	0.0608964	HMGA2, HMGA1	349	3	16792	32.0764	1	0.933193	65.8169
GOTERM_BP_DIRECT	GO:0051647~nucleus localization	2	0.519481	0.0608964	DMD, BIN1	349	3	16792	32.0764	1	0.933193	65.8169
GOTERM_BP_DIRECT	GO:0000255~allantoin metabolic process	2	0.519481	0.0608964	STAT5A, STAT5B	349	3	16792	32.0764	1	0.933193	65.8169
GOTERM_BP_DIRECT	GO:0038161~prolactin signaling pathway	2	0.519481	0.0608964	STAT5A, STAT5B	349	3	16792	32.0764	1	0.933193	65.8169
GOTERM_BP_DIRECT	GO:0070672~response to interleukin-15	2	0.519481	0.0608964	STAT5B, ACSL4	349	3	16792	32.0764	1	0.933193	65.8169
GOTERM_BP_DIRECT	GO:0000082~G1/S transition of mitotic cell cycle	6	1.55844	0.0609494	PRIM1, CCND1, PPP3CA, RPS6, ORC1, RPA3	349	102	16792	2.83027	1	0.929221	65.8498
UP_SEQ_FEATURE	domain:WW	3	0.779221	0.0623638	DMD, PQBP1, CMTR1	374	22	20063	7.31514	1	0.996971	65.5177
UP_SEQ_FEATURE	domain:NTR	3	0.779221	0.0623638	SFRP2, TIMP1, PCOLCE2	374	22	20063	7.31514	1	0.996971	65.5177
INTERPRO	IPR000408:Regulator of chromosome condensation, RCC1	3	0.779221	0.0624472	RCC2, HERC6, HERC5	363	21	18559	7.30382	1	0.969397	62.5671
GOTERM_BP_DIRECT	GO:0043434~response to peptide hormone	4	1.03896	0.0626676	OXTR, TRIM24, SPARC, TIMP1	349	44	16792	4.37406	1	0.930475	66.9018
UP_SEQ_FEATURE	metal ion-binding site:Iron	4	1.03896	0.0627377	P4HA1, PIR, PPP3CA, BCO2	374	49	20063	4.37913	1	0.995881	65.7443
GOTERM_BP_DIRECT	GO:0071363~cellular response to growth factor stimulus	4	1.03896	0.0661546	RACK1, STAT5B, LRP8, SPARC	349	45	16792	4.27685	1	0.936684	68.9437
GOTERM_BP_DIRECT	GO:0032870~cellular response to hormone stimulus	4	1.03896	0.0661546	GPR22, SOCS2, STAT5B, OXTR	349	45	16792	4.27685	1	0.936684	68.9437
GOTERM_BP_DIRECT	GO:0030838~positive regulation of actin filament polymerization	4	1.03896	0.0661546	CDC42EP1, KIRREL, PYCARD, CDC42EP4	349	45	16792	4.27685	1	0.936684	68.9437
UP_KEYWORDS	Dioxygenase	5	1.2987	0.0671085	KDM6A, P4HA1, PIR, ALOX5, BCO2	380	83	20581	3.26268	1	0.475072	61.0724
SMART	SM00297:BROMO	4	1.03896	0.0677793	BRWD3, TRIM28, BRDT, TRIM24	227	42	10057	4.21943	0.999999	0.989059	58.2959
INTERPRO	IPR009091:Regulator of chromosome condensation 1/beta-lactamase-inhibitor protein II	3	0.779221	0.0678312	RCC2, HERC6, HERC5	363	22	18559	6.97183	1	0.971127	65.7122
UP_SEQ_FEATURE	zinc finger region:C2H2-type 2	18	4.67532	0.0681379	ZNF613, TSHZ3, ZNF280B, IKZF3, KLF11, ZNF770, ZNF649, ZNF514, ZNF618, ZNF660, ZSCAN10, ZFP69B, SALL1, BNC2, BNC1, ZFPM2, ZNF570, ZNF483	374	615	20063	1.57008	1	0.996481	68.8657
GOTERM_BP_DIRECT	GO:0045165~cell fate commitment	4	1.03896	0.0697286	WNT3, NEUROG1, GAP43, WNT2B	349	46	16792	4.18388	1	0.942358	70.913
GOTERM_BP_DIRECT	GO:0008285~negative regulation of cell proliferation	14	3.63636	0.0701423	NACC2, IFITM1, JARID2, E2F7, KLF11, SOX4, TRIM24, WNK2, HMGA1, SERPINE2, SFRP2, UTP20, FABP7, F2R	349	396	16792	1.70102	1	0.939944	71.1333
UP_SEQ_FEATURE	domain:DAZ-like 12	2	0.519481	0.0723227	DAZ4, DAZ2	374	4	20063	26.8222	1	0.996632	71.0987
UP_SEQ_FEATURE	domain:DAZ-like 2	2	0.519481	0.0723227	DAZ4, DAZ2	374	4	20063	26.8222	1	0.996632	71.0987
UP_SEQ_FEATURE	domain:DAZ-like 14	2	0.519481	0.0723227	DAZ4, DAZ2	374	4	20063	26.8222	1	0.996632	71.0987
UP_SEQ_FEATURE	domain:DAZ-like 3	2	0.519481	0.0723227	DAZ4, DAZ2	374	4	20063	26.8222	1	0.996632	71.0987
UP_SEQ_FEATURE	domain:DAZ-like 15	2	0.519481	0.0723227	DAZ4, DAZ2	374	4	20063	26.8222	1	0.996632	71.0987
UP_SEQ_FEATURE	domain:DAZ-like 8	2	0.519481	0.0723227	DAZ4, DAZ2	374	4	20063	26.8222	1	0.996632	71.0987
UP_SEQ_FEATURE	domain:DAZ-like 4	2	0.519481	0.0723227	DAZ4, DAZ2	374	4	20063	26.8222	1	0.996632	71.0987
UP_SEQ_FEATURE	domain:DAZ-like 6	2	0.519481	0.0723227	DAZ4, DAZ2	374	4	20063	26.8222	1	0.996632	71.0987
UP_SEQ_FEATURE	chain:Deleted in azoospermia protein 3	2	0.519481	0.0723227	DAZ4, DAZ2	374	4	20063	26.8222	1	0.996632	71.0987
UP_SEQ_FEATURE	domain:DAZ-like 9	2	0.519481	0.0723227	DAZ4, DAZ2	374	4	20063	26.8222	1	0.996632	71.0987
UP_SEQ_FEATURE	domain:DAZ-like 13	2	0.519481	0.0723227	DAZ4, DAZ2	374	4	20063	26.8222	1	0.996632	71.0987
UP_SEQ_FEATURE	domain:DAZ-like 10	2	0.519481	0.0723227	DAZ4, DAZ2	374	4	20063	26.8222	1	0.996632	71.0987
UP_SEQ_FEATURE	chain:Deleted in azoospermia protein 2	2	0.519481	0.0723227	DAZ4, DAZ2	374	4	20063	26.8222	1	0.996632	71.0987
UP_SEQ_FEATURE	domain:DAZ-like 11	2	0.519481	0.0723227	DAZ4, DAZ2	374	4	20063	26.8222	1	0.996632	71.0987
UP_SEQ_FEATURE	domain:DAZ-like 7	2	0.519481	0.0723227	DAZ4, DAZ2	374	4	20063	26.8222	1	0.996632	71.0987
UP_SEQ_FEATURE	domain:DAZ-like 1	2	0.519481	0.0723227	DAZ4, DAZ2	374	4	20063	26.8222	1	0.996632	71.0987
UP_SEQ_FEATURE	chain:Deleted in azoospermia protein 4	2	0.519481	0.0723227	DAZ4, DAZ2	374	4	20063	26.8222	1	0.996632	71.0987
UP_SEQ_FEATURE	chain:Deleted in azoospermia protein 1	2	0.519481	0.0723227	DAZ4, DAZ2	374	4	20063	26.8222	1	0.996632	71.0987
UP_SEQ_FEATURE	domain:DAZ-like 5	2	0.519481	0.0723227	DAZ4, DAZ2	374	4	20063	26.8222	1	0.996632	71.0987
GOTERM_CC_DIRECT	GO:0030426~growth cone	6	1.55844	0.0730097	TSHZ3, NGEF, FSCN1, IGF2BP1, FGF13, THY1	351	116	18224	2.68553	1	0.788631	64.1869
KEGG_PATHWAY	hsa04917:Prolactin signaling pathway	5	1.2987	0.0732228	CCND1, SOCS2, STAT5A, STAT5B, PIK3R1	155	71	6910	3.13948	1	0.922702	61.5057
INTERPRO	IPR001134:Netrin domain	3	0.779221	0.073362	SFRP2, TIMP1, PCOLCE2	363	23	18559	6.6687	1	0.972808	68.6847
GOTERM_CC_DIRECT	GO:0035985~senescence-associated heterochromatin focus	2	0.519481	0.0746428	HMGA2, HMGA1	351	4	18224	25.9601	1	0.776144	65.0321
GOTERM_CC_DIRECT	GO:0031965~nuclear membrane	9	2.33766	0.0752586	SEPHS1, EVX1, LMNB1, CEP170, DGKH, ALOX5, AQP1, RAP1GAP2, LPIN1	351	229	18224	2.04053	1	0.759666	65.3459
GOTERM_BP_DIRECT	GO:0032869~cellular response to insulin stimulus	5	1.2987	0.0757565	TBC1D4, PDE3B, CPEB1, LPIN1, PIK3R1	349	77	16792	3.12433	1	0.949498	73.9707
INTERPRO	IPR002418:Transcription regulator Myc	2	0.519481	0.0757742	MYCL, MYCN	363	4	18559	25.5634	1	0.970069	69.9042
INTERPRO	IPR012682:Transcription regulator Myc, N-terminal	2	0.519481	0.0757742	MYCL, MYCN	363	4	18559	25.5634	1	0.970069	69.9042
INTERPRO	IPR008516:Na,K-Atpase Interacting protein	2	0.519481	0.0757742	NKAIN2, NKAIN1	363	4	18559	25.5634	1	0.970069	69.9042
INTERPRO	IPR000637:HMG-I/HMG-Y, DNA-binding, conserved site	2	0.519481	0.0757742	HMGA2, HMGA1	363	4	18559	25.5634	1	0.970069	69.9042
BIOCARTA	h_gleevecPathway:Inhibition of Cellular Proliferation by Gleevec	3	0.779221	0.0776026	STAT5A, STAT5B, PIK3R1	34	23	1625	6.23402	0.999915	0.955995	60.2116
GOTERM_BP_DIRECT	GO:0045666~positive regulation of neuron differentiation	5	1.2987	0.0786136	DAB1, DMD, NEUROG1, GLI2, LIN28A	349	78	16792	3.08427	1	0.952273	75.3118
INTERPRO	IPR013761:Sterile alpha motif/pointed domain	6	1.55844	0.0790899	MAP3K5, EPHA6, DGKH, ETV6, EPHB4, PHC1	363	117	18559	2.62188	1	0.968729	71.5081
GOTERM_BP_DIRECT	GO:0008283~cell proliferation	13	3.37662	0.0793118	POLR3G, CSGALNACT1, ZFP36L2, NANOG, CRIP1, KIF15, FSCN1, NR6A1, PIM1, FRAT2, GNG2, GLI2, BIN1	349	366	16792	1.70899	1	0.950776	75.6294
GOTERM_CC_DIRECT	GO:0005667~transcription factor complex	8	2.07792	0.0794263	FOXH1, RCOR2, LMO4, E2F7, NR6A1, TEAD2, PBX3, HMGA1	351	193	18224	2.15213	1	0.760372	67.4026
GOTERM_BP_DIRECT	GO:0006573~valine metabolic process	2	0.519481	0.080362	STAT5A, STAT5B	349	4	16792	24.0573	1	0.949981	76.1001
GOTERM_BP_DIRECT	GO:0045607~regulation of auditory receptor cell differentiation	2	0.519481	0.080362	MYCL, MYCN	349	4	16792	24.0573	1	0.949981	76.1001
GOTERM_BP_DIRECT	GO:1901164~negative regulation of trophoblast cell migration	2	0.519481	0.080362	NODAL, TIMP1	349	4	16792	24.0573	1	0.949981	76.1001
GOTERM_BP_DIRECT	GO:0051572~negative regulation of histone H3-K4 methylation	2	0.519481	0.080362	BCOR, BRCA1	349	4	16792	24.0573	1	0.949981	76.1001
GOTERM_BP_DIRECT	GO:0046449~creatinine metabolic process	2	0.519481	0.080362	STAT5A, STAT5B	349	4	16792	24.0573	1	0.949981	76.1001
UP_KEYWORDS	Zinc-finger	42	10.9091	0.0805893	ZNF613, BMI1, TSHZ3, NANOS1, NR6A1, RNF217, RPL37, ZNF514, LIN28A, GLI2, ZNF660, ZFP36L2, ZNF853, PEG10, DMD, XAF1, PHC1, IKZF3, KAT7, ZNF280B, MEX3B, ZNF770, TRIM28, KLF11, ZNF649, DGKH, TRIM24, OPTN, ZCCHC16, BRCA1, MID2, ZNF138, ZFP69B, ZSCAN10, PIAS3, BNC2, SALL1, BNC1, SYTL5, ZFPM2, ZNF570, ZNF483	380	1781	20581	1.27723	1	0.531619	68.0552
GOTERM_BP_DIRECT	GO:0000083~regulation of transcription involved in G1/S transition of mitotic cell cycle	3	0.779221	0.0814481	BACH1, KLF11, ORC1	349	23	16792	6.27582	1	0.949276	76.5777
KEGG_PATHWAY	hsa00240:Pyrimidine metabolism	6	1.55844	0.0820742	POLR3G, PRIM1, CAD, ENTPD3, TWISTNB, NME7	155	104	6910	2.57196	1	0.915524	65.875
KEGG_PATHWAY	hsa04978:Mineral absorption	4	1.03896	0.0822772	MT1E, MT1H, MT1X, MT1G	155	46	6910	3.87658	1	0.885589	65.9697
UP_SEQ_FEATURE	domain:Ig-like C2-type 5	4	1.03896	0.0824981	HMCN1, IGSF1, KIRREL, SDK2	374	55	20063	3.90141	1	0.997978	75.9166
BIOCARTA	h_tpoPathway:TPO Signaling Pathway	3	0.779221	0.0836071	STAT5A, STAT5B, PIK3R1	34	24	1625	5.97426	0.99996	0.920499	63.0685
UP_SEQ_FEATURE	domain:EGF-like 6; calcium-binding	3	0.779221	0.0836339	SVEP1, HMCN1, FBLN5	374	26	20063	6.18974	1	0.997504	76.4049
UP_KEYWORDS	Angiogenesis	6	1.55844	0.0836692	S1PR1, EFNB2, PDE3B, JAM3, EPHB4, ANGPTL4	380	126	20581	2.57907	1	0.536063	69.4783
UP_SEQ_FEATURE	domain:RRM 2	6	1.55844	0.0840708	DAZ4, RPL36A, DAZ2, PABPC5, IGF2BP1, CPEB1	374	125	20063	2.57493	1	0.996823	76.5902
UP_SEQ_FEATURE	domain:RRM 1	6	1.55844	0.0840708	DAZ4, RPL36A, DAZ2, PABPC5, IGF2BP1, CPEB1	374	125	20063	2.57493	1	0.996823	76.5902
UP_SEQ_FEATURE	zinc finger region:C2H2-type 4	17	4.41558	0.0847032	ZNF613, TSHZ3, ZNF280B, ZNF770, ZNF649, GLI2, ZNF514, ZNF618, ZNF660, ZNF138, ZSCAN10, ZFP69B, SALL1, BNC2, BNC1, ZNF570, ZNF483	374	588	20063	1.55094	1	0.996094	76.856
INTERPRO	IPR011641:Tyrosine-protein kinase ephrin type A/B receptor-like	3	0.779221	0.0848334	SVEP1, EPHA6, EPHB4	363	25	18559	6.13521	1	0.970753	74.099
GOTERM_BP_DIRECT	GO:0019827~stem cell population maintenance	4	1.03896	0.0848633	NANOG, NODAL, LIN28A, DPPA2	349	50	16792	3.84917	1	0.9529	78.0219
UP_SEQ_FEATURE	zinc finger region:C2H2-type 3	18	4.67532	0.086651	ZNF613, ZNF280B, IKZF3, KLF11, ZNF770, ZNF649, GLI2, ZNF514, ZNF618, ZNF660, ZSCAN10, ZFP69B, SALL1, BNC2, BNC1, ZFPM2, ZNF570, ZNF483	374	636	20063	1.51824	1	0.995669	77.6571
KEGG_PATHWAY	hsa04910:Insulin signaling pathway	7	1.81818	0.0873587	IRS4, SOCS2, PYGL, ACACA, PDE3B, RPS6, PIK3R1	155	138	6910	2.26134	1	0.871484	68.261
GOTERM_BP_DIRECT	GO:0034341~response to interferon-gamma	3	0.779221	0.0876766	IFITM1, IFITM2, IFITM3	349	24	16792	6.01433	1	0.955181	79.1481
UP_KEYWORDS	Growth regulation	4	1.03896	0.0876837	RACK1, SOCS2, HMGA2, GAP43	380	57	20581	3.80074	1	0.544298	71.2452
UP_KEYWORDS	Hypogonadotropic hypogonadism	3	0.779221	0.0878188	HS6ST1, SEMA3A, IL17RD	380	27	20581	6.01784	1	0.53583	71.303
INTERPRO	IPR000372:Leucine-rich repeat-containing N-terminal	4	1.03896	0.0882695	LINGO2, NTRK3, LINGO1, LRRC55	363	54	18559	3.78716	1	0.969735	75.542
COG_ONTOLOGY	Cell division and chromosome partitioning / Cytoskeleton	3	0.779221	0.0894585	RCC2, HERC6, HERC5	42	25	2026	5.78857	0.754814	0.754814	47.8772
UP_SEQ_FEATURE	region of interest:Interaction with E4F1	2	0.519481	0.089573	BMI1, HMGA2	374	5	20063	21.4578	1	0.995524	78.8101
INTERPRO	IPR008993:Tissue inhibitor of metalloproteinases-like, OB-fold	3	0.779221	0.0907593	SFRP2, TIMP1, PCOLCE2	363	26	18559	5.89924	1	0.967605	76.5402
UP_SEQ_FEATURE	domain:Ig-like C2-type 3	6	1.55844	0.0908081	FGFR3, HMCN1, IGSF1, KIRREL, SDK2, PTPRS	374	128	20063	2.51458	1	0.994888	79.2804
GOTERM_BP_DIRECT	GO:0030168~platelet activation	6	1.55844	0.0909823	GNA14, ARRB1, GNG2, DGKH, PIK3R1, F2R	349	115	16792	2.51033	1	0.958052	80.402
INTERPRO	IPR000859:CUB domain	4	1.03896	0.092078	ATRNL1, CRHBP, PDGFC, PCOLCE2	363	55	18559	3.71831	1	0.963985	77.0534
UP_SEQ_FEATURE	domain:EGF-like 2; calcium-binding	4	1.03896	0.0932605	SVEP1, HMCN1, FBLN5, LRP8	374	58	20063	3.69961	1	0.994619	80.1854
GOTERM_BP_DIRECT	GO:0001525~angiogenesis	9	2.33766	0.0932853	SAT1, S1PR1, IL18, PDE3B, HS6ST1, JAM3, EPHB4, THY1, ANGPTL4	349	223	16792	1.94185	1	0.959218	81.2333
GOTERM_BP_DIRECT	GO:0060070~canonical Wnt signaling pathway	5	1.2987	0.0936854	KDM6A, CCND1, WNT3, SOX4, WNT2B	349	83	16792	2.89847	1	0.957552	81.3742
INTERPRO	IPR004061:Sphingosine 1-phosphate receptor	2	0.519481	0.0938054	S1PR3, S1PR1	363	5	18559	20.4507	1	0.960913	77.7097
GOTERM_CC_DIRECT	GO:0031519~PcG protein complex	3	0.779221	0.0942995	BMI1, BCOR, PHC1	351	27	18224	5.76891	1	0.802963	73.8563
GOTERM_BP_DIRECT	GO:0043065~positive regulation of apoptotic process	11	2.85714	0.0954843	RACK1, NTRK3, NGEF, MAP3K5, SFRP2, KLF11, PYCARD, SOX4, HMGA2, BIN1, RPS6	349	300	16792	1.7642	1	0.957978	81.9959
GOTERM_BP_DIRECT	GO:0016925~protein sumoylation	6	1.55844	0.0961757	BMI1, IFIH1, PIAS3, TRIM28, BRCA1, PHC1	349	117	16792	2.46742	1	0.956776	82.2296
KEGG_PATHWAY	hsa00230:Purine metabolism	8	2.07792	0.0976979	POLR3G, PRIM1, CECR1, PDE3B, ENTPD3, AK4, TWISTNB, NME7	155	176	6910	2.02639	1	0.874654	72.4912
GOTERM_MF_DIRECT	GO:0051575~5'-deoxyribose-5-phosphate lyase activity	2	0.519481	0.0983775	HMGA2, HMGA1	347	5	16881	19.4594	1	0.951178	77.9706
GOTERM_BP_DIRECT	GO:0018108~peptidyl-tyrosine phosphorylation	7	1.81818	0.099008	NTRK3, FGFR3, EPHA6, STAT5A, STAT5B, TRIM24, EPHB4	349	153	16792	2.20132	1	0.958689	83.1573
GOTERM_BP_DIRECT	GO:0098703~calcium ion import across plasma membrane	2	0.519481	0.0994253	FAM155B, FAM155A	349	5	16792	19.2458	1	0.957147	83.2901
GOTERM_BP_DIRECT	GO:0019530~taurine metabolic process	2	0.519481	0.0994253	STAT5A, STAT5B	349	5	16792	19.2458	1	0.957147	83.2901
GOTERM_BP_DIRECT	GO:0031052~chromosome breakage	2	0.519481	0.0994253	HMGA2, BRCA1	349	5	16792	19.2458	1	0.957147	83.2901
GOTERM_BP_DIRECT	GO:0030035~microspike assembly	2	0.519481	0.0994253	MTSS1, FSCN1	349	5	16792	19.2458	1	0.957147	83.2901
GOTERM_BP_DIRECT	GO:0001780~neutrophil homeostasis	2	0.519481	0.0994253	MTHFD1, JAM3	349	5	16792	19.2458	1	0.957147	83.2901

## Sheet: GO graph up
	Term	Count	%	PValue	Genes	-log10(p-value)
GO:0007165	signal transduction	74	7.62101	0.0180297	GNA13, DLC1, S100A6, GABRB3, IGFBP6, SORL1, PDE11A, ITPKB, SKAP2, ARHGAP21, SHB, ARHGAP6, TNFRSF11A, ANK2, ANK3, GATA3, ZFYVE16, IL4R, INTS6, CSF3R, UNC5C, PRKACB, AGAP3, NET1, KIF13B, IRS2, ZP2, ARHGEF7, PRKAB2, NECTIN2, PDE4D, ARRDC3, FLNB, ARHGAP26, TNFRSF10A, IGF2R, SRGAP3, OPHN1, TGFBRAP1, RASD1, SRGAP1, RIN3, KALRN, NR3C2, ELK3, GNG12, CALCOCO1, ALCAM, IGF1R, SMOC2, TMED4, NPHP4, TEK, RUNX1…	1.74401
GO:0045597	positive regulation of cell differentiation	7	0.720906	0.00876035	SOCS3, CTGF, JUN, JUND, BMPR1B, GHR, CYR61	2.05748
GO:0048009	insulin-like growth factor receptor signaling	5	0.514933	0.00391515	IGF1R, IGF2R, IGF1, CRIM1, GHR	2.40725
GO:0000122	negative reg of RNA pol II transcription	55	5.66426	0.00128133	CREBRF, MEF2A, BACH2, THRB, WFS1, EFNA1, CPEB3, MITF, EDN1, CITED2, GATA2, GATA3, WWC3, HOMEZ, POU4F1, MYB, SATB1, DMRT1, MBD2, MXD1, PKIA, PROX1, PURB, HES1, BTG2, VEGFA, CUX2, TFAP2C, SMARCA2, FGFR2, ZMYND11, USP3, TCF7L2, TSC22D3, PRDM14, JUND, BCL6, TXNIP, FZD8, FOXA1, ASXL1, ISL1, SNAI2, WWTR1, FOXP1, NOTCH3, FEZF2, DLX2, DLX1, ATF3, ID2, PHF21A, HDAC9, ZFHX3, CRYM	2.89234
GO:0007399	nervous system development	29	2.98661	0.000445434	SCN3B, BEX1, JAG1, CSPG5, MYLIP, ST8SIA2, TTLL7, FOS, ROBO1, LGI1, CRIM1, APBA1, RBFOX2, GLRB, NTF3, ARHGEF7, DPYSL2, ARHGAP26, PCDH18, HES1, NAV2, VEGFA, OPHN1, RGS9, MAB21L2, SMARCA2, KALRN, GFRA3, FEZ1	3.35122
GO:0007507	heart development	22	2.26571	0.000267822	PAM, MEF2A, PDGFB, RBM20, TBX5, EDN1, MED12, ITGA3, MBD2, CITED2, GATA2, FREM2, ROBO1, KCNJ8, PKP2, RPS6KA2, APELA, GATA3, NCOA6, TEK, ACAN, HDAC9	3.57215
GO:0030334	regulation of cell migration	13	1.33883	0.000243895	GNA13, PLXNA4, SLK, SGK3, PLXNA2, PLXNB2, LMNA, RHOB, DPYSL3, JAG1, UNC5C, NEXN, SPATA13	3.6128
GO:0045944	positive reg of RNA pol II transcription	76	7.82698	8.94987e-05	MEF2A, FOSL2, THRB, ELF4, F2RL1, EDN1, MITF, RORA, JAG1, FOXO4, ZIC1, CITED2, WNT2, PCGF5, GATA2, FOS, JADE1, GATA3, CREB3L1, POU4F1, MYB, CYR61, MYO6, MED12, DMRT1, GRHL3, PPARGC1A, PROX1, HES1, NCOA1, JUN, MLLT10, NCOA6, VEGFA, TXK, TFAP2C, SMARCA2, KDM6B, WNT5A, CRTC3, FGFR2, BEX1, ELK3, MEIS1, TCF7L2, CALCOCO1, MED12L, PLAGL1, JUND, ZNF750, MAML3, RUNX1, TFDP1, FZD8, CEBPD, TBX5, ASXL1, FOXA1…	4.04818
GO:0060070	canonical Wnt signaling pathway	15	1.5448	4.86067e-05	WNT5A, FZD8, MED12, FZD3, PTPRU, MYH6, SNAI2, UBE2B, TCF7L2, FZD7, TCF7L1, WNT2, WNT11, EGF, LRRK2	4.3133
GO:0007155	cell adhesion	53	5.45829	1.68127e-08	CTNNAL1, CTGF, ROBO1, CNTNAP3, CSF3R, RHOB, ADAM9, CYR61, PRKCA, MAGI1, MPDZ, EFNB1, NECTIN2, PTPRU, SIRPA, CTNNA3, HES1, MFAP4, CYP1B1, ITGA11, CNTNAP3B, CX3CL1, ALCAM, CD9, SORBS2, ACAN, LAMB1, THBS1, GPNMB, THBS2, APBA1, FN1, SPP1, COL18A1, HAPLN3, LPP, HCK, CD99, ITGA3, MCAM, GAS6, COL4A6, COL5A1, PCDH18, EPHA3, ITGA6, DSG2, FREM2, CDON, DSC3, DSC2, ADAM22, FEZ1	7.77436

## Sheet: GO down graph
	Term	Count	%	PValue	Genes	-LOG10(pval)
GO:0000122	negative regulation of transcription from RNA polymerase II promoter	25	6.49351	0.0153829	BACH1, ZNF613, BMI1, TSHZ3, ZNF280B, BEND3, JARID2, RCOR2, E2F7, NODAL, KLF11, TRIM28, NR6A1, ZNF649, HMGA2, GLI2, FOXH1, CCND1, SALL1, ZFPM2, LRP8, BHLHE40, ETV6, NFE2L3, BCOR	1.81296
GO:0009653	anatomical structure morphogenesis	7	1.81818	0.0121797	CSGALNACT1, S1PR3, FSCN1, EFNB2, ERVW-1, TPD52, F2R	1.91436
GO:0009615	response to virus	8	2.07792	0.00796249	IFIH1, IFITM1, IFITM2, DDX60, IFITM3, HMGA2, HMGA1, DCLK1	2.09895
GO:0030178	negative regulation of Wnt signaling pathway	6	1.55844	0.00434714	RACK1, GRB10, CCND1, SFRP2, HMGA2, APCDD1	2.3618
GO:0035019	somatic stem cell population maintenance	7	1.81818	0.00224143	ZFP36L2, NANOG, ZSCAN10, SALL1, SOX4, HMGA2, LIN28A	2.64947
GO:0045944	positive regulation of transcription from RNA polymerase II promoter	38	9.87013	0.000316593	ZNF613, BACH1, CDX1, EVX1, IL18, LMO4, E2F7, STAT5B, NR6A1, SOX4, GLI2, MYBL2, FOXH1, S1PR1, ETV1, CREB3L4, PPP3CA, ETV6, PIK3R1, UTF1, IKZF3, NANOG, NODAL, TRIM28, ZNF649, NEUROG1, TEAD2, HMGA2, HMGA1, LPIN1, PPARGC1B, BRCA1, MYCN, SFRP2, ARRB1, SALL1, ZFPM2, PBX3	3.4995
GO:0006412	translation	20	5.19481	1.45015e-06	RPL36A-HNRNPH2, RPL36A, RPL26, RPL37, CPEB1, RPS2, RPS6, RPL39, RPS3, RPL30, RPS29, RPL32, RPS17, SLC25A35, RPL10, RPS13, RPL12, RPS21, RPS23, RPS24	5.83859
GO:0006364	rRNA processing	20	5.19481	1.10443e-07	RPL36A, RPL26, RPL37, RPS2, RPS6, RPL39, RPS3, RPL30, RPS29, RPL32, RPS17, RPP30, RPL10, RPS13, RPL12, UTP20, RPS21, UTP14A, RPS23, RPS24	6.95686
GO:0000184	nonsense-mediated decay	17	4.41558	3.19245e-09	RPL36A, RPL26, RPL37, RPS2, RPS6, RPL39, RPS3, RPL30, RPL32, RPS29, RPS17, RPL10, RPS13, RPL12, RPS21, RPS23, RPS24	8.49588
GO:0006614	cotranslational protein targeting to membrane	17	4.41558	8.70707e-11	RPL36A, RPL26, RPL37, RPS2, RPS6, RPL39, RPS3, RPL30, RPL32, RPS29, RPS17, RPL10, RPS13, RPL12, RPS21, RPS23, RPS24	10.0601
