# Supplementary material for: A critical role of PRDM14 in human primordial germ cell fate revealed by inducible degrons
Source: Nat Commun. 2020 Mar 9;11:1282. doi: 10.1038/s41467-020-15042-0 (PMC7062732; doi:10.1038/s41467-020-15042-0)
Supplement: Supplementary file 11 — Source Data [file 41467_2020_15042_MOESM11_ESM.xls]

## Sheet: Sample Setup
Block Type	384-Well Block
Calibration Background is expired	Yes
Calibration Background performed on	03-29-2015
Calibration Normalization FAM-ROX is expired	Yes
Calibration Normalization FAM-ROX performed on	03-30-2015
Calibration Normalization VIC-ROX is expired	Yes
Calibration Normalization VIC-ROX performed on	03-30-2015
Calibration Pure Dye FAM is expired	Yes
Calibration Pure Dye FAM performed on	03-30-2015
Calibration Pure Dye NED is expired	Yes
Calibration Pure Dye NED performed on	02-20-2014
Calibration Pure Dye ROX is expired	Yes
Calibration Pure Dye ROX performed on	10-02-2014
Calibration Pure Dye SYBR is expired	Yes
Calibration Pure Dye SYBR performed on	03-30-2015
Calibration Pure Dye TAMRA is expired	Yes
Calibration Pure Dye TAMRA performed on	02-20-2014
Calibration Pure Dye VIC is expired	Yes
Calibration Pure Dye VIC performed on	03-30-2015
Calibration ROI is expired	Yes
Calibration ROI performed on	03-29-2015
Calibration Uniformity is expired	Yes
Calibration Uniformity performed on	03-29-2015
Chemistry	SYBR_GREEN
Date Created	2016-09-14 10:51:02 AM BST
Experiment Barcode
Experiment Comment
Experiment File Name	C:\Applied Biosystems\QuantStudio 6 and 7 Flex Software\User Files\experiments\Anastasiya\2016-09-13 173322.eds
Experiment Name	2016-09-13 173322
Experiment Run End Time	2016-09-14 03:25:37 AM BST
Experiment Type	Comparative Cт (ΔΔCт)
Instrument Name	278860042
Instrument Serial Number	278860042
Instrument Type	QuantStudio(TM) 6 Flex System
Passive Reference	ROX
Quantification Cycle Method	Ct
Signal Smoothing On	true
Stage/ Cycle where Analysis is performed	Stage 2, Step 2
User Name
Well	Well Position	Sample Name	Sample Color	Biogroup Name	Biogroup Color	Target Name	Target Color	Task	Reporter	Quencher	Quantity	Comments
1	A1	152	RGB(176,23,31)			GAPDH	RGB(176,23,31)	UNKNOWN	SYBR	None
2	A2	152	RGB(176,23,31)			GAPDH	RGB(176,23,31)	UNKNOWN	SYBR	None
3	A3	152	RGB(176,23,31)			GAPDH	RGB(176,23,31)	UNKNOWN	SYBR	None
4	A4	152	RGB(176,23,31)			PRDM14	RGB(0,0,255)	UNKNOWN	SYBR	None
5	A5	152	RGB(176,23,31)			PRDM14	RGB(0,0,255)	UNKNOWN	SYBR	None
6	A6	152	RGB(176,23,31)			PRDM14	RGB(0,0,255)	UNKNOWN	SYBR	None
7	A7	152	RGB(176,23,31)			SOX17	RGB(238,238,0)	UNKNOWN	SYBR	None
8	A8	152	RGB(176,23,31)			SOX17	RGB(238,238,0)	UNKNOWN	SYBR	None
9	A9	152	RGB(176,23,31)			SOX17	RGB(238,238,0)	UNKNOWN	SYBR	None
10	A10	152	RGB(176,23,31)			AP2y	RGB(139,137,112)	UNKNOWN	SYBR	None
11	A11	152	RGB(176,23,31)			AP2y	RGB(139,137,112)	UNKNOWN	SYBR	None
12	A12	152	RGB(176,23,31)			AP2y	RGB(139,137,112)	UNKNOWN	SYBR	None
13	A13	152	RGB(176,23,31)			BLIMP1	RGB(238,121,66)	UNKNOWN	SYBR	None
14	A14	152	RGB(176,23,31)			BLIMP1	RGB(238,121,66)	UNKNOWN	SYBR	None
15	A15	152	RGB(176,23,31)			BLIMP1	RGB(238,121,66)	UNKNOWN	SYBR	None
16	A16	152	RGB(176,23,31)			SOX2	RGB(142,56,142)	UNKNOWN	SYBR	None
17	A17	152	RGB(176,23,31)			SOX2	RGB(142,56,142)	UNKNOWN	SYBR	None
18	A18	152	RGB(176,23,31)			SOX2	RGB(142,56,142)	UNKNOWN	SYBR	None
19	A19	152	RGB(176,23,31)			OCT4	RGB(198,113,113)	UNKNOWN	SYBR	None
20	A20	152	RGB(176,23,31)			OCT4	RGB(198,113,113)	UNKNOWN	SYBR	None
21	A21	152	RGB(176,23,31)			OCT4	RGB(198,113,113)	UNKNOWN	SYBR	None
22	A22	152	RGB(176,23,31)			NANOS3	RGB(0,245,255)	UNKNOWN	SYBR	None
23	A23	152	RGB(176,23,31)			NANOS3	RGB(0,245,255)	UNKNOWN	SYBR	None
24	A24	152	RGB(176,23,31)			NANOS3	RGB(0,245,255)	UNKNOWN	SYBR	None
25	B1	153	RGB(0,0,255)			GAPDH	RGB(176,23,31)	UNKNOWN	SYBR	None
26	B2	153	RGB(0,0,255)			GAPDH	RGB(176,23,31)	UNKNOWN	SYBR	None
27	B3	153	RGB(0,0,255)			GAPDH	RGB(176,23,31)	UNKNOWN	SYBR	None
28	B4	153	RGB(0,0,255)			PRDM14	RGB(0,0,255)	UNKNOWN	SYBR	None
29	B5	153	RGB(0,0,255)			PRDM14	RGB(0,0,255)	UNKNOWN	SYBR	None
30	B6	153	RGB(0,0,255)			PRDM14	RGB(0,0,255)	UNKNOWN	SYBR	None
31	B7	153	RGB(0,0,255)			SOX17	RGB(238,238,0)	UNKNOWN	SYBR	None
32	B8	153	RGB(0,0,255)			SOX17	RGB(238,238,0)	UNKNOWN	SYBR	None
33	B9	153	RGB(0,0,255)			SOX17	RGB(238,238,0)	UNKNOWN	SYBR	None
34	B10	153	RGB(0,0,255)			AP2y	RGB(139,137,112)	UNKNOWN	SYBR	None
35	B11	153	RGB(0,0,255)			AP2y	RGB(139,137,112)	UNKNOWN	SYBR	None
36	B12	153	RGB(0,0,255)			AP2y	RGB(139,137,112)	UNKNOWN	SYBR	None
37	B13	153	RGB(0,0,255)			BLIMP1	RGB(238,121,66)	UNKNOWN	SYBR	None
38	B14	153	RGB(0,0,255)			BLIMP1	RGB(238,121,66)	UNKNOWN	SYBR	None
39	B15	153	RGB(0,0,255)			BLIMP1	RGB(238,121,66)	UNKNOWN	SYBR	None
40	B16	153	RGB(0,0,255)			SOX2	RGB(142,56,142)	UNKNOWN	SYBR	None
41	B17	153	RGB(0,0,255)			SOX2	RGB(142,56,142)	UNKNOWN	SYBR	None
42	B18	153	RGB(0,0,255)			SOX2	RGB(142,56,142)	UNKNOWN	SYBR	None
43	B19	153	RGB(0,0,255)			OCT4	RGB(198,113,113)	UNKNOWN	SYBR	None
44	B20	153	RGB(0,0,255)			OCT4	RGB(198,113,113)	UNKNOWN	SYBR	None
45	B21	153	RGB(0,0,255)			OCT4	RGB(198,113,113)	UNKNOWN	SYBR	None
46	B22	153	RGB(0,0,255)			NANOS3	RGB(0,245,255)	UNKNOWN	SYBR	None
47	B23	153	RGB(0,0,255)			NANOS3	RGB(0,245,255)	UNKNOWN	SYBR	None
48	B24	153	RGB(0,0,255)			NANOS3	RGB(0,245,255)	UNKNOWN	SYBR	None
49	C1	154	RGB(0,139,69)			GAPDH	RGB(176,23,31)	UNKNOWN	SYBR	None
50	C2	154	RGB(0,139,69)			GAPDH	RGB(176,23,31)	UNKNOWN	SYBR	None
51	C3	154	RGB(0,139,69)			GAPDH	RGB(176,23,31)	UNKNOWN	SYBR	None
52	C4	154	RGB(0,139,69)			PRDM14	RGB(0,0,255)	UNKNOWN	SYBR	None
53	C5	154	RGB(0,139,69)			PRDM14	RGB(0,0,255)	UNKNOWN	SYBR	None
54	C6	154	RGB(0,139,69)			PRDM14	RGB(0,0,255)	UNKNOWN	SYBR	None
55	C7	154	RGB(0,139,69)			SOX17	RGB(238,238,0)	UNKNOWN	SYBR	None
56	C8	154	RGB(0,139,69)			SOX17	RGB(238,238,0)	UNKNOWN	SYBR	None
57	C9	154	RGB(0,139,69)			SOX17	RGB(238,238,0)	UNKNOWN	SYBR	None
58	C10	154	RGB(0,139,69)			AP2y	RGB(139,137,112)	UNKNOWN	SYBR	None
59	C11	154	RGB(0,139,69)			AP2y	RGB(139,137,112)	UNKNOWN	SYBR	None
60	C12	154	RGB(0,139,69)			AP2y	RGB(139,137,112)	UNKNOWN	SYBR	None
61	C13	154	RGB(0,139,69)			BLIMP1	RGB(238,121,66)	UNKNOWN	SYBR	None
62	C14	154	RGB(0,139,69)			BLIMP1	RGB(238,121,66)	UNKNOWN	SYBR	None
63	C15	154	RGB(0,139,69)			BLIMP1	RGB(238,121,66)	UNKNOWN	SYBR	None
64	C16	154	RGB(0,139,69)			SOX2	RGB(142,56,142)	UNKNOWN	SYBR	None
65	C17	154	RGB(0,139,69)			SOX2	RGB(142,56,142)	UNKNOWN	SYBR	None
66	C18	154	RGB(0,139,69)			SOX2	RGB(142,56,142)	UNKNOWN	SYBR	None
67	C19	154	RGB(0,139,69)			OCT4	RGB(198,113,113)	UNKNOWN	SYBR	None
68	C20	154	RGB(0,139,69)			OCT4	RGB(198,113,113)	UNKNOWN	SYBR	None
69	C21	154	RGB(0,139,69)			OCT4	RGB(198,113,113)	UNKNOWN	SYBR	None
70	C22	154	RGB(0,139,69)			NANOS3	RGB(0,245,255)	UNKNOWN	SYBR	None
71	C23	154	RGB(0,139,69)			NANOS3	RGB(0,245,255)	UNKNOWN	SYBR	None
72	C24	154	RGB(0,139,69)			NANOS3	RGB(0,245,255)	UNKNOWN	SYBR	None
73	D1	155	RGB(255,127,0)			GAPDH	RGB(176,23,31)	UNKNOWN	SYBR	None
74	D2	155	RGB(255,127,0)			GAPDH	RGB(176,23,31)	UNKNOWN	SYBR	None
75	D3	155	RGB(255,127,0)			GAPDH	RGB(176,23,31)	UNKNOWN	SYBR	None
76	D4	155	RGB(255,127,0)			PRDM14	RGB(0,0,255)	UNKNOWN	SYBR	None
77	D5	155	RGB(255,127,0)			PRDM14	RGB(0,0,255)	UNKNOWN	SYBR	None
78	D6	155	RGB(255,127,0)			PRDM14	RGB(0,0,255)	UNKNOWN	SYBR	None
79	D7	155	RGB(255,127,0)			SOX17	RGB(238,238,0)	UNKNOWN	SYBR	None
80	D8	155	RGB(255,127,0)			SOX17	RGB(238,238,0)	UNKNOWN	SYBR	None
81	D9	155	RGB(255,127,0)			SOX17	RGB(238,238,0)	UNKNOWN	SYBR	None
82	D10	155	RGB(255,127,0)			AP2y	RGB(139,137,112)	UNKNOWN	SYBR	None
83	D11	155	RGB(255,127,0)			AP2y	RGB(139,137,112)	UNKNOWN	SYBR	None
84	D12	155	RGB(255,127,0)			AP2y	RGB(139,137,112)	UNKNOWN	SYBR	None
85	D13	155	RGB(255,127,0)			BLIMP1	RGB(238,121,66)	UNKNOWN	SYBR	None
86	D14	155	RGB(255,127,0)			BLIMP1	RGB(238,121,66)	UNKNOWN	SYBR	None
87	D15	155	RGB(255,127,0)			BLIMP1	RGB(238,121,66)	UNKNOWN	SYBR	None
88	D16	155	RGB(255,127,0)			SOX2	RGB(142,56,142)	UNKNOWN	SYBR	None
89	D17	155	RGB(255,127,0)			SOX2	RGB(142,56,142)	UNKNOWN	SYBR	None
90	D18	155	RGB(255,127,0)			SOX2	RGB(142,56,142)	UNKNOWN	SYBR	None
91	D19	155	RGB(255,127,0)			OCT4	RGB(198,113,113)	UNKNOWN	SYBR	None
92	D20	155	RGB(255,127,0)			OCT4	RGB(198,113,113)	UNKNOWN	SYBR	None
93	D21	155	RGB(255,127,0)			OCT4	RGB(198,113,113)	UNKNOWN	SYBR	None
94	D22	155	RGB(255,127,0)			NANOS3	RGB(0,245,255)	UNKNOWN	SYBR	None
95	D23	155	RGB(255,127,0)			NANOS3	RGB(0,245,255)	UNKNOWN	SYBR	None
96	D24	155	RGB(255,127,0)			NANOS3	RGB(0,245,255)	UNKNOWN	SYBR	None
97	E1	156	RGB(139,137,112)			GAPDH	RGB(176,23,31)	UNKNOWN	SYBR	None
98	E2	156	RGB(139,137,112)			GAPDH	RGB(176,23,31)	UNKNOWN	SYBR	None
99	E3	156	RGB(139,137,112)			GAPDH	RGB(176,23,31)	UNKNOWN	SYBR	None
100	E4	156	RGB(139,137,112)			PRDM14	RGB(0,0,255)	UNKNOWN	SYBR	None
101	E5	156	RGB(139,137,112)			PRDM14	RGB(0,0,255)	UNKNOWN	SYBR	None
102	E6	156	RGB(139,137,112)			PRDM14	RGB(0,0,255)	UNKNOWN	SYBR	None
103	E7	156	RGB(139,137,112)			SOX17	RGB(238,238,0)	UNKNOWN	SYBR	None
104	E8	156	RGB(139,137,112)			SOX17	RGB(238,238,0)	UNKNOWN	SYBR	None
105	E9	156	RGB(139,137,112)			SOX17	RGB(238,238,0)	UNKNOWN	SYBR	None
106	E10	156	RGB(139,137,112)			AP2y	RGB(139,137,112)	UNKNOWN	SYBR	None
107	E11	156	RGB(139,137,112)			AP2y	RGB(139,137,112)	UNKNOWN	SYBR	None
108	E12	156	RGB(139,137,112)			AP2y	RGB(139,137,112)	UNKNOWN	SYBR	None
109	E13	156	RGB(139,137,112)			BLIMP1	RGB(238,121,66)	UNKNOWN	SYBR	None
110	E14	156	RGB(139,137,112)			BLIMP1	RGB(238,121,66)	UNKNOWN	SYBR	None
111	E15	156	RGB(139,137,112)			BLIMP1	RGB(238,121,66)	UNKNOWN	SYBR	None
112	E16	156	RGB(139,137,112)			SOX2	RGB(142,56,142)	UNKNOWN	SYBR	None
113	E17	156	RGB(139,137,112)			SOX2	RGB(142,56,142)	UNKNOWN	SYBR	None
114	E18	156	RGB(139,137,112)			SOX2	RGB(142,56,142)	UNKNOWN	SYBR	None
115	E19	156	RGB(139,137,112)			OCT4	RGB(198,113,113)	UNKNOWN	SYBR	None
116	E20	156	RGB(139,137,112)			OCT4	RGB(198,113,113)	UNKNOWN	SYBR	None
117	E21	156	RGB(139,137,112)			OCT4	RGB(198,113,113)	UNKNOWN	SYBR	None
118	E22	156	RGB(139,137,112)			NANOS3	RGB(0,245,255)	UNKNOWN	SYBR	None
119	E23	156	RGB(139,137,112)			NANOS3	RGB(0,245,255)	UNKNOWN	SYBR	None
120	E24	156	RGB(139,137,112)			NANOS3	RGB(0,245,255)	UNKNOWN	SYBR	None
121	F1	157	RGB(238,121,66)			GAPDH	RGB(176,23,31)	UNKNOWN	SYBR	None
122	F2	157	RGB(238,121,66)			GAPDH	RGB(176,23,31)	UNKNOWN	SYBR	None
123	F3	157	RGB(238,121,66)			GAPDH	RGB(176,23,31)	UNKNOWN	SYBR	None
124	F4	157	RGB(238,121,66)			PRDM14	RGB(0,0,255)	UNKNOWN	SYBR	None
125	F5	157	RGB(238,121,66)			PRDM14	RGB(0,0,255)	UNKNOWN	SYBR	None
126	F6	157	RGB(238,121,66)			PRDM14	RGB(0,0,255)	UNKNOWN	SYBR	None
127	F7	157	RGB(238,121,66)			SOX17	RGB(238,238,0)	UNKNOWN	SYBR	None
128	F8	157	RGB(238,121,66)			SOX17	RGB(238,238,0)	UNKNOWN	SYBR	None
129	F9	157	RGB(238,121,66)			SOX17	RGB(238,238,0)	UNKNOWN	SYBR	None
130	F10	157	RGB(238,121,66)			AP2y	RGB(139,137,112)	UNKNOWN	SYBR	None
131	F11	157	RGB(238,121,66)			AP2y	RGB(139,137,112)	UNKNOWN	SYBR	None
132	F12	157	RGB(238,121,66)			AP2y	RGB(139,137,112)	UNKNOWN	SYBR	None
133	F13	157	RGB(238,121,66)			BLIMP1	RGB(238,121,66)	UNKNOWN	SYBR	None
134	F14	157	RGB(238,121,66)			BLIMP1	RGB(238,121,66)	UNKNOWN	SYBR	None
135	F15	157	RGB(238,121,66)			BLIMP1	RGB(238,121,66)	UNKNOWN	SYBR	None
136	F16	157	RGB(238,121,66)			SOX2	RGB(142,56,142)	UNKNOWN	SYBR	None
137	F17	157	RGB(238,121,66)			SOX2	RGB(142,56,142)	UNKNOWN	SYBR	None
138	F18	157	RGB(238,121,66)			SOX2	RGB(142,56,142)	UNKNOWN	SYBR	None
139	F19	157	RGB(238,121,66)			OCT4	RGB(198,113,113)	UNKNOWN	SYBR	None
140	F20	157	RGB(238,121,66)			OCT4	RGB(198,113,113)	UNKNOWN	SYBR	None
141	F21	157	RGB(238,121,66)			OCT4	RGB(198,113,113)	UNKNOWN	SYBR	None
142	F22	157	RGB(238,121,66)			NANOS3	RGB(0,245,255)	UNKNOWN	SYBR	None
143	F23	157	RGB(238,121,66)			NANOS3	RGB(0,245,255)	UNKNOWN	SYBR	None
144	F24	157	RGB(238,121,66)			NANOS3	RGB(0,245,255)	UNKNOWN	SYBR	None
145	G1	158	RGB(142,56,142)			GAPDH	RGB(176,23,31)	UNKNOWN	SYBR	None
146	G2	158	RGB(142,56,142)			GAPDH	RGB(176,23,31)	UNKNOWN	SYBR	None
147	G3	158	RGB(142,56,142)			GAPDH	RGB(176,23,31)	UNKNOWN	SYBR	None
148	G4	158	RGB(142,56,142)			PRDM14	RGB(0,0,255)	UNKNOWN	SYBR	None
149	G5	158	RGB(142,56,142)			PRDM14	RGB(0,0,255)	UNKNOWN	SYBR	None
150	G6	158	RGB(142,56,142)			PRDM14	RGB(0,0,255)	UNKNOWN	SYBR	None
151	G7	158	RGB(142,56,142)			SOX17	RGB(238,238,0)	UNKNOWN	SYBR	None
152	G8	158	RGB(142,56,142)			SOX17	RGB(238,238,0)	UNKNOWN	SYBR	None
153	G9	158	RGB(142,56,142)			SOX17	RGB(238,238,0)	UNKNOWN	SYBR	None
154	G10	158	RGB(142,56,142)			AP2y	RGB(139,137,112)	UNKNOWN	SYBR	None
155	G11	158	RGB(142,56,142)			AP2y	RGB(139,137,112)	UNKNOWN	SYBR	None
156	G12	158	RGB(142,56,142)			AP2y	RGB(139,137,112)	UNKNOWN	SYBR	None
157	G13	158	RGB(142,56,142)			BLIMP1	RGB(238,121,66)	UNKNOWN	SYBR	None
158	G14	158	RGB(142,56,142)			BLIMP1	RGB(238,121,66)	UNKNOWN	SYBR	None
159	G15	158	RGB(142,56,142)			BLIMP1	RGB(238,121,66)	UNKNOWN	SYBR	None
160	G16	158	RGB(142,56,142)			SOX2	RGB(142,56,142)	UNKNOWN	SYBR	None
161	G17	158	RGB(142,56,142)			SOX2	RGB(142,56,142)	UNKNOWN	SYBR	None
162	G18	158	RGB(142,56,142)			SOX2	RGB(142,56,142)	UNKNOWN	SYBR	None
163	G19	158	RGB(142,56,142)			OCT4	RGB(198,113,113)	UNKNOWN	SYBR	None
164	G20	158	RGB(142,56,142)			OCT4	RGB(198,113,113)	UNKNOWN	SYBR	None
165	G21	158	RGB(142,56,142)			OCT4	RGB(198,113,113)	UNKNOWN	SYBR	None
166	G22	158	RGB(142,56,142)			NANOS3	RGB(0,245,255)	UNKNOWN	SYBR	None
167	G23	158	RGB(142,56,142)			NANOS3	RGB(0,245,255)	UNKNOWN	SYBR	None
168	G24	158	RGB(142,56,142)			NANOS3	RGB(0,245,255)	UNKNOWN	SYBR	None
169	H1	159	RGB(198,113,113)			GAPDH	RGB(176,23,31)	UNKNOWN	SYBR	None
170	H2	159	RGB(198,113,113)			GAPDH	RGB(176,23,31)	UNKNOWN	SYBR	None
171	H3	159	RGB(198,113,113)			GAPDH	RGB(176,23,31)	UNKNOWN	SYBR	None
172	H4	159	RGB(198,113,113)			PRDM14	RGB(0,0,255)	UNKNOWN	SYBR	None
173	H5	159	RGB(198,113,113)			PRDM14	RGB(0,0,255)	UNKNOWN	SYBR	None
174	H6	159	RGB(198,113,113)			PRDM14	RGB(0,0,255)	UNKNOWN	SYBR	None
175	H7	159	RGB(198,113,113)			SOX17	RGB(238,238,0)	UNKNOWN	SYBR	None
176	H8	159	RGB(198,113,113)			SOX17	RGB(238,238,0)	UNKNOWN	SYBR	None
177	H9	159	RGB(198,113,113)			SOX17	RGB(238,238,0)	UNKNOWN	SYBR	None
178	H10	159	RGB(198,113,113)			AP2y	RGB(139,137,112)	UNKNOWN	SYBR	None
179	H11	159	RGB(198,113,113)			AP2y	RGB(139,137,112)	UNKNOWN	SYBR	None
180	H12	159	RGB(198,113,113)			AP2y	RGB(139,137,112)	UNKNOWN	SYBR	None
181	H13	159	RGB(198,113,113)			BLIMP1	RGB(238,121,66)	UNKNOWN	SYBR	None
182	H14	159	RGB(198,113,113)			BLIMP1	RGB(238,121,66)	UNKNOWN	SYBR	None
183	H15	159	RGB(198,113,113)			BLIMP1	RGB(238,121,66)	UNKNOWN	SYBR	None
184	H16	159	RGB(198,113,113)			SOX2	RGB(142,56,142)	UNKNOWN	SYBR	None
185	H17	159	RGB(198,113,113)			SOX2	RGB(142,56,142)	UNKNOWN	SYBR	None
186	H18	159	RGB(198,113,113)			SOX2	RGB(142,56,142)	UNKNOWN	SYBR	None
187	H19	159	RGB(198,113,113)			OCT4	RGB(198,113,113)	UNKNOWN	SYBR	None
188	H20	159	RGB(198,113,113)			OCT4	RGB(198,113,113)	UNKNOWN	SYBR	None
189	H21	159	RGB(198,113,113)			OCT4	RGB(198,113,113)	UNKNOWN	SYBR	None
190	H22	159	RGB(198,113,113)			NANOS3	RGB(0,245,255)	UNKNOWN	SYBR	None
191	H23	159	RGB(198,113,113)			NANOS3	RGB(0,245,255)	UNKNOWN	SYBR	None
192	H24	159	RGB(198,113,113)			NANOS3	RGB(0,245,255)	UNKNOWN	SYBR	None
193	I1	160	RGB(0,245,255)			GAPDH	RGB(176,23,31)	UNKNOWN	SYBR	None
194	I2	160	RGB(0,245,255)			GAPDH	RGB(176,23,31)	UNKNOWN	SYBR	None
195	I3	160	RGB(0,245,255)			GAPDH	RGB(176,23,31)	UNKNOWN	SYBR	None
196	I4	160	RGB(0,245,255)			PRDM14	RGB(0,0,255)	UNKNOWN	SYBR	None
197	I5	160	RGB(0,245,255)			PRDM14	RGB(0,0,255)	UNKNOWN	SYBR	None
198	I6	160	RGB(0,245,255)			PRDM14	RGB(0,0,255)	UNKNOWN	SYBR	None
199	I7	160	RGB(0,245,255)			SOX17	RGB(238,238,0)	UNKNOWN	SYBR	None
200	I8	160	RGB(0,245,255)			SOX17	RGB(238,238,0)	UNKNOWN	SYBR	None
201	I9	160	RGB(0,245,255)			SOX17	RGB(238,238,0)	UNKNOWN	SYBR	None
202	I10	160	RGB(0,245,255)			AP2y	RGB(139,137,112)	UNKNOWN	SYBR	None
203	I11	160	RGB(0,245,255)			AP2y	RGB(139,137,112)	UNKNOWN	SYBR	None
204	I12	160	RGB(0,245,255)			AP2y	RGB(139,137,112)	UNKNOWN	SYBR	None
205	I13	160	RGB(0,245,255)			BLIMP1	RGB(238,121,66)	UNKNOWN	SYBR	None
206	I14	160	RGB(0,245,255)			BLIMP1	RGB(238,121,66)	UNKNOWN	SYBR	None
207	I15	160	RGB(0,245,255)			BLIMP1	RGB(238,121,66)	UNKNOWN	SYBR	None
208	I16	160	RGB(0,245,255)			SOX2	RGB(142,56,142)	UNKNOWN	SYBR	None
209	I17	160	RGB(0,245,255)			SOX2	RGB(142,56,142)	UNKNOWN	SYBR	None
210	I18	160	RGB(0,245,255)			SOX2	RGB(142,56,142)	UNKNOWN	SYBR	None
211	I19	160	RGB(0,245,255)			OCT4	RGB(198,113,113)	UNKNOWN	SYBR	None
212	I20	160	RGB(0,245,255)			OCT4	RGB(198,113,113)	UNKNOWN	SYBR	None
213	I21	160	RGB(0,245,255)			OCT4	RGB(198,113,113)	UNKNOWN	SYBR	None
214	I22	160	RGB(0,245,255)			NANOS3	RGB(0,245,255)	UNKNOWN	SYBR	None
215	I23	160	RGB(0,245,255)			NANOS3	RGB(0,245,255)	UNKNOWN	SYBR	None
216	I24	160	RGB(0,245,255)			NANOS3	RGB(0,245,255)	UNKNOWN	SYBR	None
217	J1
218	J2
219	J3
220	J4
221	J5
222	J6
223	J7
224	J8
225	J9
226	J10
227	J11
228	J12
229	J13
230	J14
231	J15
232	J16
233	J17
234	J18
235	J19
236	J20
237	J21
238	J22
239	J23
240	J24
241	K1	152	RGB(176,23,31)			EGFP	RGB(0,139,69)	UNKNOWN	SYBR	None
242	K2	153	RGB(0,0,255)			EGFP	RGB(0,139,69)	UNKNOWN	SYBR	None
243	K3	154	RGB(0,139,69)			EGFP	RGB(0,139,69)	UNKNOWN	SYBR	None
244	K4	155	RGB(255,127,0)			EGFP	RGB(0,139,69)	UNKNOWN	SYBR	None
245	K5	156	RGB(139,137,112)			EGFP	RGB(0,139,69)	UNKNOWN	SYBR	None
246	K6	157	RGB(238,121,66)			EGFP	RGB(0,139,69)	UNKNOWN	SYBR	None
247	K7	158	RGB(142,56,142)			EGFP	RGB(0,139,69)	UNKNOWN	SYBR	None
248	K8	159	RGB(198,113,113)			EGFP	RGB(0,139,69)	UNKNOWN	SYBR	None
249	K9	160	RGB(0,245,255)			EGFP	RGB(0,139,69)	UNKNOWN	SYBR	None
250	K10
251	K11
252	K12
253	K13
254	K14
255	K15
256	K16	152	RGB(176,23,31)			FOXA2	RGB(238,220,130)	UNKNOWN	SYBR	None
257	K17	153	RGB(0,0,255)			FOXA2	RGB(238,220,130)	UNKNOWN	SYBR	None
258	K18	154	RGB(0,139,69)			FOXA2	RGB(238,220,130)	UNKNOWN	SYBR	None
259	K19	155	RGB(255,127,0)			FOXA2	RGB(238,220,130)	UNKNOWN	SYBR	None
260	K20	156	RGB(139,137,112)			FOXA2	RGB(238,220,130)	UNKNOWN	SYBR	None
261	K21	157	RGB(238,121,66)			FOXA2	RGB(238,220,130)	UNKNOWN	SYBR	None
262	K22	158	RGB(142,56,142)			FOXA2	RGB(238,220,130)	UNKNOWN	SYBR	None
263	K23	159	RGB(198,113,113)			FOXA2	RGB(238,220,130)	UNKNOWN	SYBR	None
264	K24	160	RGB(0,245,255)			FOXA2	RGB(238,220,130)	UNKNOWN	SYBR	None
265	L1	152	RGB(176,23,31)			EGFP	RGB(0,139,69)	UNKNOWN	SYBR	None
266	L2	153	RGB(0,0,255)			EGFP	RGB(0,139,69)	UNKNOWN	SYBR	None
267	L3	154	RGB(0,139,69)			EGFP	RGB(0,139,69)	UNKNOWN	SYBR	None
268	L4	155	RGB(255,127,0)			EGFP	RGB(0,139,69)	UNKNOWN	SYBR	None
269	L5	156	RGB(139,137,112)			EGFP	RGB(0,139,69)	UNKNOWN	SYBR	None
270	L6	157	RGB(238,121,66)			EGFP	RGB(0,139,69)	UNKNOWN	SYBR	None
271	L7	158	RGB(142,56,142)			EGFP	RGB(0,139,69)	UNKNOWN	SYBR	None
272	L8	159	RGB(198,113,113)			EGFP	RGB(0,139,69)	UNKNOWN	SYBR	None
273	L9	160	RGB(0,245,255)			EGFP	RGB(0,139,69)	UNKNOWN	SYBR	None
274	L10
275	L11
276	L12
277	L13
278	L14
279	L15
280	L16	152	RGB(176,23,31)			FOXA2	RGB(238,220,130)	UNKNOWN	SYBR	None
281	L17	153	RGB(0,0,255)			FOXA2	RGB(238,220,130)	UNKNOWN	SYBR	None
282	L18	154	RGB(0,139,69)			FOXA2	RGB(238,220,130)	UNKNOWN	SYBR	None
283	L19	155	RGB(255,127,0)			FOXA2	RGB(238,220,130)	UNKNOWN	SYBR	None
284	L20	156	RGB(139,137,112)			FOXA2	RGB(238,220,130)	UNKNOWN	SYBR	None
285	L21	157	RGB(238,121,66)			FOXA2	RGB(238,220,130)	UNKNOWN	SYBR	None
286	L22	158	RGB(142,56,142)			FOXA2	RGB(238,220,130)	UNKNOWN	SYBR	None
287	L23	159	RGB(198,113,113)			FOXA2	RGB(238,220,130)	UNKNOWN	SYBR	None
288	L24	160	RGB(0,245,255)			FOXA2	RGB(238,220,130)	UNKNOWN	SYBR	None
289	M1	152	RGB(176,23,31)			EGFP	RGB(0,139,69)	UNKNOWN	SYBR	None
290	M2	153	RGB(0,0,255)			EGFP	RGB(0,139,69)	UNKNOWN	SYBR	None
291	M3	154	RGB(0,139,69)			EGFP	RGB(0,139,69)	UNKNOWN	SYBR	None
292	M4	155	RGB(255,127,0)			EGFP	RGB(0,139,69)	UNKNOWN	SYBR	None
293	M5	156	RGB(139,137,112)			EGFP	RGB(0,139,69)	UNKNOWN	SYBR	None
294	M6	157	RGB(238,121,66)			EGFP	RGB(0,139,69)	UNKNOWN	SYBR	None
295	M7	158	RGB(142,56,142)			EGFP	RGB(0,139,69)	UNKNOWN	SYBR	None
296	M8	159	RGB(198,113,113)			EGFP	RGB(0,139,69)	UNKNOWN	SYBR	None
297	M9	160	RGB(0,245,255)			EGFP	RGB(0,139,69)	UNKNOWN	SYBR	None
298	M10
299	M11
300	M12
301	M13
302	M14
303	M15
304	M16	152	RGB(176,23,31)			FOXA2	RGB(238,220,130)	UNKNOWN	SYBR	None
305	M17	153	RGB(0,0,255)			FOXA2	RGB(238,220,130)	UNKNOWN	SYBR	None
306	M18	154	RGB(0,139,69)			FOXA2	RGB(238,220,130)	UNKNOWN	SYBR	None
307	M19	155	RGB(255,127,0)			FOXA2	RGB(238,220,130)	UNKNOWN	SYBR	None
308	M20	156	RGB(139,137,112)			FOXA2	RGB(238,220,130)	UNKNOWN	SYBR	None
309	M21	157	RGB(238,121,66)			FOXA2	RGB(238,220,130)	UNKNOWN	SYBR	None
310	M22	158	RGB(142,56,142)			FOXA2	RGB(238,220,130)	UNKNOWN	SYBR	None
311	M23	159	RGB(198,113,113)			FOXA2	RGB(238,220,130)	UNKNOWN	SYBR	None
312	M24	160	RGB(0,245,255)			FOXA2	RGB(238,220,130)	UNKNOWN	SYBR	None
313	N1
314	N2
315	N3
316	N4
317	N5
318	N6
319	N7
320	N8
321	N9
322	N10
323	N11
324	N12
325	N13
326	N14
327	N15
328	N16
329	N17
330	N18
331	N19
332	N20
333	N21
334	N22
335	N23
336	N24
337	O1
338	O2
339	O3
340	O4
341	O5
342	O6
343	O7
344	O8
345	O9
346	O10
347	O11
348	O12
349	O13
350	O14
351	O15
352	O16
353	O17
354	O18
355	O19
356	O20
357	O21
358	O22
359	O23
360	O24
361	P1
362	P2
363	P3
364	P4
365	P5
366	P6
367	P7
368	P8
369	P9
370	P10
371	P11
372	P12
373	P13
374	P14
375	P15
376	P16
377	P17
378	P18
379	P19
380	P20
381	P21
382	P22
383	P23
384	P24

## Sheet: Amplification Data
Block Type	384-Well Block
Calibration Background is expired	Yes
Calibration Background performed on	03-29-2015
Calibration Normalization FAM-ROX is expired	Yes
Calibration Normalization FAM-ROX performed on	03-30-2015
Calibration Normalization VIC-ROX is expired	Yes
Calibration Normalization VIC-ROX performed on	03-30-2015
Calibration Pure Dye FAM is expired	Yes
Calibration Pure Dye FAM performed on	03-30-2015
Calibration Pure Dye NED is expired	Yes
Calibration Pure Dye NED performed on	02-20-2014
Calibration Pure Dye ROX is expired	Yes
Calibration Pure Dye ROX performed on	10-02-2014
Calibration Pure Dye SYBR is expired	Yes
Calibration Pure Dye SYBR performed on	03-30-2015
Calibration Pure Dye TAMRA is expired	Yes
Calibration Pure Dye TAMRA performed on	02-20-2014
Calibration Pure Dye VIC is expired	Yes
Calibration Pure Dye VIC performed on	03-30-2015
Calibration ROI is expired	Yes
Calibration ROI performed on	03-29-2015
Calibration Uniformity is expired	Yes
Calibration Uniformity performed on	03-29-2015
Chemistry	SYBR_GREEN
Date Created	2016-09-14 10:51:02 AM BST
Experiment Barcode
Experiment Comment
Experiment File Name	C:\Applied Biosystems\QuantStudio 6 and 7 Flex Software\User Files\experiments\Anastasiya\2016-09-13 173322.eds
Experiment Name	2016-09-13 173322
Experiment Run End Time	2016-09-14 03:25:37 AM BST
Experiment Type	Comparative Cт (ΔΔCт)
Instrument Name	278860042
Instrument Serial Number	278860042
Instrument Type	QuantStudio(TM) 6 Flex System
Passive Reference	ROX
Quantification Cycle Method	Ct
Signal Smoothing On	true
Stage/ Cycle where Analysis is performed	Stage 2, Step 2
User Name
Well	Cycle	Target Name	Rn	Delta Rn
1	1	GAPDH	0.0382321	0.000562149
1	2	GAPDH	0.0386329	0.000584163
1	3	GAPDH	0.0392974	0.000869719
1	4	GAPDH	0.0395755	0.000768985
1	5	GAPDH	0.0394709	0.000285559
1	6	GAPDH	0.0395118	-5.24093e-05
1	7	GAPDH	0.0400935	0.000150442
1	8	GAPDH	0.0399975	-0.000324353
1	9	GAPDH	0.0398708	-0.000829914
1	10	GAPDH	0.0400415	-0.00103804
1	11	GAPDH	0.0402824	-0.00117599
1	12	GAPDH	0.0404582	-0.00137908
1	13	GAPDH	0.041426	-0.000790108
1	14	GAPDH	0.0429736	0.000378663
1	15	GAPDH	0.0461104	0.00313653
1	16	GAPDH	0.0520653	0.00871265
1	17	GAPDH	0.0630609	0.0193293
1	18	GAPDH	0.0824413	0.038331
1	19	GAPDH	0.117321	0.0728321
1	20	GAPDH	0.174109	0.129241
1	21	GAPDH	0.258673	0.213426
1	22	GAPDH	0.366542	0.320917
1	23	GAPDH	0.48073	0.434725
1	24	GAPDH	0.583155	0.536772
1	25	GAPDH	0.66513	0.618367
1	26	GAPDH	0.724429	0.677288
1	27	GAPDH	0.766656	0.719136
1	28	GAPDH	0.796508	0.748609
1	29	GAPDH	0.815182	0.766904
1	30	GAPDH	0.826504	0.777848
1	31	GAPDH	0.832976	0.78394
1	32	GAPDH	0.836387	0.786972
1	33	GAPDH	0.836296	0.786503
1	34	GAPDH	0.83611	0.785938
1	35	GAPDH	0.836515	0.785965
1	36	GAPDH	0.835046	0.784117
1	37	GAPDH	0.83501	0.783701
1	38	GAPDH	0.834276	0.782589
1	39	GAPDH	0.835159	0.783093
1	40	GAPDH	0.832918	0.780473
2	1	GAPDH	0.00577277	0.000580519
2	2	GAPDH	0.00599053	0.000422047
2	3	GAPDH	0.00657631	0.000631586
2	4	GAPDH	0.00694992	0.000628955
2	5	GAPDH	0.00703952	0.000342307
2	6	GAPDH	0.00733495	0.000261499
2	7	GAPDH	0.00737572	-7.39695e-05
2	8	GAPDH	0.00764819	-0.000177738
2	9	GAPDH	0.00762326	-0.000578914
2	10	GAPDH	0.0075647	-0.00101371
2	11	GAPDH	0.00753746	-0.0014172
2	12	GAPDH	0.00810761	-0.00122329
2	13	GAPDH	0.00917162	-0.000535516
2	14	GAPDH	0.0105969	0.00051354
2	15	GAPDH	0.0131021	0.00264245
2	16	GAPDH	0.0176193	0.00678348
2	17	GAPDH	0.0267176	0.0155055
2	18	GAPDH	0.0438727	0.0322844
2	19	GAPDH	0.0740082	0.0620436
2	20	GAPDH	0.124272	0.111931
2	21	GAPDH	0.201312	0.188595
2	22	GAPDH	0.304764	0.291671
2	23	GAPDH	0.421487	0.408018
2	24	GAPDH	0.53153	0.517684
2	25	GAPDH	0.621272	0.60705
2	26	GAPDH	0.688793	0.674195
2	27	GAPDH	0.736392	0.721417
2	28	GAPDH	0.766597	0.751246
2	29	GAPDH	0.788821	0.773094
2	30	GAPDH	0.800323	0.78422
2	31	GAPDH	0.807099	0.790619
2	32	GAPDH	0.811552	0.794696
2	33	GAPDH	0.813627	0.796395
2	34	GAPDH	0.814067	0.796459
2	35	GAPDH	0.813658	0.795674
2	36	GAPDH	0.812173	0.793812
2	37	GAPDH	0.809673	0.790936
2	38	GAPDH	0.811692	0.792578
2	39	GAPDH	0.810933	0.791443
2	40	GAPDH	0.808985	0.789119
3	1	GAPDH	0.0234204	0.000161873
3	2	GAPDH	0.0236764	-5.79098e-05
3	3	GAPDH	0.024553	0.000343004
3	4	GAPDH	0.0252221	0.000536371
3	5	GAPDH	0.0255703	0.00040876
3	6	GAPDH	0.0259363	0.000299019
3	7	GAPDH	0.0262535	0.000140458
3	8	GAPDH	0.0262895	-0.000299283
3	9	GAPDH	0.0264429	-0.000621558
3	10	GAPDH	0.0267601	-0.00078007
3	11	GAPDH	0.0271465	-0.000869432
3	12	GAPDH	0.0274189	-0.0010728
3	13	GAPDH	0.0279971	-0.000970294
3	14	GAPDH	0.029886	0.000442832
3	15	GAPDH	0.0323619	0.00244299
3	16	GAPDH	0.0370582	0.00666355
3	17	GAPDH	0.0458268	0.0149563
3	18	GAPDH	0.0624074	0.0310613
3	19	GAPDH	0.091254	0.0594321
3	20	GAPDH	0.140147	0.107849
3	21	GAPDH	0.21425	0.181476
3	22	GAPDH	0.31315	0.279901
3	23	GAPDH	0.423967	0.390243
3	24	GAPDH	0.526924	0.492724
3	25	GAPDH	0.607707	0.573031
3	26	GAPDH	0.670612	0.63546
3	27	GAPDH	0.717122	0.681494
3	28	GAPDH	0.748391	0.712288
3	29	GAPDH	0.770199	0.73362
3	30	GAPDH	0.783252	0.746197
3	31	GAPDH	0.790085	0.752554
3	32	GAPDH	0.792739	0.754732
3	33	GAPDH	0.794316	0.755834
3	34	GAPDH	0.794455	0.755497
3	35	GAPDH	0.794958	0.755524
3	36	GAPDH	0.793548	0.753638
3	37	GAPDH	0.793257	0.752871
3	38	GAPDH	0.793542	0.752681
3	39	GAPDH	0.791287	0.74995
3	40	GAPDH	0.790584	0.748771
4	1	PRDM14	0.0268295	-0.000143258
4	2	PRDM14	0.0273423	0.000102314
4	3	PRDM14	0.0280842	0.000576928
4	4	PRDM14	0.0284009	0.000626471
4	5	PRDM14	0.028666	0.000624324
4	6	PRDM14	0.0288421	0.000533191
4	7	PRDM14	0.0288783	0.000302168
4	8	PRDM14	0.0287554	-8.80165e-05
4	9	PRDM14	0.0287705	-0.00034013
4	10	PRDM14	0.0289196	-0.000458246
4	11	PRDM14	0.0292066	-0.000438538
4	12	PRDM14	0.029155	-0.000757374
4	13	PRDM14	0.029216	-0.000963579
4	14	PRDM14	0.0293877	-0.0010591
4	15	PRDM14	0.0295121	-0.00120196
4	16	PRDM14	0.0296235	-0.00135779
4	17	PRDM14	0.0305326	-0.000715871
4	18	PRDM14	0.0322833	0.000767605
4	19	PRDM14	0.0357329	0.00394992
4	20	PRDM14	0.0423744	0.0103242
4	21	PRDM14	0.0545458	0.0222284
4	22	PRDM14	0.0767296	0.044145
4	23	PRDM14	0.115273	0.0824214
4	24	PRDM14	0.177225	0.144106
4	25	PRDM14	0.265746	0.23236
4	26	PRDM14	0.372174	0.338521
4	27	PRDM14	0.477732	0.443811
4	28	PRDM14	0.573279	0.539091
4	29	PRDM14	0.656225	0.62177
4	30	PRDM14	0.725947	0.691224
4	31	PRDM14	0.781136	0.746147
4	32	PRDM14	0.823445	0.788188
4	33	PRDM14	0.858153	0.822628
4	34	PRDM14	0.885358	0.849567
4	35	PRDM14	0.905807	0.869749
4	36	PRDM14	0.92246	0.886134
4	37	PRDM14	0.935613	0.899019
4	38	PRDM14	0.941385	0.904524
4	39	PRDM14	0.946816	0.909688
4	40	PRDM14	0.94929	0.911896
5	1	PRDM14	0.0265456	-0.000145762
5	2	PRDM14	0.0270575	0.000151161
5	3	PRDM14	0.0277326	0.000611352
5	4	PRDM14	0.0279466	0.000610392
5	5	PRDM14	0.0281569	0.000605758
5	6	PRDM14	0.0282083	0.000442205
5	7	PRDM14	0.0283021	0.00032109
5	8	PRDM14	0.0284527	0.000256811
5	9	PRDM14	0.0283237	-8.71231e-05
5	10	PRDM14	0.0281131	-0.000512736
5	11	PRDM14	0.0280027	-0.000838002
5	12	PRDM14	0.0281909	-0.000864721
5	13	PRDM14	0.0283199	-0.000950749
5	14	PRDM14	0.0283462	-0.0011393
5	15	PRDM14	0.028265	-0.00143552
5	16	PRDM14	0.0285377	-0.00137774
5	17	PRDM14	0.0294677	-0.000662611
5	18	PRDM14	0.0313449	0.000999662
5	19	PRDM14	0.0345815	0.00402124
5	20	PRDM14	0.0410942	0.0103191
5	21	PRDM14	0.0535095	0.0225194
5	22	PRDM14	0.0759309	0.0447259
5	23	PRDM14	0.115073	0.0836528
5	24	PRDM14	0.177894	0.146259
5	25	PRDM14	0.268049	0.236199
5	26	PRDM14	0.375281	0.343216
5	27	PRDM14	0.482583	0.450303
5	28	PRDM14	0.57876	0.546265
5	29	PRDM14	0.660402	0.627692
5	30	PRDM14	0.72967	0.696745
5	31	PRDM14	0.784776	0.751637
5	32	PRDM14	0.826054	0.7927
5	33	PRDM14	0.858728	0.825158
5	34	PRDM14	0.885904	0.85212
5	35	PRDM14	0.906483	0.872484
5	36	PRDM14	0.921479	0.887265
5	37	PRDM14	0.933416	0.898986
5	38	PRDM14	0.940203	0.905559
5	39	PRDM14	0.943446	0.908587
5	40	PRDM14	0.945918	0.910844
6	1	PRDM14	0.0143961	0.000498582
6	2	PRDM14	0.0146726	0.00052579
6	3	PRDM14	0.0149924	0.000596279
6	4	PRDM14	0.0151099	0.000464412
6	5	PRDM14	0.0156426	0.000747767
6	6	PRDM14	0.0156629	0.000518735
6	7	PRDM14	0.0156712	0.000277641
6	8	PRDM14	0.0156482	5.29225e-06
6	9	PRDM14	0.0157889	-0.000103303
6	10	PRDM14	0.0158076	-0.000333966
6	11	PRDM14	0.0157625	-0.000628398
6	12	PRDM14	0.0156921	-0.000948078
6	13	PRDM14	0.0158116	-0.001078
6	14	PRDM14	0.0160056	-0.00113332
6	15	PRDM14	0.0160682	-0.00132004
6	16	PRDM14	0.0163812	-0.00125641
6	17	PRDM14	0.0173133	-0.000573658
6	18	PRDM14	0.0190612	0.000924918
6	19	PRDM14	0.0222257	0.00384013
6	20	PRDM14	0.0285213	0.00988637
6	21	PRDM14	0.0400268	0.0211425
6	22	PRDM14	0.061187	0.0420534
6	23	PRDM14	0.0979638	0.0785808
6	24	PRDM14	0.158033	0.138401
6	25	PRDM14	0.24396	0.224079
6	26	PRDM14	0.347424	0.327293
6	27	PRDM14	0.450962	0.430582
6	28	PRDM14	0.543326	0.522696
6	29	PRDM14	0.622866	0.601987
6	30	PRDM14	0.691125	0.669997
6	31	PRDM14	0.744856	0.723478
6	32	PRDM14	0.786911	0.765284
6	33	PRDM14	0.818228	0.796352
6	34	PRDM14	0.842977	0.820852
6	35	PRDM14	0.8647	0.842325
6	36	PRDM14	0.880416	0.857792
6	37	PRDM14	0.8916	0.868727
6	38	PRDM14	0.899185	0.876062
6	39	PRDM14	0.903535	0.880162
6	40	PRDM14	0.904599	0.880977
7	1	SOX17	0.0140955	-0.00113876
7	2	SOX17	0.0143	-0.00103978
7	3	SOX17	0.0149334	-0.000511822
7	4	SOX17	0.015423	-0.000127704
7	5	SOX17	0.0155528	-0.000103404
7	6	SOX17	0.0160437	0.000282007
7	7	SOX17	0.0164996	0.000632314
7	8	SOX17	0.0165777	0.000604968
7	9	SOX17	0.0164736	0.000395328
7	10	SOX17	0.0165497	0.000365982
7	11	SOX17	0.0166693	0.000380025
7	12	SOX17	0.0167567	0.000361953
7	13	SOX17	0.0166848	0.000184543
7	14	SOX17	0.0167213	0.000115524
7	15	SOX17	0.0166372	-7.40269e-05
7	16	SOX17	0.0165875	-0.000229301
7	17	SOX17	0.0165153	-0.000406929
7	18	SOX17	0.0165367	-0.00049111
7	19	SOX17	0.0165424	-0.000590878
7	20	SOX17	0.0163657	-0.000873051
7	21	SOX17	0.0161981	-0.00114614
7	22	SOX17	0.0162231	-0.00122664
7	23	SOX17	0.0165767	-0.000978596
7	24	SOX17	0.0168694	-0.000791399
7	25	SOX17	0.0175037	-0.00026261
7	26	SOX17	0.0189342	0.00106245
7	27	SOX17	0.0214058	0.00342852
7	28	SOX17	0.0261156	0.00803281
7	29	SOX17	0.0346487	0.0164604
7	30	SOX17	0.0497641	0.0314703
7	31	SOX17	0.0758552	0.0574559
7	32	SOX17	0.119372	0.100867
7	33	SOX17	0.185595	0.166985
7	34	SOX17	0.27401	0.255294
7	35	SOX17	0.374109	0.355288
7	36	SOX17	0.470086	0.45116
7	37	SOX17	0.554335	0.535302
7	38	SOX17	0.624908	0.60577
7	39	SOX17	0.680113	0.66087
7	40	SOX17	0.716197	0.696849
8	1	SOX17	0.0102181	-0.00018386
8	2	SOX17	0.0103348	-0.000129367
8	3	SOX17	0.0109486	0.000422118
8	4	SOX17	0.0110764	0.000487662
8	5	SOX17	0.0111294	0.000478354
8	6	SOX17	0.0111398	0.000426527
8	7	SOX17	0.0113777	0.000602178
8	8	SOX17	0.0112714	0.000433588
8	9	SOX17	0.0111723	0.000272217
8	10	SOX17	0.0112509	0.000288563
8	11	SOX17	0.0112968	0.00027216
8	12	SOX17	0.0112303	0.000143363
8	13	SOX17	0.0112612	0.000111977
8	14	SOX17	0.0111141	-9.73504e-05
8	15	SOX17	0.0108513	-0.00042246
8	16	SOX17	0.0106509	-0.000685133
8	17	SOX17	0.0105408	-0.000857458
8	18	SOX17	0.0104385	-0.00102204
8	19	SOX17	0.0103609	-0.0011619
8	20	SOX17	0.0103374	-0.00124771
8	21	SOX17	0.0103132	-0.00133422
8	22	SOX17	0.01038	-0.00132969
8	23	SOX17	0.0106406	-0.00113131
8	24	SOX17	0.0107381	-0.0010961
8	25	SOX17	0.0110797	-0.000816791
8	26	SOX17	0.0120631	0.00010437
8	27	SOX17	0.0138625	0.0018415
8	28	SOX17	0.0174009	0.0053176
8	29	SOX17	0.0239047	0.0117591
8	30	SOX17	0.035732	0.0235242
8	31	SOX17	0.0562774	0.0440073
8	32	SOX17	0.0902995	0.0779671
8	33	SOX17	0.144182	0.131788
8	34	SOX17	0.220066	0.207609
8	35	SOX17	0.312319	0.2998
8	36	SOX17	0.406348	0.393766
8	37	SOX17	0.492508	0.479864
8	38	SOX17	0.56449	0.551784
8	39	SOX17	0.62206	0.609291
8	40	SOX17	0.662984	0.650153
9	1	SOX17	0.00921909	-0.000344444
9	2	SOX17	0.00948806	-0.000103792
9	3	SOX17	0.00974794	0.000127762
9	4	SOX17	0.00984688	0.000198379
9	5	SOX17	0.0100414	0.000364599
9	6	SOX17	0.010112	0.000406907
9	7	SOX17	0.0100491	0.00031565
9	8	SOX17	0.0100604	0.000298571
9	9	SOX17	0.0100513	0.000261237
9	10	SOX17	0.0099885	0.000170073
9	11	SOX17	0.0100449	0.000198168
9	12	SOX17	0.00992369	4.86181e-05
9	13	SOX17	0.00981534	-8.80508e-05
9	14	SOX17	0.00981366	-0.000118053
9	15	SOX17	0.00973939	-0.000220647
9	16	SOX17	0.00961345	-0.000374906
9	17	SOX17	0.0094997	-0.000516978
9	18	SOX17	0.00939716	-0.000647842
9	19	SOX17	0.00926033	-0.000812997
9	20	SOX17	0.00915551	-0.000946138
9	21	SOX17	0.00914672	-0.000983245
9	22	SOX17	0.00925885	-0.00089944
9	23	SOX17	0.00933928	-0.000847328
9	24	SOX17	0.00965724	-0.000557696
9	25	SOX17	0.0103733	0.000130035
9	26	SOX17	0.0114625	0.00119089
9	27	SOX17	0.0136023	0.00330243
9	28	SOX17	0.0177683	0.00744004
9	29	SOX17	0.0251447	0.0147881
9	30	SOX17	0.0384289	0.0280441
9	31	SOX17	0.0615239	0.0511108
9	32	SOX17	0.100105	0.0896638
9	33	SOX17	0.159932	0.149462
9	34	SOX17	0.241579	0.231081
9	35	SOX17	0.336088	0.325562
9	36	SOX17	0.430202	0.419647
9	37	SOX17	0.513997	0.503414
9	38	SOX17	0.584791	0.574179
9	39	SOX17	0.643625	0.632985
9	40	SOX17	0.682209	0.67154
10	1	AP2y	0.00813213	0.000687309
10	2	AP2y	0.00839269	0.000696749
10	3	AP2y	0.00885457	0.000907508
10	4	AP2y	0.00884236	0.000644177
10	5	AP2y	0.00890861	0.000459314
10	6	AP2y	0.00914394	0.000443521
10	7	AP2y	0.00922846	0.000276921
10	8	AP2y	0.00923587	3.32144e-05
10	9	AP2y	0.00927543	-0.000178346
10	10	AP2y	0.00930158	-0.000403315
10	11	AP2y	0.00928348	-0.000672533
10	12	AP2y	0.00923748	-0.000969655
10	13	AP2y	0.00919429	-0.00126397
10	14	AP2y	0.0094762	-0.00123318
10	15	AP2y	0.00969031	-0.00127019
10	16	AP2y	0.0100165	-0.00119513
10	17	AP2y	0.0109495	-0.000513257
10	18	AP2y	0.01267	0.000956159
10	19	AP2y	0.0159437	0.00397876
10	20	AP2y	0.0219458	0.00972973
10	21	AP2y	0.0321926	0.0197253
10	22	AP2y	0.0501255	0.0374071
10	23	AP2y	0.0797563	0.0667868
10	24	AP2y	0.125613	0.112392
10	25	AP2y	0.188684	0.175213
10	26	AP2y	0.265062	0.251339
10	27	AP2y	0.348526	0.334552
10	28	AP2y	0.435282	0.421057
10	29	AP2y	0.51792	0.503443
10	30	AP2y	0.591623	0.576895
10	31	AP2y	0.652804	0.637825
10	32	AP2y	0.703972	0.688742
10	33	AP2y	0.74851	0.733029
10	34	AP2y	0.782459	0.766727
10	35	AP2y	0.810323	0.79434
10	36	AP2y	0.832623	0.816389
10	37	AP2y	0.852537	0.836052
10	38	AP2y	0.870077	0.853341
10	39	AP2y	0.883022	0.866034
10	40	AP2y	0.890845	0.873606
11	1	AP2y	0.00787593	0.000167444
11	2	AP2y	0.00813538	0.000242736
11	3	AP2y	0.00843554	0.000358742
11	4	AP2y	0.00885465	0.000593691
11	5	AP2y	0.00893393	0.000488808
11	6	AP2y	0.00886338	0.000234108
11	7	AP2y	0.00895669	0.000143254
11	8	AP2y	0.00890842	-8.91746e-05
11	9	AP2y	0.00883076	-0.000350983
11	10	AP2y	0.00900503	-0.000360875
11	11	AP2y	0.00902806	-0.000522006
11	12	AP2y	0.00901082	-0.000723404
11	13	AP2y	0.0092189	-0.000699478
11	14	AP2y	0.00935958	-0.000742957
11	15	AP2y	0.00945341	-0.000833279
11	16	AP2y	0.00998687	-0.000483979
11	17	AP2y	0.0110917	0.000436673
11	18	AP2y	0.01339	0.00255086
11	19	AP2y	0.0173171	0.00629375
11	20	AP2y	0.0246208	0.0134133
11	21	AP2y	0.0375216	0.02613
11	22	AP2y	0.0595151	0.0479393
11	23	AP2y	0.0956462	0.0838862
11	24	AP2y	0.149948	0.138004
11	25	AP2y	0.222107	0.209978
11	26	AP2y	0.305411	0.293099
11	27	AP2y	0.392255	0.379758
11	28	AP2y	0.482003	0.469323
11	29	AP2y	0.564005	0.55114
11	30	AP2y	0.633473	0.620424
11	31	AP2y	0.689198	0.675964
11	32	AP2y	0.737079	0.723662
11	33	AP2y	0.777161	0.76356
11	34	AP2y	0.809644	0.795859
11	35	AP2y	0.835521	0.821551
11	36	AP2y	0.858157	0.844003
11	37	AP2y	0.876055	0.861717
11	38	AP2y	0.890307	0.875785
11	39	AP2y	0.90378	0.889074
11	40	AP2y	0.912965	0.898074
12	1	AP2y	0.00826941	0.000687408
12	2	AP2y	0.00838894	0.000545291
12	3	AP2y	0.00877003	0.000664743
12	4	AP2y	0.0090616	0.000694661
12	5	AP2y	0.00916412	0.000535536
12	6	AP2y	0.00932425	0.00043402
12	7	AP2y	0.00927335	0.000121469
12	8	AP2y	0.00941298	-5.41297e-07
12	9	AP2y	0.00968232	7.15268e-06
12	10	AP2y	0.0096268	-0.000310013
12	11	AP2y	0.00961169	-0.000586773
12	12	AP2y	0.00955474	-0.000905365
12	13	AP2y	0.00958373	-0.00113803
12	14	AP2y	0.00972483	-0.00125857
12	15	AP2y	0.00996448	-0.00128057
12	16	AP2y	0.0103951	-0.00111156
12	17	AP2y	0.0111273	-0.000641065
12	18	AP2y	0.0129932	0.000963233
12	19	AP2y	0.0161033	0.00381168
12	20	AP2y	0.0218228	0.00926951
12	21	AP2y	0.0316453	0.0188304
12	22	AP2y	0.0493777	0.0363012
12	23	AP2y	0.0783039	0.0649657
12	24	AP2y	0.123123	0.109523
12	25	AP2y	0.183948	0.170086
12	26	AP2y	0.258375	0.244252
12	27	AP2y	0.341352	0.326968
12	28	AP2y	0.426294	0.411647
12	29	AP2y	0.507436	0.492528
12	30	AP2y	0.579914	0.564745
12	31	AP2y	0.639937	0.624505
12	32	AP2y	0.690801	0.675108
12	33	AP2y	0.73341	0.717455
12	34	AP2y	0.768804	0.752587
12	35	AP2y	0.797862	0.781384
12	36	AP2y	0.822263	0.805524
12	37	AP2y	0.840463	0.823462
12	38	AP2y	0.856214	0.838951
12	39	AP2y	0.869813	0.852288
12	40	AP2y	0.880711	0.862925
13	1	BLIMP1	0.00593612	-0.000232454
13	2	BLIMP1	0.00598001	-0.00022501
13	3	BLIMP1	0.00630315	6.16908e-05
13	4	BLIMP1	0.00662263	0.000344734
13	5	BLIMP1	0.00654743	0.000233093
13	6	BLIMP1	0.00646975	0.000118967
13	7	BLIMP1	0.00660626	0.000219038
13	8	BLIMP1	0.00671181	0.00028815
13	9	BLIMP1	0.00674934	0.000289235
13	10	BLIMP1	0.00662752	0.000130969
13	11	BLIMP1	0.00645173	-8.12609e-05
13	12	BLIMP1	0.00629297	-0.00027646
13	13	BLIMP1	0.00622157	-0.000384296
13	14	BLIMP1	0.00627776	-0.000364551
13	15	BLIMP1	0.00634902	-0.000329731
13	16	BLIMP1	0.00624424	-0.000470958
13	17	BLIMP1	0.006163	-0.000588635
13	18	BLIMP1	0.00615889	-0.000629189
13	19	BLIMP1	0.00619085	-0.000633666
13	20	BLIMP1	0.00635223	-0.000508729
13	21	BLIMP1	0.00669458	-0.000202824
13	22	BLIMP1	0.00757213	0.000638289
13	23	BLIMP1	0.00911641	0.00214613
13	24	BLIMP1	0.0127092	0.00570244
13	25	BLIMP1	0.0193138	0.0122706
13	26	BLIMP1	0.0315872	0.0245076
13	27	BLIMP1	0.0536294	0.0465134
13	28	BLIMP1	0.0919147	0.0847622
13	29	BLIMP1	0.154134	0.146945
13	30	BLIMP1	0.243148	0.235923
13	31	BLIMP1	0.350074	0.342813
13	32	BLIMP1	0.453525	0.446227
13	33	BLIMP1	0.541503	0.534168
13	34	BLIMP1	0.611274	0.603903
13	35	BLIMP1	0.66387	0.656463
13	36	BLIMP1	0.701623	0.694179
13	37	BLIMP1	0.727683	0.720203
13	38	BLIMP1	0.742124	0.734607
13	39	BLIMP1	0.747828	0.740275
13	40	BLIMP1	0.750078	0.742488
14	1	BLIMP1	0.0073276	4.47731e-05
14	2	BLIMP1	0.00747883	0.000196919
14	3	BLIMP1	0.00749533	0.000214328
14	4	BLIMP1	0.00751033	0.000230248
14	5	BLIMP1	0.00748135	0.000202176
14	6	BLIMP1	0.00762878	0.000350519
14	7	BLIMP1	0.00755899	0.000281647
14	8	BLIMP1	0.00746425	0.000187818
14	9	BLIMP1	0.00737538	9.98652e-05
14	10	BLIMP1	0.00736975	9.51531e-05
14	11	BLIMP1	0.00725442	-1.92693e-05
14	12	BLIMP1	0.00716571	-0.000107057
14	13	BLIMP1	0.00717069	-0.000101168
14	14	BLIMP1	0.00694439	-0.000326549
14	15	BLIMP1	0.00669475	-0.000575278
14	16	BLIMP1	0.00648335	-0.000785758
14	17	BLIMP1	0.00644762	-0.000820575
14	18	BLIMP1	0.00648523	-0.000782051
14	19	BLIMP1	0.00653465	-0.000731714
14	20	BLIMP1	0.00679419	-0.000471265
14	21	BLIMP1	0.00712476	-0.000139783
14	22	BLIMP1	0.00796158	0.00069795
14	23	BLIMP1	0.00976347	0.00250076
14	24	BLIMP1	0.0133653	0.00610349
14	25	BLIMP1	0.0197845	0.0125236
14	26	BLIMP1	0.0320239	0.0247639
14	27	BLIMP1	0.0539076	0.0466485
14	28	BLIMP1	0.0922539	0.0849958
14	29	BLIMP1	0.154419	0.147162
14	30	BLIMP1	0.242981	0.235725
14	31	BLIMP1	0.348773	0.341517
14	32	BLIMP1	0.451586	0.444331
14	33	BLIMP1	0.538566	0.531312
14	34	BLIMP1	0.609518	0.602265
14	35	BLIMP1	0.662689	0.655437
14	36	BLIMP1	0.700338	0.693087
14	37	BLIMP1	0.72406	0.71681
14	38	BLIMP1	0.739089	0.73184
14	39	BLIMP1	0.746043	0.738795
14	40	BLIMP1	0.749585	0.742338
15	1	BLIMP1	0.0112584	-0.000348436
15	2	BLIMP1	0.0115329	-0.000110345
15	3	BLIMP1	0.0119137	0.000234123
15	4	BLIMP1	0.0120556	0.000339686
15	5	BLIMP1	0.0120365	0.000284183
15	6	BLIMP1	0.011866	7.73576e-05
15	7	BLIMP1	0.0117998	-2.5181e-05
15	8	BLIMP1	0.0120821	0.000220755
15	9	BLIMP1	0.0121037	0.000206032
15	10	BLIMP1	0.0120952	0.000161088
15	11	BLIMP1	0.0120381	6.7684e-05
15	12	BLIMP1	0.0119426	-6.41605e-05
15	13	BLIMP1	0.0118136	-0.000229522
15	14	BLIMP1	0.0117377	-0.000341793
15	15	BLIMP1	0.0117933	-0.000322535
15	16	BLIMP1	0.0116537	-0.000498535
15	17	BLIMP1	0.0115187	-0.000669892
15	18	BLIMP1	0.0113777	-0.000847165
15	19	BLIMP1	0.0113294	-0.000931858
15	20	BLIMP1	0.0115309	-0.000766703
15	21	BLIMP1	0.0120512	-0.000282718
15	22	BLIMP1	0.0130995	0.000729192
15	23	BLIMP1	0.0150666	0.00265996
15	24	BLIMP1	0.018726	0.00628294
15	25	BLIMP1	0.0255741	0.0130947
15	26	BLIMP1	0.0385277	0.026012
15	27	BLIMP1	0.0617751	0.049223
15	28	BLIMP1	0.102191	0.0896029
15	29	BLIMP1	0.167367	0.154742
15	30	BLIMP1	0.260021	0.24736
15	31	BLIMP1	0.370066	0.357368
15	32	BLIMP1	0.475605	0.462871
15	33	BLIMP1	0.564371	0.5516
15	34	BLIMP1	0.632529	0.619723
15	35	BLIMP1	0.683029	0.670187
15	36	BLIMP1	0.718529	0.70565
15	37	BLIMP1	0.740115	0.7272
15	38	BLIMP1	0.751252	0.7383
15	39	BLIMP1	0.756791	0.743803
15	40	BLIMP1	0.759658	0.746633
16	1	SOX2	0.0426368	0.00055393
16	2	SOX2	0.0428629	0.000586652
16	3	SOX2	0.0429391	0.000469562
16	4	SOX2	0.0431597	0.000496831
16	5	SOX2	0.0433574	0.000501189
16	6	SOX2	0.043842	0.000792387
16	7	SOX2	0.0435025	0.000259565
16	8	SOX2	0.0432615	-0.000174741
16	9	SOX2	0.0430646	-0.000564965
16	10	SOX2	0.0430253	-0.000797614
16	11	SOX2	0.0430749	-0.00094137
16	12	SOX2	0.0431295	-0.00108008
16	13	SOX2	0.0434829	-0.000920088
16	14	SOX2	0.04355	-0.00104626
16	15	SOX2	0.0440782	-0.000711395
16	16	SOX2	0.0455904	0.000607391
16	17	SOX2	0.0482859	0.00310959
16	18	SOX2	0.0531075	0.00773784
16	19	SOX2	0.0626484	0.0170854
16	20	SOX2	0.0796931	0.0339368
16	21	SOX2	0.110203	0.0642536
16	22	SOX2	0.161164	0.115021
16	23	SOX2	0.235373	0.189037
16	24	SOX2	0.324417	0.277887
16	25	SOX2	0.409317	0.362594
16	26	SOX2	0.488825	0.441909
16	27	SOX2	0.571289	0.524179
16	28	SOX2	0.65141	0.604107
16	29	SOX2	0.725748	0.678252
16	30	SOX2	0.791899	0.74421
16	31	SOX2	0.847947	0.800064
16	32	SOX2	0.899031	0.850954
16	33	SOX2	0.943772	0.895503
16	34	SOX2	0.97888	0.930417
16	35	SOX2	1.00961	0.960953
16	36	SOX2	1.03828	0.989434
16	37	SOX2	1.06313	1.01408
16	38	SOX2	1.08517	1.03593
16	39	SOX2	1.10306	1.05363
16	40	SOX2	1.1151	1.06548
17	1	SOX2	0.0438538	-0.000411482
17	2	SOX2	0.0443817	-0.000102523
17	3	SOX2	0.0448828	0.00017959
17	4	SOX2	0.0456843	0.000762134
17	5	SOX2	0.0457064	0.000565283
17	6	SOX2	0.0457655	0.000405354
17	7	SOX2	0.0458242	0.0002451
17	8	SOX2	0.0456247	-0.000173316
17	9	SOX2	0.0454395	-0.000577542
17	10	SOX2	0.0453331	-0.000902911
17	11	SOX2	0.0456289	-0.000826106
17	12	SOX2	0.0462022	-0.000471699
17	13	SOX2	0.0461918	-0.000701083
17	14	SOX2	0.046281	-0.0008309
17	15	SOX2	0.0467176	-0.000613231
17	16	SOX2	0.0477737	0.000223881
17	17	SOX2	0.0504842	0.00271545
17	18	SOX2	0.0554248	0.00743699
17	19	SOX2	0.0642254	0.0160187
17	20	SOX2	0.0804203	0.0319946
17	21	SOX2	0.108602	0.0599572
17	22	SOX2	0.156885	0.108021
17	23	SOX2	0.23011	0.181028
17	24	SOX2	0.321629	0.272327
17	25	SOX2	0.412504	0.362983
17	26	SOX2	0.498588	0.448848
17	27	SOX2	0.589437	0.539479
17	28	SOX2	0.677767	0.62759
17	29	SOX2	0.759722	0.709325
17	30	SOX2	0.832808	0.782193
17	31	SOX2	0.897312	0.846477
17	32	SOX2	0.953352	0.902299
17	33	SOX2	1.00261	0.951334
17	34	SOX2	1.0447	0.993212
17	35	SOX2	1.08015	1.02844
17	36	SOX2	1.1135	1.06157
17	37	SOX2	1.14249	1.09034
17	38	SOX2	1.16469	1.11232
17	39	SOX2	1.18303	1.13045
17	40	SOX2	1.19827	1.14546
18	1	SOX2	0.0991182	0.000475032
18	2	SOX2	0.0995066	0.000820065
18	3	SOX2	0.0996164	0.000886558
18	4	SOX2	0.099387	0.000613841
18	5	SOX2	0.0992589	0.000442408
18	6	SOX2	0.0991814	0.000321481
18	7	SOX2	0.0990237	0.000120499
18	8	SOX2	0.0985465	-0.000400025
18	9	SOX2	0.0983992	-0.000590741
18	10	SOX2	0.0983123	-0.000720898
18	11	SOX2	0.0980499	-0.00102673
18	12	SOX2	0.0981085	-0.00101143
18	13	SOX2	0.0982973	-0.000866023
18	14	SOX2	0.0984562	-0.000750372
18	15	SOX2	0.0989672	-0.000282739
18	16	SOX2	0.099722	0.000428676
18	17	SOX2	0.102172	0.00283549
18	18	SOX2	0.106034	0.00665429
18	19	SOX2	0.114108	0.0146851
18	20	SOX2	0.129484	0.030017
18	21	SOX2	0.156462	0.0569517
18	22	SOX2	0.202595	0.103042
18	23	SOX2	0.273121	0.173525
18	24	SOX2	0.36317	0.26353
18	25	SOX2	0.454689	0.355005
18	26	SOX2	0.539711	0.439984
18	27	SOX2	0.628118	0.528348
18	28	SOX2	0.715719	0.615905
18	29	SOX2	0.79693	0.697074
18	30	SOX2	0.869384	0.769484
18	31	SOX2	0.930692	0.830749
18	32	SOX2	0.984928	0.884942
18	33	SOX2	1.03511	0.93508
18	34	SOX2	1.07809	0.978021
18	35	SOX2	1.116	1.01588
18	36	SOX2	1.1427	1.04254
18	37	SOX2	1.16756	1.06736
18	38	SOX2	1.19384	1.09359
18	39	SOX2	1.21536	1.11507
18	40	SOX2	1.22885	1.12852
19	1	OCT4	0.0533062	0.000342089
19	2	OCT4	0.0535453	0.000144984
19	3	OCT4	0.054374	0.000537573
19	4	OCT4	0.0549223	0.000649723
19	5	OCT4	0.0551131	0.000404319
19	6	OCT4	0.0549091	-0.000235791
19	7	OCT4	0.055174	-0.000407095
19	8	OCT4	0.0555297	-0.000487524
19	9	OCT4	0.055525	-0.000928376
19	10	OCT4	0.0557582	-0.00113139
19	11	OCT4	0.0567734	-0.000552275
19	12	OCT4	0.058047	0.000285159
19	13	OCT4	0.0600637	0.00186568
19	14	OCT4	0.0643036	0.00566946
19	15	OCT4	0.0723045	0.0132342
19	16	OCT4	0.0879141	0.0284076
19	17	OCT4	0.115629	0.0556866
19	18	OCT4	0.165644	0.105265
19	19	OCT4	0.248021	0.187206
19	20	OCT4	0.365455	0.304204
19	21	OCT4	0.502862	0.441174
19	22	OCT4	0.635707	0.573584
19	23	OCT4	0.754113	0.691554
19	24	OCT4	0.85876	0.795764
19	25	OCT4	0.947973	0.884541
19	26	OCT4	1.02189	0.958018
19	27	OCT4	1.08163	1.01733
19	28	OCT4	1.12882	1.06407
19	29	OCT4	1.16828	1.10311
19	30	OCT4	1.19998	1.13437
19	31	OCT4	1.22513	1.15908
19	32	OCT4	1.24259	1.17611
19	33	OCT4	1.25732	1.1904
19	34	OCT4	1.27053	1.20318
19	35	OCT4	1.28081	1.21302
19	36	OCT4	1.28667	1.21844
19	37	OCT4	1.28741	1.21874
19	38	OCT4	1.2891	1.22
19	39	OCT4	1.29049	1.22095
19	40	OCT4	1.2938	1.22382
20	1	OCT4	0.0685611	-0.000666242
20	2	OCT4	0.0694627	-0.00017248
20	3	OCT4	0.0704284	0.000385462
20	4	OCT4	0.0707405	0.000289704
20	5	OCT4	0.071229	0.000370414
20	6	OCT4	0.0713616	9.5179e-05
20	7	OCT4	0.0713536	-0.000320693
20	8	OCT4	0.0717765	-0.000305556
20	9	OCT4	0.0718927	-0.000597219
20	10	OCT4	0.0721377	-0.000760046
20	11	OCT4	0.0723402	-0.000965365
20	12	OCT4	0.0736735	-3.98339e-05
20	13	OCT4	0.0759691	0.00184795
20	14	OCT4	0.0802651	0.0057361
20	15	OCT4	0.0878485	0.0129117
20	16	OCT4	0.102814	0.0274694
20	17	OCT4	0.130816	0.0550636
20	18	OCT4	0.181487	0.105326
20	19	OCT4	0.264155	0.187587
20	20	OCT4	0.381615	0.304639
20	21	OCT4	0.5193	0.441916
20	22	OCT4	0.651941	0.574149
20	23	OCT4	0.772066	0.693866
20	24	OCT4	0.87817	0.799563
20	25	OCT4	0.968343	0.889328
20	26	OCT4	1.04258	0.963157
20	27	OCT4	1.1014	1.02157
20	28	OCT4	1.14764	1.06741
20	29	OCT4	1.18765	1.10701
20	30	OCT4	1.21858	1.13752
20	31	OCT4	1.24046	1.159
20	32	OCT4	1.26054	1.17867
20	33	OCT4	1.27742	1.19515
20	34	OCT4	1.28901	1.20632
20	35	OCT4	1.29628	1.21319
20	36	OCT4	1.30248	1.21897
20	37	OCT4	1.30744	1.22353
20	38	OCT4	1.30899	1.22468
20	39	OCT4	1.31178	1.22706
20	40	OCT4	1.31338	1.22825
21	1	OCT4	0.0446111	0.000471725
21	2	OCT4	0.0447573	0.00025309
21	3	OCT4	0.0455354	0.000666454
21	4	OCT4	0.0455713	0.000337443
21	5	OCT4	0.0455373	-6.13879e-05
21	6	OCT4	0.0458383	-0.00012517
21	7	OCT4	0.0458641	-0.000464247
21	8	OCT4	0.0462705	-0.000422603
21	9	OCT4	0.0467916	-0.000266339
21	10	OCT4	0.0470476	-0.000375223
21	11	OCT4	0.0471687	-0.000618892
21	12	OCT4	0.0481455	-6.9287e-06
21	13	OCT4	0.0498542	0.00133689
21	14	OCT4	0.0541024	0.00522028
21	15	OCT4	0.0619658	0.0127189
21	16	OCT4	0.0768651	0.0272534
21	17	OCT4	0.103514	0.053537
21	18	OCT4	0.15074	0.100399
21	19	OCT4	0.229717	0.17901
21	20	OCT4	0.343474	0.292403
21	21	OCT4	0.47844	0.427004
21	22	OCT4	0.608549	0.556748
21	23	OCT4	0.723722	0.671557
21	24	OCT4	0.827291	0.774761
21	25	OCT4	0.916604	0.863709
21	26	OCT4	0.990284	0.937024
21	27	OCT4	1.04625	0.992628
21	28	OCT4	1.09086	1.03687
21	29	OCT4	1.12768	1.07332
21	30	OCT4	1.15925	1.10453
21	31	OCT4	1.18026	1.12517
21	32	OCT4	1.19801	1.14256
21	33	OCT4	1.21651	1.1607
21	34	OCT4	1.22693	1.17075
21	35	OCT4	1.23511	1.17856
21	36	OCT4	1.24326	1.18635
21	37	OCT4	1.24774	1.19047
21	38	OCT4	1.24966	1.19202
21	39	OCT4	1.24864	1.19064
21	40	OCT4	1.24708	1.18871
22	1	NANOS3	0.0777448	-0.00476119
22	2	NANOS3	0.0786777	-0.00365132
22	3	NANOS3	0.0804612	-0.00169088
22	4	NANOS3	0.0810294	-0.000945714
22	5	NANOS3	0.0814707	-0.000327357
22	6	NANOS3	0.0818283	0.000207196
22	7	NANOS3	0.0814361	-8.03203e-06
22	8	NANOS3	0.0814477	0.000180546
22	9	NANOS3	0.0814082	0.000318088
22	10	NANOS3	0.0817433	0.00083011
22	11	NANOS3	0.0815335	0.000797317
22	12	NANOS3	0.0811722	0.000612993
22	13	NANOS3	0.0805729	0.000190646
22	14	NANOS3	0.0803653	0.000160058
22	15	NANOS3	0.0804928	0.00046456
22	16	NANOS3	0.0801336	0.000282308
22	17	NANOS3	0.0797008	2.65406e-05
22	18	NANOS3	0.0793362	-0.000161143
22	19	NANOS3	0.0792332	-8.71027e-05
22	20	NANOS3	0.0797106	0.000567278
22	21	NANOS3	0.0798742	0.000907848
22	22	NANOS3	0.0796085	0.000819183
22	23	NANOS3	0.0785993	-1.31177e-05
22	24	NANOS3	0.0780409	-0.000394464
22	25	NANOS3	0.0778051	-0.00045329
22	26	NANOS3	0.0776615	-0.000419945
22	27	NANOS3	0.0774526	-0.0004518
22	28	NANOS3	0.0772296	-0.000497885
22	29	NANOS3	0.0770861	-0.000464353
22	30	NANOS3	0.0769309	-0.000442594
22	31	NANOS3	0.0764648	-0.000731702
22	32	NANOS3	0.0764096	-0.000609859
22	33	NANOS3	0.0765954	-0.000247071
22	34	NANOS3	0.0767301	6.45531e-05
22	35	NANOS3	0.0780056	0.00151708
22	36	NANOS3	0.0799832	0.00367167
22	37	NANOS3	0.0830259	0.00689136
22	38	NANOS3	0.0880694	0.0121118
22	39	NANOS3	0.098235	0.0224544
22	40	NANOS3	0.112515	0.0369113
23	1	NANOS3	0.0546995	-0.00116906
23	2	NANOS3	0.0554578	-0.000385143
23	3	NANOS3	0.0557026	-0.000114777
23	4	NANOS3	0.0559547	0.000162899
23	5	NANOS3	0.0569723	0.00120603
23	6	NANOS3	0.0565731	0.000832448
23	7	NANOS3	0.0561649	0.000449827
23	8	NANOS3	0.0561209	0.000431364
23	9	NANOS3	0.056062	0.000398049
23	10	NANOS3	0.0561966	0.000558218
23	11	NANOS3	0.056122	0.000509122
23	12	NANOS3	0.0562888	0.000701559
23	13	NANOS3	0.0560845	0.000522804
23	14	NANOS3	0.0558934	0.000357286
23	15	NANOS3	0.0556291	0.000118543
23	16	NANOS3	0.0554371	-4.78663e-05
23	17	NANOS3	0.0555123	5.28876e-05
23	18	NANOS3	0.0552596	-0.000174203
23	19	NANOS3	0.0548956	-0.000512672
23	20	NANOS3	0.0546817	-0.000701022
23	21	NANOS3	0.0546759	-0.000681271
23	22	NANOS3	0.0547063	-0.000625295
23	23	NANOS3	0.0547894	-0.000516592
23	24	NANOS3	0.0549286	-0.0003518
23	25	NANOS3	0.0552542	-6.35597e-07
23	26	NANOS3	0.0538714	-0.00135786
23	27	NANOS3	0.0535172	-0.00168648
23	28	NANOS3	0.0539785	-0.00119961
23	29	NANOS3	0.0538938	-0.00125876
23	30	NANOS3	0.0535704	-0.00155655
23	31	NANOS3	0.0533107	-0.00179077
23	32	NANOS3	0.0532985	-0.00177734
23	33	NANOS3	0.0535336	-0.00151671
23	34	NANOS3	0.0532093	-0.00181541
23	35	NANOS3	0.0535444	-0.00145471
23	36	NANOS3	0.0553376	0.00036406
23	37	NANOS3	0.0564567	0.0015087
23	38	NANOS3	0.058362	0.00343956
23	39	NANOS3	0.0624238	0.00752697
23	40	NANOS3	0.0673563	0.012485
24	1	NANOS3	0.0648238	-0.00194807
24	2	NANOS3	0.0652106	-0.00142923
24	3	NANOS3	0.0657417	-0.000766
24	4	NANOS3	0.0660303	-0.000345295
24	5	NANOS3	0.0667104	0.000466938
24	6	NANOS3	0.066576	0.000464621
24	7	NANOS3	0.0663739	0.000394623
24	8	NANOS3	0.0659896	0.000142451
24	9	NANOS3	0.0657277	1.26023e-05
24	10	NANOS3	0.0660157	0.000432704
24	11	NANOS3	0.0662893	0.000838403
24	12	NANOS3	0.0661614	0.00084265
24	13	NANOS3	0.0656409	0.000454229
24	14	NANOS3	0.0651806	0.000126009
24	15	NANOS3	0.0648813	-4.12189e-05
24	16	NANOS3	0.0648773	8.68941e-05
24	17	NANOS3	0.0647245	6.6234e-05
24	18	NANOS3	0.0648557	0.000329471
24	19	NANOS3	0.064729	0.000334888
24	20	NANOS3	0.0641762	-8.58464e-05
24	21	NANOS3	0.0637525	-0.000377454
24	22	NANOS3	0.0638833	-0.000114501
24	23	NANOS3	0.0635098	-0.000355884
24	24	NANOS3	0.0632935	-0.000440128
24	25	NANOS3	0.0633514	-0.000250108
24	26	NANOS3	0.0631639	-0.000305488
24	27	NANOS3	0.0629783	-0.000359005
24	28	NANOS3	0.0626125	-0.000592722
24	29	NANOS3	0.0622388	-0.000834314
24	30	NANOS3	0.0621342	-0.000806803
24	31	NANOS3	0.0616119	-0.00119701
24	32	NANOS3	0.0608228	-0.00185398
24	33	NANOS3	0.0606945	-0.00185023
24	34	NANOS3	0.0609065	-0.00150615
24	35	NANOS3	0.0612913	-0.000989173
24	36	NANOS3	0.0618089	-0.000339489
24	37	NANOS3	0.0626624	0.000646119
24	38	NANOS3	0.0645387	0.00265453
24	39	NANOS3	0.0668696	0.00511744
24	40	NANOS3	0.0707894	0.00916938
25	1	GAPDH	-0.0185017	-0.000469827
25	2	GAPDH	-0.0177729	-0.000131551
25	3	GAPDH	-0.0169158	0.000335126
25	4	GAPDH	-0.0164025	0.000457868
25	5	GAPDH	-0.0161547	0.000315222
25	6	GAPDH	-0.0160031	7.6307e-05
25	7	GAPDH	-0.0156102	7.87983e-05
25	8	GAPDH	-0.0154631	-0.000164592
25	9	GAPDH	-0.0154139	-0.00050591
25	10	GAPDH	-0.0151586	-0.000641131
25	11	GAPDH	-0.0151082	-0.00098117
25	12	GAPDH	-0.0143542	-0.000617685
25	13	GAPDH	-0.0136285	-0.000282448
25	14	GAPDH	-0.0127471	0.000208455
25	15	GAPDH	-0.0108439	0.00172116
25	16	GAPDH	-0.00673838	0.00543623
25	17	GAPDH	0.000286653	0.0120708
25	18	GAPDH	0.0124527	0.0238463
25	19	GAPDH	0.0346767	0.0456799
25	20	GAPDH	0.0736775	0.0842902
25	21	GAPDH	0.136313	0.146535
25	22	GAPDH	0.227519	0.237351
25	23	GAPDH	0.340837	0.350278
25	24	GAPDH	0.459958	0.469009
25	25	GAPDH	0.566294	0.574954
25	26	GAPDH	0.652225	0.660494
25	27	GAPDH	0.71678	0.724659
25	28	GAPDH	0.764165	0.771654
25	29	GAPDH	0.797512	0.80461
25	30	GAPDH	0.820952	0.82766
25	31	GAPDH	0.836503	0.84282
25	32	GAPDH	0.847555	0.853481
25	33	GAPDH	0.850498	0.856035
25	34	GAPDH	0.85247	0.857616
25	35	GAPDH	0.853718	0.858474
25	36	GAPDH	0.855487	0.859852
25	37	GAPDH	0.857404	0.861378
25	38	GAPDH	0.856503	0.860087
25	39	GAPDH	0.855512	0.858706
25	40	GAPDH	0.852902	0.855705
26	1	GAPDH	-0.0251497	0.000551086
26	2	GAPDH	-0.0245124	0.000708506
26	3	GAPDH	-0.0238661	0.000874999
26	4	GAPDH	-0.0236985	0.000562725
26	5	GAPDH	-0.0231416	0.000639781
26	6	GAPDH	-0.022825	0.000476476
26	7	GAPDH	-0.022749	7.25844e-05
26	8	GAPDH	-0.0226706	-0.000328869
26	9	GAPDH	-0.0226245	-0.000762625
26	10	GAPDH	-0.0225621	-0.00118006
26	11	GAPDH	-0.0220829	-0.00118076
26	12	GAPDH	-0.0217481	-0.00132581
26	13	GAPDH	-0.0211152	-0.00117273
26	14	GAPDH	-0.02018	-0.000717413
26	15	GAPDH	-0.0183562	0.000626483
26	16	GAPDH	-0.0150876	0.00341523
26	17	GAPDH	-0.008854	0.00916897
26	18	GAPDH	0.00224475	0.0197879
26	19	GAPDH	0.0220136	0.0390768
26	20	GAPDH	0.0567533	0.0733367
26	21	GAPDH	0.113746	0.12985
26	22	GAPDH	0.197963	0.213587
26	23	GAPDH	0.306903	0.322047
26	24	GAPDH	0.425462	0.440126
26	25	GAPDH	0.53408	0.548264
26	26	GAPDH	0.621841	0.635545
26	27	GAPDH	0.689272	0.702496
26	28	GAPDH	0.738772	0.751517
26	29	GAPDH	0.774406	0.786671
26	30	GAPDH	0.798476	0.810261
26	31	GAPDH	0.814524	0.825829
26	32	GAPDH	0.827142	0.837967
26	33	GAPDH	0.832411	0.842756
26	34	GAPDH	0.834429	0.844294
26	35	GAPDH	0.835923	0.845309
26	36	GAPDH	0.835831	0.844737
26	37	GAPDH	0.836358	0.844784
26	38	GAPDH	0.837566	0.845512
26	39	GAPDH	0.83672	0.844186
26	40	GAPDH	0.8361	0.843086
27	1	GAPDH	0.00821014	-0.00132893
27	2	GAPDH	0.00916698	-0.00109731
27	3	GAPDH	0.0110262	3.674e-05
27	4	GAPDH	0.0121636	0.000448871
27	5	GAPDH	0.0129133	0.0004734
27	6	GAPDH	0.0136786	0.000513456
27	7	GAPDH	0.014253	0.000362647
27	8	GAPDH	0.0148554	0.000239813
27	9	GAPDH	0.0149345	-0.000406315
27	10	GAPDH	0.0152464	-0.000819663
27	11	GAPDH	0.0157143	-0.00107697
27	12	GAPDH	0.0164309	-0.00108561
27	13	GAPDH	0.0172579	-0.00098385
27	14	GAPDH	0.0182963	-0.000670598
27	15	GAPDH	0.020086	0.000393829
27	16	GAPDH	0.0229916	0.00257424
27	17	GAPDH	0.0286187	0.00747614
27	18	GAPDH	0.0388845	0.0170167
27	19	GAPDH	0.0581024	0.0355094
27	20	GAPDH	0.0908014	0.0674832
27	21	GAPDH	0.145028	0.120984
27	22	GAPDH	0.225366	0.200597
27	23	GAPDH	0.330545	0.305051
27	24	GAPDH	0.445589	0.41937
27	25	GAPDH	0.550847	0.523902
27	26	GAPDH	0.63848	0.610811
27	27	GAPDH	0.70643	0.678036
27	28	GAPDH	0.757868	0.728748
27	29	GAPDH	0.794667	0.764821
27	30	GAPDH	0.819896	0.789326
27	31	GAPDH	0.835667	0.804372
27	32	GAPDH	0.847776	0.815755
27	33	GAPDH	0.854377	0.821631
27	34	GAPDH	0.856675	0.823203
27	35	GAPDH	0.858914	0.824717
27	36	GAPDH	0.86033	0.825408
27	37	GAPDH	0.859615	0.823968
27	38	GAPDH	0.860295	0.823923
27	39	GAPDH	0.859553	0.822455
27	40	GAPDH	0.858446	0.820623
28	1	PRDM14	-0.0252062	-5.16624e-06
28	2	PRDM14	-0.0250337	-9.23562e-06
28	3	PRDM14	-0.0246167	0.000231121
28	4	PRDM14	-0.0241806	0.00049055
28	5	PRDM14	-0.0240218	0.000472697
28	6	PRDM14	-0.0240807	0.000237172
28	7	PRDM14	-0.0240588	8.24164e-05
28	8	PRDM14	-0.0238239	0.00014058
28	9	PRDM14	-0.0238074	-1.94711e-05
28	10	PRDM14	-0.0236121	-8.27412e-07
28	11	PRDM14	-0.0236317	-0.000197131
28	12	PRDM14	-0.0235324	-0.000274477
28	13	PRDM14	-0.0233115	-0.000230214
28	14	PRDM14	-0.0233391	-0.000434451
28	15	PRDM14	-0.0233124	-0.000584429
28	16	PRDM14	-0.0232928	-0.000741462
28	17	PRDM14	-0.0231357	-0.00076105
28	18	PRDM14	-0.0229904	-0.000792362
28	19	PRDM14	-0.0227814	-0.000759991
28	20	PRDM14	-0.0221276	-0.00028281
28	21	PRDM14	-0.0208404	0.000827699
28	22	PRDM14	-0.018895	0.00259644
28	23	PRDM14	-0.0153048	0.00601002
28	24	PRDM14	-0.00834388	0.0127943
28	25	PRDM14	0.00434174	0.0253032
28	26	PRDM14	0.0265859	0.0473707
28	27	PRDM14	0.0648809	0.085489
28	28	PRDM14	0.126845	0.147276
28	29	PRDM14	0.214485	0.23474
28	30	PRDM14	0.320906	0.340984
28	31	PRDM14	0.429422	0.449323
28	32	PRDM14	0.52806	0.547785
28	33	PRDM14	0.615167	0.634716
28	34	PRDM14	0.687178	0.70655
28	35	PRDM14	0.745236	0.764431
28	36	PRDM14	0.790445	0.809463
28	37	PRDM14	0.82625	0.845092
28	38	PRDM14	0.853649	0.872315
28	39	PRDM14	0.876169	0.894657
28	40	PRDM14	0.891944	0.910256
29	1	PRDM14	-0.0125402	-0.000255913
29	2	PRDM14	-0.0121235	-0.000120027
29	3	PRDM14	-0.0112728	0.000449878
29	4	PRDM14	-0.0108217	0.000620218
29	5	PRDM14	-0.0106143	0.000546842
29	6	PRDM14	-0.0102797	0.000600676
29	7	PRDM14	-0.0100022	0.000597355
29	8	PRDM14	-0.0099412	0.000377547
29	9	PRDM14	-0.00999451	4.34394e-05
29	10	PRDM14	-0.00974922	7.93341e-06
29	11	PRDM14	-0.00955976	-8.3396e-05
29	12	PRDM14	-0.00955885	-0.000363288
29	13	PRDM14	-0.00964481	-0.000730034
29	14	PRDM14	-0.00939346	-0.000759479
29	15	PRDM14	-0.0092018	-0.000848616
29	16	PRDM14	-0.00915981	-0.00108742
29	17	PRDM14	-0.00907807	-0.00128648
29	18	PRDM14	-0.00907006	-0.00155926
29	19	PRDM14	-0.00863743	-0.00140743
29	20	PRDM14	-0.00801113	-0.00106192
29	21	PRDM14	-0.00684107	-0.000172659
29	22	PRDM14	-0.00494672	0.00144089
29	23	PRDM14	-0.00143162	0.0046752
29	24	PRDM14	0.00493334	0.0107594
29	25	PRDM14	0.0166962	0.0222414
29	26	PRDM14	0.0380062	0.0432706
29	27	PRDM14	0.0745207	0.0795044
29	28	PRDM14	0.13418	0.138882
29	29	PRDM14	0.2208	0.225222
29	30	PRDM14	0.327927	0.332069
29	31	PRDM14	0.437471	0.441332
29	32	PRDM14	0.536062	0.539641
29	33	PRDM14	0.624415	0.627714
29	34	PRDM14	0.698533	0.701551
29	35	PRDM14	0.757037	0.759774
29	36	PRDM14	0.802009	0.804466
29	37	PRDM14	0.837423	0.839599
29	38	PRDM14	0.86672	0.868615
29	39	PRDM14	0.887084	0.888698
29	40	PRDM14	0.899951	0.901284
30	1	PRDM14	-0.022804	0.000649223
30	2	PRDM14	-0.0225238	0.00068814
30	3	PRDM14	-0.0222911	0.000679709
30	4	PRDM14	-0.0220841	0.000645424
30	5	PRDM14	-0.0217933	0.000695066
30	6	PRDM14	-0.021642	0.000605182
30	7	PRDM14	-0.0215832	0.000422748
30	8	PRDM14	-0.0216057	0.000159087
30	9	PRDM14	-0.0215996	-7.61098e-05
30	10	PRDM14	-0.0213701	-8.77281e-05
30	11	PRDM14	-0.0212523	-0.000211152
30	12	PRDM14	-0.0210946	-0.000294724
30	13	PRDM14	-0.0211327	-0.000574023
30	14	PRDM14	-0.0210857	-0.000768238
30	15	PRDM14	-0.0210399	-0.000963565
30	16	PRDM14	-0.0210108	-0.00117576
30	17	PRDM14	-0.0208355	-0.00124163
30	18	PRDM14	-0.0207071	-0.00135439
30	19	PRDM14	-0.0203796	-0.00126808
30	20	PRDM14	-0.0198576	-0.000987358
30	21	PRDM14	-0.0188424	-0.000213314
30	22	PRDM14	-0.0169369	0.00145093
30	23	PRDM14	-0.0135887	0.00455792
30	24	PRDM14	-0.00706781	0.0108376
30	25	PRDM14	0.0049637	0.0226279
30	26	PRDM14	0.0265757	0.0439987
30	27	PRDM14	0.0636007	0.0807825
30	28	PRDM14	0.123343	0.140284
30	29	PRDM14	0.209202	0.225901
30	30	PRDM14	0.313242	0.3297
30	31	PRDM14	0.417884	0.434101
30	32	PRDM14	0.514797	0.530773
30	33	PRDM14	0.600955	0.616689
30	34	PRDM14	0.671117	0.686611
30	35	PRDM14	0.726591	0.741843
30	36	PRDM14	0.770123	0.785134
30	37	PRDM14	0.804331	0.8191
30	38	PRDM14	0.831708	0.846237
30	39	PRDM14	0.85244	0.866727
30	40	PRDM14	0.86828	0.882326
31	1	SOX17	-0.0230008	-2.78918e-05
31	2	SOX17	-0.0226812	4.1673e-05
31	3	SOX17	-0.0221111	0.000361812
31	4	SOX17	-0.0219061	0.000316822
31	5	SOX17	-0.0216067	0.000366211
31	6	SOX17	-0.0213842	0.000338766
31	7	SOX17	-0.0212156	0.000257346
31	8	SOX17	-0.0210495	0.000173433
31	9	SOX17	-0.0208316	0.000141375
31	10	SOX17	-0.0206267	9.63055e-05
31	11	SOX17	-0.0205291	-5.61327e-05
31	12	SOX17	-0.0206195	-0.000396508
31	13	SOX17	-0.0204086	-0.000435647
31	14	SOX17	-0.0202918	-0.000568856
31	15	SOX17	-0.0203621	-0.000889083
31	16	SOX17	-0.0200569	-0.000833846
31	17	SOX17	-0.0197821	-0.00080912
31	18	SOX17	-0.0195661	-0.00084305
31	19	SOX17	-0.0191882	-0.000715126
31	20	SOX17	-0.0184406	-0.000217594
31	21	SOX17	-0.0171987	0.000774371
31	22	SOX17	-0.0147845	0.00293852
31	23	SOX17	-0.0106261	0.00684694
31	24	SOX17	-0.00298094	0.0142421
31	25	SOX17	0.0107619	0.0277349
31	26	SOX17	0.0342712	0.0509943
31	27	SOX17	0.0733576	0.0898307
31	28	SOX17	0.133978	0.150201
31	29	SOX17	0.217707	0.23368
31	30	SOX17	0.316003	0.331727
31	31	SOX17	0.413547	0.42902
31	32	SOX17	0.500472	0.515695
31	33	SOX17	0.574167	0.58914
31	34	SOX17	0.632308	0.647031
31	35	SOX17	0.678613	0.693086
31	36	SOX17	0.713231	0.727454
31	37	SOX17	0.738678	0.752651
31	38	SOX17	0.756909	0.770632
31	39	SOX17	0.770116	0.783589
31	40	SOX17	0.778611	0.791835
32	1	SOX17	-0.0170892	6.82053e-05
32	2	SOX17	-0.0168475	9.92286e-05
32	3	SOX17	-0.0164196	0.000316611
32	4	SOX17	-0.0161342	0.000391384
32	5	SOX17	-0.0160161	0.00029886
32	6	SOX17	-0.0159109	0.000193441
32	7	SOX17	-0.0156024	0.000291309
32	8	SOX17	-0.0153821	0.000301084
32	9	SOX17	-0.0153459	0.000126649
32	10	SOX17	-0.01532	-5.80309e-05
32	11	SOX17	-0.0151565	-0.000105162
32	12	SOX17	-0.0151309	-0.000290163
32	13	SOX17	-0.0150964	-0.000466262
32	14	SOX17	-0.0150011	-0.000581556
32	15	SOX17	-0.0149155	-0.000706605
32	16	SOX17	-0.0148338	-0.000835474
32	17	SOX17	-0.014541	-0.000753328
32	18	SOX17	-0.0142926	-0.000715518
32	19	SOX17	-0.0138402	-0.000473772
32	20	SOX17	-0.0133947	-0.000238831
32	21	SOX17	-0.0123224	0.00062289
32	22	SOX17	-0.0100522	0.00268247
32	23	SOX17	-0.00627747	0.00624657
32	24	SOX17	0.00048029	0.0127937
32	25	SOX17	0.0125039	0.0246067
32	26	SOX17	0.0333507	0.0452429
32	27	SOX17	0.0683727	0.0800543
32	28	SOX17	0.124497	0.135968
32	29	SOX17	0.203978	0.215239
32	30	SOX17	0.300513	0.311563
32	31	SOX17	0.400219	0.411058
32	32	SOX17	0.491755	0.502383
32	33	SOX17	0.568716	0.579134
32	34	SOX17	0.6317	0.641907
32	35	SOX17	0.681013	0.69101
32	36	SOX17	0.718759	0.728545
32	37	SOX17	0.746699	0.756274
32	38	SOX17	0.767395	0.77676
32	39	SOX17	0.780301	0.789455
32	40	SOX17	0.788405	0.797348
33	1	SOX17	-0.0214415	0.000746856
33	2	SOX17	-0.0211427	0.000782592
33	3	SOX17	-0.0209248	0.000737426
33	4	SOX17	-0.0205907	0.00080844
33	5	SOX17	-0.0204086	0.000727431
33	6	SOX17	-0.020309	0.000563951
33	7	SOX17	-0.0201897	0.000420191
33	8	SOX17	-0.0200587	0.000288089
33	9	SOX17	-0.0200565	2.72976e-05
33	10	SOX17	-0.0199821	-0.000161442
33	11	SOX17	-0.0198699	-0.000312233
33	12	SOX17	-0.0197449	-0.000450317
33	13	SOX17	-0.019733	-0.000701563
33	14	SOX17	-0.0195628	-0.000794352
33	15	SOX17	-0.0195152	-0.0010099
33	16	SOX17	-0.0195123	-0.00127007
33	17	SOX17	-0.0193974	-0.00141821
33	18	SOX17	-0.0190906	-0.00137452
33	19	SOX17	-0.018847	-0.00139392
33	20	SOX17	-0.0181172	-0.000927192
33	21	SOX17	-0.0170137	-8.67804e-05
33	22	SOX17	-0.015034	0.00162979
33	23	SOX17	-0.0117029	0.00469788
33	24	SOX17	-0.0055078	0.0106299
33	25	SOX17	0.00601167	0.0218863
33	26	SOX17	0.0255874	0.0411989
33	27	SOX17	0.0585439	0.0738924
33	28	SOX17	0.110493	0.125578
33	29	SOX17	0.184533	0.199355
33	30	SOX17	0.275902	0.290461
33	31	SOX17	0.370785	0.385082
33	32	SOX17	0.46005	0.474083
33	33	SOX17	0.535743	0.549513
33	34	SOX17	0.597522	0.611029
33	35	SOX17	0.648164	0.661408
33	36	SOX17	0.688305	0.701286
33	37	SOX17	0.717338	0.730056
33	38	SOX17	0.738962	0.751417
33	39	SOX17	0.752677	0.764869
33	40	SOX17	0.762253	0.774182
34	1	AP2y	-0.0294245	0.000507114
34	2	AP2y	-0.029171	0.000488138
34	3	AP2y	-0.0287528	0.000633863
34	4	AP2y	-0.0283834	0.000730752
34	5	AP2y	-0.0281603	0.000681411
34	6	AP2y	-0.0281017	0.000467629
34	7	AP2y	-0.0279177	0.000379096
34	8	AP2y	-0.0278531	0.000171242
34	9	AP2y	-0.0278488	-9.68537e-05
34	10	AP2y	-0.0276	-0.00012054
34	11	AP2y	-0.0274527	-0.000245741
34	12	AP2y	-0.0273529	-0.00041835
34	13	AP2y	-0.0271821	-0.000520024
34	14	AP2y	-0.0271238	-0.000734202
34	15	AP2y	-0.0269513	-0.000834158
34	16	AP2y	-0.0269556	-0.00111095
34	17	AP2y	-0.0268131	-0.00124088
34	18	AP2y	-0.0265046	-0.00120483
34	19	AP2y	-0.0260843	-0.00105698
34	20	AP2y	-0.0255043	-0.000749427
34	21	AP2y	-0.0245129	-3.05073e-05
34	22	AP2y	-0.0228823	0.0013276
34	23	AP2y	-0.0199656	0.00397186
34	24	AP2y	-0.015201	0.00846403
34	25	AP2y	-0.00723871	0.0161538
34	26	AP2y	0.00570677	0.0288269
34	27	AP2y	0.026435	0.0492826
34	28	AP2y	0.0587045	0.0812796
34	29	AP2y	0.105486	0.127789
34	30	AP2y	0.168962	0.190992
34	31	AP2y	0.247584	0.269341
34	32	AP2y	0.335797	0.357283
34	33	AP2y	0.424717	0.44593
34	34	AP2y	0.508722	0.529662
34	35	AP2y	0.583685	0.604353
34	36	AP2y	0.646508	0.666903
34	37	AP2y	0.699386	0.719509
34	38	AP2y	0.742949	0.762799
34	39	AP2y	0.776859	0.796437
34	40	AP2y	0.802618	0.821924
35	1	AP2y	-0.0270753	0.000374148
35	2	AP2y	-0.0267499	0.000478144
35	3	AP2y	-0.0263402	0.000666468
35	4	AP2y	-0.0259789	0.000806427
35	5	AP2y	-0.0257513	0.000812623
35	6	AP2y	-0.02578	0.000562569
35	7	AP2y	-0.025973	0.000148232
35	8	AP2y	-0.0258638	3.59972e-05
35	9	AP2y	-0.0258209	-0.000142498
35	10	AP2y	-0.0257856	-0.000328515
35	11	AP2y	-0.025628	-0.000392323
35	12	AP2y	-0.0255821	-0.000567834
35	13	AP2y	-0.0255769	-0.000783962
35	14	AP2y	-0.0255461	-0.000974562
35	15	AP2y	-0.0253861	-0.00103591
35	16	AP2y	-0.0251268	-0.000998023
35	17	AP2y	-0.0248444	-0.000936977
35	18	AP2y	-0.024584	-0.000897986
35	19	AP2y	-0.0240874	-0.000622716
35	20	AP2y	-0.0232432	5.81271e-08
35	21	AP2y	-0.0217186	0.00130334
35	22	AP2y	-0.019455	0.00334559
35	23	AP2y	-0.0152914	0.0072878
35	24	AP2y	-0.00850035	0.0138574
35	25	AP2y	0.00265373	0.0247901
35	26	AP2y	0.0209794	0.0428944
35	27	AP2y	0.0495584	0.0712521
35	28	AP2y	0.0916293	0.113102
35	29	AP2y	0.149134	0.170385
35	30	AP2y	0.221843	0.242873
35	31	AP2y	0.305158	0.325966
35	32	AP2y	0.391043	0.41163
35	33	AP2y	0.475348	0.495713
35	34	AP2y	0.550696	0.57084
35	35	AP2y	0.61413	0.634053
35	36	AP2y	0.66636	0.686062
35	37	AP2y	0.709303	0.728783
35	38	AP2y	0.745508	0.764766
35	39	AP2y	0.776173	0.79521
35	40	AP2y	0.79822	0.817036
36	1	AP2y	-0.0259883	0.000604385
36	2	AP2y	-0.0257021	0.000626487
36	3	AP2y	-0.0253338	0.000730778
36	4	AP2y	-0.0249872	0.000813239
36	5	AP2y	-0.0246871	0.000849281
36	6	AP2y	-0.024725	0.000547318
36	7	AP2y	-0.0247674	0.000240819
36	8	AP2y	-0.0246262	0.000117994
36	9	AP2y	-0.0243879	9.21478e-05
36	10	AP2y	-0.024336	-0.000120025
36	11	AP2y	-0.0242169	-0.000265019
36	12	AP2y	-0.0242562	-0.000568344
36	13	AP2y	-0.024101	-0.000677191
36	14	AP2y	-0.0239513	-0.000791625
36	15	AP2y	-0.0239815	-0.0010859
36	16	AP2y	-0.0238492	-0.00121763
36	17	AP2y	-0.0235441	-0.00117662
36	18	AP2y	-0.0232832	-0.00117978
36	19	AP2y	-0.022989	-0.00114964
36	20	AP2y	-0.0227205	-0.00114529
36	21	AP2y	-0.0213212	-1.00523e-05
36	22	AP2y	-0.0195061	0.00154097
36	23	AP2y	-0.0163284	0.00445456
36	24	AP2y	-0.0112728	0.00924616
36	25	AP2y	-0.00300166	0.0172532
36	26	AP2y	0.0106469	0.0306377
36	27	AP2y	0.0318461	0.0515728
36	28	AP2y	0.0639492	0.0834118
36	29	AP2y	0.10976	0.128958
36	30	AP2y	0.170984	0.189919
36	31	AP2y	0.24539	0.264061
36	32	AP2y	0.327729	0.346135
36	33	AP2y	0.411086	0.429228
36	34	AP2y	0.489348	0.507226
36	35	AP2y	0.558943	0.576557
36	36	AP2y	0.618628	0.635978
36	37	AP2y	0.666948	0.684033
36	38	AP2y	0.707523	0.724345
36	39	AP2y	0.742767	0.759325
36	40	AP2y	0.767824	0.784118
37	1	BLIMP1	-0.0266007	0.000467763
37	2	BLIMP1	-0.0264307	0.000446164
37	3	BLIMP1	-0.0260854	0.000599873
37	4	BLIMP1	-0.0259701	0.000523498
37	5	BLIMP1	-0.0257916	0.000510467
37	6	BLIMP1	-0.0257496	0.000360833
37	7	BLIMP1	-0.0255969	0.000321986
37	8	BLIMP1	-0.025663	6.42716e-05
37	9	BLIMP1	-0.0257434	-0.000207748
37	10	BLIMP1	-0.0256418	-0.000297707
37	11	BLIMP1	-0.0254289	-0.000276355
37	12	BLIMP1	-0.025415	-0.000454114
37	13	BLIMP1	-0.0252681	-0.00049876
37	14	BLIMP1	-0.0250812	-0.000503491
37	15	BLIMP1	-0.0250571	-0.000670994
37	16	BLIMP1	-0.0249702	-0.000775685
37	17	BLIMP1	-0.0249021	-0.000899129
37	18	BLIMP1	-0.0246257	-0.000814286
37	19	BLIMP1	-0.024208	-0.000588175
37	20	BLIMP1	-0.0237406	-0.000312376
37	21	BLIMP1	-0.0223738	0.000862755
37	22	BLIMP1	-0.0199899	0.00305514
37	23	BLIMP1	-0.0151656	0.00768779
37	24	BLIMP1	-0.00657084	0.016091
37	25	BLIMP1	0.00862123	0.0310915
37	26	BLIMP1	0.0359661	0.0582447
37	27	BLIMP1	0.0829528	0.10504
37	28	BLIMP1	0.156346	0.178242
37	29	BLIMP1	0.255609	0.277313
37	30	BLIMP1	0.367261	0.388773
37	31	BLIMP1	0.469215	0.490536
37	32	BLIMP1	0.553377	0.574506
37	33	BLIMP1	0.619648	0.640585
37	34	BLIMP1	0.668852	0.689598
37	35	BLIMP1	0.703107	0.723661
37	36	BLIMP1	0.723763	0.744126
37	37	BLIMP1	0.734133	0.754304
37	38	BLIMP1	0.738515	0.758494
37	39	BLIMP1	0.74085	0.760638
37	40	BLIMP1	0.741812	0.761408
38	1	BLIMP1	-0.0198893	8.15702e-05
38	2	BLIMP1	-0.0197012	8.30508e-05
38	3	BLIMP1	-0.0190962	0.00050152
38	4	BLIMP1	-0.0189163	0.000494887
38	5	BLIMP1	-0.0187864	0.000438188
38	6	BLIMP1	-0.0186624	0.000375599
38	7	BLIMP1	-0.0185117	0.000339795
38	8	BLIMP1	-0.0185563	0.000108607
38	9	BLIMP1	-0.0186293	-0.000150929
38	10	BLIMP1	-0.0184354	-0.000143618
38	11	BLIMP1	-0.0182579	-0.000152678
38	12	BLIMP1	-0.0183144	-0.000395658
38	13	BLIMP1	-0.0182722	-0.000540006
38	14	BLIMP1	-0.0181472	-0.000601619
38	15	BLIMP1	-0.018108	-0.000748911
38	16	BLIMP1	-0.0180131	-0.000840623
38	17	BLIMP1	-0.0180074	-0.00102145
38	18	BLIMP1	-0.0175716	-0.000772175
38	19	BLIMP1	-0.0171416	-0.000528802
38	20	BLIMP1	-0.0165795	-0.00015324
38	21	BLIMP1	-0.0153833	0.000856421
38	22	BLIMP1	-0.0131185	0.00293469
38	23	BLIMP1	-0.00853079	0.00733581
38	24	BLIMP1	-0.000459654	0.0152204
38	25	BLIMP1	0.0143855	0.029879
38	26	BLIMP1	0.0413294	0.0566363
38	27	BLIMP1	0.0869059	0.102026
38	28	BLIMP1	0.158019	0.172953
38	29	BLIMP1	0.255284	0.270031
38	30	BLIMP1	0.364875	0.379436
38	31	BLIMP1	0.465318	0.479692
38	32	BLIMP1	0.549496	0.563684
38	33	BLIMP1	0.615651	0.629652
38	34	BLIMP1	0.663532	0.677346
38	35	BLIMP1	0.696951	0.710579
38	36	BLIMP1	0.718421	0.731862
38	37	BLIMP1	0.731654	0.744909
38	38	BLIMP1	0.737538	0.750607
38	39	BLIMP1	0.7393	0.752181
38	40	BLIMP1	0.738976	0.751671
39	1	BLIMP1	-0.00391517	9.65306e-05
39	2	BLIMP1	-0.00364036	0.000190891
39	3	BLIMP1	-0.00315664	0.000494151
39	4	BLIMP1	-0.00311061	0.000359731
39	5	BLIMP1	-0.00297844	0.000311443
39	6	BLIMP1	-0.00293439	0.000175037
39	7	BLIMP1	-0.00259252	0.000336458
39	8	BLIMP1	-0.00252351	0.000225003
39	9	BLIMP1	-0.00241154	0.000156521
39	10	BLIMP1	-0.00229222	9.53846e-05
39	11	BLIMP1	-0.00233773	-0.000130579
39	12	BLIMP1	-0.00221282	-0.000186119
39	13	BLIMP1	-0.00225515	-0.000408907
39	14	BLIMP1	-0.00236702	-0.000701229
39	15	BLIMP1	-0.00234498	-0.000859652
39	16	BLIMP1	-0.00210051	-0.000795639
39	17	BLIMP1	-0.00209109	-0.000966674
39	18	BLIMP1	-0.00204054	-0.00109657
39	19	BLIMP1	-0.00176115	-0.000997639
39	20	BLIMP1	-0.000930615	-0.000347561
39	21	BLIMP1	0.000548579	0.000951178
39	22	BLIMP1	0.00316352	0.00338566
39	23	BLIMP1	0.00756071	0.00760239
39	24	BLIMP1	0.016011	0.0158723
39	25	BLIMP1	0.0319858	0.0316666
39	26	BLIMP1	0.0599325	0.0594328
39	27	BLIMP1	0.107142	0.106462
39	28	BLIMP1	0.180765	0.179905
39	29	BLIMP1	0.280388	0.279347
39	30	BLIMP1	0.390777	0.389556
39	31	BLIMP1	0.491392	0.48999
39	32	BLIMP1	0.57516	0.573577
39	33	BLIMP1	0.64118	0.639418
39	34	BLIMP1	0.68901	0.687066
39	35	BLIMP1	0.72086	0.718736
39	36	BLIMP1	0.739676	0.737372
39	37	BLIMP1	0.751102	0.748618
39	38	BLIMP1	0.757373	0.754708
39	39	BLIMP1	0.759949	0.757104
39	40	BLIMP1	0.760438	0.757412
40	1	SOX2	0.921473	-0.00468954
40	2	SOX2	0.920251	-0.0034037
40	3	SOX2	0.919436	-0.00171041
40	4	SOX2	0.918111	-0.000527149
40	5	SOX2	0.917131	0.0010008
40	6	SOX2	0.915961	0.00233921
40	7	SOX2	0.913136	0.00202294
40	8	SOX2	0.909518	0.000912611
40	9	SOX2	0.908195	0.00209819
40	10	SOX2	0.907093	0.00350485
40	11	SOX2	0.904235	0.00315478
40	12	SOX2	0.899791	0.00121893
40	13	SOX2	0.896297	0.000233115
40	14	SOX2	0.893177	-0.000378501
40	15	SOX2	0.889211	-0.00183567
40	16	SOX2	0.883672	-0.0048664
40	17	SOX2	0.881701	-0.00432955
40	18	SOX2	0.879272	-0.00425011
40	19	SOX2	0.877036	-0.00397839
40	20	SOX2	0.874542	-0.0039635
40	21	SOX2	0.871951	-0.0040463
40	22	SOX2	0.871696	-0.00179314
40	23	SOX2	0.871069	8.79124e-05
40	24	SOX2	0.868551	7.8542e-05
40	25	SOX2	0.868103	0.00213882
40	26	SOX2	0.868292	0.00483628
40	27	SOX2	0.869	0.00805212
40	28	SOX2	0.87268	0.0142406
40	29	SOX2	0.881073	0.0251416
40	30	SOX2	0.891698	0.0382753
40	31	SOX2	0.916655	0.0657399
40	32	SOX2	0.96263	0.114223
40	33	SOX2	1.02539	0.179495
40	34	SOX2	1.10442	0.261027
40	35	SOX2	1.18379	0.342909
40	36	SOX2	1.25918	0.420809
40	37	SOX2	1.33709	0.50122
40	38	SOX2	1.41452	0.581167
40	39	SOX2	1.48963	0.658785
40	40	SOX2	1.54561	0.717271
41	1	SOX2	-0.0086509	-0.00115031
41	2	SOX2	-0.00820066	-0.000887247
41	3	SOX2	-0.00754304	-0.000416808
41	4	SOX2	-0.00675131	0.000187746
41	5	SOX2	-0.00602361	0.000728265
41	6	SOX2	-0.00564716	0.000917538
41	7	SOX2	-0.00584352	0.000533995
41	8	SOX2	-0.00603281	0.000157526
41	9	SOX2	-0.00579026	0.000212897
41	10	SOX2	-0.00576631	4.96685e-05
41	11	SOX2	-0.00537167	0.000257133
41	12	SOX2	-0.00522086	0.000220765
41	13	SOX2	-0.00541314	-0.000158695
41	14	SOX2	-0.00534758	-0.000280318
41	15	SOX2	-0.00526362	-0.000383532
41	16	SOX2	-0.00542799	-0.000735087
41	17	SOX2	-0.00534028	-0.000834549
41	18	SOX2	-0.00537282	-0.00105427
41	19	SOX2	-0.00497223	-0.000840856
41	20	SOX2	-0.00468791	-0.000743718
41	21	SOX2	-0.00481009	-0.00105308
41	22	SOX2	-0.00447541	-0.000905578
41	23	SOX2	-0.00393123	-0.000548576
41	24	SOX2	-0.00322745	-3.19768e-05
41	25	SOX2	-0.0016521	0.00135619
41	26	SOX2	0.000544198	0.00336532
41	27	SOX2	0.00478671	0.00742064
41	28	SOX2	0.0115558	0.0140026
41	29	SOX2	0.0245777	0.0268373
41	30	SOX2	0.0475728	0.0496452
41	31	SOX2	0.0871292	0.0890144
41	32	SOX2	0.14861	0.150308
41	33	SOX2	0.23194	0.233451
41	34	SOX2	0.322635	0.323958
41	35	SOX2	0.40853	0.409666
41	36	SOX2	0.496655	0.497604
41	37	SOX2	0.586543	0.587306
41	38	SOX2	0.670535	0.67111
41	39	SOX2	0.746434	0.746821
41	40	SOX2	0.806174	0.806375
42	1	SOX2	-0.00730937	-0.000313105
42	2	SOX2	-0.00683312	-6.64782e-05
42	3	SOX2	-0.00616215	0.00037486
42	4	SOX2	-0.00582961	0.000477783
42	5	SOX2	-0.00570375	0.000374012
42	6	SOX2	-0.00525581	0.000592331
42	7	SOX2	-0.00526175	0.000356767
42	8	SOX2	-0.00504823	0.000340662
42	9	SOX2	-0.00490428	0.000254986
42	10	SOX2	-0.00476165	0.000167992
42	11	SOX2	-0.00446372	0.000236296
42	12	SOX2	-0.00454672	-7.63272e-05
42	13	SOX2	-0.00442204	-0.000181273
42	14	SOX2	-0.00424225	-0.000231101
42	15	SOX2	-0.00415321	-0.000371684
42	16	SOX2	-0.00439569	-0.000843789
42	17	SOX2	-0.00448259	-0.00116031
42	18	SOX2	-0.00404353	-0.000950881
42	19	SOX2	-0.00406026	-0.00119724
42	20	SOX2	-0.00383815	-0.00120475
42	21	SOX2	-0.00362217	-0.00121839
42	22	SOX2	-0.00324966	-0.0010755
42	23	SOX2	-0.00257541	-0.00063088
42	24	SOX2	-0.00137249	0.000342419
42	25	SOX2	0.000188811	0.00167409
42	26	SOX2	0.00269427	0.00394993
42	27	SOX2	0.00802363	0.00904966
42	28	SOX2	0.0168869	0.0176833
42	29	SOX2	0.0324798	0.0330466
42	30	SOX2	0.0604283	0.0607654
42	31	SOX2	0.106859	0.106966
42	32	SOX2	0.176074	0.175952
42	33	SOX2	0.262463	0.262111
42	34	SOX2	0.349258	0.348677
42	35	SOX2	0.433403	0.432592
42	36	SOX2	0.522084	0.521043
42	37	SOX2	0.609505	0.608235
42	38	SOX2	0.689926	0.688426
42	39	SOX2	0.762475	0.760746
42	40	SOX2	0.818981	0.817022
43	1	OCT4	0.00932499	0.000688101
43	2	OCT4	0.00992783	0.000778058
43	3	OCT4	0.01049	0.000827375
43	4	OCT4	0.0109388	0.00076323
43	5	OCT4	0.0110879	0.000399531
43	6	OCT4	0.0115994	0.00039811
43	7	OCT4	0.0115901	-0.000124046
43	8	OCT4	0.0119374	-0.000289631
43	9	OCT4	0.0125274	-0.000212551
43	10	OCT4	0.0124991	-0.000753685
43	11	OCT4	0.012508	-0.00125764
43	12	OCT4	0.012796	-0.0014826
43	13	OCT4	0.0130631	-0.00172828
43	14	OCT4	0.0141152	-0.00118915
43	15	OCT4	0.0167518	0.00093462
43	16	OCT4	0.0200448	0.00371472
43	17	OCT4	0.025888	0.00904509
43	18	OCT4	0.0372312	0.0198754
43	19	OCT4	0.0586396	0.0407709
43	20	OCT4	0.0976907	0.0793092
43	21	OCT4	0.164315	0.14542
43	22	OCT4	0.266882	0.247475
43	23	OCT4	0.400486	0.380566
43	24	OCT4	0.541236	0.520803
43	25	OCT4	0.668876	0.64793
43	26	OCT4	0.783343	0.761884
43	27	OCT4	0.88443	0.862458
43	28	OCT4	0.969537	0.947052
43	29	OCT4	1.03604	1.01304
43	30	OCT4	1.09013	1.06662
43	31	OCT4	1.13462	1.1106
43	32	OCT4	1.16843	1.14389
43	33	OCT4	1.1943	1.16925
43	34	OCT4	1.21857	1.19301
43	35	OCT4	1.23603	1.20996
43	36	OCT4	1.24802	1.22143
43	37	OCT4	1.26092	1.23382
43	38	OCT4	1.26849	1.24088
43	39	OCT4	1.27423	1.2461
43	40	OCT4	1.27815	1.24951
44	1	OCT4	-0.00406016	0.000105364
44	2	OCT4	-0.00320985	0.000520427
44	3	OCT4	-0.00229593	0.00099911
44	4	OCT4	-0.0021623	0.000697495
44	5	OCT4	-0.00181018	0.00061438
44	6	OCT4	-0.0016177	0.000371612
44	7	OCT4	-0.00172822	-0.000174148
44	8	OCT4	-0.00177764	-0.000658802
44	9	OCT4	-0.00115735	-0.000473759
44	10	OCT4	-0.000991229	-0.000742875
44	11	OCT4	-0.00118119	-0.00136807
44	12	OCT4	-0.000991447	-0.00161358
44	13	OCT4	-0.00023999	-0.00129736
44	14	OCT4	0.00117363	-0.000318974
44	15	OCT4	0.0025312	0.000603349
44	16	OCT4	0.00572471	0.00336162
44	17	OCT4	0.0120954	0.00929712
44	18	OCT4	0.022653	0.0194194
44	19	OCT4	0.0421435	0.0384747
44	20	OCT4	0.0785538	0.0744498
44	21	OCT4	0.141918	0.137379
44	22	OCT4	0.23913	0.234156
44	23	OCT4	0.36758	0.36217
44	24	OCT4	0.506179	0.500334
44	25	OCT4	0.634867	0.628587
44	26	OCT4	0.747911	0.741196
44	27	OCT4	0.848839	0.841688
44	28	OCT4	0.932051	0.924465
44	29	OCT4	0.999547	0.991526
44	30	OCT4	1.05311	1.04465
44	31	OCT4	1.09846	1.08956
44	32	OCT4	1.13511	1.12578
44	33	OCT4	1.16339	1.15363
44	34	OCT4	1.18394	1.17374
44	35	OCT4	1.20256	1.19193
44	36	OCT4	1.21647	1.2054
44	37	OCT4	1.22799	1.21648
44	38	OCT4	1.23674	1.2248
44	39	OCT4	1.24095	1.22858
44	40	OCT4	1.24283	1.23002
45	1	OCT4	0.0156563	0.000672377
45	2	OCT4	0.0161298	0.00064942
45	3	OCT4	0.0168626	0.000885811
45	4	OCT4	0.0170084	0.0005351
45	5	OCT4	0.0170939	0.000124198
45	6	OCT4	0.0178711	0.000404924
45	7	OCT4	0.0178664	-9.62452e-05
45	8	OCT4	0.0180354	-0.000423691
45	9	OCT4	0.0187204	-0.000235187
45	10	OCT4	0.0189414	-0.000510609
45	11	OCT4	0.0189706	-0.000977851
45	12	OCT4	0.0192339	-0.00121107
45	13	OCT4	0.0197207	-0.00122071
45	14	OCT4	0.0207509	-0.000686902
45	15	OCT4	0.0223173	0.000382989
45	16	OCT4	0.02546	0.00302924
45	17	OCT4	0.0314944	0.00856714
45	18	OCT4	0.0421755	0.0187518
45	19	OCT4	0.0626744	0.0387543
45	20	OCT4	0.0995212	0.0751046
45	21	OCT4	0.162296	0.137383
45	22	OCT4	0.259302	0.233893
45	23	OCT4	0.386401	0.360495
45	24	OCT4	0.520274	0.493872
45	25	OCT4	0.64236	0.615461
45	26	OCT4	0.7512	0.723805
45	27	OCT4	0.848024	0.820133
45	28	OCT4	0.927916	0.899528
45	29	OCT4	0.993694	0.96481
45	30	OCT4	1.04649	1.01711
45	31	OCT4	1.08769	1.05781
45	32	OCT4	1.11821	1.08783
45	33	OCT4	1.14629	1.11542
45	34	OCT4	1.16817	1.1368
45	35	OCT4	1.18307	1.15121
45	36	OCT4	1.19634	1.16398
45	37	OCT4	1.20587	1.17301
45	38	OCT4	1.21362	1.18027
45	39	OCT4	1.21803	1.18418
45	40	OCT4	1.21816	1.18382
46	1	NANOS3	-0.00120061	-0.00178882
46	2	NANOS3	-0.000149048	-0.000998676
46	3	NANOS3	0.00143264	0.000321598
46	4	NANOS3	0.00172643	0.000353976
46	5	NANOS3	0.00203517	0.0004013
46	6	NANOS3	0.00274444	0.000849152
46	7	NANOS3	0.00265645	0.000499751
46	8	NANOS3	0.00268606	0.000267943
46	9	NANOS3	0.00306793	0.000388394
46	10	NANOS3	0.00302007	7.91157e-05
46	11	NANOS3	0.00297649	-0.000225874
46	12	NANOS3	0.00302204	-0.000441741
46	13	NANOS3	0.00320996	-0.000515237
46	14	NANOS3	0.00338706	-0.000599553
46	15	NANOS3	0.00389798	-0.000350043
46	16	NANOS3	0.00369185	-0.000817588
46	17	NANOS3	0.00347172	-0.00129913
46	18	NANOS3	0.00367314	-0.00135913
46	19	NANOS3	0.00452937	-0.000764318
46	20	NANOS3	0.00461524	-0.000939862
46	21	NANOS3	0.00474386	-0.00107265
46	22	NANOS3	0.00596997	-0.000107962
46	23	NANOS3	0.00773557	0.00139623
46	24	NANOS3	0.0105364	0.00393564
46	25	NANOS3	0.0151262	0.00826403
46	26	NANOS3	0.0253214	0.0181978
46	27	NANOS3	0.0438172	0.0364322
46	28	NANOS3	0.0752501	0.0676037
46	29	NANOS3	0.130121	0.122213
46	30	NANOS3	0.217285	0.209116
46	31	NANOS3	0.341269	0.332839
46	32	NANOS3	0.49099	0.482298
46	33	NANOS3	0.6435	0.634547
46	34	NANOS3	0.777059	0.767844
46	35	NANOS3	0.885929	0.876452
46	36	NANOS3	0.972744	0.963006
46	37	NANOS3	1.04306	1.03306
46	38	NANOS3	1.09703	1.08677
46	39	NANOS3	1.13667	1.12615
46	40	NANOS3	1.16456	1.15378
47	1	NANOS3	-0.0050021	-0.00128038
47	2	NANOS3	-0.00445855	-0.000980329
47	3	NANOS3	-0.00326061	-2.5884e-05
47	4	NANOS3	-0.00256138	0.000429854
47	5	NANOS3	-0.00239138	0.00035635
47	6	NANOS3	-0.00237243	0.000131802
47	7	NANOS3	-0.00164234	0.000618395
47	8	NANOS3	-0.00161859	0.000398649
47	9	NANOS3	-0.00141326	0.000360482
47	10	NANOS3	-0.00136042	0.000169831
47	11	NANOS3	-0.00144473	-0.000157979
47	12	NANOS3	-0.000929845	0.000113409
47	13	NANOS3	-0.00100567	-0.000205912
47	14	NANOS3	-0.00129397	-0.000737706
47	15	NANOS3	-0.00125532	-0.000942557
47	16	NANOS3	-0.000568502	-0.000499236
47	17	NANOS3	-0.000440651	-0.000614882
47	18	NANOS3	-0.00062333	-0.00104106
47	19	NANOS3	-0.000284851	-0.000946076
47	20	NANOS3	9.05042e-05	-0.000814218
47	21	NANOS3	0.000594472	-0.000553747
47	22	NANOS3	0.00157058	0.000178861
47	23	NANOS3	0.00241576	0.000780546
47	24	NANOS3	0.00487979	0.00300108
47	25	NANOS3	0.0101951	0.00807292
47	26	NANOS3	0.0185301	0.0161644
47	27	NANOS3	0.0342644	0.0316552
47	28	NANOS3	0.063436	0.0605833
47	29	NANOS3	0.113499	0.110403
47	30	NANOS3	0.194757	0.191417
47	31	NANOS3	0.314338	0.310755
47	32	NANOS3	0.465654	0.461828
47	33	NANOS3	0.628233	0.624163
47	34	NANOS3	0.775696	0.771382
47	35	NANOS3	0.89996	0.895403
47	36	NANOS3	0.999758	0.994957
47	37	NANOS3	1.07849	1.07344
47	38	NANOS3	1.14063	1.13534
47	39	NANOS3	1.18935	1.18381
47	40	NANOS3	1.22231	1.21653
48	1	NANOS3	0.00565825	-0.000760035
48	2	NANOS3	0.00600115	-0.000614243
48	3	NANOS3	0.00663663	-0.000175862
48	4	NANOS3	0.00755804	0.000548439
48	5	NANOS3	0.00766363	0.00045692
48	6	NANOS3	0.00787194	0.000468125
48	7	NANOS3	0.00802063	0.000419708
48	8	NANOS3	0.00834182	0.000543788
48	9	NANOS3	0.00815034	0.000155196
48	10	NANOS3	0.0079794	-0.000212853
48	11	NANOS3	0.00830138	-8.79777e-05
48	12	NANOS3	0.0084343	-0.000152168
48	13	NANOS3	0.00861763	-0.000165939
48	14	NANOS3	0.00886747	-0.000113206
48	15	NANOS3	0.00856626	-0.000611529
48	16	NANOS3	0.00841094	-0.000963957
48	17	NANOS3	0.00887503	-0.000696968
48	18	NANOS3	0.00893941	-0.000829701
48	19	NANOS3	0.00882713	-0.00113908
48	20	NANOS3	0.00915088	-0.00101245
48	21	NANOS3	0.00975422	-0.00060621
48	22	NANOS3	0.0104868	-7.07498e-05
48	23	NANOS3	0.0118925	0.0011378
48	24	NANOS3	0.0140604	0.00310867
48	25	NANOS3	0.0183659	0.00721708
48	26	NANOS3	0.0265868	0.0152408
48	27	NANOS3	0.0417446	0.0302015
48	28	NANOS3	0.0688144	0.0570743
48	29	NANOS3	0.116662	0.104724
48	30	NANOS3	0.194478	0.182343
48	31	NANOS3	0.310471	0.298139
48	32	NANOS3	0.460531	0.448003
48	33	NANOS3	0.623611	0.610885
48	34	NANOS3	0.775898	0.762975
48	35	NANOS3	0.902324	0.889204
48	36	NANOS3	1.00395	0.990637
48	37	NANOS3	1.08653	1.07302
48	38	NANOS3	1.15016	1.13645
48	39	NANOS3	1.20142	1.18752
48	40	NANOS3	1.23637	1.22226
49	1	GAPDH	-0.0206852	-0.000729486
49	2	GAPDH	-0.0197979	-0.00047993
49	3	GAPDH	-0.0185632	0.000117196
49	4	GAPDH	-0.0177113	0.000331403
49	5	GAPDH	-0.0168324	0.000572634
49	6	GAPDH	-0.0164058	0.000361578
49	7	GAPDH	-0.0159324	0.000197317
49	8	GAPDH	-0.0156752	-0.000183075
49	9	GAPDH	-0.0152182	-0.000363809
49	10	GAPDH	-0.0148031	-0.000586309
49	11	GAPDH	-0.0142958	-0.000716676
49	12	GAPDH	-0.0137699	-0.000828443
49	13	GAPDH	-0.0130377	-0.000733952
49	14	GAPDH	-0.012063	-0.000396871
49	15	GAPDH	-0.0107976	0.000230886
49	16	GAPDH	-0.00839271	0.00199812
49	17	GAPDH	-0.00416491	0.00558827
49	18	GAPDH	0.00389934	0.0130149
49	19	GAPDH	0.0183909	0.0268688
49	20	GAPDH	0.0431573	0.0509975
49	21	GAPDH	0.0855197	0.0927223
49	22	GAPDH	0.151893	0.158458
49	23	GAPDH	0.245338	0.251266
49	24	GAPDH	0.356759	0.362049
49	25	GAPDH	0.468179	0.472831
49	26	GAPDH	0.564701	0.568715
49	27	GAPDH	0.64048	0.643857
49	28	GAPDH	0.697101	0.69984
49	29	GAPDH	0.738848	0.74095
49	30	GAPDH	0.767937	0.769401
49	31	GAPDH	0.789003	0.789829
49	32	GAPDH	0.801531	0.801719
49	33	GAPDH	0.811248	0.810798
49	34	GAPDH	0.816677	0.81559
49	35	GAPDH	0.816964	0.81524
49	36	GAPDH	0.818091	0.815729
49	37	GAPDH	0.818645	0.815646
49	38	GAPDH	0.821467	0.817829
49	39	GAPDH	0.820438	0.816163
49	40	GAPDH	0.819504	0.814591
[truncated: 13,400 more rows]

## Sheet: Results
Block Type	384-Well Block
Calibration Background is expired	Yes
Calibration Background performed on	03-29-2015
Calibration Normalization FAM-ROX is expired	Yes
Calibration Normalization FAM-ROX performed on	03-30-2015
Calibration Normalization VIC-ROX is expired	Yes
Calibration Normalization VIC-ROX performed on	03-30-2015
Calibration Pure Dye FAM is expired	Yes
Calibration Pure Dye FAM performed on	03-30-2015
Calibration Pure Dye NED is expired	Yes
Calibration Pure Dye NED performed on	02-20-2014
Calibration Pure Dye ROX is expired	Yes
Calibration Pure Dye ROX performed on	10-02-2014
Calibration Pure Dye SYBR is expired	Yes
Calibration Pure Dye SYBR performed on	03-30-2015
Calibration Pure Dye TAMRA is expired	Yes
Calibration Pure Dye TAMRA performed on	02-20-2014
Calibration Pure Dye VIC is expired	Yes
Calibration Pure Dye VIC performed on	03-30-2015
Calibration ROI is expired	Yes
Calibration ROI performed on	03-29-2015
Calibration Uniformity is expired	Yes
Calibration Uniformity performed on	03-29-2015
Chemistry	SYBR_GREEN
Date Created	2016-09-14 10:51:03 AM BST
Experiment Barcode
Experiment Comment
Experiment File Name	C:\Applied Biosystems\QuantStudio 6 and 7 Flex Software\User Files\experiments\Anastasiya\2016-09-13 173322.eds
Experiment Name	2016-09-13 173322
Experiment Run End Time	2016-09-14 03:25:37 AM BST
Experiment Type	Comparative Cт (ΔΔCт)
Instrument Name	278860042
Instrument Serial Number	278860042
Instrument Type	QuantStudio(TM) 6 Flex System
Passive Reference	ROX
Quantification Cycle Method	Ct
Signal Smoothing On	true
Stage/ Cycle where Analysis is performed	Stage 2, Step 2
User Name
Well	Well Position	Omit	Sample Name	Target Name	Task	Reporter	Quencher	Quantity	Quantity Mean	Quantity SD	RQ	RQ Min	RQ Max	CT	Ct Mean	Ct SD	Delta Ct	Delta Ct Mean	Delta Ct SD	Delta Ct SE	Delta Delta Ct	Automatic Ct Threshold	Ct Threshold	Automatic Baseline	Baseline Start	Baseline End	Comments	Tm1	Tm2	Tm3	MTP	EXPFAIL	HIGHSD	NOAMP
1	A1	FALSE	152	GAPDH	UNKNOWN	SYBR	None							19.132	19.3339	0.177913						TRUE	0.0801564	TRUE	1	40		87.0696			N	N	N	N
2	A2	FALSE	152	GAPDH	UNKNOWN	SYBR	None							19.403	19.3339	0.177913						TRUE	0.0801564	TRUE	1	40		87.0696			N	N	N	N
3	A3	FALSE	152	GAPDH	UNKNOWN	SYBR	None							19.467	19.3339	0.177913						TRUE	0.0801564	TRUE	1	40		87.0696			N	N	N	N
4	A4	FALSE	152	PRDM14	UNKNOWN	SYBR	None				1	0.813688	1.22897	22.786	22.8039	0.0527298		3.47006	0.185562	0.107134	0	TRUE	0.0728784	TRUE	1	40		87.7287			N	N	N	N
5	A5	FALSE	152	PRDM14	UNKNOWN	SYBR	None				1	0.813688	1.22897	22.763	22.8039	0.0527298		3.47006	0.185562	0.107134	0	TRUE	0.0728784	TRUE	1	40		87.7287			N	N	N	N
6	A6	FALSE	152	PRDM14	UNKNOWN	SYBR	None				1	0.813688	1.22897	22.863	22.8039	0.0527298		3.47006	0.185562	0.107134	0	TRUE	0.0728784	TRUE	1	40		87.7287			N	N	N	N
7	A7	FALSE	152	SOX17	UNKNOWN	SYBR	None				1	0.720297	1.38832	31.036	31.262	0.23567		11.9281	0.295285	0.170483	0	TRUE	0.0593245	TRUE	1	40		88.6515			N	N	N	N
8	A8	FALSE	152	SOX17	UNKNOWN	SYBR	None				1	0.720297	1.38832	31.506	31.262	0.23567		11.9281	0.295285	0.170483	0	TRUE	0.0593245	TRUE	1	40		88.5197			N	N	N	N
9	A9	FALSE	152	SOX17	UNKNOWN	SYBR	None				1	0.720297	1.38832	31.244	31.262	0.23567		11.9281	0.295285	0.170483	0	TRUE	0.0593245	TRUE	1	40		88.6515			N	N	N	N
10	A10	FALSE	152	AP2y	UNKNOWN	SYBR	None				1	0.704285	1.41988	22.771	22.6446	0.260573		3.31077	0.315518	0.182164	0	TRUE	0.0591439	TRUE	1	40		83.3786			N	N	N	N
11	A11	FALSE	152	AP2y	UNKNOWN	SYBR	None				1	0.704285	1.41988	22.345	22.6446	0.260573		3.31077	0.315518	0.182164	0	TRUE	0.0591439	TRUE	1	40		83.5104			N	N	N	N
12	A12	FALSE	152	AP2y	UNKNOWN	SYBR	None				1	0.704285	1.41988	22.818	22.6446	0.260573		3.31077	0.315518	0.182164	0	TRUE	0.0591439	TRUE	1	40		83.3786			N	N	N	N
13	A13	FALSE	152	BLIMP1	UNKNOWN	SYBR	None				1	0.813948	1.22858	27.233	27.1997	0.051709		7.86585	0.185275	0.106969	0	TRUE	0.0538128	TRUE	1	40		82.4559			N	N	N	N
14	A14	FALSE	152	BLIMP1	UNKNOWN	SYBR	None				1	0.813948	1.22858	27.226	27.1997	0.051709		7.86585	0.185275	0.106969	0	TRUE	0.0538128	TRUE	1	40		82.4559			N	N	N	N
15	A15	FALSE	152	BLIMP1	UNKNOWN	SYBR	None				1	0.813948	1.22858	27.14	27.1997	0.051709		7.86585	0.185275	0.106969	0	TRUE	0.0538128	TRUE	1	40		82.4559			N	N	N	N
16	A16	FALSE	152	SOX2	UNKNOWN	SYBR	None				1	0.796522	1.25546	20.35	20.455	0.101344		1.12116	0.204753	0.118214	0	TRUE	0.0427676	TRUE	1	40		82.324			N	N	N	N
17	A17	FALSE	152	SOX2	UNKNOWN	SYBR	None				1	0.796522	1.25546	20.464	20.455	0.101344		1.12116	0.204753	0.118214	0	TRUE	0.0427676	TRUE	1	40		82.324			N	N	N	N
18	A18	FALSE	152	SOX2	UNKNOWN	SYBR	None				1	0.796522	1.25546	20.552	20.455	0.101344		1.12116	0.204753	0.118214	0	TRUE	0.0427676	TRUE	1	40		82.324			N	N	N	N
19	A19	FALSE	152	OCT4	UNKNOWN	SYBR	None				1	0.8161	1.22534	17.69	17.7166	0.0424131		-1.61724	0.182898	0.105596	0	TRUE	0.0877162	TRUE	1	40		83.9059			N	N	N	N
20	A20	FALSE	152	OCT4	UNKNOWN	SYBR	None				1	0.8161	1.22534	17.694	17.7166	0.0424131		-1.61724	0.182898	0.105596	0	TRUE	0.0877162	TRUE	1	40		83.9059			N	N	N	N
21	A21	FALSE	152	OCT4	UNKNOWN	SYBR	None				1	0.8161	1.22534	17.766	17.7166	0.0424131		-1.61724	0.182898	0.105596	0	TRUE	0.0877162	TRUE	1	40		83.9059			N	N	N	N
22	A22	FALSE	152	NANOS3	UNKNOWN	SYBR	None							Undetermined								TRUE	0.113061	TRUE	1	40		81.2695	87.2014	61.628	Y	N	N	N
23	A23	FALSE	152	NANOS3	UNKNOWN	SYBR	None							Undetermined								TRUE	0.113061	TRUE	1	40		86.015	61.4962	80.3467	Y	Y	N	Y
24	A24	FALSE	152	NANOS3	UNKNOWN	SYBR	None							Undetermined								TRUE	0.113061	TRUE	1	40		61.2326	85.7514	80.7422	Y	Y	N	Y
25	B1	FALSE	153	GAPDH	UNKNOWN	SYBR	None							19.91	20.0965	0.175458						TRUE	0.0801564	TRUE	1	40		87.2014			N	N	N	N
26	B2	FALSE	153	GAPDH	UNKNOWN	SYBR	None							20.122	20.0965	0.175458						TRUE	0.0801564	TRUE	1	40		87.2014			N	N	N	N
27	B3	FALSE	153	GAPDH	UNKNOWN	SYBR	None							20.258	20.0965	0.175458						TRUE	0.0801564	TRUE	1	40		87.2014			N	N	N	N
28	B4	FALSE	153	PRDM14	UNKNOWN	SYBR	None				0.107055	0.0867714	0.13208	26.71	26.7902	0.0704098		6.69364	0.189059	0.109153	3.22358	TRUE	0.0728784	TRUE	1	40		87.7287			N	N	N	N
29	B5	FALSE	153	PRDM14	UNKNOWN	SYBR	None				0.107055	0.0867714	0.13208	26.844	26.7902	0.0704098		6.69364	0.189059	0.109153	3.22358	TRUE	0.0728784	TRUE	1	40		87.7287			N	N	N	N
30	B6	FALSE	153	PRDM14	UNKNOWN	SYBR	None				0.107055	0.0867714	0.13208	26.816	26.7902	0.0704098		6.69364	0.189059	0.109153	3.22358	TRUE	0.0728784	TRUE	1	40		87.7287			N	N	N	N
31	B7	FALSE	153	SOX17	UNKNOWN	SYBR	None				48.0051	36.3085	63.4698	26.25	26.4395	0.179951		6.34298	0.251332	0.145107	-5.58512	TRUE	0.0593245	TRUE	1	40		88.6515			N	N	N	N
32	B8	FALSE	153	SOX17	UNKNOWN	SYBR	None				48.0051	36.3085	63.4698	26.46	26.4395	0.179951		6.34298	0.251332	0.145107	-5.58512	TRUE	0.0593245	TRUE	1	40		88.6515			N	N	N	N
33	B9	FALSE	153	SOX17	UNKNOWN	SYBR	None				48.0051	36.3085	63.4698	26.608	26.4395	0.179951		6.34298	0.251332	0.145107	-5.58512	TRUE	0.0593245	TRUE	1	40		88.6515			N	N	N	N
34	B10	FALSE	153	AP2y	UNKNOWN	SYBR	None				0.0784704	0.0482587	0.127596	27.348	27.079	0.400814		6.98248	0.437536	0.252611	3.67171	TRUE	0.0591439	TRUE	1	40		83.5104			N	N	N	N
35	B11	FALSE	153	AP2y	UNKNOWN	SYBR	None				0.0784704	0.0482587	0.127596	26.618	27.079	0.400814		6.98248	0.437536	0.252611	3.67171	TRUE	0.0591439	TRUE	1	40		83.5104			N	N	N	N
36	B12	FALSE	153	AP2y	UNKNOWN	SYBR	None				0.0784704	0.0482587	0.127596	27.27	27.079	0.400814		6.98248	0.437536	0.252611	3.67171	TRUE	0.0591439	TRUE	1	40		83.5104			N	N	N	N
37	B13	FALSE	153	BLIMP1	UNKNOWN	SYBR	None				4.24381	3.47554	5.1819	25.871	25.877	0.0390053		5.78049	0.179742	0.103774	-2.08536	TRUE	0.0538128	TRUE	1	40		82.4559			N	N	N	N
38	B14	FALSE	153	BLIMP1	UNKNOWN	SYBR	None				4.24381	3.47554	5.1819	25.919	25.877	0.0390053		5.78049	0.179742	0.103774	-2.08536	TRUE	0.0538128	TRUE	1	40		82.4559			N	N	N	N
39	B15	FALSE	153	BLIMP1	UNKNOWN	SYBR	None				4.24381	3.47554	5.1819	25.841	25.877	0.0390053		5.78049	0.179742	0.103774	-2.08536	TRUE	0.0538128	TRUE	1	40		82.4559			N	N	N	N
40	B16	FALSE	153	SOX2	UNKNOWN	SYBR	None				0.00264761	0.00167519	0.00418449	30.162	29.7788	0.372727		9.68226	0.41196	0.237845	8.5611	TRUE	0.0427676	TRUE	1	40		82.4559			N	N	N	N
41	B17	FALSE	153	SOX2	UNKNOWN	SYBR	None				0.00264761	0.00167519	0.00418449	29.757	29.7788	0.372727		9.68226	0.41196	0.237845	8.5611	TRUE	0.0427676	TRUE	1	40		82.5877			N	N	N	N
42	B18	FALSE	153	SOX2	UNKNOWN	SYBR	None				0.00264761	0.00167519	0.00418449	29.417	29.7788	0.372727		9.68226	0.41196	0.237845	8.5611	TRUE	0.0427676	TRUE	1	40		82.4559			N	N	N	N
43	B19	FALSE	153	OCT4	UNKNOWN	SYBR	None				0.304985	0.248686	0.374029	20.13	20.1925	0.0542939		0.0959555	0.183667	0.10604	1.71319	TRUE	0.0877162	TRUE	1	40		84.0377			N	N	N	N
44	B20	FALSE	153	OCT4	UNKNOWN	SYBR	None				0.304985	0.248686	0.374029	20.228	20.1925	0.0542939		0.0959555	0.183667	0.10604	1.71319	TRUE	0.0877162	TRUE	1	40		84.0377			N	N	N	N
45	B21	FALSE	153	OCT4	UNKNOWN	SYBR	None				0.304985	0.248686	0.374029	20.22	20.1925	0.0542939		0.0959555	0.183667	0.10604	1.71319	TRUE	0.0877162	TRUE	1	40		84.0377			N	N	N	N
46	B22	FALSE	153	NANOS3	UNKNOWN	SYBR	None							28.855	28.9923	0.128456		8.89581	0.217455	0.125548		TRUE	0.113061	TRUE	1	40		87.8605			N	N	N	N
47	B23	FALSE	153	NANOS3	UNKNOWN	SYBR	None							29.013	28.9923	0.128456		8.89581	0.217455	0.125548		TRUE	0.113061	TRUE	1	40		87.7287			N	N	N	N
48	B24	FALSE	153	NANOS3	UNKNOWN	SYBR	None							29.109	28.9923	0.128456		8.89581	0.217455	0.125548		TRUE	0.113061	TRUE	1	40		87.7287			N	N	N	N
49	C1	FALSE	154	GAPDH	UNKNOWN	SYBR	None							20.738	20.8917	0.165523						TRUE	0.0801564	TRUE	1	40		87.2014			N	N	N	N
50	C2	FALSE	154	GAPDH	UNKNOWN	SYBR	None							20.87	20.8917	0.165523						TRUE	0.0801564	TRUE	1	40		87.2014			N	N	N	N
51	C3	FALSE	154	GAPDH	UNKNOWN	SYBR	None							21.067	20.8917	0.165523						TRUE	0.0801564	TRUE	1	40		87.2014			N	N	N	N
52	C4	FALSE	154	PRDM14	UNKNOWN	SYBR	None				0.435029	0.35713	0.529921	25.584	25.5626	0.064329		4.67088	0.177584	0.102528	1.20082	TRUE	0.0728784	TRUE	1	40		87.7287			N	N	N	N
53	C5	FALSE	154	PRDM14	UNKNOWN	SYBR	None				0.435029	0.35713	0.529921	25.613	25.5626	0.064329		4.67088	0.177584	0.102528	1.20082	TRUE	0.0728784	TRUE	1	40		87.8605			N	N	N	N
54	C6	FALSE	154	PRDM14	UNKNOWN	SYBR	None				0.435029	0.35713	0.529921	25.49	25.5626	0.064329		4.67088	0.177584	0.102528	1.20082	TRUE	0.0728784	TRUE	1	40		87.8605			N	N	N	N
55	C7	FALSE	154	SOX17	UNKNOWN	SYBR	None				19.4624	15.3686	24.6467	28.385	28.5372	0.133331		7.64548	0.212544	0.122713	-4.28262	TRUE	0.0593245	TRUE	1	40		88.6515			N	N	N	N
56	C8	FALSE	154	SOX17	UNKNOWN	SYBR	None				19.4624	15.3686	24.6467	28.594	28.5372	0.133331		7.64548	0.212544	0.122713	-4.28262	TRUE	0.0593245	TRUE	1	40		88.6515			N	N	N	N
57	C9	FALSE	154	SOX17	UNKNOWN	SYBR	None				19.4624	15.3686	24.6467	28.633	28.5372	0.133331		7.64548	0.212544	0.122713	-4.28262	TRUE	0.0593245	TRUE	1	40		88.6515			N	N	N	N
58	C10	FALSE	154	AP2y	UNKNOWN	SYBR	None				0.00219045	0.00105495	0.00454814	33.681	33.0371	0.636384		12.1453	0.657558	0.379641	8.83456	TRUE	0.0591439	TRUE	1	40		83.6423			N	N	Y	N
59	C11	FALSE	154	AP2y	UNKNOWN	SYBR	None				0.00219045	0.00105495	0.00454814	33.022	33.0371	0.636384		12.1453	0.657558	0.379641	8.83456	TRUE	0.0591439	TRUE	1	40		83.6423			N	N	Y	N
60	C12	FALSE	154	AP2y	UNKNOWN	SYBR	None				0.00219045	0.00105495	0.00454814	32.409	33.0371	0.636384		12.1453	0.657558	0.379641	8.83456	TRUE	0.0591439	TRUE	1	40		83.6423			N	N	Y	N
61	C13	FALSE	154	BLIMP1	UNKNOWN	SYBR	None				2.0338	1.6268	2.54263	27.604	27.7334	0.113969		6.84167	0.200965	0.116027	-1.02418	TRUE	0.0538128	TRUE	1	40		82.4559			N	N	N	N
62	C14	FALSE	154	BLIMP1	UNKNOWN	SYBR	None				2.0338	1.6268	2.54263	27.777	27.7334	0.113969		6.84167	0.200965	0.116027	-1.02418	TRUE	0.0538128	TRUE	1	40		82.4559			N	N	N	N
63	C15	FALSE	154	BLIMP1	UNKNOWN	SYBR	None				2.0338	1.6268	2.54263	27.819	27.7334	0.113969		6.84167	0.200965	0.116027	-1.02418	TRUE	0.0538128	TRUE	1	40		82.4559			N	N	N	N
64	C16	FALSE	154	SOX2	UNKNOWN	SYBR	None				0.105932	0.0821233	0.136644	25.087	25.2517	0.158426		4.35995	0.229121	0.132283	3.23879	TRUE	0.0427676	TRUE	1	40		82.4559			N	N	N	N
65	C17	FALSE	154	SOX2	UNKNOWN	SYBR	None				0.105932	0.0821233	0.136644	25.403	25.2517	0.158426		4.35995	0.229121	0.132283	3.23879	TRUE	0.0427676	TRUE	1	40		82.4559			N	N	N	N
66	C18	FALSE	154	SOX2	UNKNOWN	SYBR	None				0.105932	0.0821233	0.136644	25.265	25.2517	0.158426		4.35995	0.229121	0.132283	3.23879	TRUE	0.0427676	TRUE	1	40		82.4559			N	N	N	N
67	C19	FALSE	154	OCT4	UNKNOWN	SYBR	None				0.558419	0.464518	0.671301	20.11	20.1151	0.00763235		-0.776655	0.165699	0.0956664	0.840581	TRUE	0.0877162	TRUE	1	40		84.0377			N	N	N	N
68	C20	FALSE	154	OCT4	UNKNOWN	SYBR	None				0.558419	0.464518	0.671301	20.112	20.1151	0.00763235		-0.776655	0.165699	0.0956664	0.840581	TRUE	0.0877162	TRUE	1	40		84.0377			N	N	N	N
69	C21	FALSE	154	OCT4	UNKNOWN	SYBR	None				0.558419	0.464518	0.671301	20.124	20.1151	0.00763235		-0.776655	0.165699	0.0956664	0.840581	TRUE	0.0877162	TRUE	1	40		84.0377			N	N	N	N
70	C22	FALSE	154	NANOS3	UNKNOWN	SYBR	None							Undetermined								TRUE	0.113061	TRUE	1	40		61.2326	93.2652	87.2014	Y	Y	N	Y
71	C23	FALSE	154	NANOS3	UNKNOWN	SYBR	None							Undetermined								TRUE	0.113061	TRUE	1	40		61.1008	88.9151	93.0016	Y	Y	N	Y
72	C24	FALSE	154	NANOS3	UNKNOWN	SYBR	None							Undetermined								TRUE	0.113061	TRUE	1	40		61.4962	72.0419	82.9831	Y	Y	N	Y
73	D1	FALSE	155	GAPDH	UNKNOWN	SYBR	None							21.84	21.8652	0.0675725						TRUE	0.0801564	TRUE	1	40		87.0696			N	N	N	N
74	D2	FALSE	155	GAPDH	UNKNOWN	SYBR	None							21.814	21.8652	0.0675725						TRUE	0.0801564	TRUE	1	40		87.0696			N	N	N	N
75	D3	FALSE	155	GAPDH	UNKNOWN	SYBR	None							21.942	21.8652	0.0675725						TRUE	0.0801564	TRUE	1	40		87.0696			N	N	N	N
76	D4	FALSE	155	PRDM14	UNKNOWN	SYBR	None				0.0800801	0.0143695	0.446281	28.006	28.9777	1.54467		7.11248	1.54614	0.892666	3.64241	TRUE	0.0728784	TRUE	1	40		87.7287			N	N	Y	N
77	D5	FALSE	155	PRDM14	UNKNOWN	SYBR	None				0.0800801	0.0143695	0.446281	30.759	28.9777	1.54467		7.11248	1.54614	0.892666	3.64241	TRUE	0.0728784	TRUE	1	40		87.4651			N	N	Y	N
78	D6	FALSE	155	PRDM14	UNKNOWN	SYBR	None				0.0800801	0.0143695	0.446281	28.168	28.9777	1.54467		7.11248	1.54614	0.892666	3.64241	TRUE	0.0728784	TRUE	1	40		87.7287			N	N	Y	N
79	D7	FALSE	155	SOX17	UNKNOWN	SYBR	None				9.62676	7.56216	12.255	30.296	30.5263	0.206477		8.66105	0.217253	0.125431	-3.26705	TRUE	0.0593245	TRUE	1	40		88.6515			N	N	N	N
80	D8	FALSE	155	SOX17	UNKNOWN	SYBR	None				9.62676	7.56216	12.255	30.589	30.5263	0.206477		8.66105	0.217253	0.125431	-3.26705	TRUE	0.0593245	TRUE	1	40		88.6515			N	N	N	N
81	D9	FALSE	155	SOX17	UNKNOWN	SYBR	None				9.62676	7.56216	12.255	30.694	30.5263	0.206477		8.66105	0.217253	0.125431	-3.26705	TRUE	0.0593245	TRUE	1	40		88.5197			N	N	N	N
82	D10	FALSE	155	AP2y	UNKNOWN	SYBR	None				0.0266128	0.0103415	0.0684852	31.271	30.4078	0.848023		8.54251	0.850711	0.491158	5.23174	TRUE	0.0591439	TRUE	1	40		83.5104			N	N	Y	N
83	D11	FALSE	155	AP2y	UNKNOWN	SYBR	None				0.0266128	0.0103415	0.0684852	29.576	30.4078	0.848023		8.54251	0.850711	0.491158	5.23174	TRUE	0.0591439	TRUE	1	40		83.5104			N	N	Y	N
84	D12	FALSE	155	AP2y	UNKNOWN	SYBR	None				0.0266128	0.0103415	0.0684852	30.377	30.4078	0.848023		8.54251	0.850711	0.491158	5.23174	TRUE	0.0591439	TRUE	1	40		83.5104			N	N	Y	N
85	D13	FALSE	155	BLIMP1	UNKNOWN	SYBR	None				3.01089	2.68358	3.37813	28.184	28.1409	0.078501		6.27566	0.103578	0.0598009	-1.59019	TRUE	0.0538128	TRUE	1	40		82.4559			N	N	N	N
86	D14	FALSE	155	BLIMP1	UNKNOWN	SYBR	None				3.01089	2.68358	3.37813	28.188	28.1409	0.078501		6.27566	0.103578	0.0598009	-1.59019	TRUE	0.0538128	TRUE	1	40		82.4559			N	N	N	N
87	D15	FALSE	155	BLIMP1	UNKNOWN	SYBR	None				3.01089	2.68358	3.37813	28.05	28.1409	0.078501		6.27566	0.103578	0.0598009	-1.59019	TRUE	0.0538128	TRUE	1	40		82.324			N	N	N	N
88	D16	FALSE	155	SOX2	UNKNOWN	SYBR	None				0.19937	0.180101	0.220701	25.282	25.3129	0.0616655		3.44764	0.0914804	0.0528163	2.32648	TRUE	0.0427676	TRUE	1	40		82.4559			N	N	N	N
89	D17	FALSE	155	SOX2	UNKNOWN	SYBR	None				0.19937	0.180101	0.220701	25.272	25.3129	0.0616655		3.44764	0.0914804	0.0528163	2.32648	TRUE	0.0427676	TRUE	1	40		82.4559			N	N	N	N
90	D18	FALSE	155	SOX2	UNKNOWN	SYBR	None				0.19937	0.180101	0.220701	25.384	25.3129	0.0616655		3.44764	0.0914804	0.0528163	2.32648	TRUE	0.0427676	TRUE	1	40		82.324			N	N	N	N
91	D19	FALSE	155	OCT4	UNKNOWN	SYBR	None				0.496095	0.455768	0.53999	21.295	21.2593	0.0354485		-0.605923	0.0763062	0.0440554	1.01131	TRUE	0.0877162	TRUE	1	40		83.9059			N	N	N	N
92	D20	FALSE	155	OCT4	UNKNOWN	SYBR	None				0.496095	0.455768	0.53999	21.258	21.2593	0.0354485		-0.605923	0.0763062	0.0440554	1.01131	TRUE	0.0877162	TRUE	1	40		83.9059			N	N	N	N
93	D21	FALSE	155	OCT4	UNKNOWN	SYBR	None				0.496095	0.455768	0.53999	21.224	21.2593	0.0354485		-0.605923	0.0763062	0.0440554	1.01131	TRUE	0.0877162	TRUE	1	40		83.9059			N	N	N	N
94	D22	FALSE	155	NANOS3	UNKNOWN	SYBR	None							Undetermined								TRUE	0.113061	TRUE	1	40		61.3644	81.1376	84.1695	Y	Y	N	Y
95	D23	FALSE	155	NANOS3	UNKNOWN	SYBR	None							Undetermined								TRUE	0.113061	TRUE	1	40		61.3644	81.1376	76.5239	Y	Y	N	Y
96	D24	FALSE	155	NANOS3	UNKNOWN	SYBR	None							Undetermined								TRUE	0.113061	TRUE	1	40		61.3644	90.8924	77.9739	Y	Y	N	Y
97	E1	FALSE	156	GAPDH	UNKNOWN	SYBR	None							23.807	23.9404	0.122829						TRUE	0.0801564	TRUE	1	40		87.2014			N	N	N	N
98	E2	FALSE	156	GAPDH	UNKNOWN	SYBR	None							23.964	23.9404	0.122829						TRUE	0.0801564	TRUE	1	40		87.2014			N	N	N	N
99	E3	FALSE	156	GAPDH	UNKNOWN	SYBR	None							24.05	23.9404	0.122829						TRUE	0.0801564	TRUE	1	40		87.2014			N	N	N	N
100	E4	FALSE	156	PRDM14	UNKNOWN	SYBR	None				0.244129	0.202178	0.294784	29.313	29.4448	0.117087		5.50435	0.169695	0.0979734	2.03429	TRUE	0.0728784	TRUE	1	40		87.8605			N	N	N	N
101	E5	FALSE	156	PRDM14	UNKNOWN	SYBR	None				0.244129	0.202178	0.294784	29.483	29.4448	0.117087		5.50435	0.169695	0.0979734	2.03429	TRUE	0.0728784	TRUE	1	40		87.8605			N	N	N	N
102	E6	FALSE	156	PRDM14	UNKNOWN	SYBR	None				0.244129	0.202178	0.294784	29.538	29.4448	0.117087		5.50435	0.169695	0.0979734	2.03429	TRUE	0.0728784	TRUE	1	40		87.8605			N	N	N	N
103	E7	FALSE	156	SOX17	UNKNOWN	SYBR	None				20.5694	17.7363	23.8551	31.472	31.5061	0.0519754		7.56567	0.133373	0.0770029	-4.36243	TRUE	0.0593245	TRUE	1	40		88.6515			N	N	N	N
104	E8	FALSE	156	SOX17	UNKNOWN	SYBR	None				20.5694	17.7363	23.8551	31.566	31.5061	0.0519754		7.56567	0.133373	0.0770029	-4.36243	TRUE	0.0593245	TRUE	1	40		88.7833			N	N	N	N
105	E9	FALSE	156	SOX17	UNKNOWN	SYBR	None				20.5694	17.7363	23.8551	31.48	31.5061	0.0519754		7.56567	0.133373	0.0770029	-4.36243	TRUE	0.0593245	TRUE	1	40		88.6515			N	N	N	N
106	E10	FALSE	156	AP2y	UNKNOWN	SYBR	None				0.000569615	0.000203763	0.00159235	37.568	38.0289	0.651381		14.0885	0.662861	0.466023	10.7777	TRUE	0.0591439	TRUE	1	40		83.7741			N	N	Y	N
107	E11	FALSE	156	AP2y	UNKNOWN	SYBR	None				0.000569615	0.000203763	0.00159235	38.49	38.0289	0.651381		14.0885	0.662861	0.466023	10.7777	TRUE	0.0591439	TRUE	1	40		83.9059			N	N	Y	N
108	E12	FALSE	156	AP2y	UNKNOWN	SYBR	None							Undetermined	38.0289	0.651381						TRUE	0.0591439	TRUE	1	40		83.9059			N	N	N	N
109	E13	FALSE	156	BLIMP1	UNKNOWN	SYBR	None				2.71584	2.36735	3.11563	30.381	30.3649	0.0137676		6.42446	0.123598	0.0713593	-1.4414	TRUE	0.0538128	TRUE	1	40		82.4559			N	N	N	N
110	E14	FALSE	156	BLIMP1	UNKNOWN	SYBR	None				2.71584	2.36735	3.11563	30.357	30.3649	0.0137676		6.42446	0.123598	0.0713593	-1.4414	TRUE	0.0538128	TRUE	1	40		82.4559			N	N	N	N
111	E15	FALSE	156	BLIMP1	UNKNOWN	SYBR	None				2.71584	2.36735	3.11563	30.357	30.3649	0.0137676		6.42446	0.123598	0.0713593	-1.4414	TRUE	0.0538128	TRUE	1	40		82.4559			N	N	N	N
112	E16	FALSE	156	SOX2	UNKNOWN	SYBR	None				0.0328908	0.021634	0.050005	29.687	29.9877	0.35647		6.04733	0.377039	0.217683	4.92617	TRUE	0.0427676	TRUE	1	40		82.5877			N	N	N	N
113	E17	FALSE	156	SOX2	UNKNOWN	SYBR	None				0.0328908	0.021634	0.050005	29.895	29.9877	0.35647		6.04733	0.377039	0.217683	4.92617	TRUE	0.0427676	TRUE	1	40		82.5877			N	N	N	N
114	E18	FALSE	156	SOX2	UNKNOWN	SYBR	None				0.0328908	0.021634	0.050005	30.381	29.9877	0.35647		6.04733	0.377039	0.217683	4.92617	TRUE	0.0427676	TRUE	1	40		82.4559			N	N	N	N
115	E19	FALSE	156	OCT4	UNKNOWN	SYBR	None				0.439824	0.381443	0.50714	23.547	23.5082	0.0366221		-0.432233	0.128172	0.0740001	1.185	TRUE	0.0877162	TRUE	1	40		84.0377			N	N	N	N
116	E20	FALSE	156	OCT4	UNKNOWN	SYBR	None				0.439824	0.381443	0.50714	23.504	23.5082	0.0366221		-0.432233	0.128172	0.0740001	1.185	TRUE	0.0877162	TRUE	1	40		84.0377			N	N	N	N
117	E21	FALSE	156	OCT4	UNKNOWN	SYBR	None				0.439824	0.381443	0.50714	23.474	23.5082	0.0366221		-0.432233	0.128172	0.0740001	1.185	TRUE	0.0877162	TRUE	1	40		84.0377			N	N	N	N
118	E22	FALSE	156	NANOS3	UNKNOWN	SYBR	None							34.285	34.1613	0.141637		10.2208	0.187478	0.10824		TRUE	0.113061	TRUE	1	40		87.9924			N	N	N	N
119	E23	FALSE	156	NANOS3	UNKNOWN	SYBR	None							34.192	34.1613	0.141637		10.2208	0.187478	0.10824		TRUE	0.113061	TRUE	1	40		87.8605			N	N	N	N
120	E24	FALSE	156	NANOS3	UNKNOWN	SYBR	None							34.007	34.1613	0.141637		10.2208	0.187478	0.10824		TRUE	0.113061	TRUE	1	40		87.8605			N	N	N	N
121	F1	FALSE	157	GAPDH	UNKNOWN	SYBR	None							23.757	23.8073	0.0436304						TRUE	0.0801564	TRUE	1	40		87.2014			N	N	N	N
122	F2	FALSE	157	GAPDH	UNKNOWN	SYBR	None							23.826	23.8073	0.0436304						TRUE	0.0801564	TRUE	1	40		87.2014			N	N	N	N
123	F3	FALSE	157	GAPDH	UNKNOWN	SYBR	None							23.838	23.8073	0.0436304						TRUE	0.0801564	TRUE	1	40		87.2014			N	N	N	N
124	F4	FALSE	157	PRDM14	UNKNOWN	SYBR	None				0.0581123	0.0433924	0.0778256	31.668	31.3823	0.259239		7.57508	0.262885	0.151777	4.10501	TRUE	0.0728784	TRUE	1	40		87.8605			N	N	N	N
125	F5	FALSE	157	PRDM14	UNKNOWN	SYBR	None				0.0581123	0.0433924	0.0778256	31.317	31.3823	0.259239		7.57508	0.262885	0.151777	4.10501	TRUE	0.0728784	TRUE	1	40		87.8605			N	N	N	N
126	F6	FALSE	157	PRDM14	UNKNOWN	SYBR	None				0.0581123	0.0433924	0.0778256	31.162	31.3823	0.259239		7.57508	0.262885	0.151777	4.10501	TRUE	0.0728784	TRUE	1	40		87.8605			N	N	N	N
127	F7	FALSE	157	SOX17	UNKNOWN	SYBR	None				80.7735	69.3116	94.1308	29.252	29.3996	0.130641		5.59229	0.137734	0.0795207	-6.33581	TRUE	0.0593245	TRUE	1	40		88.6515			N	N	N	N
128	F8	FALSE	157	SOX17	UNKNOWN	SYBR	None				80.7735	69.3116	94.1308	29.501	29.3996	0.130641		5.59229	0.137734	0.0795207	-6.33581	TRUE	0.0593245	TRUE	1	40		88.6515			N	N	N	N
129	F9	FALSE	157	SOX17	UNKNOWN	SYBR	None				80.7735	69.3116	94.1308	29.446	29.3996	0.130641		5.59229	0.137734	0.0795207	-6.33581	TRUE	0.0593245	TRUE	1	40		88.6515			N	N	N	N
130	F10	FALSE	157	AP2y	UNKNOWN	SYBR	None				0.00161345	0.000642164	0.00405381	36.487	36.3937	0.828014		12.5864	0.829162	0.478717	9.27564	TRUE	0.0591439	TRUE	1	40		83.7741			N	N	Y	N
131	F11	FALSE	157	AP2y	UNKNOWN	SYBR	None				0.00161345	0.000642164	0.00405381	35.523	36.3937	0.828014		12.5864	0.829162	0.478717	9.27564	TRUE	0.0591439	TRUE	1	40		83.7741			N	N	Y	N
132	F12	FALSE	157	AP2y	UNKNOWN	SYBR	None				0.00161345	0.000642164	0.00405381	37.171	36.3937	0.828014		12.5864	0.829162	0.478717	9.27564	TRUE	0.0591439	TRUE	1	40		83.7741			N	N	Y	N
133	F13	FALSE	157	BLIMP1	UNKNOWN	SYBR	None				1.75546	1.5383	2.00327	30.78	30.8613	0.110548		7.05401	0.118846	0.0686158	-0.811846	TRUE	0.0538128	TRUE	1	40		82.4559			N	N	N	N
134	F14	FALSE	157	BLIMP1	UNKNOWN	SYBR	None				1.75546	1.5383	2.00327	30.987	30.8613	0.110548		7.05401	0.118846	0.0686158	-0.811846	TRUE	0.0538128	TRUE	1	40		82.4559			N	N	N	N
135	F15	FALSE	157	BLIMP1	UNKNOWN	SYBR	None				1.75546	1.5383	2.00327	30.817	30.8613	0.110548		7.05401	0.118846	0.0686158	-0.811846	TRUE	0.0538128	TRUE	1	40		82.4559			N	N	N	N
136	F16	FALSE	157	SOX2	UNKNOWN	SYBR	None				0.00976643	0.00664925	0.014345	31.32	31.6064	0.343243		7.79911	0.346005	0.199766	6.67795	TRUE	0.0427676	TRUE	1	40		82.4559			N	N	N	N
137	F17	FALSE	157	SOX2	UNKNOWN	SYBR	None				0.00976643	0.00664925	0.014345	31.512	31.6064	0.343243		7.79911	0.346005	0.199766	6.67795	TRUE	0.0427676	TRUE	1	40		82.5877			N	N	N	N
138	F18	FALSE	157	SOX2	UNKNOWN	SYBR	None				0.00976643	0.00664925	0.014345	31.987	31.6064	0.343243		7.79911	0.346005	0.199766	6.67795	TRUE	0.0427676	TRUE	1	40		82.5877			N	N	N	N
139	F19	FALSE	157	OCT4	UNKNOWN	SYBR	None				0.113517	0.107816	0.119519	25.317	25.3291	0.0157116		1.52179	0.0463731	0.0267735	3.13902	TRUE	0.0877162	TRUE	1	40		84.0377			N	N	N	N
140	F20	FALSE	157	OCT4	UNKNOWN	SYBR	None				0.113517	0.107816	0.119519	25.323	25.3291	0.0157116		1.52179	0.0463731	0.0267735	3.13902	TRUE	0.0877162	TRUE	1	40		84.0377			N	N	N	N
141	F21	FALSE	157	OCT4	UNKNOWN	SYBR	None				0.113517	0.107816	0.119519	25.347	25.3291	0.0157116		1.52179	0.0463731	0.0267735	3.13902	TRUE	0.0877162	TRUE	1	40		84.0377			N	N	N	N
142	F22	FALSE	157	NANOS3	UNKNOWN	SYBR	None							36.21	37.3713	1.64228		13.5641	1.64286	1.16154		TRUE	0.113061	TRUE	1	40		87.9924			N	N	Y	N
143	F23	FALSE	157	NANOS3	UNKNOWN	SYBR	None							Undetermined	37.3713	1.64228						TRUE	0.113061	TRUE	1	40		61.4962	87.4651	82.4559	Y	Y	N	Y
144	F24	FALSE	157	NANOS3	UNKNOWN	SYBR	None							38.533	37.3713	1.64228		13.5641	1.64286	1.16154		TRUE	0.113061	TRUE	1	40		87.9924			N	N	Y	N
145	G1	FALSE	158	GAPDH	UNKNOWN	SYBR	None							19.755	19.8363	0.110672						TRUE	0.0801564	TRUE	1	40		87.2014			N	N	N	N
146	G2	FALSE	158	GAPDH	UNKNOWN	SYBR	None							19.962	19.8363	0.110672						TRUE	0.0801564	TRUE	1	40		87.2014			N	N	N	N
147	G3	FALSE	158	GAPDH	UNKNOWN	SYBR	None							19.792	19.8363	0.110672						TRUE	0.0801564	TRUE	1	40		87.2014			N	N	N	N
148	G4	FALSE	158	PRDM14	UNKNOWN	SYBR	None				1.31359	1.14185	1.51116	22.921	22.9128	0.0604502		3.07655	0.126105	0.0728069	-0.393513	TRUE	0.0728784	TRUE	1	40		87.7287			N	N	N	N
149	G5	FALSE	158	PRDM14	UNKNOWN	SYBR	None				1.31359	1.14185	1.51116	22.969	22.9128	0.0604502		3.07655	0.126105	0.0728069	-0.393513	TRUE	0.0728784	TRUE	1	40		87.8605			N	N	N	N
150	G6	FALSE	158	PRDM14	UNKNOWN	SYBR	None				1.31359	1.14185	1.51116	22.849	22.9128	0.0604502		3.07655	0.126105	0.0728069	-0.393513	TRUE	0.0728784	TRUE	1	40		87.8605			N	N	N	N
151	G7	FALSE	158	SOX17	UNKNOWN	SYBR	None				0.052797	0.0307722	0.0905855	36.486	36.0078	0.473088		16.1715	0.485861	0.280512	4.2434	TRUE	0.0593245	TRUE	1	40		88.7833			N	N	N	N
152	G8	FALSE	158	SOX17	UNKNOWN	SYBR	None				0.052797	0.0307722	0.0905855	35.54	36.0078	0.473088		16.1715	0.485861	0.280512	4.2434	TRUE	0.0593245	TRUE	1	40		88.7833			N	N	N	N
153	G9	FALSE	158	SOX17	UNKNOWN	SYBR	None				0.052797	0.0307722	0.0905855	35.997	36.0078	0.473088		16.1715	0.485861	0.280512	4.2434	TRUE	0.0593245	TRUE	1	40		88.7833			N	N	N	N
154	G10	FALSE	158	AP2y	UNKNOWN	SYBR	None				0.0060792	0.000459459	0.0804354	29.354	30.5089	2.3217		10.6727	2.32434	1.34196	7.3619	TRUE	0.0591439	TRUE	1	40		83.5104			N	N	Y	N
155	G11	FALSE	158	AP2y	UNKNOWN	SYBR	None				0.0060792	0.000459459	0.0804354	33.182	30.5089	2.3217		10.6727	2.32434	1.34196	7.3619	TRUE	0.0591439	TRUE	1	40		83.5104			N	N	Y	N
156	G12	FALSE	158	AP2y	UNKNOWN	SYBR	None				0.0060792	0.000459459	0.0804354	28.991	30.5089	2.3217		10.6727	2.32434	1.34196	7.3619	TRUE	0.0591439	TRUE	1	40		83.5104			N	N	Y	N
157	G13	FALSE	158	BLIMP1	UNKNOWN	SYBR	None				0.0167876	0.00985469	0.028598	33.087	33.5986	0.46648		13.7623	0.479429	0.276798	5.89646	TRUE	0.0538128	TRUE	1	40		82.4559			N	N	N	N
158	G14	FALSE	158	BLIMP1	UNKNOWN	SYBR	None				0.0167876	0.00985469	0.028598	34	33.5986	0.46648		13.7623	0.479429	0.276798	5.89646	TRUE	0.0538128	TRUE	1	40		82.4559			N	N	N	N
159	G15	FALSE	158	BLIMP1	UNKNOWN	SYBR	None				0.0167876	0.00985469	0.028598	33.708	33.5986	0.46648		13.7623	0.479429	0.276798	5.89646	TRUE	0.0538128	TRUE	1	40		82.4559			N	N	N	N
160	G16	FALSE	158	SOX2	UNKNOWN	SYBR	None				0.188164	0.145503	0.243333	23.133	23.3674	0.203228		3.5311	0.231409	0.133604	2.40994	TRUE	0.0427676	TRUE	1	40		82.4559			N	N	N	N
161	G17	FALSE	158	SOX2	UNKNOWN	SYBR	None				0.188164	0.145503	0.243333	23.468	23.3674	0.203228		3.5311	0.231409	0.133604	2.40994	TRUE	0.0427676	TRUE	1	40		82.4559			N	N	N	N
162	G18	FALSE	158	SOX2	UNKNOWN	SYBR	None				0.188164	0.145503	0.243333	23.5	23.3674	0.203228		3.5311	0.231409	0.133604	2.40994	TRUE	0.0427676	TRUE	1	40		82.4559			N	N	N	N
163	G19	FALSE	158	OCT4	UNKNOWN	SYBR	None				0.487482	0.427839	0.55544	19.227	19.2556	0.0393422		-0.580658	0.117457	0.0678137	1.03658	TRUE	0.0877162	TRUE	1	40		84.0377			N	N	N	N
164	G20	FALSE	158	OCT4	UNKNOWN	SYBR	None				0.487482	0.427839	0.55544	19.239	19.2556	0.0393422		-0.580658	0.117457	0.0678137	1.03658	TRUE	0.0877162	TRUE	1	40		84.0377			N	N	N	N
165	G21	FALSE	158	OCT4	UNKNOWN	SYBR	None				0.487482	0.427839	0.55544	19.301	19.2556	0.0393422		-0.580658	0.117457	0.0678137	1.03658	TRUE	0.0877162	TRUE	1	40		84.0377			N	N	N	N
166	G22	FALSE	158	NANOS3	UNKNOWN	SYBR	None							Undetermined	38.747							TRUE	0.113061	TRUE	1	40		61.2326	93.7925	85.0923	Y	Y	N	Y
167	G23	FALSE	158	NANOS3	UNKNOWN	SYBR	None							38.747	38.747			18.9107				TRUE	0.113061	TRUE	1	40		85.4878			N	N	N	N
168	G24	FALSE	158	NANOS3	UNKNOWN	SYBR	None							Undetermined	38.747							TRUE	0.113061	TRUE	1	40		61.2326	83.2468	86.015	Y	Y	N	Y
169	H1	FALSE	159	GAPDH	UNKNOWN	SYBR	None							19.751	19.8624	0.12355						TRUE	0.0801564	TRUE	1	40		87.2014			N	N	N	N
170	H2	FALSE	159	GAPDH	UNKNOWN	SYBR	None							19.841	19.8624	0.12355						TRUE	0.0801564	TRUE	1	40		87.2014			N	N	N	N
171	H3	FALSE	159	GAPDH	UNKNOWN	SYBR	None							19.995	19.8624	0.12355						TRUE	0.0801564	TRUE	1	40		87.2014			N	N	N	N
172	H4	FALSE	159	PRDM14	UNKNOWN	SYBR	None				0.00091315	0.000602801	0.00138328	33.645	33.4293	0.352776		13.5669	0.373786	0.215805	10.0969	TRUE	0.0728784	TRUE	1	40		87.8605			N	N	N	N
173	H5	FALSE	159	PRDM14	UNKNOWN	SYBR	None				0.00091315	0.000602801	0.00138328	33.62	33.4293	0.352776		13.5669	0.373786	0.215805	10.0969	TRUE	0.0728784	TRUE	1	40		87.8605			N	N	N	N
174	H6	FALSE	159	PRDM14	UNKNOWN	SYBR	None				0.00091315	0.000602801	0.00138328	33.022	33.4293	0.352776		13.5669	0.373786	0.215805	10.0969	TRUE	0.0728784	TRUE	1	40		87.8605			N	N	N	N
175	H7	FALSE	159	SOX17	UNKNOWN	SYBR	None				0.346574	0.299865	0.400558	33.329	33.3193	0.0413578		13.4569	0.130288	0.0752218	1.52876	TRUE	0.0593245	TRUE	1	40		88.6515			N	N	N	N
176	H8	FALSE	159	SOX17	UNKNOWN	SYBR	None				0.346574	0.299865	0.400558	33.355	33.3193	0.0413578		13.4569	0.130288	0.0752218	1.52876	TRUE	0.0593245	TRUE	1	40		88.6515			N	N	N	N
177	H9	FALSE	159	SOX17	UNKNOWN	SYBR	None				0.346574	0.299865	0.400558	33.274	33.3193	0.0413578		13.4569	0.130288	0.0752218	1.52876	TRUE	0.0593245	TRUE	1	40		88.6515			N	N	N	N
178	H10	FALSE	159	AP2y	UNKNOWN	SYBR	None				0.00307104	0.00180407	0.00522778	31.706	31.5202	0.462562		11.6578	0.478777	0.276422	8.34706	TRUE	0.0591439	TRUE	1	40		83.5104			N	N	N	N
179	H11	FALSE	159	AP2y	UNKNOWN	SYBR	None				0.00307104	0.00180407	0.00522778	30.994	31.5202	0.462562		11.6578	0.478777	0.276422	8.34706	TRUE	0.0591439	TRUE	1	40		83.5104			N	N	N	N
180	H12	FALSE	159	AP2y	UNKNOWN	SYBR	None				0.00307104	0.00180407	0.00522778	31.861	31.5202	0.462562		11.6578	0.478777	0.276422	8.34706	TRUE	0.0591439	TRUE	1	40		83.5104			N	N	N	N
181	H13	FALSE	159	BLIMP1	UNKNOWN	SYBR	None				0.0322088	0.0156308	0.0663696	33.187	32.6846	0.638867		12.8223	0.650704	0.375684	4.9564	TRUE	0.0538128	TRUE	1	40		82.4559			N	N	Y	N
182	H14	FALSE	159	BLIMP1	UNKNOWN	SYBR	None				0.0322088	0.0156308	0.0663696	32.902	32.6846	0.638867		12.8223	0.650704	0.375684	4.9564	TRUE	0.0538128	TRUE	1	40		82.4559			N	N	Y	N
183	H15	FALSE	159	BLIMP1	UNKNOWN	SYBR	None				0.0322088	0.0156308	0.0663696	31.965	32.6846	0.638867		12.8223	0.650704	0.375684	4.9564	TRUE	0.0538128	TRUE	1	40		82.4559			N	N	Y	N
184	H16	FALSE	159	SOX2	UNKNOWN	SYBR	None				4.33065e-05	1.76261e-05	0.000106402	35.077	35.4786	0.567406		15.6162	0.580701	0.407508	14.4951	TRUE	0.0427676	TRUE	1	40		82.5877			N	N	Y	N
185	H17	FALSE	159	SOX2	UNKNOWN	SYBR	None							Undetermined	35.4786	0.567406						TRUE	0.0427676	TRUE	1	40		80.6104	61.2326	75.6011	Y	Y	N	Y
186	H18	FALSE	159	SOX2	UNKNOWN	SYBR	None				4.33065e-05	1.76261e-05	0.000106402	35.88	35.4786	0.567406		15.6162	0.580701	0.407508	14.4951	TRUE	0.0427676	TRUE	1	40		82.5877			N	N	Y	N
187	H19	FALSE	159	OCT4	UNKNOWN	SYBR	None				0.00639511	0.00545216	0.00750113	25.497	25.534	0.0731293		5.67158	0.14357	0.0828903	7.28882	TRUE	0.0877162	TRUE	1	40		84.0377			N	N	N	N
188	H20	FALSE	159	OCT4	UNKNOWN	SYBR	None				0.00639511	0.00545216	0.00750113	25.618	25.534	0.0731293		5.67158	0.14357	0.0828903	7.28882	TRUE	0.0877162	TRUE	1	40		84.0377			N	N	N	N
189	H21	FALSE	159	OCT4	UNKNOWN	SYBR	None				0.00639511	0.00545216	0.00750113	25.487	25.534	0.0731293		5.67158	0.14357	0.0828903	7.28882	TRUE	0.0877162	TRUE	1	40		84.0377			N	N	N	N
190	H22	FALSE	159	NANOS3	UNKNOWN	SYBR	None							32.762	32.8926	0.136342		13.0302	0.183994	0.106229		TRUE	0.113061	TRUE	1	40		87.8605			N	N	N	N
191	H23	FALSE	159	NANOS3	UNKNOWN	SYBR	None							32.883	32.8926	0.136342		13.0302	0.183994	0.106229		TRUE	0.113061	TRUE	1	40		87.8605			N	N	N	N
192	H24	FALSE	159	NANOS3	UNKNOWN	SYBR	None							33.034	32.8926	0.136342		13.0302	0.183994	0.106229		TRUE	0.113061	TRUE	1	40		87.8605			N	N	N	N
193	I1	FALSE	160	GAPDH	UNKNOWN	SYBR	None							20.273	20.335	0.059129						TRUE	0.0801564	TRUE	1	40		87.2014			N	N	N	N
194	I2	FALSE	160	GAPDH	UNKNOWN	SYBR	None							20.391	20.335	0.059129						TRUE	0.0801564	TRUE	1	40		87.2014			N	N	N	N
195	I3	FALSE	160	GAPDH	UNKNOWN	SYBR	None							20.34	20.335	0.059129						TRUE	0.0801564	TRUE	1	40		87.2014			N	N	N	N
196	I4	FALSE	160	PRDM14	UNKNOWN	SYBR	None				0.248666	0.201442	0.30696	25.826	25.8127	0.180089		5.47779	0.189548	0.109435	2.00772	TRUE	0.0728784	TRUE	1	40		87.8605			N	N	N	N
197	I5	FALSE	160	PRDM14	UNKNOWN	SYBR	None				0.248666	0.201442	0.30696	25.986	25.8127	0.180089		5.47779	0.189548	0.109435	2.00772	TRUE	0.0728784	TRUE	1	40		87.8605			N	N	N	N
198	I6	FALSE	160	PRDM14	UNKNOWN	SYBR	None				0.248666	0.201442	0.30696	25.627	25.8127	0.180089		5.47779	0.189548	0.109435	2.00772	TRUE	0.0728784	TRUE	1	40		87.8605			N	N	N	N
199	I7	FALSE	160	SOX17	UNKNOWN	SYBR	None				275.828	237.109	320.869	24.022	24.1554	0.12262		3.82048	0.136131	0.0785955	-8.10762	TRUE	0.0593245	TRUE	1	40		88.6515			N	N	N	N
200	I8	FALSE	160	SOX17	UNKNOWN	SYBR	None				275.828	237.109	320.869	24.263	24.1554	0.12262		3.82048	0.136131	0.0785955	-8.10762	TRUE	0.0593245	TRUE	1	40		88.6515			N	N	N	N
201	I9	FALSE	160	SOX17	UNKNOWN	SYBR	None				275.828	237.109	320.869	24.182	24.1554	0.12262		3.82048	0.136131	0.0785955	-8.10762	TRUE	0.0593245	TRUE	1	40		88.6515			N	N	N	N
202	I10	FALSE	160	AP2y	UNKNOWN	SYBR	None				0.309583	0.103436	0.926579	26.431	25.3373	0.98488		5.00237	0.986653	0.569645	1.6916	TRUE	0.0591439	TRUE	1	40		83.5104			N	N	Y	N
203	I11	FALSE	160	AP2y	UNKNOWN	SYBR	None				0.309583	0.103436	0.926579	25.059	25.3373	0.98488		5.00237	0.986653	0.569645	1.6916	TRUE	0.0591439	TRUE	1	40		83.5104			N	N	Y	N
204	I12	FALSE	160	AP2y	UNKNOWN	SYBR	None				0.309583	0.103436	0.926579	24.521	25.3373	0.98488		5.00237	0.986653	0.569645	1.6916	TRUE	0.0591439	TRUE	1	40		83.3786			N	N	Y	N
205	I13	FALSE	160	BLIMP1	UNKNOWN	SYBR	None				23.7071	21.2664	26.4279	23.663	23.6336	0.0778781		3.2986	0.0977816	0.0564542	-4.56725	TRUE	0.0538128	TRUE	1	40		82.4559			N	N	N	N
206	I14	FALSE	160	BLIMP1	UNKNOWN	SYBR	None				23.7071	21.2664	26.4279	23.692	23.6336	0.0778781		3.2986	0.0977816	0.0564542	-4.56725	TRUE	0.0538128	TRUE	1	40		82.4559			N	N	N	N
207	I15	FALSE	160	BLIMP1	UNKNOWN	SYBR	None				23.7071	21.2664	26.4279	23.545	23.6336	0.0778781		3.2986	0.0977816	0.0564542	-4.56725	TRUE	0.0538128	TRUE	1	40		82.4559			N	N	N	N
208	I16	FALSE	160	SOX2	UNKNOWN	SYBR	None							Undetermined	35.7558	0.292846						TRUE	0.0427676	TRUE	1	40		61.7599	82.0604	77.8421	Y	Y	N	Y
209	I17	FALSE	160	SOX2	UNKNOWN	SYBR	None				4.95861e-05	3.12107e-05	7.878e-05	35.963	35.7558	0.292846		15.4209	0.298756	0.209868	14.2997	TRUE	0.0427676	TRUE	1	40		82.7195			N	N	N	N
210	I18	FALSE	160	SOX2	UNKNOWN	SYBR	None				4.95861e-05	3.12107e-05	7.878e-05	35.549	35.7558	0.292846		15.4209	0.298756	0.209868	14.2997	TRUE	0.0427676	TRUE	1	40		80.7422	82.4559	70.4601	Y	N	N	N
211	I19	FALSE	160	OCT4	UNKNOWN	SYBR	None				1.43681	1.32665	1.55611	18.232	18.1949	0.040718		-2.1401	0.0717927	0.0414495	-0.522866	TRUE	0.0877162	TRUE	1	40		84.0377			N	N	N	N
212	I20	FALSE	160	OCT4	UNKNOWN	SYBR	None				1.43681	1.32665	1.55611	18.201	18.1949	0.040718		-2.1401	0.0717927	0.0414495	-0.522866	TRUE	0.0877162	TRUE	1	40		84.0377			N	N	N	N
213	I21	FALSE	160	OCT4	UNKNOWN	SYBR	None				1.43681	1.32665	1.55611	18.151	18.1949	0.040718		-2.1401	0.0717927	0.0414495	-0.522866	TRUE	0.0877162	TRUE	1	40		84.0377			N	N	N	N
214	I22	FALSE	160	NANOS3	UNKNOWN	SYBR	None							23.486	23.564	0.0774909		3.22908	0.0974735	0.0562763		TRUE	0.113061	TRUE	1	40		87.8605			N	N	N	N
215	I23	FALSE	160	NANOS3	UNKNOWN	SYBR	None							23.64	23.564	0.0774909		3.22908	0.0974735	0.0562763		TRUE	0.113061	TRUE	1	40		87.8605			N	N	N	N
216	I24	FALSE	160	NANOS3	UNKNOWN	SYBR	None							23.566	23.564	0.0774909		3.22908	0.0974735	0.0562763		TRUE	0.113061	TRUE	1	40		87.8605			N	N	N	N
241	K1	FALSE	152	EGFP	UNKNOWN	SYBR	None				1	0.747567	1.33767	24.9	25.1217	0.192113		5.78783	0.26184	0.151174	0	TRUE	0.0514441	TRUE	1	40		87.9924			N	N	N	N
242	K2	FALSE	153	EGFP	UNKNOWN	SYBR	None				0.125729	0.100659	0.157042	28.805	28.876	0.0963013		8.77944	0.200149	0.115556	2.99161	TRUE	0.0514441	TRUE	1	40		87.9924			N	N	N	N
243	K3	FALSE	154	EGFP	UNKNOWN	SYBR	None				0.501188	0.405643	0.619238	27.781	27.6761	0.0940136		6.7844	0.190359	0.109904	0.996576	TRUE	0.0514441	TRUE	1	40		87.9924			N	N	N	N
244	K4	FALSE	155	EGFP	UNKNOWN	SYBR	None				0.203873	0.17645	0.235559	30.054	29.9473	0.111079		8.08208	0.130018	0.0750659	2.29426	TRUE	0.0514441	TRUE	1	40		87.8605			N	N	N	N
245	K5	FALSE	156	EGFP	UNKNOWN	SYBR	None				0.20456	0.162023	0.258264	31.821	32.0177	0.170099		8.07724	0.209811	0.121134	2.28941	TRUE	0.0514441	TRUE	1	40		87.9924	70.9874		Y	N	N	N
246	K6	FALSE	157	EGFP	UNKNOWN	SYBR	None				0.0799907	0.0424957	0.150568	32.87	33.2391	0.567586		9.43185	0.569261	0.328663	3.64402	TRUE	0.0514441	TRUE	1	40		87.9924	70.3283		Y	N	Y	N
247	K7	FALSE	158	EGFP	UNKNOWN	SYBR	None				1.60233	1.3404	1.91544	25.075	24.9439	0.11644		5.10766	0.160644	0.092748	-0.680169	TRUE	0.0514441	TRUE	1	40		87.8605			N	N	N	N
248	K8	FALSE	159	EGFP	UNKNOWN	SYBR	None				0.00269004	0.00171713	0.00421418	34.547	34.1884	0.384659		14.326	0.404014	0.233257	8.53816	TRUE	0.0514441	TRUE	1	40		87.8605	69.9328		Y	N	N	N
249	K9	FALSE	160	EGFP	UNKNOWN	SYBR	None				0.314428	0.23591	0.419081	28.024	27.792	0.251728		7.45703	0.258579	0.149291	1.6692	TRUE	0.0514441	TRUE	1	40		87.8605			N	N	N	N
256	K16	FALSE	152	FOXA2	UNKNOWN	SYBR	None				1	0.350003	2.85711	35.141	35.6059	0.657175		16.272	0.680832	0.47591	0	TRUE	0.051162	TRUE	1	40		84.8287			N	N	Y	N
257	K17	FALSE	153	FOXA2	UNKNOWN	SYBR	None				4.40401	2.44032	7.94786	34.324	34.2297	0.501548		14.1332	0.531353	0.306777	-2.13882	TRUE	0.051162	TRUE	1	40		84.9605	67.6918		Y	N	Y	N
258	K18	FALSE	154	FOXA2	UNKNOWN	SYBR	None				40.9537	33.9448	49.4098	31.798	31.8078	0.0337939		10.9161	0.168938	0.0975363	-5.35592	TRUE	0.051162	TRUE	1	40		84.9605	68.8782		Y	N	N	N
259	K19	FALSE	155	FOXA2	UNKNOWN	SYBR	None				7.51324	5.67337	9.94978	35.437	35.2278	0.243599		13.3626	0.252797	0.145953	-2.90944	TRUE	0.051162	TRUE	1	40		84.9605	67.8237		Y	N	N	N
260	K20	FALSE	156	FOXA2	UNKNOWN	SYBR	None							Undetermined								TRUE	0.051162	TRUE	1	40		61.3644	93.0016	78.5012	Y	Y	N	Y
261	K21	FALSE	157	FOXA2	UNKNOWN	SYBR	None				233.272	211.497	257.29	32.176	32.2134	0.0766515		8.40614	0.088199	0.0509217	-7.86587	TRUE	0.051162	TRUE	1	40		84.9605			N	N	N	N
262	K22	FALSE	158	FOXA2	UNKNOWN	SYBR	None				1.50242	0.33735	6.69115	35.144	35.521	1.33979		15.6847	1.34435	0.776161	-0.587286	TRUE	0.051162	TRUE	1	40		84.9605	67.6918		Y	N	Y	N
263	K23	FALSE	159	FOXA2	UNKNOWN	SYBR	None							Undetermined	36.7171							TRUE	0.051162	TRUE	1	40		61.4962	85.6196	82.9831	Y	Y	N	Y
264	K24	FALSE	160	FOXA2	UNKNOWN	SYBR	None				1.49053	0.202437	10.9746	38.097	36.0311	1.79585		15.6962	1.79683	1.0374	-0.575823	TRUE	0.051162	TRUE	1	40		84.9605	65.5827		Y	N	Y	N
265	L1	FALSE	152	EGFP	UNKNOWN	SYBR	None				1	0.747567	1.33767	25.246	25.1217	0.192113		5.78783	0.26184	0.151174	0	TRUE	0.0514441	TRUE	1	40		87.8605			N	N	N	N
266	L2	FALSE	153	EGFP	UNKNOWN	SYBR	None				0.125729	0.100659	0.157042	28.837	28.876	0.0963013		8.77944	0.200149	0.115556	2.99161	TRUE	0.0514441	TRUE	1	40		87.9924			N	N	N	N
267	L3	FALSE	154	EGFP	UNKNOWN	SYBR	None				0.501188	0.405643	0.619238	27.649	27.6761	0.0940136		6.7844	0.190359	0.109904	0.996576	TRUE	0.0514441	TRUE	1	40		87.9924			N	N	N	N
268	L4	FALSE	155	EGFP	UNKNOWN	SYBR	None				0.203873	0.17645	0.235559	29.956	29.9473	0.111079		8.08208	0.130018	0.0750659	2.29426	TRUE	0.0514441	TRUE	1	40		87.8605			N	N	N	N
269	L5	FALSE	156	EGFP	UNKNOWN	SYBR	None				0.20456	0.162023	0.258264	32.115	32.0177	0.170099		8.07724	0.209811	0.121134	2.28941	TRUE	0.0514441	TRUE	1	40		87.8605	70.9874		Y	N	N	N
270	L6	FALSE	157	EGFP	UNKNOWN	SYBR	None				0.0799907	0.0424957	0.150568	33.893	33.2391	0.567586		9.43185	0.569261	0.328663	3.64402	TRUE	0.0514441	TRUE	1	40		87.9924			N	N	Y	N
271	L7	FALSE	158	EGFP	UNKNOWN	SYBR	None				1.60233	1.3404	1.91544	24.904	24.9439	0.11644		5.10766	0.160644	0.092748	-0.680169	TRUE	0.0514441	TRUE	1	40		87.8605			N	N	N	N
272	L8	FALSE	159	EGFP	UNKNOWN	SYBR	None				0.00269004	0.00171713	0.00421418	33.782	34.1884	0.384659		14.326	0.404014	0.233257	8.53816	TRUE	0.0514441	TRUE	1	40		87.8605			N	N	N	N
273	L9	FALSE	160	EGFP	UNKNOWN	SYBR	None				0.314428	0.23591	0.419081	27.827	27.792	0.251728		7.45703	0.258579	0.149291	1.6692	TRUE	0.0514441	TRUE	1	40		87.8605			N	N	N	N
280	L16	FALSE	152	FOXA2	UNKNOWN	SYBR	None				1	0.350003	2.85711	36.071	35.6059	0.657175		16.272	0.680832	0.47591	0	TRUE	0.051162	TRUE	1	40		84.8287	67.4282		Y	N	Y	N
281	L17	FALSE	153	FOXA2	UNKNOWN	SYBR	None				4.40401	2.44032	7.94786	33.688	34.2297	0.501548		14.1332	0.531353	0.306777	-2.13882	TRUE	0.051162	TRUE	1	40		84.9605			N	N	Y	N
282	L18	FALSE	154	FOXA2	UNKNOWN	SYBR	None				40.9537	33.9448	49.4098	31.78	31.8078	0.0337939		10.9161	0.168938	0.0975363	-5.35592	TRUE	0.051162	TRUE	1	40		84.9605			N	N	N	N
283	L19	FALSE	155	FOXA2	UNKNOWN	SYBR	None				7.51324	5.67337	9.94978	35.286	35.2278	0.243599		13.3626	0.252797	0.145953	-2.90944	TRUE	0.051162	TRUE	1	40		84.8287	68.2191		Y	N	N	N
284	L20	FALSE	156	FOXA2	UNKNOWN	SYBR	None							Undetermined								TRUE	0.051162	TRUE	1	40		61.3644	80.4785	76.1284	Y	Y	N	Y
285	L21	FALSE	157	FOXA2	UNKNOWN	SYBR	None				233.272	211.497	257.29	32.302	32.2134	0.0766515		8.40614	0.088199	0.0509217	-7.86587	TRUE	0.051162	TRUE	1	40		84.9605	68.2191		Y	N	N	N
286	L22	FALSE	158	FOXA2	UNKNOWN	SYBR	None				1.50242	0.33735	6.69115	34.41	35.521	1.33979		15.6847	1.34435	0.776161	-0.587286	TRUE	0.051162	TRUE	1	40		84.9605	68.0873		Y	N	Y	N
287	L23	FALSE	159	FOXA2	UNKNOWN	SYBR	None				0.667718			36.717	36.7171			16.8547			0.582689	TRUE	0.051162	TRUE	1	40		84.9605	67.1646		Y	N	N	N
288	L24	FALSE	160	FOXA2	UNKNOWN	SYBR	None				1.49053	0.202437	10.9746	35.151	36.0311	1.79585		15.6962	1.79683	1.0374	-0.575823	TRUE	0.051162	TRUE	1	40		84.9605	68.2191		Y	N	Y	N
289	M1	FALSE	152	EGFP	UNKNOWN	SYBR	None				1	0.747567	1.33767	25.219	25.1217	0.192113		5.78783	0.26184	0.151174	0	TRUE	0.0514441	TRUE	1	40		87.8605			N	N	N	N
290	M2	FALSE	153	EGFP	UNKNOWN	SYBR	None				0.125729	0.100659	0.157042	28.986	28.876	0.0963013		8.77944	0.200149	0.115556	2.99161	TRUE	0.0514441	TRUE	1	40		87.8605			N	N	N	N
291	M3	FALSE	154	EGFP	UNKNOWN	SYBR	None				0.501188	0.405643	0.619238	27.598	27.6761	0.0940136		6.7844	0.190359	0.109904	0.996576	TRUE	0.0514441	TRUE	1	40		87.8605			N	N	N	N
292	M4	FALSE	155	EGFP	UNKNOWN	SYBR	None				0.203873	0.17645	0.235559	29.832	29.9473	0.111079		8.08208	0.130018	0.0750659	2.29426	TRUE	0.0514441	TRUE	1	40		87.8605			N	N	N	N
293	M5	FALSE	156	EGFP	UNKNOWN	SYBR	None				0.20456	0.162023	0.258264	32.117	32.0177	0.170099		8.07724	0.209811	0.121134	2.28941	TRUE	0.0514441	TRUE	1	40		87.8605	70.8556		Y	N	N	N
294	M6	FALSE	157	EGFP	UNKNOWN	SYBR	None				0.0799907	0.0424957	0.150568	32.954	33.2391	0.567586		9.43185	0.569261	0.328663	3.64402	TRUE	0.0514441	TRUE	1	40		87.8605	70.7237		Y	N	Y	N
295	M7	FALSE	158	EGFP	UNKNOWN	SYBR	None				1.60233	1.3404	1.91544	24.853	24.9439	0.11644		5.10766	0.160644	0.092748	-0.680169	TRUE	0.0514441	TRUE	1	40		87.8605			N	N	N	N
296	M8	FALSE	159	EGFP	UNKNOWN	SYBR	None				0.00269004	0.00171713	0.00421418	34.236	34.1884	0.384659		14.326	0.404014	0.233257	8.53816	TRUE	0.0514441	TRUE	1	40		87.8605	78.2376		Y	N	N	N
297	M9	FALSE	160	EGFP	UNKNOWN	SYBR	None				0.314428	0.23591	0.419081	27.524	27.792	0.251728		7.45703	0.258579	0.149291	1.6692	TRUE	0.0514441	TRUE	1	40		87.8605			N	N	N	N
304	M16	FALSE	152	FOXA2	UNKNOWN	SYBR	None							Undetermined	35.6059	0.657175						TRUE	0.051162	TRUE	1	40		61.2326	83.115	89.0469	Y	Y	N	Y
305	M17	FALSE	153	FOXA2	UNKNOWN	SYBR	None				4.40401	2.44032	7.94786	34.677	34.2297	0.501548		14.1332	0.531353	0.306777	-2.13882	TRUE	0.051162	TRUE	1	40		84.9605	67.56		Y	N	Y	N
306	M18	FALSE	154	FOXA2	UNKNOWN	SYBR	None				40.9537	33.9448	49.4098	31.845	31.8078	0.0337939		10.9161	0.168938	0.0975363	-5.35592	TRUE	0.051162	TRUE	1	40		84.9605			N	N	N	N
307	M19	FALSE	155	FOXA2	UNKNOWN	SYBR	None				7.51324	5.67337	9.94978	34.961	35.2278	0.243599		13.3626	0.252797	0.145953	-2.90944	TRUE	0.051162	TRUE	1	40		84.8287	67.8237		Y	N	N	N
308	M20	FALSE	156	FOXA2	UNKNOWN	SYBR	None							Undetermined								TRUE	0.051162	TRUE	1	40		61.2326			N	Y	N	Y
309	M21	FALSE	157	FOXA2	UNKNOWN	SYBR	None				233.272	211.497	257.29	32.162	32.2134	0.0766515		8.40614	0.088199	0.0509217	-7.86587	TRUE	0.051162	TRUE	1	40		84.8287	68.3509		Y	N	N	N
310	M22	FALSE	158	FOXA2	UNKNOWN	SYBR	None				1.50242	0.33735	6.69115	37.009	35.521	1.33979		15.6847	1.34435	0.776161	-0.587286	TRUE	0.051162	TRUE	1	40		84.9605	66.7691		Y	N	Y	N
311	M23	FALSE	159	FOXA2	UNKNOWN	SYBR	None							Undetermined	36.7171							TRUE	0.051162	TRUE	1	40		61.2326	85.4878	91.8152	Y	Y	N	Y
312	M24	FALSE	160	FOXA2	UNKNOWN	SYBR	None				1.49053	0.202437	10.9746	34.845	36.0311	1.79585		15.6962	1.79683	1.0374	-0.575823	TRUE	0.051162	TRUE	1	40		84.9605	68.2191		Y	N	Y	N
Analysis Type	Singleplex
Endogenous Control	GAPDH
RQ Min/Max Confidence Level	95.0
Reference Sample	152

## Sheet: Sheet1
	Well Position	Sample Name	Target Name	CT mean	STDEV	CT
	A1	152	GAPDH	19.334	0.17784	19.132
	A2	152	GAPDH			19.403
	A3	152	GAPDH			19.467
	A4	152	PRDM14	22.804	0.0523737	22.786
	A5	152	PRDM14			22.763
	A6	152	PRDM14			22.863
	A7	152	SOX17	31.262	0.235516	31.036
	A8	152	SOX17			31.506
	A9	152	SOX17			31.244
	A10	152	AP2y	22.6447	0.260581	22.771
	A11	152	AP2y			22.345
	A12	152	AP2y			22.818
	A13	152	BLIMP1	27.1997	0.0517912	27.233
	A14	152	BLIMP1			27.226
	A15	152	BLIMP1			27.14
	A16	152	SOX2	20.4553	0.101278	20.35
	A17	152	SOX2			20.464
	A18	152	SOX2			20.552
	A19	152	OCT4	17.7167	0.0427707	17.69
	A20	152	OCT4			17.694
	A21	152	OCT4			17.766
	A22	152	NANOS3	#DIV/0!	#DIV/0!	Undetermined
	A23	152	NANOS3			Undetermined
	A24	152	NANOS3			Undetermined
	B1	153	GAPDH	20.0967	0.175378	19.91
	B2	153	GAPDH			20.122
	B3	153	GAPDH			20.258
	B4	153	PRDM14	26.79	0.0706824	26.71
	B5	153	PRDM14			26.844
	B6	153	PRDM14			26.816
	B7	153	SOX17	26.4393	0.179893	26.25
	B8	153	SOX17			26.46
	B9	153	SOX17			26.608
	B10	153	AP2y	27.0787	0.400851	27.348
	B11	153	AP2y			26.618
	B12	153	AP2y			27.27
	B13	153	BLIMP1	25.877	0.0393446	25.871
	B14	153	BLIMP1			25.919
	B15	153	BLIMP1			25.841
	B16	153	SOX2	29.7787	0.372972	30.162
	B17	153	SOX2			29.757
	B18	153	SOX2			29.417
	B19	153	OCT4	20.1927	0.0544181	20.13
	B20	153	OCT4			20.228
	B21	153	OCT4			20.22
	B22	153	NANOS3	28.9923	0.128255	28.855
	B23	153	NANOS3			29.013
	B24	153	NANOS3			29.109
	C1	154	GAPDH	20.8917	0.165567	20.738
	C2	154	GAPDH			20.87
	C3	154	GAPDH			21.067
	C4	154	PRDM14	25.5623	0.0642988	25.584
	C5	154	PRDM14			25.613
	C6	154	PRDM14			25.49
	C7	154	SOX17	28.5373	0.133358	28.385
	C8	154	SOX17			28.594
	C9	154	SOX17			28.633
	C10	154	AP2y	33.0373	0.636139	33.681
	C11	154	AP2y			33.022
	C12	154	AP2y			32.409
	C13	154	BLIMP1	27.7333	0.113958	27.604
	C14	154	BLIMP1			27.777
	C15	154	BLIMP1			27.819
	C16	154	SOX2	25.2517	0.158421	25.087
	C17	154	SOX2			25.403
	C18	154	SOX2			25.265
	C19	154	OCT4	20.1153	0.00757188	20.11
	C20	154	OCT4			20.112
	C21	154	OCT4			20.124
	C22	154	NANOS3	#DIV/0!	#DIV/0!	Undetermined
	C23	154	NANOS3			Undetermined
	C24	154	NANOS3			Undetermined
	D1	155	GAPDH	21.8653	0.067656	21.84
	D2	155	GAPDH			21.814
	D3	155	GAPDH			21.942
	D4	155	PRDM14	28.9777	1.5448	28.006
	D5	155	PRDM14			30.759
	D6	155	PRDM14			28.168
	D7	155	SOX17	30.5263	0.206268	30.296
	D8	155	SOX17			30.589
	D9	155	SOX17			30.694
	D10	155	AP2y	30.408	0.847925	31.271
	D11	155	AP2y			29.576
	D12	155	AP2y			30.377
	D13	155	BLIMP1	28.1407	0.0785451	28.184
	D14	155	BLIMP1			28.188
	D15	155	BLIMP1			28.05
	D16	155	SOX2	25.3127	0.0619785	25.282
	D17	155	SOX2			25.272
	D18	155	SOX2			25.384
	D19	155	OCT4	21.259	0.0355106	21.295
	D20	155	OCT4			21.258
	D21	155	OCT4			21.224
	D22	155	NANOS3	#DIV/0!	#DIV/0!	Undetermined
	D23	155	NANOS3			Undetermined
	D24	155	NANOS3			Undetermined
	E1	156	GAPDH	23.9403	0.123217	23.807
	E2	156	GAPDH			23.964
	E3	156	GAPDH			24.05
	E4	156	PRDM14	29.4447	0.117296	29.313
	E5	156	PRDM14			29.483
	E6	156	PRDM14			29.538
	E7	156	SOX17	31.506	0.0521153	31.472
	E8	156	SOX17			31.566
	E9	156	SOX17			31.48
	E10	156	AP2y	38.029	0.651952	37.568
	E11	156	AP2y			38.49
	E12	156	AP2y			Undetermined
	E13	156	BLIMP1	30.365	0.0138564	30.381
	E14	156	BLIMP1			30.357
	E15	156	BLIMP1			30.357
	E16	156	SOX2	29.9877	0.356159	29.687
	E17	156	SOX2			29.895
	E18	156	SOX2			30.381
	E19	156	OCT4	23.5083	0.0366924	23.547
	E20	156	OCT4			23.504
	E21	156	OCT4			23.474
	E22	156	NANOS3	34.1613	0.141514	34.285
	E23	156	NANOS3			34.192
	E24	156	NANOS3			34.007
	F1	157	GAPDH	23.807	0.043715	23.757
	F2	157	GAPDH			23.826
	F3	157	GAPDH			23.838
	F4	157	PRDM14	31.3823	0.25925	31.668
	F5	157	PRDM14			31.317
	F6	157	PRDM14			31.162
	F7	157	SOX17	29.3997	0.130806	29.252
	F8	157	SOX17			29.501
	F9	157	SOX17			29.446
	F10	157	AP2y	36.3937	0.827955	36.487
	F11	157	AP2y			35.523
	F12	157	AP2y			37.171
	F13	157	BLIMP1	30.8613	0.110392	30.78
	F14	157	BLIMP1			30.987
	F15	157	BLIMP1			30.817
	F16	157	SOX2	31.6063	0.34336	31.32
	F17	157	SOX2			31.512
	F18	157	SOX2			31.987
	F19	157	OCT4	25.329	0.0158745	25.317
	F20	157	OCT4			25.323
	F21	157	OCT4			25.347
	F22	157	NANOS3	37.3715	1.64261	36.21
	F23	157	NANOS3			Undetermined
	F24	157	NANOS3			38.533
	G1	158	GAPDH	19.8363	0.110392	19.755
	G2	158	GAPDH			19.962
	G3	158	GAPDH			19.792
	G4	158	PRDM14	22.913	0.0603987	22.921
	G5	158	PRDM14			22.969
	G6	158	PRDM14			22.849
	G7	158	SOX17	36.0077	0.47309	36.486
	G8	158	SOX17			35.54
	G9	158	SOX17			35.997
	G10	158	AP2y	30.509	2.32199	29.354
	G11	158	AP2y			33.182
	G12	158	AP2y			28.991
	G13	158	BLIMP1	33.5983	0.466275	33.087
	G14	158	BLIMP1			34
	G15	158	BLIMP1			33.708
	G16	158	SOX2	23.367	0.203281	23.133
	G17	158	SOX2			23.468
	G18	158	SOX2			23.5
	G19	158	OCT4	19.2557	0.0397157	19.227
	G20	158	OCT4			19.239
	G21	158	OCT4			19.301
	G22	158	NANOS3	38.747	#DIV/0!	Undetermined
	G23	158	NANOS3			38.747
	G24	158	NANOS3			Undetermined
	H1	159	GAPDH	19.8623	0.123391	19.751
	H2	159	GAPDH			19.841
	H3	159	GAPDH			19.995
	H4	159	PRDM14	33.429	0.352694	33.645
	H5	159	PRDM14			33.62
	H6	159	PRDM14			33.022
	H7	159	SOX17	33.3193	0.0413562	33.329
	H8	159	SOX17			33.355
	H9	159	SOX17			33.274
	H10	159	AP2y	31.5203	0.46236	31.706
	H11	159	AP2y			30.994
	H12	159	AP2y			31.861
	H13	159	BLIMP1	32.6847	0.639333	33.187
	H14	159	BLIMP1			32.902
	H15	159	BLIMP1			31.965
	H16	159	SOX2	35.4785	0.567807	35.077
	H17	159	SOX2			Undetermined
	H18	159	SOX2			35.88
	H19	159	OCT4	25.534	0.0729178	25.497
	H20	159	OCT4			25.618
	H21	159	OCT4			25.487
	H22	159	NANOS3	32.893	0.136275	32.762
	H23	159	NANOS3			32.883
	H24	159	NANOS3			33.034
	I1	160	GAPDH	20.3347	0.0591805	20.273
	I2	160	GAPDH			20.391
	I3	160	GAPDH			20.34
	I4	160	PRDM14	25.813	0.179853	25.826
	I5	160	PRDM14			25.986
	I6	160	PRDM14			25.627
	I7	160	SOX17	24.1557	0.122639	24.022
	I8	160	SOX17			24.263
	I9	160	SOX17			24.182
	I10	160	AP2y	25.337	0.98488	26.431
	I11	160	AP2y			25.059
	I12	160	AP2y			24.521
	I13	160	BLIMP1	23.6333	0.077861	23.663
	I14	160	BLIMP1			23.692
	I15	160	BLIMP1			23.545
	I16	160	SOX2	35.756	0.292742	Undetermined
	I17	160	SOX2			35.963
	I18	160	SOX2			35.549
	I19	160	OCT4	18.1947	0.0408697	18.232
	I20	160	OCT4			18.201
	I21	160	OCT4			18.151
	I22	160	NANOS3	23.564	0.0770195	23.486
	I23	160	NANOS3			23.64
	I24	160	NANOS3			23.566
	K1	152	EGFP	27.162	2.02475	24.9
	K2	153	EGFP			28.805
	K3	154	EGFP			27.781
	K4	155	EGFP	31.5817	1.42317	30.054
	K5	156	EGFP			31.821
	K6	157	EGFP			32.87
	K7	158	EGFP	29.2153	4.84708	25.075
	K8	159	EGFP			34.547
	K9	160	EGFP			28.024
	K16	152	FOXA2	33.7543	1.74279	35.141
	K17	153	FOXA2			34.324
	K18	154	FOXA2			31.798
	K19	155	FOXA2	33.8065	2.30588	35.437
	K20	156	FOXA2			Undetermined
	K21	157	FOXA2			32.176
	K22	158	FOXA2	36.6205	2.08809	35.144
	K23	159	FOXA2			Undetermined
	K24	160	FOXA2			38.097
	L1	152	EGFP	27.244	1.82944	25.246
	L2	153	EGFP			28.837
	L3	154	EGFP			27.649
	L4	155	EGFP	31.988	1.97157	29.956
	L5	156	EGFP			32.115
	L6	157	EGFP			33.893
	L7	158	EGFP	28.8377	4.52447	24.904
	L8	159	EGFP			33.782
	L9	160	EGFP			27.827
	L16	152	FOXA2	33.8463	2.14988	36.071
	L17	153	FOXA2			33.688
	L18	154	FOXA2			31.78
	L19	155	FOXA2	33.794	2.11001	35.286
	L20	156	FOXA2			Undetermined
	L21	157	FOXA2			32.302
	L22	158	FOXA2	35.426	1.17783	34.41
	L23	159	FOXA2			36.717
	L24	160	FOXA2			35.151
	M1	152	EGFP	27.2677	1.9051	25.219
	M2	153	EGFP			28.986
	M3	154	EGFP			27.598
	M4	155	EGFP	31.6343	1.616	29.832
	M5	156	EGFP			32.117
	M6	157	EGFP			32.954
	M7	158	EGFP	28.871	4.83435	24.853
	M8	159	EGFP			34.236
	M9	160	EGFP			27.524
	M16	152	FOXA2	33.261	2.00253	Undetermined
	M17	153	FOXA2			34.677
	M18	154	FOXA2			31.845
	M19	155	FOXA2	33.5615	1.97919	34.961
	M20	156	FOXA2			Undetermined
	M21	157	FOXA2			32.162
	M22	158	FOXA2	35.927	1.53018	37.009
	M23	159	FOXA2			Undetermined
	M24	160	FOXA2			34.845

## Sheet: for Figure 1D
	(Average of three tech reps for GAPDH)	Sample Name	Target Name	CT mean				(Average of three tech reps for GAPDH)	Sample Name	Target Name	CT mean				(Average of three tech reps for GAPDH)	Sample Name	Target Name	CT mean				(Average of three tech reps for GAPDH)	Sample Name	Target Name	CT mean					(Average of three tech reps for GAPDH)	Sample Name	Target Name	CT mean
	D4 N3PV21 PGCLC (+cyto) AP-P14-Venus-	159	GAPDH	19.751				D4 N3PV21 PGCLC (+cyto) AP-P14-Venus-	159	GAPDH	19.751				D4 N3PV21 PGCLC (+cyto) AP-P14-Venus-	159	GAPDH	19.751				D4 N3PV21 PGCLC (+cyto) AP-P14-Venus-	159	GAPDH	19.751					D4 N3PV21 PGCLC (+cyto) AP-P14-Venus-	159	GAPDH	19.751
	D4 N3PV21 PGCLC (+cyto) AP-P14-Venus-	159	GAPDH	19.751				D4 N3PV21 PGCLC (+cyto) AP-P14-Venus-	159	GAPDH	19.751				D4 N3PV21 PGCLC (+cyto) AP-P14-Venus-	159	GAPDH	19.751				D4 N3PV21 PGCLC (+cyto) AP-P14-Venus-	159	GAPDH	19.751					D4 N3PV21 PGCLC (+cyto) AP-P14-Venus-	159	GAPDH	19.751
	D4 N3PV21 PGCLC (+cyto) AP-P14-Venus-	159	GAPDH	19.751				D4 N3PV21 PGCLC (+cyto) AP-P14-Venus-	159	GAPDH	19.751				D4 N3PV21 PGCLC (+cyto) AP-P14-Venus-	159	GAPDH	19.751				D4 N3PV21 PGCLC (+cyto) AP-P14-Venus-	159	GAPDH	19.751					D4 N3PV21 PGCLC (+cyto) AP-P14-Venus-	159	GAPDH	19.751
	D4 N3PV21 PGCLC (+cyto) AP+ P14-Venus+	160	GAPDH	20.273				D4 N3PV21 PGCLC (+cyto) AP+ P14-Venus+	160	GAPDH	20.273				D4 N3PV21 PGCLC (+cyto) AP+ P14-Venus+	160	GAPDH	20.273				D4 N3PV21 PGCLC (+cyto) AP+ P14-Venus+	160	GAPDH	20.273					D4 N3PV21 PGCLC (+cyto) AP+ P14-Venus+	160	GAPDH	20.273
	D4 N3PV21 PGCLC (+cyto) AP+ P14-Venus+	160	GAPDH	20.273				D4 N3PV21 PGCLC (+cyto) AP+ P14-Venus+	160	GAPDH	20.273				D4 N3PV21 PGCLC (+cyto) AP+ P14-Venus+	160	GAPDH	20.273				D4 N3PV21 PGCLC (+cyto) AP+ P14-Venus+	160	GAPDH	20.273					D4 N3PV21 PGCLC (+cyto) AP+ P14-Venus+	160	GAPDH	20.273
	D4 N3PV21 PGCLC (+cyto) AP+ P14-Venus+	160	GAPDH	20.273				D4 N3PV21 PGCLC (+cyto) AP+ P14-Venus+	160	GAPDH	20.273				D4 N3PV21 PGCLC (+cyto) AP+ P14-Venus+	160	GAPDH	20.273				D4 N3PV21 PGCLC (+cyto) AP+ P14-Venus+	160	GAPDH	20.273					D4 N3PV21 PGCLC (+cyto) AP+ P14-Venus+	160	GAPDH	20.273
	(Technical reps norm separately)	Sample Name	Target Name	CT		normalised		(Technical reps norm separately)	Sample Name	Target Name	CT		normalised		(Technical reps norm separately)	Sample Name	Target Name	CT		normalised		(Technical reps norm separately)	Sample Name	Target Name	CT		normalised			(Technical reps norm separately)	Sample Name	Target Name	CT		normalised
	AP- P14-Venus- rep 1	159	PRDM14	33.645	-13.894	6.56885e-05		D4 N3PV21 PGCLC (+cyto) AP-P14-Venus- rep 1	159	SOX17	33.329	-13.578	8.17739e-05		D4 N3PV21 PGCLC (+cyto) AP-P14-Venus- rep 1	159	BLIMP1	33.187	-13.436	9.02321e-05		D4 N3PV21 PGCLC (+cyto) AP-P14-Venus- rep 1	159	NANOS3	32.762	-13.011	0.000121143			D4 N3PV21 PGCLC (+cyto) AP-P14-Venus- rep 1	159	AP2y	31.706	-11.955	0.000251876
	AP- P14-Venus- rep 2	159	PRDM14	33.62	-13.869	6.68367e-05		D4 N3PV21 PGCLC (+cyto) AP-P14-Venus- rep 2	159	SOX17	33.355	-13.604	8.03134e-05		D4 N3PV21 PGCLC (+cyto) AP-P14-Venus- rep 2	159	BLIMP1	32.902	-13.151	0.00010994		D4 N3PV21 PGCLC (+cyto) AP-P14-Venus- rep 2	159	NANOS3	32.883	-13.132	0.000111397			D4 N3PV21 PGCLC (+cyto) AP-P14-Venus- rep 2	159	AP2y	30.994	-11.243	0.000412591
	AP- P14-Venus- rep3	159	PRDM14	33.022	-13.271	0.000101165		D4 N3PV21 PGCLC (+cyto) AP-P14-Venus- rep3	159	SOX17	33.274	-13.523	8.49516e-05		D4 N3PV21 PGCLC (+cyto) AP-P14-Venus- rep3	159	BLIMP1	31.965	-12.214	0.000210484		D4 N3PV21 PGCLC (+cyto) AP-P14-Venus- rep3	159	NANOS3	33.034	-13.283	0.000100327			D4 N3PV21 PGCLC (+cyto) AP-P14-Venus- rep3	159	AP2y	31.861	-12.11	0.000226218
	AP+ P14-Venus+ rep1	160	PRDM14	25.826	-6.075	0.0148335		D4 N3PV21 PGCLC (+cyto) AP+ P14-Venus+ rep1	160	SOX17	24.022	-4.271	0.0517966		D4 N3PV21 PGCLC (+cyto) AP+ P14-Venus+ rep1	160	BLIMP1	23.663	-3.912	0.066431		D4 N3PV21 PGCLC (+cyto) AP+ P14-Venus+ rep1	160	NANOS3	23.486	-3.735	0.0751023			D4 N3PV21 PGCLC (+cyto) AP+ P14-Venus+ rep1	160	AP2y	26.431	-6.68	0.00975258
	AP+ P14-Venus+ rep2	160	PRDM14	25.986	-6.235	0.0132763		D4 N3PV21 PGCLC (+cyto) AP+ P14-Venus+ rep2	160	SOX17	24.263	-4.512	0.0438281		D4 N3PV21 PGCLC (+cyto) AP+ P14-Venus+ rep2	160	BLIMP1	23.692	-3.941	0.065109		D4 N3PV21 PGCLC (+cyto) AP+ P14-Venus+ rep2	160	NANOS3	23.64	-3.889	0.0674985			D4 N3PV21 PGCLC (+cyto) AP+ P14-Venus+ rep2	160	AP2y	25.059	-5.308	0.0252425
	AP+ P14-Venus+ rep3	160	PRDM14	25.627	-5.876	0.0170274		D4 N3PV21 PGCLC (+cyto) AP+ P14-Venus+ rep3	160	SOX17	24.182	-4.431	0.0463592		D4 N3PV21 PGCLC (+cyto) AP+ P14-Venus+ rep3	160	BLIMP1	23.545	-3.794	0.0720929		D4 N3PV21 PGCLC (+cyto) AP+ P14-Venus+ rep3	160	NANOS3	23.566	-3.815	0.0710511			D4 N3PV21 PGCLC (+cyto) AP+ P14-Venus+ rep3	160	AP2y	24.521	-4.77	0.0366511
	tech reps plots
